# Supplementary material for: Polycomb-lamina antagonism partitions heterochromatin at the nuclear periphery
Source: Nat Commun. 2022 Jul 20;13:4199. doi: 10.1038/s41467-022-31857-5 (PMC9300685; doi:10.1038/s41467-022-31857-5)
Supplement: Supplementary file 7 — Supplementary Software [file 41467_2022_31857_MOESM7_ESM.zip]

Archive with 14 entries (10 files):
- Lamina-LIMe-main/
- Lamina-LIMe-main/Analysis/
- Lamina-LIMe-main/Analysis/CpG_format_biscuit.awk
- Lamina-LIMe-main/Analysis/Generate_perread_observed_methylation_heatmaps.py
- Lamina-LIMe-main/Analysis/GpC_format_biscuit.awk
- Lamina-LIMe-main/Analysis/Load_and_reformat_methylation_matrices.py
- Lamina-LIMe-main/Analysis/Perread_Analysis_script_upload.sh
- Lamina-LIMe-main/Example_Data/
- Lamina-LIMe-main/Example_Data/1_gpc_chr1_50000_Mnsfilt.txt
- Lamina-LIMe-main/Example_Data/1_gpc_chr1_50000_Unsfilt.txt
- Lamina-LIMe-main/Example_Data/1_gpc_chr1_50000_Yfilt.txt
- Lamina-LIMe-main/Genome_Information/
- Lamina-LIMe-main/Genome_Information/hg38_chr.sizes
- Lamina-LIMe-main/README.md
