# Supplementary material for: Polycomb-lamina antagonism partitions heterochromatin at the nuclear periphery
Source: Nat Commun. 2022 Jul 20;13:4199. doi: 10.1038/s41467-022-31857-5 (PMC9300685; doi:10.1038/s41467-022-31857-5)
Supplement: Supplementary file 7 — Supplementary Software [file 41467_2022_31857_MOESM7_ESM.zip › Lamina-LIMe-main/Analysis/Generate_perread_observed_methylation_heatmaps.py]

#!/usr/bin/env python3
# -*- coding: utf-8 -*-

#%% Import libraries and plotting parameters 

import numpy as np
import pandas as pd
import matplotlib.pyplot as plt
import sys
import pickle
import inspect
import os.path 
import seaborn as sns

mypal = {"Core-A":"#565EAA", "PcG-A":"#9FC9EB","Core-B":"#E13D3C","PcG-B":"#F6989A"}
plotdir="/path/to/plots/"
#%% load files from pickles
number_to_cond = {

    '1' : "EZH2i_r1",
    '2'  : "DNMT1i_r1",
    '3' : "DMSO_dox_r1",
    '5' : "EZH2i_r2",
    '6'  : "DNMT1i_r2",
    '7' : "DMSO_dox_r2",
    '9' : "EZH2i_r3",
    '10'  : "DNMT1i_r3",
    '11' : "DMSO_dox_r3",
 }
res =50000
sizes = pd.read_csv("/path/to/chromsizes/chrom.sizes", sep="\t", names=["chr","length"], index_col=0)
abcomp = pd.read_csv("/path/to/compartments/compartment.txt", sep="\t", names=["chr","start", "end","clustercomp"])
subdomain = pd.read_csv("/path/to/subcompartments/subcompartments.txt", sep="\t", names=["chr","start", "end","clustercomp"])

me = "gpc"
#import dictionaries made on the server of all the different types of matrices where you access a sample and then a chromosomal value 
directory ="/path/to/datafiles/" 
with open(directory+'Comp_Lime_98_Odictv2'+me+'.pickle', 'rb') as f:
    Odict=pickle.load(f)
    f.close()

with open(directory+'Comp_Lime_98_Adictv2'+me+'.pickle', 'rb') as f:
    Adict=pickle.load(f)
    f.close()
chromorder=list(Odict["DMSO_dox_r1"].keys())
#%%
#make dictionary so you can obtain sub-compartment and compartment designations for a chromsome 
compab={}
comppcg={}
for chrom in chromorder:
    Aval =abcomp[abcomp["chr"]==chrom].clustercomp=="A"
    Bval =abcomp[abcomp["chr"]==chrom].clustercomp=="B"
    coreAval =subdomain[subdomain["chr"]==chrom].clustercomp=="Core-A"
    PcGAval =subdomain[subdomain["chr"]==chrom].clustercomp=="PcG-A"
    PcGBval =subdomain[subdomain["chr"]==chrom].clustercomp=="PcG-B"
    coreBval =subdomain[subdomain["chr"]==chrom].clustercomp=="Core-B"  
    comppcg[chrom] = {'Core-A':coreAval,"PcG-A":PcGAval, "PcG-B":PcGBval,"Core-B":coreBval}
    compab[chrom]= {'A':Aval,"B":Bval}

#%% minmax normalization function
def minmaxnorm(obs, minval, maxval):
    """
    min max normalize with specified min and max value 
    """
    newobs=np.zeros_like(obs)
    for i in range(len(obs)):
        for j in range(len(obs)):
            if np.isnan(obs[i,j]):
                newobs[i,j]=np.nan
            else: 
                newobs[i,j]=( obs[i,j]-minval)/(maxval-minval)                
    return newobs

#%%
#determine average methylation in A and B compartments to get values for min max normalization
adict_A_samp={}
adict_B_samp={}
for samp in list(number_to_cond.values()):
    adict_A =np.empty((0))
    adict_B =np.empty((0))
    for chrom in chromorder:
        tempA=Adict[samp][chrom][abcomp[abcomp["chr"]==chrom].clustercomp=="A"]
        tempB=Adict[samp][chrom][abcomp[abcomp["chr"]==chrom].clustercomp=="B"]
        adict_A = np.concatenate((adict_A,tempA), axis=0)
        adict_B = np.concatenate((adict_B,tempB), axis=0)
    adict_A_samp[samp]=adict_A
    adict_B_samp[samp]=adict_B
    
#%%
# min max normalize all chromosomes for all samples 
minmaxOdictab_samp = {}
for samp in list(number_to_cond.values()):
    minmaxOdictab={}
    for chrom in chromorder:
        minmaxOdictab[chrom]=minmaxnorm(Odict[samp][chrom],minval=np.nanmean(adict_A_samp[samp]),maxval=np.nanmean(adict_B_samp[samp]))
    minmaxOdictab_samp[samp]=minmaxOdictab
    

#%%
def inter_intra_compartment_contacts(M, comp, title=None):
"""
calculate average methyaltion between contacts with specified compartment/sub-compartment designation
"""
    data = pd.DataFrame(index = list(comp.keys()), columns=list(comp.keys()),dtype="float")
    matinter ={}
    for a in comp:
        for b in comp:
            matinter[a,b] = M[comp[a],:][:,comp[b]]
            data.loc[a,b]=np.nanmean(matinter[a,b])
    return matinter

#%%

#calculate intra-chromosomal inter-compartment matrix for every chromosome for every sample 
datadictpcgsamp={}
for samp in list(number_to_cond.values()):
    datadictpcg={}
    for chrom in chromorder: 
        mynorm=minmaxOdictab_samp[samp][chrom]
        datadictpcg[chrom]=inter_intra_compartment_contacts(mynorm,comppcg[chrom])

    datadictpcgsamp[samp]=datadictpcg
        
#%% code for plotting heatmaps 

dfchromvalues=pd.DataFrame(columns=['value','chrom','x','y','samp','condition'],dtype="float")
chrom_avg={}
i=0
for chrom in chromorder: 
    j=0
    dataframesdict={}
    for samp in list(number_to_cond.values()):
        datadictmeanabc=pd.DataFrame(index = list(comppcg[chrom].keys()), columns=list(comppcg[chrom].keys()),dtype="float")
        for a in comppcg[chrom].keys():
            for b in comppcg[chrom].keys():
                datadictmeanabc.loc[a,b]=(np.nanmean(datadictpcgsamp[samp][chrom][a,b]))
                dfchromvalues.loc[i,:]=[datadictmeanabc.loc[a,b],chrom,a,b, samp,samp[:-3]]
                i=i+1
        dataframesdict[samp]=datadictmeanabc
        j=j+1

    figs, axs = plt.subplots(1, 3,figsize=(20,5))
    chrom_avg["DMSO"]=(dataframesdict["DMSO_dox_r1"]+dataframesdict["DMSO_dox_r2"]+dataframesdict["DMSO_dox_r3"])/3
    chrom_avg["EZH2i"]=(dataframesdict["EZH2i_r1"]+dataframesdict["EZH2i_r2"]+dataframesdict["EZH2i_r3"])/3
    chrom_avg["DNMT1i"]=(dataframesdict["DNMT1i_r1"]+dataframesdict["DNMT1i_r2"]+dataframesdict["DNMT1i_r3"])/3
    
    sns.heatmap(chrom_avg["EZH2i"],cmap="Blues",vmin=-1.5,vmax=1.5,ax=axs[0])
    sns.heatmap(chrom_avg["DNMT1i"],cmap="Blues",vmin=-1.5,vmax=1.5,ax=axs[1])
    sns.heatmap(chrom_avg["DMSO"],cmap="Blues",vmin=-1.5,vmax=1.5,ax=axs[2])
    axs[0].set_title("EZH2i")
    axs[1].set_title("DNMT1i")
    axs[2].set_title("DMSO")
    plt.savefig(plotdir+"Observed_average_methylation_"+chrom+"_across_subcompartments.pdf")
    plt.close()

#%% plot boxplot of chromosomal observed methylation

figs, ax = plt.subplots(3, 1,figsize=(10,22))
meandf1=dfchromvalues.groupby(by=["condition",'chrom',"x","y"], dropna=False).mean()
meandf=meandf1.reset_index()

sns.boxplot(data=meandf[meandf['condition']== "EZH2i"][meandf[meandf['condition']== "EZH2i"].x.isin(['PcG-B','Core-B'])],x="x",y="value",hue="y",showfliers=False, palette=mypal,order=["PcG-B","Core-B"],hue_order=["Core-A","PcG-A","PcG-B","Core-B"],ax=ax[0])
sns.boxplot(data=meandf[meandf['condition']== "DNMT1i"][meandf[meandf['condition']== "DNMT1i"].x.isin(['PcG-B','Core-B'])],x="x",y="value",hue="y",showfliers=False, palette=mypal,order=["PcG-B","Core-B"],hue_order=["Core-A","PcG-A","PcG-B","Core-B"],ax=ax[1])
sns.boxplot(data=meandf[meandf['condition']== "DMSO_dox"][meandf[meandf['condition']== "DMSO_dox"].x.isin(['PcG-B','Core-B'])],x="x",y="value",hue="y",showfliers=False, palette=mypal,order=["PcG-B","Core-B"],hue_order=["Core-A","PcG-A","PcG-B","Core-B"],ax=ax[2])

ax[0].set_title("EZH2i")
ax[1].set_title("DNMT1i")
ax[2].set_title("DMSO_dox")

plt.savefig(plotdir+"Observed_perchr_methyatlion_across_subcompartments_boxplot.pdf")
