# Supplementary material for: Polycomb-lamina antagonism partitions heterochromatin at the nuclear periphery
Source: Nat Commun. 2022 Jul 20;13:4199. doi: 10.1038/s41467-022-31857-5 (PMC9300685; doi:10.1038/s41467-022-31857-5)
Supplement: Supplementary file 7 — Supplementary Software [file 41467_2022_31857_MOESM7_ESM.zip › Lamina-LIMe-main/Analysis/GpC_format_biscuit.awk]

#!/bin/awk
#### usage = '$ awk -f 'scripts/GpC_format_biscuit.awk' biscuit_input > formatted_output

length($8)>0{
    d[$2] += length($8) ## number of GpCs total
    c[$2] += gsub("C", "C", $8) # gsub returns the number of substitutions, so performing this degenerate substitution just lets you count 'C's in-place 
}

END {
    print "#perRead summary: readname, count methylated, total"
    for (i in d) {
        print i, c[i], d[i]
    }
}
