# Supplementary material for: Polycomb-lamina antagonism partitions heterochromatin at the nuclear periphery
Source: Nat Commun. 2022 Jul 20;13:4199. doi: 10.1038/s41467-022-31857-5 (PMC9300685; doi:10.1038/s41467-022-31857-5)
Supplement: Supplementary file 7 — Supplementary Software [file 41467_2022_31857_MOESM7_ESM.zip › Lamina-LIMe-main/Analysis/Load_and_reformat_methylation_matrices.py]

#!/usr/bin/env python3

import numpy as np
import pandas as pd
import scipy.sparse as sparse
import scipy.optimize as opt
from scipy import stats
from scipy.signal import find_peaks
from scipy.stats import ttest_1samp
import matplotlib.pyplot as plt
import sys
import pickle
from pathlib import Path
import inspect


def load_matrix(path, symmetrize=True, length=499):
    """
    Loads the specified matrix into a length*length np.array
    """
    sX = np.loadtxt(path).astype(int)
    X = sparse.coo_matrix((sX[:,2], (sX[:,0], sX[:,1]))).todense()
    if symmetrize:
        X = symmetrize_matrix(X)
    # expand to this shape - if the last row/column is all zeros in the sparse matrix format,
    # then the final matrix will be the wrong size without this step
    target = np.zeros((length, length))
    target[:X.shape[0], :X.shape[1]] = X
    return target

# parse conditions and sample number
number_to_cond = {

    '1' : "EZH2i_r1",
    '2'  : "DNMT1i_r1",
    '3' : "DMSO_dox_r1",
    '5' : "EZH2i_r2",
    '6'  : "DNMT1i_r2",
    '7' : "DMSO_dox_r2",
    '9' : "EZH2i_r3",
    '10'  : "DNMT1i_r3",
    '11' : "DMSO_dox_r3",
 }
print(number_to_cond.keys())
## the helper function load matrix has this weird think where the length of the matrix is specified in the helper function
sizes = pd.read_csv("/path/to/chromsizes/chrom.sizes", sep="\t", names=["chr","length"], index_col=0)
res =50000
abcomp = pd.read_csv("/path/to/compartments/compartment.txt", sep="\t", names=["chr","start", "end","clustercomp"])
subdomain = pd.read_csv("/path/to/subcompartments/subcompartments.txt", sep="\t", names=["chr","start", "end","clustercomp"])


me = "gpc"

#define dictionary which will store samples
Edict={}
Totdict={}
Mdict={}
Ydict={}
Ocodict={}
Ecodict={}
Udict={}
Odict={}
Adict={}

#%% Load Matrix
#iterate through samples and define new dictionary each time to store chromosomes
for cond in list(number_to_cond.keys()):
    condnum=str(cond)
    Edictchrom={}
    Totdictchrom={}
    Mdictchrom={}
    Ydictchrom={}
    Ocodictchrom={}
    Ecodictchrom={}
    Udictchrom={}
    Odictchrom={}
    Adictchrom={}

    #iterate through chromosomes 
    for chrom in ["chr1","chr2","chr3","chr4","chr5","chr6","chr7","chr8","chr9","chr10","chr11","chr12","chr13","chr14","chr15","chr16","chr17","chr18","chr19","chr20","chr21","chr22","chrX"]:
        chromname=chrom+"m"
        lengthchr = sizes.loc[chromname]
        datadir="/path/to/output/Samp_" + condnum+"/"
    
        # matrices alread normalized (M and U made symmetric) for Y to make same number of
        Ml = load_matrix(datadir + condnum + "_" + me + "_" + chrom+ "_"+ str(res) + "_Mnsfilt.txt", symmetrize=False, length=int(np.ceil(lengthchr/res)))
        Ul = load_matrix(datadir + condnum+ "_" + me + "_" + chrom+ "_"+ str(res) +"_Unsfilt.txt", symmetrize=False, length=int(np.ceil(lengthchr/res)))
        Yl = load_matrix(datadir + condnum + "_" + me + "_" + chrom+ "_"+ str(res) +"_Yfilt.txt", symmetrize=False, length=int(np.ceil(lengthchr/res)))
        
	    #this would allow subsetting by arms but we use full chromosome
        Ml=Ml[:int(np.ceil(lengthchr/res)),:int(np.ceil(lengthchr/res))]
        Ul=Ul[:int(np.ceil(lengthchr/res)),:int(np.ceil(lengthchr/res))]
        Yl=Yl[:int(np.ceil(lengthchr/res)),:int(np.ceil(lengthchr/res))]
        
        # Make sure M and U are symmetric, Y should not be
        M = Ml + Ml.T - np.diag(np.diag(Ml))
        U = Ul + Ul.T - np.diag(np.diag(Ul))
        Y=Yl

	    #define chromosome matrices and vectors 
        A = np.zeros(M.shape[1]).tolist() #average methylation at position i
        
        NORM_TOTAL = True    
    
        for i in range(0, len(A)):
            
            tot=0 #total contacts 
            met =0 #total methylated contacts 

            for j in range(0, len(A)):
                if i == j: 
                    tot += U[i,j] + M[i,j] + Y[i,j]
                else: 
                    tot += U[i,j] + M[i,j] + Y[i,j] + Y[j,i]
                met += M[i,j] + Y[i,j]

            if tot==0:
                A[i]=float('NaN')
            else:
                if NORM_TOTAL is True:
                    A[i]=float(met)/tot           
                else: 
                    A[i]=float(met)
        
        Oco = np.zeros(shape=(len(A),len(A))) # observed comethylation (either both methylated or both unmethylated) 
        Eco = np.zeros(shape=(len(A),len(A))) # expected comethylation (either both methylated or both unmethylated) 
        O = np.zeros(shape=(len(A),len(A))) #observed methylation where i is methylated irrespective of j's status
        E = np.zeros(shape=(len(A),len(A))) #expected methylation where i is methylated irrespective of j's status
        Total = np.zeros(shape=(len(A),len(A))) #total nuimber of contacts a i,j
        for i in range(0, len(A)):
            for j in range(0, len(A)):
                if i==j: #do to the fact that you should not be double counting Y transpose
                    total=U[i,j]+M[i,j]+Y[i,j]
                else: 
                    total=U[i,j]+M[i,j]+Y[i,j]+Y[j,i]
                    
                E[i,j]=A[i]# row vector of average methylation
                Eco[i,j]=((A[i]*A[j])+((1-A[i])*(1-A[j]))) #probability based on average methylation 
                O[i,j]=M[i,j]+Y[i,j] #observed methylation contacts with both i and j methylated i as well as contacts with i but not j  methylated
                Oco[i,j]=M[i,j]+U[i,j] #comethyaltion where both i and j share methylation status
                Total[i,j]=total #all contacts at a given position 
                    
                # if there are no contacts at locus set to nan
                if total==0:
                      O[i,j]=float('NaN')
                      Oco[i,j]=float('NaN')
                      Total[i,j]=float('NaN')
                
                #if not zero contact normalize by total contacts at a locus to get fraction methylation of comethylation 
                else:
                    O[i,j]=O[i,j]/total
                    Oco[i,j]=Oco[i,j]/total
    
        Edictchrom[chrom]=E
        Odictchrom[chrom]=O
        Totdictchrom[chrom]=Total
        Mdictchrom[chrom]=M
        Ydictchrom[chrom]=Y
        Udictchrom[chrom]=U
        Adictchrom[chrom]=np.array(A)
        Ocodictchrom[chrom]=Oco
        Ecodictchrom[chrom]=Eco   
    
    Edict[number_to_cond[condnum]]=Edictchrom
    Odict[number_to_cond[condnum]]=Odictchrom
    Totdict[number_to_cond[condnum]]=Totdictchrom
    Mdict[number_to_cond[condnum]]=Mdictchrom
    Ydict[number_to_cond[condnum]]=Ydictchrom
    Udict[number_to_cond[condnum]]=Udictchrom
    Adict[number_to_cond[condnum]]=Adictchrom
    Ocodict[number_to_cond[condnum]]=Ocodictchrom
    Ecodict[number_to_cond[condnum]]=Ecodictchrom


#write output files 
with open('/path/to/output/Edict'+me+'.pickle', 'wb') as f:
    pickle.dump(Edict, f, pickle.HIGHEST_PROTOCOL)
    f.close()
with open('/path/to/output/Odict'+me+'.pickle', 'wb') as f:
    pickle.dump(Odict, f, pickle.HIGHEST_PROTOCOL)
    f.close()
with open('/path/to/output/Totdict'+me+'.pickle', 'wb') as f:
    pickle.dump(Totdict, f, pickle.HIGHEST_PROTOCOL)
    f.close()
with open('/path/to/output/Mdict'+me+'.pickle', 'wb') as f:
    pickle.dump(Mdict, f, pickle.HIGHEST_PROTOCOL)
    f.close()
with open('/path/to/output/Ydict'+me+'.pickle', 'wb') as f:
    pickle.dump(Ydict, f, pickle.HIGHEST_PROTOCOL)
    f.close()
with open('/path/to/output/Udict'+me+'.pickle', 'wb') as f:
    pickle.dump(Udict, f, pickle.HIGHEST_PROTOCOL)
    f.close()
with open('/path/to/output/Adict'+me+'.pickle', 'wb') as f:
    pickle.dump(Adict, f, pickle.HIGHEST_PROTOCOL)    
    f.close()
with open('/path/to/output/Ocodict'+me+'.pickle', 'wb') as f:
    pickle.dump(Ocodict, f, pickle.HIGHEST_PROTOCOL)   
    f.close()
with open('/path/to/output/Ecodict'+me+'.pickle', 'wb') as f:
    pickle.dump(Ecodict, f, pickle.HIGHEST_PROTOCOL)   
    f.close()
