# Supplementary material for: Polycomb-lamina antagonism partitions heterochromatin at the nuclear periphery
Source: Nat Commun. 2022 Jul 20;13:4199. doi: 10.1038/s41467-022-31857-5 (PMC9300685; doi:10.1038/s41467-022-31857-5)
Supplement: Supplementary file 7 — Supplementary Software [file 41467_2022_31857_MOESM7_ESM.zip › Lamina-LIMe-main/Analysis/Perread_Analysis_script_upload.sh]

#!/bin/bash
# ExtractMe - program to generate methylation-specific Hi-C files adapted from "The Hi-Culfite assay reveals relationships between chromatin contacts and DNA methylation state", Aiden et al, biorxiv (2019) 

### define variables 
cutoffgpc=.1
cutoffcpg=.5

#example script for sample 1 
merged_nodups="/path/to/files/Samp_1/merged_nodups.txt"
methylation_bam="/path/to/files/Samp_1/methylation.bam"
juicer_path="/path/to/juicer/juicer_tools.jar"

#Load modules
module load samtools/0.1.19-fasrc02
module load jdk/1.8.0_45-fasrc01
module load htslib/1.5-fasrc02
module load bedtools2/2.26.0-fasrc01 

#Run once
samtools sort -@ 6 $methylation_bam $methylation_bam.sort
samtools index $methylation_bam.sort".bam"


#### SORTING
for chr in chr1 chr2 chr3 chr4 chr5 chr6 chr7 chr8 chr9 chr10 chr11 chr12 chr13 chr14 chr15 chr16 chr17 chr18 chr19 chr20 chr21 chr22 chrX
do
    samtools view -b $methylation_bam.sort".bam" $chr > ${chr}_methylation_bam
    samtools sort ${chr}_methylation_bam ${chr}_methylation_bam.sort
    samtools index ${chr}_methylation_bam.sort.bam
    
    
    #### PROCESSING    
    #### generate biscuit reads, suppressing quality controls
    # biscuit epiread command 
    
    biscuit epiread -N -m 0 -l 0 -c -u -p  /path/to/genome/genomefile.fa ${chr}_methylation_bam.sort.bam  > biscuit_reads_${chr}
    
    #### format them correctly (with %methylated)
    ## GpC 
    awk -f '/path/to/script/GpC_format_biscuit.awk'  biscuit_reads_${chr} >  biscuit_reads_formatted_gpc_${chr}
    
    ## CpG 
    awk -f '/path/to/script/CpG_format_biscuit.awk'  biscuit_reads_${chr} >  biscuit_reads_formatted_cpg_${chr}
        
    #### Extract contacts for chr of interest 
    awk -v n=$chr '$2==n && $6==n && $4!=$8 && $9>0 &&$12>0' $merged_nodups > ${chr}_contacts.txt
    
    awk -v c=$cutoffgpc '$0!~/^#/ && (FNR==NR){percent=$2/$3;a[$1]=percent":"$3}(FNR!=NR)&&($(NF-1) in a)&&($NF in a){split(a[$(NF-1)],b,":"); if (b[1] >= c){$2=$2"m"}else{$2=$2"u"} $(NF-1)=$(NF-1)":"a[$(NF-1)]; split(a[$NF],b,":");if (b[1] >= c){$6=$6"m"}else{$6=$6"u"} $NF=$NF":"a[$NF]; print}' biscuit_reads_formatted_gpc_${chr} ${chr}_contacts.txt > ${chr}_gpc_contacts_mu.txt
    
    awk -v c=$cutoffcpg '$0!~/^#/ && (FNR==NR){percent=$2/$3;a[$1]=percent":"$3}(FNR!=NR)&&($(NF-1) in a)&&($NF in a){split(a[$(NF-1)],b,":"); if (b[1] >= c){$2=$2"m"}else{$2=$2"u"} $(NF-1)=$(NF-1)":"a[$(NF-1)]; split(a[$NF],b,":");if (b[1] >= c){$6=$6"m"}else{$6=$6"u"} $NF=$NF":"a[$NF]; print}' biscuit_reads_formatted_cpg_${chr} ${chr}_contacts.txt > ${chr}_cpg_contacts_mu.txt
    
    for val in 50000 500000

        for j in cpg gpc
        
        do 
            
            #sorts file according to methylation status
            sort -T. -k2,2d -k6,6d ${chr}_${j}_contacts_mu.txt > ${chr}_${j}_1_contacts_mu.txt.sort
            
            #filter contacts less than 1kb 
            awk 'b=($7-$3){sub("^-", "",b); if (b > 1000) print}' ${chr}_${j}_1_contacts_mu.txt.sort > ${chr}_1_${j}_contacts_mu.txt_filt.sort
            
            java -jar $juicer_path pre -n ${chr}_1_${j}_contacts_mu.txt_filt.sort contacts_mu_notenook_entry_filter_1_${j}_${chr}.hic /path/to/chromsizes/hg38_chrom_mu.sizes
            
            ## dump contacts by methylation status
            java -jar $juicer_path dump observed NONE contacts_mu_notenook_entry_filter_1_${j}_${chr}.hic ${chr}m ${chr}m BP $val 1_${j}_${chr}_${val}_Mfilt.txt2
            awk -v res=$val '{$1=int($1/res); $2=int($2/res); $3=int($3); print; if ($1!= $2){print $2,$1,$3}}' 1_${j}_${chr}_${val}_Mfilt.txt2 >  1_${j}_${chr}_${val}_Mfilt.txt
            awk -v res=$val '{$1=int($1/res); $2=int($2/res); $3=int($3); print}' 1_${j}_${chr}_${val}_Mfilt.txt2 >  1_${j}_${chr}_${val}_Mnsfilt.txt
            
            java -jar $juicer_path dump observed NONE contacts_mu_notenook_entry_filter_1_${j}_${chr}.hic ${chr}u ${chr}u BP $val 1_${j}_${chr}_${val}_Ufilt.txt2
            awk -v res=$val '{$1=int($1/res); $2=int($2/res); $3=int($3); print; if ($1!= $2){print $2,$1,$3}}' 1_${j}_${chr}_${val}_Ufilt.txt2 >  1_${j}_${chr}_${val}_Ufilt.txt
            awk -v res=$val '{$1=int($1/res); $2=int($2/res); $3=int($3); print}' 1_${j}_${chr}_${val}_Ufilt.txt2 >  1_${j}_${chr}_${val}_Unsfilt.txt
            
            java -jar $juicer_path dump observed NONE contacts_mu_notenook_entry_filter_1_${j}_${chr}.hic ${chr}m ${chr}u BP $val 1_${j}_${chr}_${val}_Yfilt.txt2
            awk -v res=$val '{$1=int($1/res); $2=int($2/res); $3=int($3); print}' 1_${j}_${chr}_${val}_Yfilt.txt2 > 1_${j}_${chr}_${val}_Yfilt.txt
            
        done
  
	done 
	
done
