# Supplementary material for: Polycomb-lamina antagonism partitions heterochromatin at the nuclear periphery
Source: Nat Commun. 2022 Jul 20;13:4199. doi: 10.1038/s41467-022-31857-5 (PMC9300685; doi:10.1038/s41467-022-31857-5)
Supplement: Supplementary file 7 — Supplementary Software [file 41467_2022_31857_MOESM7_ESM.zip › Lamina-LIMe-main/Example_Data/1_gpc_chr1_50000_Mnsfilt.txt]

12 16 1
15 16 1
16 17 1
18 18 2
12 19 1
17 19 1
18 19 2
19 19 3
20 20 1
18 21 1
21 21 3
19 22 3
20 22 1
22 22 1
19 23 2
20 23 1
22 23 2
23 23 4
17 24 1
21 24 1
22 24 2
23 24 2
17 25 2
19 25 3
21 25 1
25 25 4
25 26 1
19 27 1
20 27 1
26 27 2
27 27 2
21 28 1
22 28 1
26 28 2
27 28 6
28 28 2
17 29 1
19 29 1
24 29 1
28 29 2
29 29 3
28 30 1
29 30 1
30 30 2
21 31 2
26 31 1
28 31 1
29 31 1
30 31 3
31 31 3
20 32 1
27 32 2
28 32 1
30 32 1
31 32 1
32 32 3
17 33 1
22 33 1
24 33 1
25 33 1
27 33 1
28 33 2
30 34 1
32 34 2
33 34 1
34 34 2
22 35 1
30 35 1
33 35 1
34 35 1
35 35 2
29 36 1
31 36 1
32 36 1
33 36 1
35 36 1
36 36 6
17 37 1
27 37 1
31 37 1
34 37 2
35 37 3
36 37 2
37 37 3
28 38 1
33 38 1
35 38 2
37 38 2
38 38 1
24 39 1
33 39 1
36 39 1
37 39 1
38 39 1
39 39 7
21 40 1
25 40 1
34 40 1
35 40 1
38 40 2
39 40 2
40 40 10
12 41 1
18 41 1
27 41 1
28 41 1
37 41 1
41 41 2
38 42 1
39 42 1
41 42 4
20 43 1
33 43 1
38 43 1
43 43 4
31 44 1
37 44 1
41 44 1
42 44 2
43 44 2
44 44 6
36 45 1
44 45 2
45 45 1
30 46 1
38 46 1
39 46 1
41 46 2
42 46 1
43 46 1
45 46 2
46 46 3
28 47 1
34 47 1
37 47 1
41 47 1
44 47 2
45 47 1
47 47 1
42 48 1
44 48 1
48 48 2
30 49 1
39 49 1
43 49 1
46 49 1
47 49 1
48 49 1
49 49 2
41 50 1
46 50 1
47 50 3
49 50 2
50 50 2
19 51 1
40 51 1
49 51 1
50 51 1
51 51 3
28 52 1
47 52 1
49 52 1
51 52 3
52 53 1
48 55 1
51 55 1
52 55 1
53 55 1
45 56 1
51 56 2
55 56 1
56 56 5
52 57 1
53 57 1
56 57 1
57 57 1
57 58 1
58 58 2
56 59 1
58 59 1
46 60 1
49 60 1
57 60 1
58 60 1
59 60 1
60 60 2
47 61 1
50 61 1
58 61 1
60 61 2
61 61 4
12 62 1
35 62 1
52 62 1
60 62 2
62 62 1
37 63 1
41 63 1
57 63 1
59 63 1
61 63 2
62 63 2
63 63 1
59 64 1
60 64 1
62 64 1
63 64 2
64 64 1
19 65 2
35 65 1
60 65 1
61 65 1
62 65 2
63 65 2
64 65 1
65 65 2
40 66 1
49 66 2
51 66 1
57 66 1
59 66 1
60 66 1
64 66 1
65 66 2
30 67 1
48 67 1
49 67 1
52 67 1
56 67 1
58 67 1
60 67 1
62 67 1
63 67 1
64 67 1
65 67 1
66 67 2
67 67 1
48 68 1
55 68 1
57 68 1
60 68 1
62 68 1
64 68 1
66 68 1
67 68 1
68 68 4
49 69 1
50 69 1
62 69 3
67 69 1
68 69 1
69 69 1
37 70 1
40 70 1
48 70 1
62 70 1
69 70 1
70 70 1
43 71 1
49 71 1
70 71 2
71 71 4
44 72 1
58 72 1
68 72 1
69 72 3
72 72 1
47 73 2
67 73 1
71 73 2
72 73 3
73 73 4
53 74 1
68 74 1
73 74 5
71 75 3
73 75 3
75 75 5
55 76 1
68 76 1
70 76 1
74 76 1
75 76 4
76 76 7
39 77 1
56 77 1
62 77 1
68 77 1
73 77 1
75 77 1
76 77 1
77 77 2
12 78 1
57 78 1
60 78 1
68 78 1
69 78 1
71 78 1
72 78 1
75 78 1
76 78 1
78 78 2
63 79 1
74 79 1
79 79 4
34 80 1
51 80 1
70 80 1
71 80 1
74 80 2
75 80 1
77 80 1
79 80 3
80 80 5
69 81 1
72 81 1
78 81 3
79 81 1
80 81 2
81 81 2
60 82 1
78 82 4
79 82 1
80 82 3
82 82 2
79 83 2
81 83 1
82 83 5
83 83 4
72 84 1
74 84 1
77 84 1
78 84 1
81 84 1
82 84 2
83 84 3
84 84 4
64 85 1
81 85 2
82 85 1
84 85 2
85 85 4
72 86 1
74 86 1
82 86 2
83 86 1
84 86 1
85 86 1
86 86 4
53 87 1
79 87 1
83 87 2
86 87 3
87 87 2
78 88 1
79 88 1
81 88 4
83 88 1
84 88 1
87 88 1
88 88 4
53 89 1
57 89 1
78 89 1
82 89 3
85 89 1
87 89 2
65 90 1
78 90 1
80 90 1
84 90 1
85 90 1
87 90 2
88 90 2
90 90 2
12 91 1
88 91 1
89 91 1
90 91 3
91 91 5
71 92 1
78 92 2
82 92 1
83 92 2
85 92 1
88 92 3
89 92 2
90 92 3
92 92 3
68 93 1
74 93 1
76 93 1
78 93 1
80 93 1
82 93 1
83 93 1
87 93 2
88 93 3
89 93 1
90 93 1
91 93 1
93 93 1
77 94 1
80 94 1
82 94 2
83 94 1
84 94 1
85 94 1
86 94 1
88 94 1
92 94 1
93 94 2
94 94 5
57 95 1
58 95 1
62 95 1
88 95 1
90 95 1
93 95 1
94 95 2
95 95 3
90 96 1
92 96 1
93 96 1
94 96 3
95 96 3
96 96 1
84 97 1
85 97 1
87 97 1
90 97 1
91 97 1
94 97 4
95 97 2
96 97 2
97 97 1
49 98 1
78 98 1
90 98 1
91 98 2
95 98 1
96 98 2
97 98 1
82 99 1
85 99 1
88 99 1
89 99 1
95 99 2
97 99 2
98 99 1
99 99 1
66 100 1
83 100 1
88 100 1
89 100 1
98 100 1
99 100 2
100 100 1
61 101 1
86 101 1
91 101 2
98 101 1
99 101 1
101 101 3
53 102 1
67 102 1
84 102 1
89 102 1
90 102 1
92 102 1
94 102 1
99 102 1
100 102 1
102 102 3
66 103 1
84 103 1
86 103 1
89 103 1
91 103 1
93 103 1
94 103 1
95 103 1
100 103 3
101 103 4
62 104 1
83 104 1
84 104 1
85 104 1
90 104 1
92 104 1
98 104 2
99 104 1
102 104 1
103 104 4
104 104 1
52 105 1
69 105 1
78 105 1
79 105 1
89 105 1
93 105 1
99 105 1
100 105 2
102 105 1
103 105 3
104 105 4
105 105 2
79 106 1
84 106 2
90 106 2
91 106 3
95 106 1
98 106 1
99 106 2
100 106 1
102 106 1
105 106 1
106 106 3
79 107 1
85 107 1
88 107 1
91 107 1
92 107 3
95 107 2
96 107 1
98 107 2
100 107 1
102 107 2
103 107 1
104 107 1
58 108 1
82 108 1
83 108 1
87 108 1
88 108 4
91 108 1
92 108 2
100 108 1
101 108 1
102 108 2
103 108 1
104 108 1
106 108 1
108 108 2
71 109 1
80 109 1
81 109 2
90 109 1
91 109 1
92 109 1
94 109 1
99 109 1
102 109 2
103 109 1
106 109 1
108 109 1
109 109 6
83 110 1
88 110 1
91 110 1
95 110 1
100 110 1
103 110 1
104 110 1
105 110 1
108 110 1
109 110 2
79 111 1
93 111 1
99 111 2
103 111 1
106 111 1
109 111 1
110 111 1
111 111 1
79 112 1
80 112 1
82 112 1
84 112 1
86 112 2
89 112 1
90 112 1
91 112 1
96 112 1
98 112 1
107 112 1
108 112 1
109 112 2
110 112 1
111 112 5
112 112 1
66 113 1
70 113 1
82 113 1
96 113 1
99 113 1
103 113 2
108 113 1
109 113 1
110 113 2
111 113 3
112 113 2
113 113 2
88 114 1
90 114 3
92 114 4
105 114 1
106 114 1
110 114 1
112 114 2
113 114 4
114 114 2
57 115 1
58 115 1
79 115 1
91 115 1
100 115 1
102 115 1
103 115 1
110 115 1
111 115 1
114 115 5
115 115 6
79 116 1
84 116 1
105 116 1
107 116 1
110 116 1
111 116 1
112 116 1
113 116 1
114 116 2
115 116 2
116 116 5
41 117 1
76 117 1
105 117 1
110 117 2
112 117 1
114 117 2
115 117 4
117 117 2
35 118 1
78 118 1
88 118 1
93 118 1
94 118 1
106 118 1
108 118 1
109 118 1
112 118 1
113 118 1
116 118 2
117 118 3
118 118 1
22 119 1
75 119 1
95 119 1
113 119 1
114 119 1
115 119 1
116 119 1
117 119 1
118 119 1
119 119 2
65 120 1
67 120 1
80 120 1
95 120 1
110 120 1
114 120 1
117 120 1
119 120 4
120 120 2
41 121 1
80 121 1
83 121 1
104 121 1
106 121 1
108 121 1
113 121 1
119 121 1
120 121 4
121 121 2
68 122 1
75 122 2
77 122 1
82 122 1
94 122 1
101 122 1
119 122 1
120 122 1
121 122 2
122 122 3
52 123 1
74 123 1
75 123 1
121 123 3
122 123 3
123 123 3
74 124 2
77 124 1
103 124 2
111 124 1
114 124 1
116 124 1
119 124 1
122 124 1
123 124 1
124 124 2
56 125 1
79 125 1
118 125 1
121 125 1
123 125 3
83 126 1
116 126 1
120 126 1
122 126 1
123 126 1
125 126 1
126 126 3
66 127 1
82 127 1
83 127 1
93 127 1
121 127 3
122 127 1
123 127 1
125 127 2
127 127 1
65 128 1
68 128 1
93 128 1
116 128 1
120 128 1
121 128 1
124 128 1
125 128 2
126 128 3
127 128 2
128 128 8
43 129 1
105 129 1
121 129 1
124 129 1
125 129 2
126 129 1
127 129 4
128 129 4
129 129 5
48 130 2
117 130 2
120 130 1
123 130 1
124 130 3
126 130 1
129 130 4
130 130 5
77 131 1
118 131 1
121 131 1
122 131 1
124 131 1
129 131 1
130 131 2
131 131 2
44 132 1
50 132 1
72 132 1
115 132 1
124 132 2
129 132 4
131 132 2
132 132 3
35 133 1
41 133 1
91 133 1
121 133 1
124 133 1
127 133 1
128 133 1
131 133 1
132 133 1
133 133 3
125 134 1
132 134 1
133 134 3
134 134 2
118 135 1
121 135 1
131 135 1
132 135 1
134 135 2
135 135 1
69 136 1
127 136 1
128 136 2
132 136 2
134 136 1
135 136 1
136 136 2
22 137 1
93 137 1
129 137 1
130 137 1
132 137 1
133 137 1
135 137 1
40 138 1
73 138 1
130 138 1
132 138 1
133 138 1
135 138 2
136 138 2
137 138 1
138 138 2
60 139 1
66 139 1
80 139 1
110 139 1
128 139 1
137 139 1
138 139 2
139 139 3
121 140 1
134 140 2
136 140 1
137 140 1
138 140 1
139 140 5
140 140 2
60 141 1
83 141 1
128 141 1
130 141 1
132 141 1
136 141 3
137 141 1
139 141 1
140 141 2
141 141 2
44 142 1
73 142 1
113 142 1
138 142 2
141 142 2
142 142 3
57 143 1
127 143 2
135 143 1
142 143 3
143 143 2
108 144 1
124 144 1
133 144 1
138 144 2
140 144 1
142 144 1
143 144 1
144 144 1
56 145 1
109 145 1
124 145 1
130 145 1
132 145 1
134 145 1
137 145 1
142 145 2
144 145 1
145 145 2
70 146 1
128 146 1
136 146 1
142 146 1
144 146 1
145 146 2
146 146 3
35 147 1
72 147 1
75 147 1
133 147 1
140 147 1
144 147 2
145 147 2
146 147 5
147 147 2
81 148 1
139 148 1
141 148 2
147 148 1
148 148 5
59 149 1
62 149 1
116 149 1
129 149 1
134 149 1
137 149 1
140 149 2
141 149 1
147 149 1
148 149 2
145 150 2
147 150 2
150 150 2
58 151 1
76 151 1
110 151 1
125 151 1
137 151 1
144 151 2
145 151 2
148 151 1
150 151 2
151 151 2
12 152 1
69 152 1
85 152 1
95 152 1
127 152 1
129 152 1
133 152 1
134 152 1
136 152 1
138 152 1
142 152 1
143 152 1
149 152 1
151 152 3
152 152 3
21 153 1
80 153 1
109 153 1
122 153 1
132 153 1
141 153 1
142 153 1
150 153 1
151 153 1
152 153 1
153 153 2
93 154 1
115 154 1
129 154 1
133 154 1
140 154 1
144 154 1
149 154 1
153 154 2
154 154 5
35 155 1
47 155 1
153 155 4
154 155 2
155 155 1
40 156 1
140 156 1
144 156 1
153 156 1
154 156 2
155 156 1
156 156 6
116 157 1
130 157 1
132 157 1
146 157 2
149 157 1
151 157 2
153 157 1
154 157 1
155 157 4
156 157 3
157 157 1
18 158 1
43 158 1
45 158 1
138 158 1
145 158 1
153 158 2
154 158 1
155 158 2
156 158 2
157 158 3
158 158 6
61 159 1
124 159 1
153 159 1
157 159 2
158 159 1
159 159 1
138 160 1
150 160 1
153 160 1
158 160 1
160 160 2
134 161 1
148 161 2
156 161 1
157 161 1
159 161 2
160 161 4
161 161 1
141 162 1
147 162 1
159 162 1
160 162 2
162 162 2
59 163 1
111 163 1
130 163 1
147 163 1
158 163 1
159 163 1
160 163 1
161 163 1
162 163 2
163 163 4
110 164 1
127 164 1
137 164 1
142 164 1
153 164 1
154 164 1
158 164 2
159 164 2
160 164 1
161 164 2
162 164 3
164 164 4
135 165 1
158 165 3
159 165 1
162 165 1
163 165 2
165 165 2
150 166 1
154 166 1
155 166 1
156 166 1
160 166 1
161 166 2
163 166 1
164 166 3
165 166 1
166 166 6
38 167 1
63 167 1
129 167 1
149 167 1
159 167 2
160 167 1
161 167 1
162 167 2
164 167 2
166 167 2
167 167 1
85 168 1
119 168 1
159 168 1
166 168 3
167 168 3
168 168 4
148 169 1
153 169 1
166 169 1
167 169 1
168 169 2
72 170 1
128 170 1
136 170 1
152 170 1
157 170 1
168 170 2
169 170 2
170 170 1
165 171 1
168 171 1
169 171 1
171 171 1
127 172 1
130 172 1
170 172 1
171 172 2
172 172 1
41 173 1
44 173 1
67 173 1
129 173 1
142 173 1
157 173 1
165 173 1
166 173 1
171 173 2
173 173 1
49 174 1
122 174 2
160 174 1
164 174 1
174 174 3
129 175 1
152 175 1
160 175 1
171 175 1
172 175 1
173 175 1
174 175 1
175 175 1
159 176 1
167 176 1
169 176 1
170 176 2
171 176 1
172 176 2
174 176 1
175 176 2
176 176 8
134 177 1
162 177 1
171 177 1
175 177 1
176 177 1
177 177 3
155 178 1
163 178 1
173 178 1
177 178 2
178 178 1
164 179 1
178 179 5
179 179 5
23 180 1
62 180 1
73 180 1
120 180 1
158 180 1
163 180 1
173 180 2
176 180 1
177 180 1
178 180 4
179 180 1
180 180 6
42 181 1
120 181 1
138 181 1
163 181 1
178 181 1
180 181 3
181 181 1
44 182 1
78 182 1
155 182 1
159 182 1
162 182 1
167 182 1
174 182 1
178 182 2
180 182 1
181 182 1
182 182 2
68 183 1
166 183 1
167 183 1
172 183 1
174 183 1
177 183 2
180 183 2
181 183 2
182 183 3
183 183 3
89 184 1
133 184 1
169 184 1
173 184 1
175 184 1
181 184 1
182 184 2
183 184 5
184 184 2
115 185 2
135 185 1
176 185 1
177 185 1
180 185 2
182 185 1
184 185 2
185 185 3
99 186 1
161 186 1
164 186 1
169 186 1
177 186 1
178 186 1
179 186 1
180 186 1
186 186 6
75 187 1
119 187 1
182 187 1
184 187 1
185 187 2
186 187 4
187 187 4
25 188 1
181 188 1
182 188 1
185 188 1
186 188 1
187 188 3
188 188 3
112 189 1
151 189 1
173 189 1
181 189 1
183 189 3
184 189 1
185 189 2
187 189 1
188 189 2
189 189 1
20 190 1
89 190 1
130 190 1
152 190 1
161 190 1
181 190 1
182 190 2
184 190 1
185 190 2
186 190 2
189 190 1
133 191 1
141 191 1
173 191 2
182 191 1
185 191 1
189 191 2
190 191 1
191 191 4
109 192 1
128 192 1
164 192 1
168 192 1
174 192 1
177 192 1
180 192 1
183 192 1
185 192 1
190 192 1
191 192 2
40 193 1
112 193 1
178 193 1
181 193 2
185 193 1
189 193 1
190 193 3
192 193 2
193 193 4
153 194 1
189 194 1
191 194 1
192 194 2
193 194 2
194 194 4
130 195 1
155 195 1
181 195 1
182 195 1
186 195 1
189 195 1
191 195 1
194 195 2
195 195 2
32 196 1
129 196 1
195 196 4
196 196 5
149 197 1
185 197 1
186 197 1
188 197 1
194 197 1
195 197 2
197 197 2
171 198 1
183 198 1
190 198 1
195 198 1
197 198 4
198 198 2
76 199 1
127 199 1
188 199 1
190 199 1
192 199 1
195 199 1
196 199 2
197 199 1
198 199 1
199 199 4
50 200 1
57 200 1
79 200 1
197 200 2
198 200 2
199 200 2
200 200 4
59 201 1
169 201 1
173 201 1
176 201 1
184 201 1
189 201 1
190 201 1
196 201 1
199 201 1
200 201 1
201 201 1
183 202 1
194 202 1
195 202 1
196 202 1
197 202 2
198 202 2
200 202 2
202 202 3
188 203 1
193 203 1
195 203 2
199 203 2
200 203 1
202 203 2
203 203 1
193 204 1
194 204 1
198 204 2
203 204 1
204 204 3
170 205 1
180 205 1
193 205 1
194 205 1
200 205 1
203 205 2
204 205 1
205 205 1
173 206 1
198 206 1
202 206 1
204 206 1
205 206 6
206 206 2
123 207 1
132 207 1
164 207 1
183 207 1
195 207 1
196 207 1
206 207 2
56 208 1
185 208 1
186 208 1
188 208 1
194 208 1
195 208 2
196 208 1
199 208 1
201 208 1
205 208 1
207 208 6
208 208 3
166 209 1
167 209 1
186 209 1
197 209 1
205 209 1
207 209 1
208 209 2
209 209 2
69 210 1
130 210 1
182 210 1
197 210 2
200 210 1
205 210 1
207 210 1
208 210 1
209 210 1
210 210 3
50 211 1
58 211 1
62 211 1
123 211 1
174 211 1
176 211 1
179 211 1
185 211 1
192 211 1
193 211 1
199 211 1
206 211 1
207 211 1
208 211 1
211 211 4
35 212 1
189 212 1
194 212 1
200 212 1
207 212 1
210 212 1
211 212 2
212 212 2
134 213 1
177 213 1
206 213 1
209 213 1
210 213 3
211 213 1
212 213 3
213 213 4
95 214 1
134 214 1
142 214 1
187 214 1
194 214 1
195 214 1
210 214 1
212 214 1
213 214 5
214 214 1
79 215 1
127 215 1
202 215 1
204 215 1
208 215 1
209 215 1
210 215 1
213 215 3
214 215 1
215 215 1
139 216 1
145 216 1
151 216 1
168 216 1
197 216 1
210 216 1
211 216 1
213 216 1
215 216 2
216 216 2
66 217 1
133 217 1
134 217 1
146 217 1
148 217 1
161 217 1
182 217 1
198 217 2
200 217 1
208 217 1
210 217 2
211 217 2
215 217 1
216 217 3
217 217 1
184 218 1
208 218 1
209 218 2
210 218 1
211 218 2
213 218 1
214 218 1
215 218 2
216 218 2
217 218 8
218 218 2
109 219 1
193 219 1
195 219 1
212 219 1
215 219 1
216 219 1
217 219 1
218 219 2
219 219 6
70 220 1
170 220 1
186 220 1
198 220 1
205 220 1
218 220 2
219 220 4
220 220 2
174 221 1
191 221 1
212 221 1
219 221 1
220 221 3
221 221 7
208 222 1
214 222 1
215 222 1
220 222 2
221 222 3
222 222 2
220 223 1
221 223 1
222 223 1
223 223 2
154 224 1
210 224 1
220 224 1
221 224 1
222 224 1
223 224 1
182 225 1
215 225 1
217 225 1
218 225 1
221 225 1
223 225 2
224 225 1
225 225 4
138 226 1
141 226 1
214 226 1
221 226 2
223 226 1
224 226 1
225 226 3
226 226 4
57 227 1
174 227 1
216 227 1
221 227 1
224 227 1
226 227 6
227 227 3
213 228 1
222 228 1
226 228 4
227 228 1
228 228 4
111 229 1
134 229 1
176 229 1
185 229 1
226 229 2
227 229 1
228 229 1
166 230 1
188 230 1
191 230 1
216 230 1
228 230 1
230 230 1
48 231 1
108 231 1
199 231 1
212 231 1
227 231 1
228 231 1
229 231 2
230 231 1
231 231 2
212 232 1
213 232 1
215 232 1
219 232 1
221 232 1
224 232 1
227 232 1
230 232 1
231 232 2
232 232 2
220 233 1
225 233 2
227 233 1
228 233 2
233 233 2
181 234 1
202 234 1
217 234 1
221 234 1
222 234 1
223 234 1
229 234 1
230 234 1
232 234 2
233 234 3
234 234 4
174 235 1
176 235 1
195 235 1
224 235 1
226 235 1
228 235 1
231 235 1
232 235 1
233 235 1
234 235 4
235 235 2
172 236 1
202 236 1
208 236 1
215 236 1
224 236 1
226 236 1
233 236 1
235 236 2
236 236 4
123 237 1
200 237 1
228 237 1
230 237 2
231 237 1
232 237 1
234 237 4
235 237 1
236 237 3
237 237 5
175 238 1
182 238 1
218 238 1
224 238 1
233 238 1
235 238 1
236 238 4
237 238 2
238 238 3
216 239 1
227 239 1
233 239 1
236 239 3
237 239 2
238 239 2
239 239 3
220 240 1
223 240 1
226 240 1
232 240 1
233 240 1
235 240 1
236 240 2
237 240 2
238 240 1
239 240 1
240 240 2
130 241 1
136 241 1
236 241 1
237 241 1
238 241 1
240 241 2
241 241 5
189 242 1
200 242 1
204 242 1
208 242 1
237 242 1
239 242 3
240 242 3
241 242 2
242 242 3
20 243 1
93 243 1
155 243 1
219 243 1
227 243 1
234 243 1
235 243 1
237 243 1
240 243 1
241 243 3
221 244 1
240 244 1
241 244 1
242 244 6
243 244 1
244 244 2
211 245 1
239 245 1
244 245 2
132 246 1
198 246 1
213 246 1
241 246 1
242 246 1
40 247 1
117 247 1
237 247 1
247 247 2
165 248 1
217 248 1
241 248 1
242 248 1
247 248 2
208 249 1
238 249 1
241 249 1
246 249 2
248 249 2
249 249 3
70 250 1
115 250 1
134 250 1
172 250 1
208 250 1
235 250 1
236 250 1
246 250 1
247 250 1
248 250 3
249 250 2
250 250 1
25 251 1
44 251 1
144 251 1
166 251 1
207 251 1
239 251 1
242 251 1
246 251 2
247 251 2
248 251 2
249 251 2
250 251 2
251 251 2
79 252 1
155 252 1
192 252 1
214 252 1
241 252 1
245 252 1
246 252 5
248 252 4
249 252 3
250 252 1
251 252 2
252 252 7
228 253 1
232 253 1
245 253 1
246 253 1
247 253 1
248 253 2
250 253 1
252 253 2
253 253 4
212 254 1
234 254 1
235 254 1
243 254 1
244 254 2
245 254 1
246 254 2
248 254 1
251 254 1
253 254 3
254 254 4
222 255 1
237 255 1
238 255 1
250 255 1
253 255 2
254 255 1
255 255 3
242 256 1
248 256 1
253 256 1
255 256 2
256 256 2
94 257 1
125 257 1
189 257 1
238 257 1
254 257 1
256 257 1
257 257 1
64 262 1
241 262 1
244 262 1
257 262 1
92 264 1
131 264 1
202 264 1
251 264 1
254 264 1
256 264 1
258 264 1
264 264 2
56 265 1
256 265 1
258 265 1
257 266 1
65 267 1
87 267 1
229 267 1
249 267 1
253 267 1
256 267 1
267 267 2
88 268 1
141 268 1
182 268 1
235 268 1
239 268 1
242 268 1
245 268 1
248 268 1
261 268 1
264 268 1
266 268 1
267 268 1
268 268 2
19 269 1
77 269 1
82 269 1
145 269 1
195 269 1
222 269 1
232 269 1
245 269 1
249 269 1
254 269 1
258 269 1
267 269 3
268 269 2
269 269 6
108 270 1
229 270 1
264 270 1
267 270 2
268 270 1
269 270 1
270 270 3
83 271 1
148 271 1
236 271 1
255 271 1
261 271 1
266 271 1
269 271 1
270 271 2
271 271 3
149 272 1
242 272 1
244 272 1
269 272 2
270 272 1
271 272 4
272 272 8
105 273 1
113 273 1
203 273 1
256 273 1
271 273 1
272 273 1
273 273 4
153 274 1
266 274 1
267 274 1
272 274 1
273 274 2
274 274 1
148 275 1
252 275 1
255 275 1
268 275 1
270 275 1
271 275 1
272 275 2
273 275 1
274 275 3
275 275 3
74 276 1
78 276 1
90 276 1
110 276 1
253 276 1
254 276 1
267 276 2
269 276 2
272 276 2
273 276 4
274 276 1
275 276 2
276 276 5
36 277 1
88 277 1
90 277 1
134 277 1
137 277 1
144 277 1
208 277 1
251 277 1
267 277 2
271 277 1
272 277 1
276 277 1
277 277 2
147 278 1
254 278 1
267 278 1
269 278 1
270 278 2
272 278 1
273 278 1
274 278 3
275 278 1
276 278 1
277 278 4
278 278 4
20 279 1
82 279 1
249 279 1
256 279 1
268 279 1
270 279 2
271 279 2
273 279 1
276 279 1
277 279 1
279 279 3
89 280 1
109 280 1
256 280 1
267 280 1
271 280 1
275 280 1
279 280 1
280 280 1
271 281 1
276 281 1
278 281 2
279 281 2
280 281 1
36 282 1
135 282 1
271 282 1
277 282 1
280 282 2
281 282 2
282 282 2
269 283 1
275 283 1
277 283 1
278 283 1
279 283 1
282 283 2
283 283 2
160 284 1
232 284 1
249 284 1
268 284 1
276 284 1
280 284 1
281 284 1
282 284 2
283 284 1
284 284 5
134 285 1
198 285 1
264 285 1
270 285 1
280 285 1
282 285 1
283 285 2
284 285 4
285 285 2
142 286 1
229 286 1
251 286 1
260 286 1
269 286 1
282 286 1
285 286 1
286 286 2
169 287 1
216 287 1
253 287 1
272 287 1
275 287 2
282 287 2
283 287 2
285 287 1
286 287 2
287 287 2
105 288 1
198 288 1
227 288 1
273 288 1
278 288 1
284 288 1
285 288 3
288 288 1
242 289 1
250 289 1
251 289 1
285 289 2
286 289 2
288 289 2
289 289 1
165 290 1
249 290 1
253 290 1
272 290 1
273 290 1
274 290 1
279 290 1
287 290 1
288 290 3
289 290 2
290 290 5
71 291 1
103 291 1
237 291 1
277 291 1
281 291 2
283 291 1
286 291 1
288 291 4
289 291 1
291 291 4
118 292 1
129 292 1
136 292 1
253 292 1
270 292 1
273 292 1
277 292 1
278 292 1
279 292 1
286 292 1
291 292 2
292 292 5
99 293 1
254 293 1
265 293 1
278 293 1
281 293 1
282 293 2
284 293 1
286 293 1
290 293 1
292 293 1
293 293 1
95 294 1
224 294 1
270 294 3
272 294 1
274 294 1
284 294 1
285 294 2
288 294 4
291 294 1
292 294 2
293 294 1
294 294 1
262 295 1
274 295 1
278 295 1
279 295 1
280 295 1
282 295 1
286 295 1
287 295 1
291 295 1
293 295 2
294 295 2
295 295 1
227 296 1
264 296 1
270 296 1
273 296 1
279 296 1
280 296 1
282 296 2
283 296 1
285 296 1
287 296 1
292 296 1
293 296 1
294 296 4
295 296 7
296 296 4
223 297 1
250 297 1
252 297 1
277 297 1
281 297 1
282 297 1
283 297 1
292 297 1
295 297 2
296 297 1
297 297 2
46 298 1
113 298 1
196 298 1
237 298 1
255 298 1
277 298 1
283 298 2
288 298 1
290 298 1
291 298 1
295 298 1
296 298 1
297 298 2
298 298 3
278 299 1
279 299 1
281 299 2
283 299 1
284 299 1
285 299 1
287 299 1
291 299 1
292 299 1
293 299 1
295 299 1
296 299 1
297 299 4
298 299 1
299 299 2
189 300 1
254 300 1
260 300 1
268 300 1
270 300 1
278 300 1
283 300 1
284 300 1
286 300 1
287 300 1
288 300 1
293 300 3
294 300 1
295 300 2
296 300 1
298 300 2
299 300 2
300 300 2
93 301 1
178 301 1
255 301 1
281 301 1
282 301 1
293 301 1
295 301 1
296 301 3
299 301 1
301 301 1
245 302 1
267 302 1
271 302 1
273 302 1
275 302 1
276 302 1
277 302 1
284 302 1
294 302 2
296 302 1
300 302 1
301 302 1
302 302 5
92 303 1
190 303 1
236 303 1
246 303 1
268 303 1
293 303 1
299 303 1
300 303 1
301 303 2
302 303 1
303 303 5
79 304 1
271 304 1
275 304 1
298 304 1
299 304 1
302 304 1
303 304 1
304 304 5
62 305 1
82 305 1
94 305 1
268 305 1
279 305 1
280 305 1
286 305 1
296 305 1
298 305 1
301 305 2
302 305 1
304 305 3
305 305 3
216 306 1
275 306 1
280 306 1
282 306 1
286 306 1
290 306 1
292 306 1
293 306 1
302 306 2
303 306 3
305 306 1
306 306 3
124 307 1
235 307 1
239 307 1
285 307 1
287 307 1
295 307 1
301 307 1
302 307 1
305 307 2
306 307 3
307 307 7
74 308 1
124 308 1
253 308 1
273 308 1
276 308 1
283 308 1
288 308 1
292 308 1
304 308 2
305 308 2
306 308 2
307 308 2
308 308 2
167 309 1
240 309 1
268 309 1
274 309 1
277 309 2
290 309 1
297 309 1
299 309 2
306 309 1
307 309 1
308 309 2
39 310 1
139 310 1
167 310 1
212 310 1
220 310 1
232 310 1
305 310 1
310 310 4
179 311 1
302 311 1
304 311 1
307 311 1
309 311 2
310 311 1
150 312 1
152 312 1
187 312 1
239 312 1
273 312 1
291 312 1
304 312 1
307 312 2
308 312 1
311 312 1
190 313 1
201 313 1
303 313 1
304 313 1
309 313 1
310 313 1
312 313 1
313 313 2
276 314 1
287 314 1
308 314 1
310 314 1
311 314 1
312 314 5
313 314 1
314 314 1
99 315 1
129 315 1
172 315 1
267 315 1
302 315 1
312 315 2
313 315 1
315 315 6
269 316 1
307 316 1
308 316 1
311 316 1
315 316 2
130 317 1
219 317 1
239 317 1
251 317 1
260 317 1
307 317 1
308 317 1
311 317 1
313 317 1
316 317 2
317 317 4
133 318 1
253 318 1
285 318 1
311 318 1
314 318 1
315 318 3
316 318 4
317 318 1
19 319 1
202 319 1
204 319 1
242 319 1
270 319 1
285 319 1
307 319 1
309 319 1
311 319 1
314 319 1
315 319 1
316 319 2
317 319 2
318 319 3
319 319 3
28 320 1
175 320 1
225 320 1
289 320 1
293 320 1
295 320 1
315 320 3
316 320 3
317 320 1
320 320 4
37 321 1
275 321 1
286 321 1
311 321 1
315 321 1
320 321 2
321 321 1
46 322 1
228 322 1
302 322 1
316 322 1
320 322 1
322 322 5
193 323 1
210 323 1
318 323 1
319 323 1
321 323 3
322 323 2
323 323 2
161 324 1
165 324 1
224 324 1
309 324 1
313 324 1
320 324 1
321 324 1
322 324 1
323 324 1
324 324 5
236 325 1
294 325 1
302 325 1
323 325 2
324 325 1
325 325 1
286 326 1
322 326 1
325 326 1
326 326 1
30 327 1
235 327 1
237 327 1
246 327 1
280 327 1
319 327 1
321 327 1
326 327 3
327 327 3
139 328 1
164 328 1
234 328 1
321 328 2
322 328 1
324 328 2
325 328 2
326 328 1
327 328 3
328 328 2
221 329 1
243 329 1
284 329 1
321 329 1
323 329 2
324 329 1
325 329 1
328 329 1
329 329 3
93 330 1
119 330 1
195 330 1
228 330 1
321 330 1
322 330 1
323 330 1
327 330 1
330 330 1
317 331 1
330 331 1
331 331 1
46 332 1
183 332 1
186 332 1
224 332 1
279 332 1
290 332 1
312 332 1
315 332 1
318 332 2
323 332 1
325 332 1
329 332 4
332 332 6
109 333 1
315 333 1
329 333 1
330 333 1
332 333 1
128 334 1
167 334 1
238 334 1
328 334 1
333 334 1
334 334 2
173 335 2
311 335 1
332 335 1
324 337 1
330 337 1
332 337 1
62 338 1
198 338 1
217 338 1
274 338 1
332 338 2
334 338 2
135 339 1
238 339 1
328 339 1
334 339 1
338 339 3
339 339 1
329 340 1
334 340 1
339 340 3
340 340 1
267 341 1
274 341 1
292 341 1
309 341 1
332 341 1
339 341 2
340 341 3
341 341 2
126 342 1
195 342 1
271 342 1
284 342 1
332 342 1
337 342 1
342 342 1
127 343 1
294 343 1
341 343 2
342 343 2
343 343 4
71 344 1
340 344 1
341 344 1
342 344 1
343 344 2
344 344 3
43 345 1
236 345 1
278 345 1
328 345 1
339 345 1
341 345 1
342 345 2
345 345 1
227 346 1
339 346 1
344 346 2
345 346 1
346 346 1
201 347 1
340 347 1
341 347 1
342 347 1
344 347 1
345 347 2
346 347 1
347 347 1
37 348 1
217 348 1
265 348 1
282 348 1
339 348 1
342 348 1
344 348 2
346 348 1
347 348 3
348 348 2
42 349 1
43 349 1
279 349 1
341 349 1
346 349 1
348 349 3
349 349 2
129 350 1
267 350 1
307 350 1
342 350 1
347 350 1
349 350 4
350 350 2
151 351 1
345 351 1
348 351 2
349 351 2
350 351 4
351 351 3
30 352 1
69 352 1
165 352 1
214 352 1
302 352 1
311 352 1
342 352 1
345 352 1
348 352 1
349 352 3
350 352 2
351 352 1
352 352 1
99 353 1
201 353 1
353 353 4
329 354 1
341 354 1
343 354 1
344 354 1
350 354 1
353 354 1
12 355 1
119 355 1
235 355 1
268 355 1
348 355 1
352 355 1
355 355 2
42 356 1
121 356 1
334 356 1
346 356 1
348 356 1
352 356 1
355 356 3
356 356 4
159 357 1
212 357 1
270 357 1
351 357 2
352 357 1
353 357 1
354 357 1
355 357 1
356 357 2
357 357 2
89 358 1
127 358 1
290 358 1
350 358 1
354 358 1
357 358 2
358 358 4
66 359 1
215 359 1
350 359 1
356 359 1
357 359 1
358 359 1
359 359 1
357 360 2
358 360 1
359 360 3
360 360 1
354 361 1
358 361 2
360 361 1
361 361 3
342 362 1
346 362 1
348 362 1
360 362 1
361 362 4
362 362 2
186 363 1
264 363 1
316 363 1
352 363 1
360 363 1
362 363 2
363 363 3
237 364 1
342 364 1
350 364 1
360 364 1
362 364 1
363 364 5
23 365 1
31 365 1
275 365 1
350 365 1
354 365 1
359 365 1
360 365 1
362 365 1
364 365 1
365 365 1
272 366 1
345 366 1
350 366 1
352 366 1
355 366 2
359 366 1
362 366 1
365 366 1
48 367 1
134 367 1
294 367 1
344 367 1
362 367 2
366 367 1
367 367 1
350 368 1
353 368 1
355 368 2
365 368 1
366 368 1
368 368 1
158 369 1
180 369 1
294 369 1
306 369 1
332 369 1
345 369 1
356 369 2
362 369 1
363 369 2
364 369 1
367 369 1
369 369 2
91 370 1
272 370 1
355 370 1
359 370 2
361 370 1
364 370 1
366 370 2
367 370 1
368 370 2
369 370 1
370 370 1
51 371 1
270 371 1
358 371 1
361 371 1
365 371 1
366 371 1
370 371 2
371 371 2
79 372 1
341 372 1
347 372 2
355 372 1
369 372 1
371 372 3
372 372 1
179 373 1
341 373 1
344 373 1
349 373 1
352 373 1
354 373 1
365 373 1
372 373 1
373 373 1
68 374 1
345 374 1
348 374 1
364 374 1
372 374 1
374 374 2
74 375 1
237 375 1
300 375 1
343 375 1
354 375 1
367 375 1
368 375 2
369 375 1
370 375 1
372 375 1
373 375 2
374 375 3
375 375 1
350 376 1
352 376 2
371 376 2
372 376 1
374 376 1
375 376 2
376 376 4
133 377 1
302 377 1
329 377 1
362 377 1
363 377 1
366 377 1
367 377 1
372 377 1
375 377 3
376 377 1
377 377 3
20 378 1
355 378 1
372 378 1
373 378 1
376 378 1
377 378 2
378 378 3
60 379 1
183 379 1
361 379 1
365 379 1
366 379 1
378 379 3
379 379 1
346 380 1
358 380 1
374 380 1
377 380 2
378 380 3
379 380 1
380 380 2
33 381 1
352 381 1
371 381 1
375 381 1
378 381 2
379 381 3
380 381 1
381 381 1
285 382 1
342 382 1
376 382 1
381 382 2
382 382 1
362 383 1
371 383 1
376 383 1
378 383 1
381 383 1
382 383 1
151 384 1
233 384 1
288 384 1
331 384 1
348 384 1
353 384 1
378 384 1
381 384 1
382 384 2
383 384 1
384 384 4
18 385 1
199 385 1
341 385 1
372 385 1
377 385 1
378 385 1
381 385 1
382 385 1
383 385 1
384 385 2
385 385 3
244 386 1
307 386 1
377 386 1
381 386 1
384 386 2
385 386 1
386 386 4
370 387 1
385 387 2
386 387 1
387 387 4
210 388 1
370 388 1
373 388 1
374 388 1
377 388 1
387 388 1
388 388 5
200 389 1
373 389 1
374 389 1
381 389 1
382 389 1
384 389 3
387 389 2
388 389 2
328 390 1
332 390 1
334 390 1
367 390 1
386 390 1
388 390 1
389 390 1
390 390 1
40 391 1
213 391 1
238 391 1
376 391 1
381 391 2
382 391 1
383 391 2
387 391 3
388 391 1
389 391 1
390 391 1
391 391 3
145 392 1
185 392 1
306 392 1
341 392 1
376 392 2
379 392 1
381 392 1
386 392 1
387 392 2
388 392 2
390 392 1
391 392 2
392 392 5
39 393 1
352 393 1
355 393 1
369 393 2
372 393 1
376 393 1
377 393 1
381 393 1
383 393 2
386 393 2
389 393 1
392 393 2
393 393 3
57 394 1
344 394 1
361 394 1
374 394 1
386 394 1
387 394 2
388 394 1
389 394 1
390 394 1
393 394 2
394 394 4
78 395 1
255 395 1
347 395 1
352 395 1
353 395 1
371 395 1
374 395 1
387 395 3
389 395 1
392 395 2
394 395 2
395 395 2
27 396 1
152 396 1
303 396 1
354 396 1
355 396 1
375 396 1
378 396 1
382 396 1
392 396 1
393 396 2
394 396 4
395 396 4
396 396 3
147 397 1
155 397 1
300 397 1
305 397 1
314 397 1
332 397 1
346 397 1
381 397 1
386 397 1
388 397 1
393 397 1
394 397 2
397 397 2
203 398 1
373 398 1
390 398 2
393 398 2
395 398 1
397 398 1
398 398 1
133 399 1
204 399 1
211 399 1
287 399 1
353 399 1
359 399 1
369 399 1
377 399 1
381 399 1
396 399 1
398 399 1
382 400 1
398 400 1
114 401 1
351 401 1
394 401 1
396 401 1
397 401 1
398 401 1
399 401 2
400 401 1
401 401 2
272 402 1
287 402 1
332 402 1
363 402 1
378 402 1
392 402 1
398 402 1
401 402 3
402 402 1
163 403 1
352 403 1
378 403 1
398 403 1
401 403 2
402 403 2
403 403 3
65 404 1
154 404 1
304 404 1
381 404 1
387 404 1
392 404 1
400 404 1
403 404 1
404 404 3
158 405 1
380 405 1
396 405 1
397 405 1
398 405 2
399 405 1
400 405 2
403 405 1
404 405 2
405 405 3
179 406 1
216 406 1
373 406 1
394 406 1
397 406 1
398 406 1
401 406 1
402 406 1
405 406 1
406 406 4
75 407 1
136 407 1
147 407 1
401 407 1
402 407 1
404 407 1
405 407 1
406 407 4
407 407 1
164 408 1
254 408 1
338 408 1
363 408 1
364 408 1
377 408 1
402 408 1
405 408 2
406 408 2
407 408 1
408 408 1
185 409 1
286 409 1
393 409 1
395 409 1
398 409 3
404 409 3
406 409 2
407 409 2
408 409 1
409 409 1
226 410 1
370 410 1
386 410 1
405 410 2
406 410 1
408 410 1
410 410 5
350 411 1
356 411 1
361 411 2
394 411 1
398 411 2
401 411 1
403 411 1
404 411 2
409 411 1
410 411 1
411 411 1
50 412 1
121 412 1
155 412 1
342 412 1
363 412 1
369 412 1
372 412 1
384 412 1
387 412 1
389 412 1
395 412 1
398 412 1
407 412 1
409 412 1
410 412 1
411 412 1
195 413 1
291 413 1
349 413 1
410 413 1
411 413 4
412 413 2
413 413 3
315 414 1
339 414 1
358 414 1
388 414 1
404 414 1
410 414 1
411 414 2
412 414 1
413 414 4
414 414 1
248 415 1
411 415 1
413 415 1
414 415 1
415 415 1
158 416 1
180 416 1
199 416 1
234 416 1
388 416 1
391 416 1
397 416 1
399 416 1
414 416 1
415 416 2
416 416 3
362 417 1
391 417 1
395 417 1
413 417 1
414 417 1
416 417 1
58 418 1
416 418 1
179 419 1
406 419 1
413 419 1
414 419 1
415 419 1
417 419 1
193 420 1
379 420 1
408 420 1
409 420 1
415 420 1
416 420 1
418 420 1
419 420 2
70 421 1
272 421 1
343 421 1
379 421 1
417 421 1
420 421 1
421 421 1
251 422 1
383 422 1
418 422 2
421 422 2
422 422 1
159 423 1
235 423 1
392 423 1
396 423 1
398 423 1
405 423 1
412 423 1
413 423 2
414 423 1
415 423 1
416 423 3
422 423 1
423 423 3
346 424 1
394 424 1
412 424 1
415 424 1
421 424 2
423 424 1
424 424 2
213 425 1
394 425 1
406 425 1
411 425 1
423 425 1
424 425 3
425 425 1
17 426 1
124 426 1
187 426 1
324 426 1
343 426 1
379 426 1
390 426 1
405 426 1
413 426 1
418 426 1
424 426 1
425 426 3
426 426 3
71 427 1
384 427 1
403 427 1
411 427 1
416 427 1
421 427 1
423 427 2
424 427 1
426 427 2
427 427 2
37 428 1
218 428 1
416 428 1
418 428 1
425 428 1
428 428 1
276 429 1
334 429 1
409 429 1
417 429 1
422 429 1
425 429 1
427 429 2
429 429 1
418 430 1
428 430 1
429 430 2
430 430 1
338 431 1
384 431 1
413 431 1
424 431 1
427 431 2
429 431 1
430 431 1
431 431 4
325 432 1
386 432 1
413 432 1
426 432 2
427 432 1
428 432 1
430 432 1
431 432 2
432 432 1
141 433 1
250 433 1
285 433 1
391 433 1
412 433 1
425 433 1
426 433 1
430 433 2
432 433 3
412 434 1
424 434 1
431 434 3
434 434 1
40 435 1
135 435 1
280 435 1
380 435 1
425 435 1
427 435 1
432 435 1
433 435 1
434 435 2
435 435 3
190 436 1
426 436 1
434 436 4
435 436 1
436 436 4
240 437 1
397 437 1
432 437 2
433 437 1
435 437 1
436 437 1
437 437 3
18 438 1
23 438 1
26 438 1
119 438 1
302 438 1
320 438 1
321 438 1
369 438 1
421 438 1
424 438 1
430 438 1
433 438 1
434 438 1
436 438 2
437 438 2
438 438 2
205 439 1
364 439 1
397 439 1
425 439 2
428 439 1
429 439 1
434 439 1
436 439 1
437 439 1
439 439 2
332 440 1
411 440 1
427 440 1
429 440 1
436 440 1
437 440 2
439 440 1
440 440 2
74 441 1
198 441 1
431 441 1
435 441 1
436 441 1
439 441 1
441 441 2
23 442 1
232 442 1
278 442 1
400 442 1
433 442 1
440 442 4
441 442 1
442 442 5
193 443 1
329 443 1
413 443 1
423 443 1
436 443 1
440 443 1
441 443 1
442 443 2
443 443 1
203 444 1
308 444 1
360 444 1
419 444 1
428 444 1
440 444 1
443 444 2
444 444 4
249 445 1
363 445 1
413 445 1
434 445 1
441 445 1
442 445 1
443 445 3
445 445 3
282 446 1
360 446 1
425 446 1
441 446 2
442 446 1
443 446 1
445 446 1
446 446 2
188 447 1
296 447 1
323 447 1
396 447 1
427 447 1
439 447 1
442 447 1
443 447 1
444 447 1
445 447 1
446 447 1
447 447 4
133 448 1
352 448 1
423 448 1
430 448 1
442 448 2
444 448 1
446 448 1
448 448 1
147 449 1
332 449 1
357 449 1
374 449 1
410 449 1
421 449 1
433 449 1
445 449 1
447 449 1
134 450 1
338 450 1
443 450 1
447 450 1
448 450 1
450 450 3
203 451 1
341 451 1
397 451 1
447 451 2
450 451 3
451 451 2
222 452 1
290 452 1
378 452 1
381 452 1
404 452 1
444 452 1
445 452 1
446 452 1
448 452 1
450 452 2
451 452 1
452 452 2
20 453 1
430 453 1
434 453 1
442 453 2
450 453 1
451 453 1
452 453 3
453 453 1
238 454 1
316 454 1
412 454 1
440 454 1
451 454 1
454 454 3
192 455 1
442 455 1
444 455 1
447 455 4
448 455 1
454 455 2
455 455 1
382 456 1
412 456 1
421 456 1
431 456 1
444 456 1
447 456 1
454 456 2
455 456 3
456 456 2
192 457 1
355 457 1
377 457 1
408 457 1
425 457 1
443 457 1
451 457 1
453 457 1
455 457 2
456 457 1
457 457 2
226 458 1
440 458 1
453 458 2
454 458 1
457 458 2
288 459 1
349 459 1
420 459 1
446 459 1
454 459 1
457 459 1
459 459 2
458 460 1
459 460 4
460 460 2
212 461 1
459 461 2
460 461 1
461 461 2
453 462 1
459 462 1
461 462 2
462 462 2
39 463 1
78 463 1
339 463 1
391 463 1
418 463 1
449 463 1
453 463 1
460 463 1
461 463 2
462 463 5
463 463 1
188 464 1
355 464 1
441 464 1
445 464 1
453 464 1
454 464 1
458 464 1
459 464 2
461 464 2
463 464 1
464 464 3
220 465 1
312 465 1
391 465 1
425 465 1
445 465 1
447 465 1
454 465 1
456 465 1
463 465 2
464 465 2
465 465 2
449 466 1
450 466 1
454 466 1
462 466 1
464 466 1
201 467 1
245 467 1
313 467 1
365 467 1
443 467 1
463 467 1
464 467 1
465 467 1
466 467 2
467 467 1
80 468 1
454 468 1
463 468 1
464 468 4
465 468 2
467 468 2
468 468 2
417 469 1
450 469 1
455 469 1
458 469 1
459 469 1
464 469 1
467 469 1
468 469 3
469 469 3
73 470 1
409 470 1
413 470 1
443 470 1
445 470 1
451 470 1
461 470 2
465 470 2
466 470 1
468 470 2
469 470 2
470 470 1
37 471 1
133 471 1
136 471 1
449 471 1
461 471 1
466 471 1
468 471 1
470 471 4
471 471 4
28 472 1
173 472 1
435 472 1
440 472 1
443 472 1
456 472 1
459 472 1
466 472 1
468 472 1
469 472 1
470 472 2
471 472 2
472 472 2
24 473 1
44 473 1
119 473 1
175 473 1
194 473 1
451 473 1
459 473 1
466 473 1
469 473 1
472 473 1
473 473 2
16 474 1
25 474 1
328 474 2
437 474 1
459 474 1
464 474 1
468 474 1
471 474 1
472 474 1
473 474 2
474 474 2
383 475 1
443 475 1
444 475 1
469 475 1
470 475 2
472 475 1
473 475 2
475 475 2
365 476 1
392 476 1
470 476 1
472 476 1
475 476 1
476 476 1
463 477 1
465 477 1
466 477 1
472 477 1
473 477 1
475 477 1
476 477 1
477 477 2
449 478 1
450 478 1
454 478 1
466 478 1
467 478 1
472 478 2
475 478 2
476 478 1
477 478 2
478 478 3
333 479 1
420 479 1
478 479 2
138 480 1
141 480 1
208 480 1
468 480 1
469 480 1
470 480 1
478 480 1
479 480 1
44 481 1
217 481 1
312 481 1
368 481 1
451 481 1
454 481 1
470 481 1
475 481 2
476 481 1
478 481 1
480 481 3
481 481 3
465 482 1
469 482 1
470 482 1
475 482 1
476 482 1
477 482 1
478 482 2
480 482 3
481 482 2
482 482 2
130 483 1
196 483 1
275 483 1
475 483 1
478 483 2
479 483 1
480 483 1
481 483 2
482 483 4
483 483 6
393 484 1
407 484 1
425 484 1
465 484 1
481 484 1
482 484 1
483 484 1
405 485 1
446 485 1
482 485 1
483 485 2
484 485 3
485 485 2
438 486 1
448 486 1
477 486 1
482 486 1
483 486 1
485 486 4
486 486 2
114 487 1
316 487 1
460 487 1
470 487 1
477 487 2
480 487 1
481 487 3
482 487 1
483 487 1
484 487 2
486 487 1
487 487 3
139 488 1
235 488 1
324 488 1
467 488 1
482 488 1
483 488 1
484 488 1
485 488 1
487 488 1
488 488 1
181 489 1
369 489 1
380 489 1
450 489 1
478 489 1
479 489 1
483 489 1
485 489 1
486 489 1
488 489 4
489 489 1
379 490 1
430 490 1
444 490 1
468 490 1
481 490 2
483 490 1
486 490 1
488 490 1
490 490 4
169 491 1
285 491 1
457 491 1
484 491 1
485 491 1
487 491 1
488 491 1
489 491 2
490 491 3
491 491 2
444 492 1
450 492 1
465 492 1
486 492 1
491 492 1
492 492 2
453 493 1
458 493 1
472 493 1
486 493 1
490 493 1
491 493 1
493 493 1
40 494 1
73 494 1
208 494 1
418 494 1
431 494 1
438 494 1
469 494 1
477 494 1
480 494 1
493 494 4
494 494 5
204 495 1
220 495 1
420 495 1
443 495 1
473 495 1
483 495 1
485 495 1
489 495 1
490 495 1
491 495 1
493 495 1
494 495 5
268 496 1
341 496 1
414 496 1
483 496 1
491 496 1
493 496 2
495 496 2
496 496 1
385 497 1
478 497 1
489 497 1
490 497 1
491 497 1
496 497 3
497 497 2
159 498 1
270 498 1
302 498 1
383 498 1
488 498 1
490 498 1
491 498 1
492 498 1
495 498 1
496 498 1
498 498 1
130 499 1
135 499 1
243 499 1
472 499 1
473 499 1
489 499 1
492 499 1
498 499 1
499 499 2
354 500 1
437 500 1
457 500 1
472 500 1
488 500 1
489 500 2
498 500 1
499 500 1
500 500 3
37 501 1
294 501 1
381 501 1
484 501 1
492 501 1
493 501 1
500 501 1
501 501 2
378 502 1
475 502 1
500 502 1
502 502 1
202 503 1
322 503 1
474 503 1
482 503 1
484 503 1
495 503 1
496 503 1
500 503 2
501 503 1
502 503 4
503 503 4
246 504 1
423 504 1
468 504 1
495 504 1
496 504 1
498 504 2
501 504 1
502 504 1
503 504 3
504 504 3
44 505 1
75 505 1
491 505 1
495 505 1
502 505 2
504 505 2
345 506 1
492 506 1
478 507 1
484 507 1
497 507 1
500 507 1
504 507 1
505 507 2
506 507 1
480 508 1
481 508 1
496 508 1
505 508 1
508 508 1
431 509 1
480 509 1
507 509 1
508 509 1
509 509 1
307 510 1
486 510 1
498 510 1
499 510 1
503 510 1
505 510 1
507 510 1
508 510 1
509 510 2
510 510 1
53 511 1
417 511 1
471 511 1
486 511 1
490 511 1
492 511 1
503 511 3
507 511 1
510 511 1
511 511 6
157 512 1
491 512 1
499 512 1
507 512 1
512 512 1
320 513 1
391 513 1
461 513 1
495 513 1
500 513 1
501 513 1
512 513 1
513 513 4
266 514 1
482 514 1
499 514 2
500 514 1
502 514 1
507 514 1
510 514 1
511 514 2
513 514 1
514 514 2
491 515 1
500 515 1
510 515 1
512 515 1
513 515 1
514 515 1
515 515 3
248 516 1
354 516 1
377 516 1
460 516 1
486 516 1
488 516 1
507 516 1
510 516 1
511 516 1
512 516 1
515 516 1
516 516 2
181 517 1
326 517 1
479 517 1
489 517 1
496 517 1
499 517 1
500 517 1
502 517 1
512 517 3
515 517 2
517 517 4
103 518 1
230 518 1
422 518 1
495 518 2
496 518 1
507 518 1
512 518 1
517 518 1
518 518 1
269 519 1
498 519 1
512 519 1
513 519 1
517 519 2
518 519 3
519 519 3
240 520 1
498 520 1
502 520 1
511 520 2
516 520 2
517 520 1
518 520 2
519 520 1
520 520 4
187 521 1
519 521 2
520 521 1
521 521 2
363 522 1
499 522 1
501 522 2
509 522 1
511 522 1
517 522 1
520 522 1
521 522 6
522 522 4
236 523 1
316 523 1
474 523 1
482 523 1
488 523 1
492 523 1
514 523 1
516 523 1
517 523 1
518 523 2
519 523 2
521 523 4
522 523 1
523 523 2
247 524 1
494 524 1
500 524 1
506 524 1
512 524 1
516 524 1
521 524 1
523 524 4
524 524 4
348 525 1
425 525 1
458 525 1
510 525 1
516 525 1
519 525 2
520 525 1
523 525 1
524 525 2
525 525 2
30 526 1
142 526 1
407 526 1
491 526 1
511 526 1
517 526 1
521 526 2
524 526 4
525 526 1
526 526 3
164 527 1
240 527 1
431 527 1
481 527 1
519 527 1
520 527 1
521 527 1
523 527 1
526 527 3
527 527 2
174 528 1
500 528 1
508 528 1
519 528 1
521 528 1
522 528 1
523 528 1
524 528 1
525 528 1
526 528 1
528 528 2
388 529 1
474 529 1
510 529 1
517 529 1
525 529 1
526 529 1
527 529 1
528 529 1
529 529 2
511 530 2
519 530 1
524 530 1
526 530 1
527 530 2
529 530 1
530 530 4
246 531 1
513 531 1
515 531 1
522 531 2
526 531 1
528 531 1
529 531 2
530 531 2
531 531 3
39 532 1
530 532 1
531 532 1
532 532 4
177 533 1
271 533 1
487 533 1
505 533 1
512 533 1
521 533 1
525 533 1
530 533 1
531 533 1
532 533 3
522 534 1
523 534 1
524 534 1
527 534 1
530 534 2
532 534 1
533 534 2
534 534 1
238 535 1
302 535 1
308 535 1
332 535 1
479 535 1
529 535 2
530 535 2
531 535 2
534 535 1
535 535 3
464 536 1
501 536 1
524 536 1
531 536 5
532 536 1
533 536 2
535 536 2
536 536 2
164 537 1
189 537 1
264 537 1
402 537 1
414 537 1
479 537 1
493 537 1
526 537 1
530 537 2
533 537 2
534 537 1
535 537 1
18 538 1
195 538 1
224 538 1
323 538 1
504 538 1
513 538 1
531 538 1
532 538 1
537 538 1
538 538 3
469 539 1
512 539 1
530 539 1
531 539 1
532 539 1
538 539 6
539 539 5
323 540 1
433 540 1
439 540 1
500 540 1
527 540 1
538 540 4
539 540 1
522 541 1
534 541 1
535 541 1
539 541 1
540 541 3
541 541 2
488 542 1
498 542 1
521 542 1
526 542 1
530 542 1
537 542 1
538 542 1
539 542 1
507 543 1
510 543 1
529 543 1
532 543 1
533 543 1
540 543 2
542 543 4
543 543 3
486 544 1
519 544 1
539 544 1
544 544 3
377 545 1
472 545 1
530 545 1
540 545 1
542 545 4
543 545 4
544 545 2
411 546 1
444 546 1
494 546 1
519 546 1
539 546 2
541 546 1
544 546 1
545 546 3
546 546 2
324 547 1
329 547 1
496 547 1
515 547 1
537 547 1
538 547 1
539 547 1
540 547 2
541 547 1
543 547 1
544 547 1
545 547 1
546 547 4
547 547 1
121 548 1
430 548 1
536 548 1
539 548 1
543 548 1
548 548 3
176 549 1
211 549 1
403 549 1
433 549 1
463 549 1
511 549 1
528 549 1
538 549 1
549 549 5
348 550 1
528 550 1
541 550 1
547 550 2
548 550 3
549 550 4
550 550 2
28 551 1
380 551 1
453 551 1
519 551 1
536 551 1
540 551 1
542 551 1
547 551 1
549 551 2
551 551 3
537 552 1
544 552 2
547 552 2
549 552 1
552 552 1
157 553 1
432 553 1
533 553 1
543 553 1
546 553 1
547 553 1
549 553 1
551 553 1
552 553 5
76 554 1
388 554 1
481 554 1
538 554 2
539 554 1
541 554 1
544 554 2
548 554 1
550 554 1
552 554 1
553 554 2
554 554 2
535 555 1
536 555 1
542 555 1
545 555 1
549 555 1
553 555 1
554 555 1
555 555 1
341 556 1
443 556 1
538 556 1
547 556 1
554 556 2
555 556 1
556 556 1
158 557 1
273 557 1
539 557 1
540 557 1
546 557 1
549 557 1
550 557 1
553 557 2
554 557 1
557 557 3
217 558 1
418 558 1
476 558 1
539 558 1
540 558 1
543 558 1
546 558 1
547 558 1
550 558 1
556 558 1
557 558 2
126 559 1
194 559 1
523 559 1
527 559 1
545 559 1
552 559 1
554 559 1
556 559 1
558 559 2
559 559 3
332 560 1
398 560 1
404 560 1
537 560 1
555 560 1
559 560 2
560 560 2
49 561 1
451 561 1
467 561 1
536 561 1
560 561 1
68 562 1
470 562 1
525 562 1
539 562 1
547 562 1
554 562 1
556 562 1
557 562 2
558 562 2
560 562 1
561 562 1
89 563 1
327 563 1
491 563 1
546 563 1
551 563 1
552 563 1
555 563 1
558 563 1
560 563 2
561 563 1
562 563 5
563 563 1
31 564 1
39 564 1
416 564 1
491 564 1
494 564 1
513 564 1
532 564 1
534 564 1
539 564 1
560 564 1
561 564 1
563 564 2
564 564 1
303 565 1
508 565 1
520 565 1
534 565 1
552 565 1
554 565 1
557 565 1
564 565 3
565 565 1
237 566 1
340 566 1
561 566 1
563 566 1
564 566 2
565 566 3
566 566 2
209 567 1
316 567 1
411 567 1
440 567 1
528 567 1
545 567 1
550 567 1
557 567 3
562 567 1
564 567 1
566 567 2
567 567 5
27 568 1
219 568 1
494 568 1
525 568 1
535 568 1
555 568 1
559 568 1
560 568 2
561 568 1
565 568 1
566 568 2
567 568 2
39 569 1
410 569 1
493 569 1
523 569 1
531 569 1
551 569 2
561 569 1
562 569 1
567 569 2
568 569 4
569 569 1
176 570 1
271 570 1
397 570 1
411 570 1
414 570 1
525 570 1
536 570 1
558 570 1
561 570 1
564 570 3
565 570 1
567 570 1
569 570 2
570 570 4
323 571 1
547 571 1
548 571 1
553 571 1
567 571 1
568 571 1
569 571 1
570 571 1
571 571 3
190 572 1
222 572 1
462 572 1
534 572 1
558 572 1
561 572 1
565 572 1
566 572 1
567 572 1
568 572 1
569 572 2
571 572 2
572 572 3
136 573 1
157 573 1
474 573 1
551 573 1
564 573 1
567 573 1
570 573 2
572 573 1
573 573 2
157 574 1
555 574 1
560 574 1
562 574 1
571 574 3
573 574 3
574 574 2
207 575 1
566 575 1
570 575 1
571 575 1
573 575 1
574 575 2
575 575 2
256 576 1
475 576 1
563 576 1
566 576 1
571 576 1
572 576 1
575 576 2
576 576 1
438 577 1
440 577 1
508 577 1
545 577 1
547 577 1
552 577 1
559 577 1
561 577 3
568 577 1
570 577 1
573 577 1
574 577 3
575 577 1
576 577 2
297 578 1
529 578 1
564 578 1
577 578 1
578 578 2
149 579 1
222 579 1
397 579 1
465 579 1
481 579 1
540 579 1
553 579 1
571 579 2
577 579 1
578 579 1
579 579 2
565 580 1
571 580 1
572 580 1
575 580 1
577 580 1
578 580 4
580 580 1
32 581 1
538 581 1
577 581 1
580 581 1
581 581 1
67 582 1
156 582 1
318 582 1
330 582 1
566 582 1
567 582 1
574 582 1
577 582 1
579 582 1
581 582 1
469 583 1
518 583 1
538 583 1
545 583 1
576 583 3
577 583 2
581 583 3
582 583 2
583 583 3
252 584 1
424 584 1
560 584 1
576 584 2
582 584 1
583 584 2
584 584 1
52 585 1
158 585 1
516 585 1
529 585 1
556 585 1
584 585 1
585 585 3
544 586 1
567 586 1
584 586 2
585 586 5
586 586 3
509 587 1
584 587 2
586 587 2
587 587 1
39 588 1
90 588 1
307 588 1
561 588 1
576 588 1
577 588 2
580 588 1
582 588 1
583 588 1
585 588 1
587 588 1
588 588 1
563 589 1
586 589 3
588 589 2
589 589 1
539 590 1
587 590 2
589 590 3
590 590 2
107 591 1
358 591 1
447 591 1
576 591 1
581 591 1
584 591 1
589 591 3
590 591 3
591 591 1
586 592 2
592 592 1
576 593 1
579 593 1
585 593 1
591 593 1
592 593 2
593 593 2
149 594 1
283 594 1
418 594 1
581 594 1
584 594 1
586 594 1
588 594 1
592 594 1
593 594 1
594 594 1
47 595 1
207 595 1
329 595 1
588 595 1
589 595 1
592 595 1
593 595 2
595 595 1
253 596 1
572 596 2
574 596 1
576 596 1
589 596 1
595 596 1
596 596 2
56 597 1
95 597 1
168 597 1
355 597 1
512 597 1
588 597 1
589 597 1
596 597 1
342 598 1
389 598 1
588 598 1
595 598 1
596 598 1
597 598 2
598 598 1
85 599 1
124 599 1
129 599 1
200 599 1
563 599 1
594 599 1
598 599 2
599 599 1
572 600 1
573 600 1
585 600 1
591 600 1
599 600 1
56 601 1
288 601 1
550 601 1
551 601 1
585 601 1
591 601 2
592 601 1
593 601 1
594 601 1
598 601 1
600 601 2
601 601 1
586 602 1
588 602 1
589 602 1
590 602 1
594 602 1
595 602 4
598 602 3
601 602 1
256 603 1
572 603 1
579 603 1
602 603 2
603 603 2
240 604 1
520 604 1
532 604 1
581 604 1
591 604 1
592 604 1
598 604 1
600 604 3
603 604 1
604 604 1
278 605 1
304 605 1
362 605 1
592 605 1
594 605 2
597 605 1
599 605 1
600 605 1
602 605 1
605 605 1
559 606 1
595 606 1
602 606 1
603 606 3
604 606 1
605 606 4
606 606 4
360 607 1
586 607 1
589 607 1
590 607 1
592 607 1
604 607 1
605 607 1
607 607 1
391 608 1
593 608 1
597 608 1
605 608 1
606 608 1
607 608 2
608 608 4
498 609 1
530 609 1
585 609 1
586 609 1
589 609 1
598 609 1
601 609 1
607 609 1
608 609 2
609 609 2
292 610 1
572 610 1
590 610 1
595 610 1
606 610 1
607 610 1
609 610 1
610 610 2
167 611 1
354 611 1
469 611 1
477 611 1
586 611 1
589 611 1
591 611 1
593 611 1
596 611 1
604 611 1
607 611 1
608 611 1
609 611 1
611 611 1
45 612 1
166 612 1
438 612 1
446 612 1
564 612 1
586 612 1
590 612 1
602 612 1
607 612 1
608 612 1
609 612 1
610 612 2
611 612 1
612 612 1
584 613 1
587 613 1
593 613 1
599 613 2
602 613 1
605 613 1
609 613 1
610 613 1
611 613 1
613 613 2
582 614 1
586 614 1
593 614 1
602 614 1
608 614 1
614 614 1
101 615 1
372 615 1
483 615 1
543 615 1
558 615 1
560 615 1
587 615 1
600 615 1
608 615 1
610 615 1
613 615 1
614 615 4
615 615 3
358 616 1
554 616 1
569 616 1
613 616 1
615 616 1
616 616 3
187 617 1
499 617 1
541 617 1
573 617 1
582 617 1
583 617 1
610 617 1
614 617 1
615 617 2
617 617 2
190 618 1
334 618 1
490 618 1
491 618 1
613 618 1
614 618 1
616 618 3
618 618 4
335 619 1
443 619 1
498 619 1
544 619 1
579 619 1
598 619 1
604 619 1
618 619 2
619 619 1
316 620 1
573 620 1
595 620 1
615 620 1
619 620 1
620 620 3
469 621 1
539 621 1
598 621 1
606 621 1
617 621 1
618 621 3
620 621 1
621 621 2
176 622 1
579 622 1
615 622 1
617 622 1
621 622 1
622 622 2
615 623 1
617 623 1
621 623 1
622 623 2
623 623 2
325 624 1
599 624 1
606 624 1
612 624 1
617 624 2
619 624 1
623 624 1
624 624 1
220 625 1
554 625 1
572 625 1
591 625 1
624 625 2
625 625 3
624 626 1
626 626 1
150 627 1
286 627 1
539 627 1
618 627 1
625 627 1
626 627 2
627 627 3
465 628 1
538 628 1
574 628 1
615 628 1
623 628 1
627 628 2
628 628 2
515 629 1
536 629 1
540 629 1
547 629 1
582 629 1
602 629 1
607 629 1
623 629 1
624 629 1
628 629 2
43 630 1
446 630 1
563 630 1
623 630 1
628 630 1
629 630 1
630 630 1
165 631 1
251 631 1
380 631 1
583 631 1
624 631 1
625 631 1
631 631 4
70 632 1
470 632 1
535 632 1
566 632 1
613 632 1
614 632 1
616 632 1
625 632 1
628 632 1
631 632 1
632 632 1
179 633 1
211 633 1
332 633 1
355 633 1
621 633 1
624 633 1
628 633 1
632 633 5
633 633 2
69 634 1
198 634 1
262 634 1
379 634 1
585 634 1
632 634 1
633 634 2
634 634 1
209 635 1
573 635 1
620 635 1
624 635 1
630 635 1
631 635 1
632 635 1
633 635 5
634 635 3
635 635 3
166 636 1
525 636 1
552 636 1
574 636 1
615 636 1
620 636 1
623 636 1
625 636 1
632 636 1
634 636 1
635 636 1
636 636 3
313 637 1
419 637 1
620 637 1
623 637 1
629 637 1
633 637 2
635 637 1
636 637 3
637 637 5
379 638 1
459 638 1
501 638 1
507 638 1
537 638 1
615 638 1
630 638 1
636 638 2
637 638 4
638 638 2
465 639 1
635 639 1
636 639 2
637 639 2
638 639 3
639 639 2
346 640 1
529 640 1
626 640 1
628 640 1
630 640 1
631 640 1
634 640 1
636 640 2
638 640 1
639 640 1
640 640 4
128 641 1
241 641 1
250 641 1
623 641 1
630 641 1
631 641 1
635 641 2
636 641 1
637 641 1
638 641 1
639 641 1
641 641 3
35 642 1
77 642 1
237 642 1
310 642 1
415 642 1
527 642 1
552 642 1
616 642 1
630 642 1
635 642 2
636 642 1
637 642 1
641 642 3
642 642 1
308 643 1
467 643 1
482 643 1
491 643 1
539 643 1
542 643 1
619 643 1
634 643 1
639 643 1
642 643 1
643 643 2
217 644 1
307 644 1
334 644 1
557 644 1
629 644 1
636 644 1
639 644 1
642 644 1
643 644 1
644 644 1
375 645 1
408 645 1
560 645 1
612 645 1
622 645 1
641 645 1
642 645 1
644 645 3
645 645 4
124 646 1
232 646 1
376 646 1
537 646 1
599 646 1
613 646 1
641 646 1
642 646 1
644 646 2
645 646 2
646 646 3
222 647 1
350 647 1
493 647 1
522 647 1
526 647 1
535 647 1
623 647 1
634 647 1
643 647 1
647 647 2
533 648 1
637 648 1
643 648 1
645 648 1
647 648 4
648 648 5
38 649 1
129 649 1
395 649 1
503 649 1
513 649 1
518 649 1
629 649 1
630 649 1
643 649 1
647 649 1
648 649 2
649 649 2
271 650 1
513 650 1
646 650 1
647 650 2
648 650 1
649 650 2
650 650 5
90 651 1
394 651 1
630 651 1
649 651 1
650 651 1
651 651 2
393 652 1
650 652 2
651 652 2
652 652 2
290 653 1
425 653 1
578 653 1
600 653 1
644 653 1
648 653 2
649 653 1
650 653 2
652 653 1
653 653 6
288 654 1
640 654 1
642 654 1
646 654 1
647 654 1
649 654 1
654 654 1
75 655 1
151 655 1
244 655 1
246 655 1
648 655 2
649 655 1
653 655 2
654 655 2
655 655 1
105 656 1
158 656 1
436 656 1
526 656 1
535 656 1
538 656 1
585 656 1
624 656 1
640 656 1
648 656 1
652 656 1
655 656 1
656 656 2
642 657 1
651 657 1
654 657 1
37 658 1
561 658 1
607 658 1
635 658 1
646 658 1
653 658 1
657 658 2
325 659 1
495 659 1
499 659 1
651 659 1
655 659 1
658 659 3
659 659 2
186 660 1
556 660 1
637 660 1
656 660 1
658 660 1
659 660 2
660 660 2
653 661 1
657 661 1
658 661 3
660 661 3
661 661 1
302 662 1
351 662 1
544 662 1
646 662 1
647 662 1
648 662 1
654 662 1
656 662 1
658 662 2
659 662 1
661 662 2
662 662 3
91 663 1
175 663 1
567 663 1
603 663 1
638 663 1
657 663 1
658 663 1
659 663 1
662 663 1
663 663 1
39 664 1
134 664 2
363 664 1
606 664 1
660 664 1
662 664 3
663 664 1
664 664 3
572 665 1
577 665 1
582 665 1
598 665 1
646 665 1
651 665 1
655 665 1
659 665 1
661 665 1
663 665 1
664 665 5
577 666 1
590 666 1
638 666 1
662 666 1
663 666 1
664 666 1
665 666 3
666 666 3
542 667 1
585 667 1
647 667 1
660 667 2
661 667 1
665 667 3
666 667 2
667 667 1
396 668 1
501 668 1
520 668 1
632 668 1
651 668 1
654 668 1
655 668 1
656 668 1
668 668 3
96 669 1
478 669 1
589 669 1
600 669 1
651 669 1
653 669 1
662 669 1
663 669 1
666 669 1
667 669 4
669 669 1
109 670 1
412 670 1
587 670 1
611 670 1
663 670 1
664 670 1
667 670 1
668 670 1
670 670 4
90 671 1
95 671 1
193 671 1
423 671 1
578 671 1
590 671 1
658 671 2
665 671 1
668 671 1
670 671 7
135 672 1
550 672 1
608 672 1
649 672 1
653 672 1
663 672 1
666 672 1
669 672 1
670 672 2
672 672 2
245 673 1
397 673 1
623 673 1
660 673 1
663 674 1
664 674 2
671 674 2
673 674 5
674 674 5
96 675 1
597 675 1
615 675 1
670 675 1
671 675 1
672 675 1
674 675 2
675 675 1
338 676 1
589 676 1
596 676 1
673 676 2
674 676 3
675 676 2
676 676 2
120 677 1
273 677 1
351 677 1
625 677 1
668 677 1
674 677 2
85 678 1
236 678 1
603 678 1
665 678 1
674 678 1
675 678 1
677 678 2
678 678 1
538 679 1
600 679 1
674 679 1
676 679 3
677 679 1
678 679 1
679 679 2
671 680 1
673 680 1
678 680 1
680 680 3
170 681 1
432 681 1
663 681 1
671 681 1
679 681 1
254 682 1
289 682 1
670 682 1
673 682 1
674 682 1
675 682 2
680 682 3
681 682 4
682 682 1
279 683 1
674 683 1
675 683 2
681 683 2
682 683 2
683 683 3
112 684 1
537 684 1
571 684 1
675 684 1
677 684 1
683 684 1
684 684 6
134 685 1
140 685 1
282 685 1
614 685 1
674 685 1
677 685 1
680 685 1
681 685 1
683 685 1
684 685 2
332 686 1
459 686 1
665 686 1
670 686 1
673 686 1
678 686 1
679 686 1
680 686 2
684 686 2
686 686 3
112 687 1
682 687 1
683 687 1
685 687 2
686 687 1
687 687 1
134 688 1
216 688 1
670 688 1
671 688 1
677 688 1
679 688 1
680 688 1
682 688 1
687 688 2
688 688 1
671 689 1
676 689 1
677 689 1
683 689 1
684 689 2
686 689 2
687 689 1
689 689 2
283 690 1
285 690 1
605 690 1
680 690 1
688 690 2
689 690 2
690 690 1
98 691 1
671 691 1
672 691 1
674 691 1
676 691 1
684 691 1
687 691 1
691 691 3
269 692 1
288 692 1
326 692 1
631 692 1
665 692 1
687 692 1
691 692 1
692 692 3
186 693 1
670 693 1
672 693 1
673 693 1
674 693 1
678 693 1
681 693 1
684 693 1
685 693 1
688 693 1
690 693 1
691 693 1
692 693 2
693 693 1
109 694 1
126 694 1
159 694 1
245 694 1
357 694 1
672 694 2
674 694 1
675 694 1
682 694 1
683 694 1
689 694 1
691 694 1
693 694 3
694 694 3
664 695 1
673 695 1
674 695 1
683 695 1
686 695 1
687 695 1
689 695 1
694 695 2
695 695 3
306 696 1
673 696 1
687 696 1
693 696 1
663 697 1
670 697 1
681 697 1
693 697 2
695 697 1
697 697 1
33 698 1
300 698 1
471 698 1
527 698 1
634 698 1
648 698 1
656 698 1
687 698 1
694 698 1
695 698 1
697 698 3
477 699 1
633 699 1
656 699 1
660 699 1
663 699 1
696 699 1
151 700 1
234 700 1
536 700 1
544 700 1
568 700 1
663 700 1
695 700 1
696 700 1
652 701 1
659 701 1
694 701 1
695 701 1
696 701 1
701 701 3
43 702 1
423 702 1
448 702 1
601 702 1
670 702 1
698 702 2
701 702 2
150 703 1
275 703 1
316 703 1
427 703 1
656 703 1
695 703 1
699 703 1
700 703 1
701 703 1
702 703 1
156 704 1
424 704 1
642 704 1
651 704 1
695 704 1
697 704 1
701 704 1
702 704 1
704 704 2
189 705 1
298 705 1
376 705 1
386 705 1
487 705 1
620 705 1
686 705 1
692 705 1
697 705 1
698 705 1
704 705 4
705 705 3
311 706 1
541 706 1
636 706 1
701 706 1
704 706 2
92 707 1
704 707 1
705 707 1
707 707 3
129 708 1
430 708 1
699 708 1
703 708 1
704 708 1
705 708 1
707 708 1
85 709 1
91 709 1
243 709 1
249 709 1
565 709 1
665 709 1
694 709 1
702 709 1
707 709 1
708 709 1
709 709 2
194 710 1
684 710 1
692 710 1
698 710 1
705 710 1
708 710 1
710 710 1
156 711 1
631 711 1
667 711 1
696 711 1
702 711 1
703 711 1
704 711 1
710 711 1
711 711 1
43 712 1
571 712 1
632 712 1
638 712 1
651 712 1
684 712 1
701 712 1
702 712 1
712 712 1
31 713 1
238 713 1
242 713 1
581 713 1
644 713 1
657 713 1
710 713 1
712 713 2
713 713 3
550 714 1
663 714 1
712 714 1
714 714 3
127 715 1
209 715 1
304 715 1
704 715 1
705 715 1
706 715 1
711 715 1
714 715 1
715 715 1
574 716 1
643 716 1
711 716 1
713 716 1
715 716 3
716 716 1
50 717 1
177 717 1
319 717 1
377 717 1
574 717 1
649 717 1
675 717 1
710 717 1
713 717 1
714 717 1
716 717 1
717 717 1
418 718 1
469 718 1
533 718 1
716 718 1
718 718 2
44 719 1
219 719 1
309 719 1
702 719 1
706 719 1
716 719 1
718 719 1
169 720 1
202 720 1
254 720 1
554 720 1
692 720 1
711 720 1
715 720 1
718 720 1
719 720 1
720 720 1
708 721 1
714 721 1
720 721 1
721 721 2
253 722 1
434 722 1
499 722 1
667 722 1
675 722 1
691 722 1
700 722 1
717 722 1
720 722 1
721 722 3
722 722 3
119 723 1
160 723 1
256 723 1
498 723 1
512 723 1
564 723 1
714 723 1
722 723 2
246 724 1
368 724 1
432 724 1
663 724 1
713 724 1
720 724 1
721 724 1
722 724 2
723 724 2
724 724 1
332 725 1
389 725 1
425 725 1
722 725 2
724 725 2
725 725 1
22 726 1
379 726 1
703 726 1
715 726 1
716 726 1
722 726 1
723 726 1
724 726 1
726 726 6
170 727 1
453 727 1
688 727 1
708 727 1
721 727 2
724 727 1
725 727 2
726 727 3
727 727 3
35 728 1
151 728 1
320 728 1
595 728 1
717 728 1
721 728 1
722 728 1
723 728 2
724 728 1
725 728 2
726 728 3
727 728 4
728 728 3
76 729 1
347 729 1
457 729 1
573 729 1
645 729 1
647 729 1
662 729 1
721 729 1
722 729 2
724 729 1
728 729 1
729 729 2
107 730 1
697 730 1
707 730 1
723 730 1
728 730 1
729 730 1
730 730 2
359 731 1
574 731 1
653 731 1
662 731 1
698 731 1
727 731 1
730 731 1
731 731 2
547 732 1
700 732 1
701 732 1
726 732 2
729 732 1
731 732 1
732 732 1
359 733 1
464 733 1
711 733 1
715 733 1
726 733 1
730 733 2
731 733 2
732 733 1
733 733 1
588 734 1
729 734 2
734 734 2
276 735 1
592 735 1
731 735 1
734 735 2
735 735 2
244 736 1
726 736 1
728 736 1
736 736 4
441 737 1
650 737 1
676 737 1
716 737 1
731 737 2
734 737 1
735 737 3
736 737 2
737 737 1
655 738 1
695 738 1
723 738 1
727 738 1
733 738 1
736 738 1
738 738 2
60 739 1
353 739 1
432 739 1
557 739 1
634 739 1
732 739 1
733 739 1
734 739 1
736 739 1
737 739 1
738 739 2
739 739 3
388 740 1
662 740 1
686 740 1
704 740 1
734 740 3
736 740 1
740 740 3
562 741 1
615 741 1
665 741 1
692 741 1
693 741 1
706 741 1
724 741 1
739 741 1
741 741 3
712 742 1
731 742 1
737 742 1
741 742 2
742 742 1
148 743 1
719 743 1
730 743 1
731 743 1
733 743 1
736 743 1
737 743 1
740 743 1
741 743 1
742 743 2
743 743 1
97 744 1
279 744 1
409 744 1
728 744 1
733 744 1
734 744 2
736 744 1
743 744 2
744 744 3
412 745 1
634 745 1
729 745 1
735 745 1
742 745 2
744 745 3
745 745 2
603 746 1
669 746 1
699 746 1
730 746 1
734 746 2
740 746 1
742 746 1
745 746 1
746 746 1
398 747 1
689 747 1
729 747 1
731 747 2
732 747 1
735 747 1
737 747 1
740 747 1
745 747 1
747 747 2
86 748 1
317 748 1
666 748 1
722 748 1
728 748 2
730 748 1
731 748 1
732 748 1
734 748 2
736 748 1
738 748 1
739 748 1
741 748 1
742 748 2
745 748 1
746 748 1
747 748 3
748 748 3
377 749 1
554 749 1
710 749 1
728 749 1
731 749 1
733 749 1
740 749 1
743 749 1
748 749 2
749 749 2
253 750 1
378 750 1
726 750 1
731 750 1
741 750 1
747 750 1
749 750 2
750 750 2
184 751 1
655 751 1
726 751 1
747 751 1
748 751 1
749 751 1
751 751 5
256 752 1
582 752 1
713 752 1
730 752 1
733 752 1
745 752 1
746 752 1
747 752 1
749 752 1
752 752 4
193 753 1
603 753 1
701 753 1
702 753 1
724 753 1
744 753 1
748 753 2
750 753 1
753 753 1
291 754 1
456 754 1
578 754 1
720 754 1
731 754 1
733 754 1
741 754 1
745 754 2
751 754 1
754 754 1
37 755 1
494 755 1
577 755 1
705 755 1
730 755 1
735 755 1
752 755 1
754 755 2
755 755 1
512 756 1
553 756 1
583 756 1
641 756 1
719 756 1
722 756 1
731 756 1
753 756 1
754 756 1
755 756 1
756 756 1
12 757 1
226 757 1
748 757 1
754 757 1
756 757 1
757 757 2
238 758 1
720 758 1
747 758 1
756 758 1
758 758 2
51 759 1
531 759 1
727 759 1
748 759 1
754 759 1
755 759 1
756 759 1
757 759 1
759 759 1
738 760 1
754 760 1
757 760 1
758 760 2
760 760 2
232 761 1
434 761 1
481 761 1
644 761 1
730 761 1
736 761 1
749 761 2
758 761 1
759 761 1
760 761 1
761 761 4
19 762 1
165 762 1
731 762 1
733 762 1
739 762 1
743 762 1
747 762 1
757 762 1
761 762 1
762 762 1
544 763 1
737 763 1
759 763 1
761 763 2
762 763 1
763 763 9
354 764 1
534 764 1
753 764 1
760 764 1
761 764 1
762 764 2
763 764 2
764 764 2
396 765 1
473 765 1
563 765 1
678 765 1
737 765 1
741 765 1
758 765 1
760 765 2
762 765 2
763 765 1
764 765 1
765 765 2
253 766 1
470 766 1
689 766 1
728 766 1
741 766 1
745 766 1
752 766 1
760 766 1
761 766 2
762 766 1
764 766 3
766 766 1
346 767 1
358 767 1
686 767 1
751 767 1
761 767 1
764 767 1
766 767 3
767 767 3
731 768 1
744 768 1
758 768 1
760 768 1
765 768 1
767 768 2
690 769 1
760 769 2
761 769 1
763 769 1
765 769 1
766 769 1
768 769 2
769 769 1
268 770 1
649 770 1
672 770 1
759 770 2
763 770 1
768 770 1
769 770 3
770 770 1
84 771 1
272 771 1
535 771 1
653 771 1
760 771 1
761 771 2
762 771 1
764 771 1
765 771 1
767 771 2
768 771 1
770 771 3
771 771 5
249 772 1
272 772 1
729 772 1
757 772 1
764 772 1
767 772 1
769 772 1
771 772 3
380 773 1
678 773 1
758 773 1
764 773 1
767 773 1
768 773 1
772 773 1
773 773 3
587 774 1
618 774 1
732 774 1
744 774 1
758 774 2
761 774 2
763 774 1
764 774 1
768 774 1
769 774 2
771 774 1
773 774 1
774 774 4
586 775 1
620 775 1
739 775 1
754 775 1
756 775 1
757 775 1
764 775 2
774 775 1
775 775 3
728 776 1
747 776 1
749 776 1
760 776 2
764 776 1
766 776 1
768 776 1
771 776 2
772 776 2
775 776 2
221 777 1
747 777 1
750 777 1
753 777 1
762 777 1
765 777 1
775 777 2
776 777 1
777 777 2
762 778 1
770 778 1
776 778 3
777 778 1
778 778 3
436 779 1
772 779 1
774 779 2
778 779 1
779 779 3
40 780 1
244 780 1
555 780 1
625 780 1
708 780 1
723 780 1
756 780 1
760 780 1
769 780 1
774 780 1
778 780 1
779 780 1
780 780 3
673 781 1
759 781 1
765 781 1
766 781 1
777 781 2
778 781 1
779 781 3
780 781 1
781 781 2
667 782 1
724 782 1
761 782 1
762 782 1
778 782 1
780 782 1
781 782 1
782 782 1
243 783 1
341 783 1
481 783 1
536 783 1
618 783 1
624 783 1
765 783 1
776 783 1
780 783 1
781 783 1
782 783 4
783 783 2
173 784 1
388 784 1
729 784 1
761 784 1
771 784 1
774 784 1
775 784 1
778 784 1
781 784 2
782 784 1
783 784 2
784 784 1
769 785 1
782 785 1
783 785 1
784 785 2
244 786 1
490 786 1
766 786 1
777 786 1
779 786 1
780 786 1
784 786 1
786 786 2
274 787 1
752 787 1
760 787 1
763 787 1
771 787 1
779 787 1
781 787 1
782 787 1
785 787 1
786 787 1
776 788 1
781 788 2
782 788 1
788 788 3
380 789 1
542 789 1
768 789 1
780 789 1
787 789 2
788 789 1
745 790 1
780 790 1
786 790 1
788 790 1
789 790 2
282 791 1
550 791 1
554 791 1
783 791 1
786 791 1
789 791 2
791 791 1
52 792 1
120 792 1
644 792 1
754 792 1
782 792 1
784 792 2
791 792 1
792 792 3
517 793 1
542 793 1
739 793 1
776 793 1
779 793 1
780 793 1
789 793 1
791 793 1
792 793 3
793 793 2
370 794 1
729 794 1
778 794 2
789 794 1
791 794 2
792 794 2
793 794 1
719 795 1
784 795 1
788 795 1
790 795 1
792 795 2
793 795 1
794 795 1
196 796 1
248 796 1
605 796 1
750 796 1
792 796 1
793 796 1
794 796 2
795 796 2
796 796 4
599 797 1
622 797 1
703 797 1
724 797 1
754 797 1
759 797 1
761 797 1
785 797 1
796 797 2
286 798 1
785 798 1
795 798 1
796 798 4
798 798 2
129 799 1
414 799 1
431 799 1
511 799 1
528 799 1
611 799 1
758 799 1
785 799 1
795 799 3
796 799 2
798 799 3
799 799 3
300 800 1
776 800 1
781 800 1
788 800 1
791 800 1
792 800 1
793 800 2
796 800 1
798 800 1
799 800 3
800 800 1
36 801 1
341 801 1
554 801 1
573 801 1
749 801 1
779 801 1
780 801 1
785 801 1
796 801 1
800 801 2
319 802 1
325 802 1
341 802 1
654 802 1
779 802 1
798 802 1
801 802 2
802 802 1
700 803 1
714 803 1
798 803 1
800 803 1
802 803 1
32 804 1
114 804 1
681 804 1
796 804 1
803 804 2
804 804 1
306 805 1
615 805 1
705 805 1
779 805 1
790 805 1
794 805 1
799 805 1
801 805 1
802 805 1
803 805 1
804 805 2
805 805 3
213 806 1
251 806 1
385 806 1
752 806 1
798 806 1
799 806 1
802 806 1
803 806 1
805 806 3
806 806 3
799 807 1
806 807 4
807 807 1
441 808 1
531 808 1
754 808 1
798 808 1
802 808 1
806 808 1
182 809 1
519 809 1
533 809 1
749 809 1
788 809 1
803 809 1
807 809 1
312 810 1
325 810 1
648 810 1
706 810 1
754 810 1
778 810 1
801 810 1
807 810 1
808 810 1
809 810 1
540 811 1
792 811 1
801 811 1
807 811 1
808 811 1
809 811 1
811 811 3
314 812 1
799 812 1
800 812 1
802 812 1
810 812 1
811 812 1
812 812 1
324 813 1
467 813 1
753 813 1
786 813 1
803 813 1
804 813 1
807 813 1
810 813 1
474 814 1
481 814 1
499 814 1
724 814 1
809 814 1
812 814 1
813 814 1
814 814 3
485 815 1
598 815 1
705 815 1
803 815 1
811 815 1
812 815 1
813 815 1
814 815 1
815 815 2
193 816 1
255 816 1
550 816 1
620 816 1
658 816 1
750 816 1
771 816 1
804 816 1
805 816 1
812 816 1
814 816 2
815 816 4
816 816 4
613 817 1
778 817 1
780 817 1
799 817 1
801 817 1
804 817 1
806 817 1
812 817 1
813 817 1
815 817 2
816 817 1
817 817 2
18 818 1
251 818 1
781 818 1
808 818 1
812 818 3
816 818 1
817 818 3
818 818 1
75 819 1
222 819 1
404 819 1
545 819 1
612 819 1
641 819 1
656 819 1
771 819 1
789 819 1
805 819 1
808 819 1
811 819 2
814 819 1
815 819 1
816 819 1
817 819 2
819 819 4
78 820 1
448 820 1
686 820 1
814 820 1
815 820 1
817 820 1
820 820 1
214 821 1
503 821 1
711 821 1
820 821 3
623 822 1
632 822 1
769 822 1
817 822 1
819 822 1
820 822 1
310 823 1
539 823 1
543 823 1
745 823 1
808 823 1
809 823 1
821 823 1
822 823 2
823 823 4
578 824 1
601 824 1
616 824 1
678 824 1
822 824 1
823 824 1
824 824 1
175 825 1
430 825 1
528 825 1
690 825 1
815 825 1
821 825 1
822 825 1
823 825 1
210 826 1
290 826 1
774 826 1
825 826 3
181 827 1
651 827 1
800 827 1
818 827 1
823 827 1
824 827 1
826 827 3
827 827 3
82 828 1
757 828 1
819 828 1
820 828 1
823 828 2
825 828 3
826 828 2
827 828 2
828 828 1
104 829 1
339 829 1
487 829 1
642 829 1
747 829 1
781 829 1
815 829 2
825 829 1
828 829 1
829 829 5
44 830 1
164 830 1
348 830 1
422 830 1
425 830 1
805 830 1
816 830 1
820 830 1
829 830 1
830 830 3
32 831 1
120 831 1
135 831 1
584 831 1
704 831 1
815 831 1
828 831 1
829 831 1
831 831 3
210 832 1
350 832 1
620 832 1
820 832 1
826 832 2
830 832 1
832 832 2
86 833 1
201 833 1
287 833 1
398 833 1
450 833 1
481 833 1
595 833 1
819 833 1
820 833 1
826 833 1
829 833 1
831 833 1
832 833 2
230 834 1
236 834 1
303 834 1
833 834 1
834 834 2
420 835 1
763 835 1
830 835 1
832 835 1
833 835 1
834 835 2
835 835 3
145 836 1
730 836 1
829 836 1
832 836 2
835 836 2
206 837 1
316 837 1
476 837 2
672 837 1
834 837 1
836 837 1
837 837 1
394 838 1
608 838 1
763 838 1
820 838 1
835 838 1
836 838 1
837 838 1
838 838 1
188 839 1
600 839 1
830 839 1
833 839 1
835 839 1
836 839 1
838 839 1
839 839 1
129 840 1
278 840 1
384 840 1
609 840 1
693 840 1
738 840 2
781 840 1
794 840 1
831 840 2
836 840 2
837 840 1
838 840 1
839 840 1
840 840 2
180 841 1
377 841 1
823 841 1
829 841 1
832 841 1
841 841 1
312 842 1
465 842 1
720 842 1
774 842 1
804 842 1
831 842 1
835 842 1
836 842 1
837 842 1
840 842 1
841 842 1
512 843 1
825 843 1
831 843 1
834 843 2
843 843 1
843 844 1
844 844 2
92 845 1
403 845 1
477 845 1
545 845 1
831 845 1
841 845 1
480 846 1
708 846 1
749 846 1
831 846 1
845 846 2
46 847 1
410 847 1
444 847 1
835 847 1
842 847 2
847 847 3
387 848 1
692 848 1
819 848 1
828 848 1
837 848 1
841 848 1
842 848 1
843 848 1
846 848 2
847 848 1
848 848 1
828 849 1
830 849 1
832 849 1
834 849 1
840 849 2
846 849 2
848 849 1
849 849 1
494 850 1
821 850 1
827 850 1
829 850 1
831 850 1
832 850 1
835 850 1
837 850 1
841 850 1
848 850 1
850 850 1
730 851 1
842 851 1
847 851 1
848 851 3
851 851 2
200 852 1
562 852 1
828 852 1
834 852 2
849 852 1
850 852 1
851 852 2
852 852 3
756 853 1
817 853 1
825 853 1
830 853 1
835 853 1
847 853 1
848 853 1
850 853 2
851 853 1
852 853 2
853 853 1
472 854 1
479 854 1
543 854 1
664 854 1
782 854 1
798 854 1
818 854 2
827 854 1
832 854 1
837 854 1
842 854 1
853 854 2
854 854 1
541 855 1
726 855 1
846 855 1
849 855 1
855 855 1
642 856 1
815 856 1
831 856 1
846 856 1
849 856 1
854 856 1
855 856 1
856 856 2
816 857 1
849 857 1
851 857 2
853 857 1
854 857 1
855 857 1
856 857 1
348 858 1
728 858 1
828 858 1
839 858 1
842 858 1
851 858 1
855 858 1
856 858 1
857 858 1
858 858 2
393 859 1
620 859 1
825 859 1
851 859 1
852 859 1
854 859 1
855 859 1
856 859 2
858 859 2
371 860 1
616 860 1
744 860 1
820 860 1
835 860 1
838 860 1
854 860 1
858 860 2
859 860 3
860 860 3
810 861 1
822 861 1
827 861 1
831 861 1
833 861 1
836 861 1
843 861 1
851 861 1
852 861 1
855 861 1
856 861 1
858 861 1
859 861 3
540 862 1
542 862 1
854 862 1
856 862 1
857 862 1
858 862 1
860 862 1
861 862 1
862 862 2
371 863 1
673 863 1
748 863 1
822 863 1
834 863 1
855 863 1
858 863 2
861 863 1
862 863 1
863 863 1
211 864 1
234 864 1
497 864 1
543 864 1
655 864 1
851 864 1
856 864 1
862 864 1
863 864 1
864 864 3
25 865 1
179 865 1
195 865 1
386 865 1
561 865 1
632 865 1
726 865 1
822 865 1
842 865 1
857 865 1
861 865 1
864 865 1
865 865 2
106 866 1
209 866 1
554 866 1
854 866 1
857 866 1
860 866 1
865 866 2
866 866 1
235 867 1
561 867 1
633 867 1
654 867 1
680 867 1
723 867 1
777 867 1
826 867 1
859 867 1
862 867 1
863 867 2
864 867 1
866 867 3
160 868 1
208 868 1
235 868 1
395 868 1
823 868 1
861 868 1
863 868 1
865 868 2
866 868 2
867 868 1
868 868 4
23 869 1
612 869 1
863 869 1
866 869 2
868 869 2
869 869 1
246 870 1
307 870 1
347 870 1
783 870 1
817 870 1
863 870 1
864 870 5
866 870 1
868 870 1
869 870 2
134 871 1
515 871 1
807 871 1
864 871 1
870 871 2
871 871 1
132 872 1
456 872 1
467 872 1
818 872 1
853 872 1
862 872 1
863 872 1
868 872 2
870 872 2
871 872 1
872 872 5
201 873 1
348 873 1
441 873 1
583 873 1
830 873 1
862 873 1
869 873 1
872 873 1
873 873 3
522 874 1
558 874 1
607 874 1
729 874 1
826 874 1
832 874 1
867 874 1
871 874 1
872 874 1
873 874 1
874 874 1
172 875 1
846 875 1
861 875 1
870 875 1
872 875 1
873 875 1
874 875 1
875 875 1
813 876 1
872 876 1
183 877 1
251 877 1
438 877 1
635 877 1
819 877 1
850 877 1
869 877 1
875 877 1
877 877 1
209 878 1
854 878 1
866 878 1
867 878 1
874 878 1
876 878 1
581 879 1
785 879 1
802 879 1
859 879 1
862 879 1
867 879 1
868 879 2
869 879 2
873 879 1
874 879 3
878 879 1
879 879 3
38 880 1
285 880 1
578 880 1
865 880 1
870 880 1
874 880 1
880 880 2
163 881 1
428 881 1
454 881 1
622 881 1
830 881 1
869 881 1
878 881 1
880 881 1
722 882 1
764 882 1
780 882 1
811 882 1
874 882 1
880 882 1
882 882 5
222 883 1
332 883 2
877 883 1
880 883 1
881 883 2
882 883 1
883 883 3
613 884 1
854 884 1
872 884 2
879 884 1
880 884 3
882 884 1
883 884 1
884 884 2
570 885 1
669 885 1
835 885 1
868 885 1
875 885 1
882 885 1
884 885 3
885 885 1
215 886 1
867 886 1
884 886 1
886 886 1
448 887 1
617 887 1
856 887 1
870 887 1
876 887 1
879 887 1
882 887 2
884 887 1
886 887 1
887 887 2
478 888 1
858 888 1
866 888 1
887 888 1
888 888 2
485 889 1
707 889 1
747 889 1
819 889 1
826 889 1
864 889 1
882 889 1
884 889 1
885 889 1
886 889 1
889 889 1
55 890 1
141 890 1
188 890 1
610 890 1
739 890 1
756 890 1
774 890 1
776 890 1
838 890 1
860 890 1
863 890 1
869 890 1
876 890 1
878 890 1
879 890 1
880 890 1
886 890 1
888 890 1
890 890 2
83 891 1
532 891 1
550 891 1
844 891 1
868 891 1
880 891 2
882 891 1
884 891 2
888 891 1
890 891 1
891 891 3
213 892 1
339 892 1
854 892 1
881 892 1
883 892 1
884 892 1
885 892 1
886 892 1
887 892 1
892 892 2
152 893 1
561 893 1
749 893 1
819 893 1
850 893 1
866 893 1
869 893 1
876 893 1
882 893 1
888 893 1
889 893 1
893 893 3
361 894 1
639 894 1
700 894 1
736 894 1
810 894 1
865 894 1
884 894 1
890 894 1
894 894 3
195 895 1
626 895 1
694 895 1
762 895 1
892 895 1
894 895 2
895 895 5
188 896 1
514 896 1
574 896 1
622 896 1
662 896 1
816 896 1
890 896 1
894 896 1
895 896 3
896 896 7
397 897 1
442 897 1
468 897 1
768 897 1
886 897 1
896 897 2
493 898 1
868 898 1
873 898 1
880 898 1
895 898 1
897 898 3
898 898 1
344 899 1
422 899 1
448 899 1
674 899 1
761 899 2
796 899 1
874 899 1
893 899 1
897 899 2
898 899 1
899 899 2
686 900 1
856 900 1
897 900 1
899 900 5
900 900 2
173 901 1
890 901 1
894 901 1
900 901 4
901 901 3
546 902 1
574 902 1
884 902 1
887 902 1
890 902 1
900 902 1
901 902 2
823 903 1
869 903 1
895 903 1
900 903 1
902 903 1
135 904 1
178 904 1
212 904 1
449 904 1
859 904 1
222 905 1
699 905 1
845 905 1
897 905 1
898 905 1
900 905 1
904 905 2
905 905 2
193 906 1
648 906 1
894 906 1
899 906 1
900 906 3
901 906 1
903 906 1
904 906 1
906 906 4
80 907 1
133 907 1
196 907 1
896 907 3
901 907 1
906 907 2
907 907 2
869 908 1
895 908 2
906 908 1
908 908 2
341 909 1
658 909 1
900 909 1
907 909 3
908 909 3
909 909 2
241 910 1
500 910 1
793 910 1
798 910 1
874 910 1
895 910 1
898 910 1
899 910 1
903 910 1
904 910 1
906 910 1
907 910 1
908 910 1
910 910 1
559 911 1
569 911 1
638 911 1
658 911 1
894 911 1
895 911 1
896 911 1
906 911 2
907 911 2
908 911 2
910 911 4
911 911 1
423 912 1
905 912 1
906 912 1
910 912 1
911 912 6
912 912 1
38 913 1
198 913 1
245 913 1
323 913 1
619 913 1
650 913 1
652 913 1
887 913 1
897 913 1
898 913 1
913 913 3
656 914 1
700 914 1
783 914 1
872 914 1
902 914 1
912 914 1
914 914 2
625 915 1
895 915 1
912 915 1
915 915 1
383 916 1
883 916 1
890 916 1
907 916 1
909 916 1
913 916 1
916 916 2
899 917 1
900 917 1
912 917 2
915 917 3
35 918 1
397 918 1
439 918 1
810 918 1
878 918 1
886 918 1
900 918 1
906 918 1
907 918 1
909 918 1
915 918 1
190 919 1
726 919 1
856 919 1
913 919 1
916 919 1
918 919 1
174 920 1
801 920 1
812 920 1
828 920 1
917 920 1
919 920 1
920 920 6
269 921 1
328 921 1
782 921 1
840 921 1
892 921 1
893 921 1
920 921 1
921 921 2
187 922 1
273 922 1
638 922 1
755 922 1
821 922 1
897 922 1
906 922 1
910 922 1
912 922 1
917 922 1
918 922 1
919 922 1
920 922 1
921 922 2
922 922 1
619 923 1
886 923 1
907 923 1
908 923 1
910 923 1
917 923 1
920 923 2
922 923 2
923 923 2
24 924 1
775 924 1
893 924 1
895 924 1
911 924 1
914 924 1
917 924 1
918 924 1
919 924 1
920 924 1
923 924 1
139 925 1
329 925 1
566 925 1
629 925 1
815 925 1
900 925 1
913 925 1
917 925 1
920 925 1
922 925 1
923 925 1
924 925 1
925 925 3
133 926 1
758 926 1
781 926 1
877 926 1
918 926 1
926 926 4
294 927 1
309 927 1
673 927 1
877 927 1
892 927 1
913 927 1
920 927 2
924 927 1
926 927 1
927 927 3
99 928 1
579 928 1
813 928 1
864 928 1
889 928 1
892 928 1
907 928 1
911 928 1
926 928 1
928 928 2
858 929 1
908 929 1
928 929 2
929 929 5
915 930 1
926 930 1
927 930 1
928 930 2
929 930 1
930 930 1
310 931 1
495 931 1
623 931 1
811 931 1
859 931 1
918 931 1
928 931 2
929 931 1
930 931 3
931 931 2
76 932 1
291 932 1
315 932 1
408 932 1
568 932 1
826 932 1
899 932 1
926 932 2
927 932 1
928 932 1
929 932 1
216 933 1
445 933 1
915 933 1
927 933 1
930 933 1
932 933 1
933 933 2
447 934 1
830 934 1
933 934 1
934 934 2
177 935 1
926 935 1
929 935 2
932 935 2
934 935 1
935 935 1
374 936 1
689 936 1
724 936 1
739 936 1
850 936 1
860 936 1
935 936 1
936 936 3
264 937 1
650 937 1
931 938 1
934 938 1
937 938 2
938 938 1
929 939 1
936 939 1
938 939 1
939 939 2
907 940 1
933 940 1
935 940 1
936 940 1
937 940 1
940 940 3
62 941 1
82 941 1
109 941 1
283 941 1
671 941 1
681 941 1
936 941 1
937 941 1
939 941 1
940 941 3
941 941 1
74 942 1
269 942 1
599 942 1
916 942 1
928 942 1
930 942 1
938 942 1
941 942 2
942 942 3
238 943 1
292 943 1
383 943 1
807 943 1
918 943 1
930 943 1
936 943 1
939 943 1
941 943 1
942 943 1
576 944 1
666 944 1
760 944 1
922 944 1
936 944 1
942 944 1
943 944 4
944 944 5
825 945 1
856 945 1
942 945 1
943 945 1
810 946 1
935 946 1
940 946 1
943 946 1
944 946 3
946 946 5
385 947 1
654 947 1
894 947 1
916 947 1
930 947 1
944 947 1
946 947 4
947 947 3
844 948 1
928 948 1
929 948 1
942 948 1
946 948 3
947 948 1
948 948 6
248 949 2
720 949 1
798 949 1
842 949 1
903 949 1
918 949 1
942 949 1
943 949 1
944 949 1
948 949 1
949 949 3
407 950 1
937 950 1
949 950 1
950 950 1
162 951 1
234 951 1
634 951 1
926 951 1
936 951 1
940 951 1
943 951 1
948 951 1
949 951 2
950 951 3
951 951 1
88 952 1
843 952 1
935 952 1
939 952 2
941 952 1
947 952 1
948 952 2
950 952 1
951 952 5
952 952 3
113 953 1
297 953 1
940 953 1
948 953 1
949 953 1
950 953 3
951 953 2
952 953 1
953 953 3
297 954 1
355 954 1
532 954 1
915 954 1
940 954 1
948 954 4
949 954 4
950 954 1
952 954 1
953 954 4
938 955 1
947 955 1
948 955 1
950 955 1
952 955 1
953 955 1
954 955 2
955 955 3
176 956 1
254 956 1
289 956 1
295 956 1
572 956 1
939 956 1
946 956 1
950 956 1
953 956 1
954 956 1
955 956 3
956 956 3
307 957 1
674 957 1
693 957 1
931 957 1
947 957 2
954 957 1
956 957 2
957 957 1
470 958 1
621 958 1
662 958 1
940 958 1
946 958 1
947 958 1
952 958 1
954 958 3
955 958 1
956 958 1
957 958 1
958 958 2
690 959 1
816 959 1
936 959 1
943 959 1
949 959 1
957 959 1
958 959 3
959 959 6
121 960 1
175 960 1
672 960 1
920 960 1
933 960 1
934 960 1
949 960 1
955 960 1
958 960 1
959 960 3
960 960 6
619 961 1
731 961 1
839 961 1
928 961 1
955 961 1
959 961 1
960 961 3
961 961 2
116 962 1
957 962 1
959 962 2
960 962 1
961 962 1
962 962 1
38 963 1
776 963 1
953 963 1
956 963 1
958 963 2
959 963 1
960 963 1
961 963 2
962 963 2
963 963 2
792 964 1
948 964 1
952 964 2
954 964 1
958 964 1
959 964 2
961 964 2
964 964 3
80 965 1
159 965 1
407 965 1
935 965 1
936 965 1
948 965 1
956 965 1
962 965 1
963 965 1
297 966 1
933 966 1
953 966 1
960 966 1
964 966 1
965 966 5
966 966 1
955 967 1
961 967 1
962 967 1
965 967 1
966 967 4
967 967 2
749 968 1
951 968 1
964 968 1
965 968 1
966 968 2
968 968 2
674 969 1
939 969 1
951 969 1
954 969 1
955 969 1
957 969 2
963 969 1
965 969 1
967 969 1
968 969 2
969 969 2
937 970 1
954 970 1
956 970 1
960 970 1
963 970 1
969 970 3
970 970 2
925 971 1
948 971 1
955 971 1
956 971 1
965 971 1
969 971 2
970 971 2
971 971 3
836 972 1
953 972 2
955 972 1
958 972 1
969 972 1
972 972 4
560 973 1
692 973 1
739 973 1
750 973 1
951 973 1
969 973 2
970 973 2
972 973 1
973 973 1
665 974 1
666 974 1
972 974 1
973 974 1
92 975 1
102 975 1
957 975 1
959 975 1
960 975 1
970 975 1
972 975 1
975 975 1
952 976 1
959 976 1
965 976 2
968 976 1
972 976 1
975 976 2
976 976 4
704 977 1
803 977 1
843 977 1
959 977 1
961 977 1
967 977 1
970 977 1
973 977 1
977 977 1
416 978 1
955 978 1
968 978 1
973 978 2
976 978 1
978 978 4
622 979 1
962 979 1
963 979 1
964 979 1
979 979 1
306 980 1
962 980 1
975 980 1
317 981 1
318 981 1
980 981 1
981 981 1
607 982 1
970 982 1
976 982 1
977 982 2
982 982 1
84 983 1
154 983 1
957 983 1
959 983 1
965 983 1
974 983 1
975 983 1
976 983 1
977 983 1
982 983 1
952 984 1
965 984 1
970 984 2
980 984 1
982 984 1
983 984 2
984 984 3
286 985 1
959 985 1
983 985 1
985 985 1
958 986 1
968 986 1
981 986 1
982 986 1
983 986 1
985 986 1
986 986 3
679 987 1
955 987 1
966 987 1
971 987 1
977 987 1
979 987 1
984 987 1
986 987 1
987 987 3
670 988 1
963 988 1
982 988 1
986 988 2
988 988 2
392 989 1
674 989 1
842 989 1
965 989 1
968 989 1
971 989 1
979 989 1
981 989 1
986 989 1
987 989 1
989 989 2
957 990 1
971 990 1
974 990 1
989 990 1
990 990 1
960 991 1
970 991 1
973 991 1
986 991 1
988 991 1
991 991 2
945 992 1
962 992 1
982 992 1
985 992 1
991 992 1
992 992 2
973 993 1
977 993 1
983 993 1
984 993 1
991 993 1
992 993 1
993 993 4
966 994 1
969 994 1
970 994 1
972 994 1
978 994 2
986 994 1
987 994 1
989 994 1
991 994 1
992 994 1
993 994 1
994 994 2
436 995 1
881 995 1
963 995 1
983 995 2
986 995 1
991 995 1
992 995 1
994 995 3
97 996 1
962 996 1
963 996 1
972 996 1
982 996 1
992 996 1
995 996 1
996 996 1
965 997 1
985 997 1
987 997 1
991 997 1
993 997 1
923 998 1
962 998 1
965 998 1
982 998 2
986 998 1
992 998 1
995 998 1
996 998 2
820 999 1
958 999 1
977 999 1
985 999 1
986 999 2
990 999 1
993 999 1
394 1000 1
965 1000 1
979 1000 2
980 1000 1
986 1000 1
993 1000 1
963 1001 1
971 1001 2
972 1001 1
973 1001 1
978 1001 1
979 1001 1
982 1001 1
990 1001 1
993 1001 1
950 1002 1
956 1002 1
964 1002 1
970 1002 1
973 1002 1
974 1002 1
977 1002 1
982 1002 1
984 1002 1
986 1002 2
988 1002 1
989 1002 1
994 1002 1
996 1002 1
22 1003 1
952 1003 1
953 1003 1
955 1003 1
959 1003 1
973 1003 1
993 1003 1
994 1003 1
627 1004 1
670 1004 1
674 1004 1
952 1004 1
961 1004 1
968 1004 1
973 1004 1
974 1004 2
976 1004 1
982 1004 1
986 1004 2
992 1004 1
993 1004 1
994 1004 1
763 1005 1
961 1005 1
964 1005 1
970 1005 1
971 1005 1
980 1005 1
982 1005 1
983 1005 1
985 1005 1
956 1006 2
959 1006 1
965 1006 1
973 1006 1
980 1006 1
987 1006 1
988 1006 1
989 1006 1
991 1006 1
724 1007 1
965 1007 1
969 1007 1
973 1007 1
974 1007 1
978 1007 1
988 1007 1
994 1007 1
996 1007 1
96 1008 1
800 1008 1
934 1008 2
949 1008 1
974 1008 1
986 1008 1
987 1008 1
990 1008 1
991 1008 1
718 1009 1
940 1009 1
958 1009 1
829 1010 1
936 1010 1
950 1010 1
961 1010 1
267 1011 1
610 1011 1
795 1012 1
136 1013 1
404 1013 1
696 1013 1
952 1013 1
972 1013 1
854 1015 1
951 1015 1
976 1015 1
750 1016 1
828 1016 1
145 1018 1
412 1018 1
482 1018 1
556 1018 1
936 1018 1
967 1018 1
338 1019 1
595 1019 1
722 1019 1
867 1019 1
895 1019 1
933 1019 1
678 1020 1
932 1020 1
418 1021 1
944 1021 1
953 1021 1
665 1022 1
940 1022 1
959 1022 1
950 1023 1
960 1023 1
973 1023 1
741 1024 1
874 1024 1
917 1024 1
945 1024 1
978 1024 1
252 1025 1
729 1025 1
775 1025 1
920 1025 1
558 1026 1
982 1026 1
553 1027 1
581 1027 1
972 1027 1
583 1028 1
926 1028 1
160 1029 1
875 1029 1
949 1029 1
778 1031 1
208 1032 1
401 1032 1
991 1032 1
325 1033 1
798 1033 1
835 1033 1
891 1033 1
946 1033 1
964 1033 1
300 1034 1
521 1034 1
700 1034 1
818 1034 1
159 1035 1
349 1035 1
906 1035 1
914 1035 1
950 1035 1
328 1036 1
332 1036 1
327 1037 1
700 1037 1
858 1037 1
919 1038 1
923 1038 1
792 1039 1
918 1039 1
247 1040 1
885 1040 1
889 1040 1
934 1040 1
950 1040 1
951 1040 1
622 1041 1
931 1041 1
495 1042 1
578 1042 1
129 1043 1
710 1044 1
737 1044 1
450 1045 1
744 1045 1
495 1046 1
500 1046 1
631 1046 1
45 1047 1
42 1048 1
572 1048 1
705 1048 1
750 1048 1
861 1048 1
923 1048 1
854 1049 1
883 1049 1
153 1050 1
751 1050 1
892 1050 1
463 1051 1
718 1051 1
904 1051 1
915 1051 1
75 1052 1
481 1052 1
960 1052 1
334 1053 1
793 1053 1
876 1053 1
885 1053 1
762 1054 1
911 1054 1
169 1055 1
204 1055 1
655 1055 1
936 1055 1
590 1056 1
870 1056 1
747 1057 1
819 1057 1
157 1058 1
784 1058 1
136 1059 1
519 1059 1
791 1059 1
832 1059 1
883 1059 1
931 1059 1
704 1060 1
943 1060 1
198 1061 1
724 1061 1
949 1061 1
294 1062 1
309 1062 1
494 1062 1
736 1062 1
909 1062 1
929 1062 1
389 1063 1
641 1063 1
330 1064 1
820 1064 1
36 1065 1
832 1065 1
531 1066 1
582 1066 1
826 1066 1
67 1067 1
522 1068 1
619 1068 1
888 1068 1
407 1069 1
589 1069 1
128 1070 1
201 1070 1
973 1070 1
28 1071 1
530 1071 1
558 1072 1
621 1072 1
767 1072 1
876 1072 1
69 1073 1
270 1073 1
851 1073 1
218 1074 1
230 1074 1
488 1074 1
153 1075 1
200 1075 1
628 1075 1
742 1075 1
75 1076 1
650 1076 1
350 1077 1
890 1077 1
922 1077 1
397 1078 1
431 1078 1
650 1078 1
918 1078 1
176 1079 1
206 1079 1
593 1080 1
12 1081 1
65 1081 1
303 1081 1
928 1081 1
75 1082 1
227 1082 1
318 1082 1
562 1082 1
718 1082 1
530 1083 1
572 1083 1
777 1083 1
932 1083 1
212 1084 1
901 1084 1
152 1085 1
328 1085 1
446 1085 1
588 1085 1
714 1085 1
198 1086 1
596 1086 1
789 1086 1
46 1088 1
251 1088 1
566 1088 1
854 1088 1
310 1089 1
357 1089 1
771 1089 1
163 1090 1
522 1090 1
593 1090 1
658 1090 1
905 1090 1
31 1091 1
50 1091 1
129 1091 1
397 1091 1
581 1091 1
655 1091 1
66 1092 1
854 1092 1
98 1093 1
187 1093 1
421 1093 1
402 1094 1
23 1095 1
211 1095 1
670 1095 1
299 1098 1
684 1098 1
896 1098 1
908 1098 1
223 1099 1
627 1099 1
787 1100 1
878 1100 1
230 1101 1
349 1101 1
653 1101 1
730 1101 1
849 1102 1
912 1102 1
292 1104 1
776 1104 1
108 1105 1
140 1105 1
455 1105 1
553 1105 1
960 1105 1
972 1105 1
83 1106 1
636 1107 1
958 1108 1
242 1109 1
829 1109 1
962 1109 1
182 1110 1
82 1111 1
264 1111 1
206 1112 1
967 1113 1
970 1113 1
690 1115 1
959 1115 1
995 1115 1
297 1116 1
809 1116 1
573 1117 1
612 1117 1
939 1117 1
969 1118 1
428 1119 1
967 1119 1
993 1119 1
920 1120 1
978 1120 1
988 1120 1
88 1121 1
773 1121 1
63 1123 1
84 1123 1
267 1123 1
975 1123 1
991 1123 1
996 1123 1
991 1124 1
692 1125 1
983 1125 1
102 1126 1
975 1127 1
990 1127 1
896 1128 1
971 1128 1
980 1128 1
115 1129 1
307 1129 1
985 1129 1
567 1130 1
766 1130 1
108 1131 1
685 1131 1
615 1132 1
953 1132 1
964 1132 1
982 1133 1
991 1133 1
141 1135 1
297 1136 1
617 1136 1
975 1136 1
987 1137 1
993 1137 1
32 1138 1
683 1139 1
270 1140 1
644 1141 1
761 1141 1
813 1141 1
984 1141 1
138 1142 1
30 1143 1
270 1143 1
379 1143 1
284 1144 1
81 1145 1
92 1146 1
948 1147 1
699 1148 1
909 1148 1
78 1149 1
987 1149 1
837 1150 1
943 1150 1
959 1150 1
978 1151 1
656 1152 1
673 1152 1
263 1153 1
753 1153 1
982 1153 1
408 1154 1
959 1154 1
965 1154 1
283 1155 1
657 1155 1
831 1155 1
481 1156 1
961 1156 1
973 1156 1
978 1156 1
87 1157 1
596 1157 1
978 1157 1
295 1158 1
888 1158 1
73 1159 1
543 1159 1
949 1159 1
231 1160 1
684 1160 1
956 1160 1
273 1162 1
678 1162 1
957 1163 1
993 1163 1
842 1164 1
844 1164 1
82 1165 1
330 1165 1
723 1165 1
88 1167 1
109 1167 1
213 1167 1
576 1167 1
867 1167 1
977 1167 1
987 1167 1
92 1168 1
628 1168 1
255 1169 1
353 1169 1
957 1169 1
474 1170 1
932 1170 1
955 1170 1
111 1171 1
667 1171 1
899 1171 1
973 1171 1
911 1172 1
296 1174 1
797 1174 1
667 1175 1
958 1175 1
967 1175 1
118 1176 1
271 1178 1
290 1178 1
775 1178 1
396 1180 1
972 1180 1
516 1181 1
888 1181 1
652 1182 1
309 1183 1
690 1183 1
931 1183 1
186 1184 1
957 1184 1
823 1185 1
933 1186 1
947 1186 1
967 1188 1
201 1189 1
278 1189 1
908 1189 1
915 1189 1
944 1189 1
958 1189 1
939 1190 1
976 1192 1
971 1193 1
986 1195 1
255 1196 1
395 1196 1
972 1196 1
775 1198 1
89 1199 1
158 1199 1
465 1199 1
994 1200 1
254 1201 1
278 1201 1
679 1201 1
992 1201 1
267 1202 1
906 1203 1
973 1204 1
703 1206 1
915 1206 1
689 1207 1
962 1207 1
680 1208 1
284 1209 1
638 1209 1
142 1210 1
647 1210 1
900 1210 1
687 1211 1
713 1211 1
269 1212 1
958 1212 1
995 1212 1
963 1213 1
953 1215 1
988 1215 1
666 1216 1
951 1216 1
300 1217 1
614 1217 1
374 1218 1
951 1218 1
969 1218 1
684 1219 1
255 1220 1
703 1222 1
807 1222 1
965 1223 1
815 1225 1
887 1226 1
814 1227 1
275 1229 1
914 1229 1
686 1230 1
116 1231 1
674 1231 1
179 1232 1
303 1233 1
925 1233 1
197 1234 1
795 1234 1
305 1235 1
503 1235 1
957 1235 1
252 1236 1
403 1236 1
777 1236 1
794 1236 1
958 1236 1
647 1237 1
81 1238 1
192 1238 1
685 1238 1
972 1238 1
86 1239 1
154 1239 1
265 1239 1
681 1239 1
763 1239 1
940 1239 1
722 1240 1
192 1242 1
289 1242 1
297 1242 1
664 1242 1
795 1242 1
961 1242 1
351 1243 1
424 1243 1
485 1243 1
662 1243 1
939 1243 1
968 1243 1
70 1244 1
818 1244 1
982 1244 1
271 1245 1
624 1245 1
930 1245 1
934 1245 1
135 1247 1
720 1247 1
777 1247 1
953 1247 1
82 1248 1
932 1248 1
952 1248 1
738 1249 1
798 1249 1
634 1250 1
912 1251 1
239 1252 1
186 1253 1
83 1254 1
256 1254 1
260 1254 1
925 1256 1
493 1257 1
549 1257 1
913 1257 1
973 1257 1
978 1257 1
41 1258 1
824 1258 1
862 1258 1
539 1259 1
964 1259 1
138 1260 1
486 1260 1
774 1260 1
288 1261 1
746 1261 1
249 1262 1
483 1262 1
603 1262 1
917 1262 1
67 1263 1
87 1263 1
325 1263 1
128 1264 1
935 1264 1
459 1265 1
209 1266 1
482 1266 1
835 1267 1
47 1268 1
137 1268 1
295 1268 1
250 1271 1
896 1271 1
671 1273 1
319 1275 1
773 1275 1
967 1275 1
42 1276 1
966 1277 1
123 1278 1
625 1278 1
226 1279 1
347 1279 1
424 1279 1
687 1279 1
954 1279 1
696 1280 1
943 1280 1
840 1282 1
960 1282 1
926 1283 1
669 1284 1
944 1284 1
957 1284 1
603 1285 1
970 1285 1
881 1286 1
973 1287 1
307 1288 1
951 1288 1
974 1288 1
292 1291 1
914 1292 1
964 1292 1
100 1293 1
244 1293 1
328 1296 1
933 1296 1
904 1297 1
785 1298 1
245 1299 1
900 1299 1
887 1300 1
141 1301 1
401 1301 1
921 1301 1
122 1302 1
538 1302 1
736 1302 1
958 1302 1
82 1303 1
100 1303 1
63 1305 1
188 1305 1
844 1305 1
155 1306 1
938 1306 1
58 1308 1
672 1308 1
948 1308 1
956 1308 1
481 1309 1
780 1309 1
835 1310 1
815 1312 1
148 1313 1
186 1314 1
113 1316 1
780 1316 1
674 1317 1
85 1318 1
905 1318 1
950 1318 1
961 1318 1
942 1319 1
977 1319 1
47 1320 1
976 1320 1
690 1321 1
832 1323 1
957 1323 1
97 1324 1
280 1324 1
750 1324 1
363 1327 1
955 1327 1
995 1327 1
72 1328 1
780 1331 1
964 1331 1
976 1331 1
987 1331 1
575 1332 1
658 1332 1
906 1332 1
993 1332 1
908 1333 1
709 1334 1
104 1335 1
320 1335 1
859 1335 1
830 1337 1
392 1338 1
855 1338 1
315 1340 1
130 1342 1
364 1344 1
924 1345 1
603 1346 1
604 1346 1
760 1346 1
950 1346 1
831 1347 1
29 1348 1
951 1348 1
549 1349 1
253 1350 1
258 1350 1
717 1350 1
926 1350 1
921 1351 1
930 1352 1
786 1353 1
618 1354 1
971 1356 1
582 1357 1
408 1359 1
877 1359 1
985 1359 1
762 1360 1
932 1360 1
599 1363 1
822 1364 1
392 1365 1
970 1365 1
798 1370 1
933 1373 1
88 1374 1
974 1376 1
62 1378 1
994 1379 1
965 1380 1
977 1380 1
885 1381 1
196 1384 1
989 1384 1
969 1387 1
90 1391 1
775 1391 1
315 1393 1
969 1393 1
996 1395 1
91 1396 1
663 1396 1
702 1396 1
896 1396 1
971 1396 1
102 1397 1
990 1397 1
568 1398 1
918 1398 1
743 1399 1
222 1400 1
607 1402 1
963 1402 1
968 1403 1
129 1404 1
688 1404 1
646 1405 1
300 1406 1
185 1407 1
964 1407 1
280 1408 1
926 1408 1
971 1412 1
104 1414 1
271 1415 1
722 1416 1
111 1419 1
538 1419 1
685 1421 1
988 1421 1
22 1422 1
383 1430 1
730 1432 1
967 1433 1
989 1435 1
992 1435 1
93 1436 1
400 1436 1
699 1438 1
971 1441 1
233 1444 1
655 1448 1
993 1453 1
955 1454 1
685 1455 1
961 1455 1
712 1457 1
494 1460 1
968 1460 1
981 1460 1
958 1461 1
538 1462 1
477 1465 1
628 1465 1
792 1465 1
967 1466 1
982 1467 1
927 1468 1
966 1470 1
958 1472 1
777 1473 1
904 1473 1
977 1473 1
979 1474 1
727 1475 1
532 1476 1
674 1476 1
128 1477 1
979 1477 1
138 1479 1
324 1481 1
738 1482 1
94 1483 1
494 1486 1
773 1488 1
200 1490 1
847 1490 1
452 1491 1
695 1491 1
976 1495 1
964 1496 1
962 1498 1
791 1502 1
968 1502 1
68 1503 1
434 1503 1
943 1503 1
98 1506 1
648 1508 1
977 1508 1
854 1509 1
979 1509 1
991 1509 1
105 1510 1
974 1510 1
843 1511 1
933 1511 1
252 1512 1
726 1515 1
923 1516 1
953 1517 1
957 1517 1
552 1518 1
782 1519 1
966 1520 1
771 1521 1
642 1523 1
960 1523 1
482 1525 1
423 1526 1
584 1526 1
986 1526 1
86 1528 1
959 1529 1
923 1530 1
539 1532 1
989 1535 1
842 1536 1
455 1537 1
852 1538 1
957 1538 1
167 1540 1
660 1540 1
393 1541 1
564 1543 1
593 1543 1
836 1543 1
441 1544 1
832 1544 1
255 1546 1
638 1546 1
186 1547 1
928 1547 1
645 1548 1
422 1549 1
550 1549 1
567 1549 1
789 1551 1
681 1552 1
120 1553 1
648 1553 1
48 1554 1
728 1554 1
676 1557 1
905 1561 1
682 1562 1
796 1563 1
993 1563 1
994 1565 1
846 1567 1
936 1567 1
967 1567 1
349 1572 1
86 1575 1
430 1576 1
483 1577 1
758 1577 1
976 1579 1
283 1583 1
63 1584 1
29 1586 1
990 1592 1
963 1593 1
786 1594 1
676 1595 1
455 1599 1
678 1603 1
940 1603 1
349 1609 1
937 1610 1
326 1611 1
238 1613 1
905 1613 1
981 1613 1
994 1614 1
273 1617 1
91 1621 1
694 1625 1
201 1628 1
312 1630 1
110 1633 1
685 1636 1
297 1638 1
976 1639 1
202 1642 1
848 1642 1
934 1643 1
951 1644 1
246 1646 1
937 1650 1
83 1653 1
262 1653 1
941 1653 1
977 1655 1
987 1656 1
87 1658 1
505 1660 1
100 1663 1
937 1671 1
972 1672 1
863 1673 1
689 1674 1
167 1675 1
417 1675 1
953 1676 1
578 1679 1
349 1680 1
424 1680 1
475 1680 1
395 1682 1
76 1683 1
657 1685 1
606 1686 1
970 1687 1
610 1688 1
663 1688 1
988 1689 1
194 1690 1
917 1690 1
707 1691 1
841 1692 1
672 1693 1
305 1695 1
948 1695 1
688 1697 1
551 1700 1
832 1700 1
346 1701 1
934 1701 1
131 1702 1
437 1703 1
800 1703 1
279 1704 1
503 1706 1
645 1707 1
432 1708 1
12 1709 1
678 1711 1
731 1711 1
818 1711 1
228 1712 1
722 1714 1
591 1715 1
775 1718 1
130 1719 1
251 1719 1
196 1721 1
72 1722 1
262 1722 1
332 1722 1
955 1722 1
669 1725 1
100 1726 1
960 1726 1
805 1729 1
835 1729 1
422 1731 1
817 1731 1
990 1731 1
712 1732 1
956 1732 1
538 1735 1
704 1735 1
179 1736 1
292 1736 1
561 1736 1
640 1736 1
944 1737 1
400 1738 1
891 1739 1
78 1740 1
148 1741 1
569 1741 1
92 1742 1
82 1743 1
321 1744 1
930 1744 1
204 1745 1
887 1745 1
216 1749 1
727 1749 1
498 1750 1
275 1752 1
392 1752 1
802 1752 1
837 1752 1
132 1755 1
871 1755 1
487 1758 1
616 1758 1
560 1759 1
59 1760 1
387 1762 1
603 1763 1
930 1763 1
711 1765 1
857 1765 1
85 1766 1
850 1766 1
940 1766 1
625 1767 1
187 1768 1
762 1768 1
203 1770 1
466 1770 1
958 1770 1
963 1770 1
115 1771 1
293 1772 1
441 1772 1
330 1774 1
951 1775 1
831 1776 1
88 1777 1
302 1777 1
538 1778 1
533 1780 1
961 1780 1
588 1783 1
699 1784 1
617 1785 1
966 1785 1
961 1787 1
435 1788 1
514 1790 1
670 1791 1
955 1793 1
287 1798 1
508 1799 1
514 1799 1
742 1799 1
848 1801 1
895 1801 1
966 1801 1
272 1803 1
773 1806 1
91 1807 1
992 1808 1
527 1811 1
367 1812 1
372 1813 1
979 1814 1
173 1816 1
263 1816 1
696 1816 1
873 1816 1
986 1816 1
161 1818 1
672 1821 1
164 1822 1
968 1822 1
424 1823 1
64 1824 1
961 1824 1
226 1825 1
649 1825 1
759 1825 1
395 1826 1
670 1826 1
131 1827 1
138 1829 1
387 1829 1
214 1831 1
240 1831 1
306 1831 1
631 1831 1
954 1831 1
965 1832 1
153 1834 1
711 1835 1
923 1837 1
484 1838 1
742 1838 1
654 1839 1
671 1840 1
71 1842 1
272 1842 1
774 1842 1
303 1843 1
873 1843 1
75 1845 1
826 1847 1
903 1848 1
416 1849 1
988 1849 1
68 1852 1
718 1852 1
20 1854 1
124 1854 1
537 1854 1
727 1854 1
407 1855 1
877 1856 1
920 1857 1
829 1858 1
969 1858 1
568 1859 1
635 1860 1
641 1860 1
931 1860 1
440 1861 1
426 1864 1
798 1866 1
891 1866 1
773 1869 1
784 1869 1
662 1871 1
682 1871 1
593 1872 1
134 1873 1
218 1873 1
297 1873 1
564 1873 1
204 1874 1
248 1874 1
266 1874 1
348 1874 1
807 1874 1
924 1874 1
83 1875 1
779 1875 1
604 1877 1
951 1879 1
648 1880 1
222 1882 1
931 1883 1
292 1885 1
745 1885 1
962 1886 1
654 1887 1
787 1887 1
712 1888 1
934 1892 1
321 1894 1
443 1895 1
674 1896 1
796 1896 1
720 1898 1
823 1898 1
327 1899 1
846 1899 1
30 1900 1
254 1900 1
974 1901 1
954 1903 1
12 1904 1
861 1906 1
953 1906 1
983 1908 1
30 1911 1
950 1918 1
990 1919 1
107 1922 1
652 1923 1
195 1926 1
696 1926 1
470 1929 1
472 1931 1
507 1934 1
873 1934 1
684 1935 1
625 1936 1
952 1938 1
973 1943 1
563 1944 1
589 1944 1
273 1950 1
698 1960 1
134 1969 1
812 1975 1
957 1976 1
521 1980 1
705 1980 1
686 1987 1
717 1989 1
186 1992 1
295 1992 1
475 1992 1
195 1993 1
282 1993 1
997 998 2
998 998 4
998 999 2
999 1000 2
1000 1000 2
997 1001 3
998 1001 2
999 1001 1
1001 1001 3
1000 1002 2
1001 1002 2
1002 1002 3
1001 1003 1
1002 1003 2
1003 1003 1
997 1004 1
1002 1004 1
1003 1004 1
1004 1004 4
999 1005 1
1000 1005 1
1001 1005 1
1003 1005 2
1004 1005 3
1005 1005 1
997 1006 1
1000 1006 1
1005 1006 4
1006 1006 4
1004 1007 1
1007 1007 1
997 1008 1
1002 1008 1
1003 1008 1
1006 1008 1
1007 1008 2
1005 1009 1
1008 1009 2
1007 1011 1
1009 1011 3
1011 1011 1
1004 1012 1
1009 1013 1
1011 1013 1
1012 1013 1
1009 1014 1
1015 1015 1
1006 1016 1
1012 1016 1
1013 1016 1
1016 1016 2
1008 1017 1
1013 1017 1
1017 1017 2
1003 1019 1
1014 1019 1
1017 1019 2
1019 1019 2
1001 1020 1
1006 1020 1
1016 1020 1
1019 1020 1
1020 1020 1
1016 1021 2
1018 1021 2
1019 1021 3
1021 1021 1
1014 1022 1
1020 1022 1
1021 1022 1
1022 1022 2
1010 1023 1
1016 1023 1
1019 1023 1
1022 1023 3
1023 1023 3
1008 1024 1
1011 1024 1
1024 1024 2
1004 1025 1
1008 1025 1
1025 1025 2
1025 1026 1
1026 1026 4
1008 1027 1
1025 1027 1
1027 1027 1
1028 1028 2
1025 1029 1
1028 1029 2
1018 1030 1
1024 1030 2
1027 1030 3
1029 1030 3
1030 1030 2
998 1031 1
1016 1031 1
1025 1031 1
1026 1031 1
1027 1031 1
1030 1031 1
1026 1032 1
1030 1032 2
1032 1032 1
1022 1033 1
1031 1033 1
1032 1033 1
1033 1033 1
1006 1034 1
1022 1034 1
1029 1034 2
1032 1034 2
1033 1034 1
1034 1034 1
1021 1035 1
1026 1035 1
1028 1035 1
1031 1035 2
1034 1035 1
1018 1036 1
1031 1036 1
1033 1036 2
1035 1036 1
1036 1036 2
1024 1037 1
1026 1037 2
1033 1037 1
1035 1037 1
1036 1037 1
1037 1037 1
1003 1038 1
1034 1038 1
1037 1038 1
1038 1038 3
1032 1039 1
1035 1039 1
1038 1039 4
999 1040 1
1004 1040 1
1015 1040 1
1029 1040 1
1031 1040 1
1038 1040 2
1039 1040 1
1040 1040 3
1025 1041 1
1037 1041 1
1038 1041 1
1039 1041 1
1040 1041 1
1041 1041 2
1032 1042 1
1039 1042 2
1041 1042 2
1042 1042 3
999 1043 1
1033 1043 1
1039 1043 1
1041 1043 1
1042 1043 1
1043 1043 2
1041 1044 1
1042 1044 1
1043 1044 1
1034 1045 1
1037 1045 1
1040 1045 1
1041 1045 1
1044 1045 1
1037 1046 1
1042 1046 2
1043 1046 1
1044 1046 1
1046 1046 1
1035 1047 1
1040 1047 1
1041 1047 2
1046 1047 2
1047 1047 2
1044 1048 1
1047 1048 3
1048 1048 2
1048 1049 1
1030 1050 1
1031 1050 1
1047 1050 1
1018 1051 1
1031 1051 1
1049 1051 1
1050 1051 3
1037 1052 1
1047 1052 2
1051 1052 4
1052 1052 3
1033 1053 1
1037 1053 1
1047 1053 1
1050 1053 1
1051 1053 1
1052 1053 1
1053 1053 1
1025 1054 1
1038 1054 1
1039 1054 1
1044 1054 1
1046 1054 1
1050 1054 1
1052 1054 1
1054 1054 1
1039 1055 1
1041 1055 1
1053 1055 1
1055 1055 2
1040 1056 1
1045 1056 2
1047 1056 1
1050 1056 2
1053 1056 2
1054 1056 4
1055 1056 3
1056 1056 3
1043 1057 1
1045 1057 1
1047 1057 1
1048 1057 1
1050 1057 1
1054 1057 1
1057 1057 2
1047 1058 1
1053 1058 1
1055 1058 1
1056 1058 1
1057 1058 1
1038 1059 1
1041 1059 1
1044 1059 1
1049 1059 2
1054 1059 1
1056 1059 1
1057 1059 2
1048 1060 1
1053 1060 1
1058 1060 3
1011 1061 1
1032 1061 1
1058 1061 1
1059 1061 1
1061 1061 1
1027 1062 1
1045 1062 1
1047 1062 1
1051 1062 1
1053 1062 1
1057 1062 1
1059 1062 1
1060 1062 1
1061 1062 2
1062 1062 4
1025 1063 1
1040 1063 1
1042 1063 1
1053 1063 1
1062 1063 2
1063 1063 1
1050 1064 1
1061 1064 1
1062 1065 1
1064 1065 1
1062 1066 2
1065 1066 4
1035 1067 1
1048 1067 1
1054 1067 1
1059 1067 1
1065 1067 2
1066 1067 1
1067 1067 1
1055 1068 1
1062 1068 1
1064 1068 1
1065 1068 1
1067 1068 2
1068 1068 1
1042 1069 1
1043 1069 1
1061 1069 1
1064 1069 1
1065 1069 1
1066 1069 1
1067 1069 1
1068 1069 2
1069 1070 1
1070 1070 1
1063 1071 1
1064 1071 1
1065 1071 1
1067 1071 1
1070 1071 2
1066 1072 2
1067 1072 1
1071 1072 1
1054 1073 1
1057 1073 1
1058 1073 1
1062 1073 1
1065 1073 2
1067 1073 1
1069 1073 2
1071 1073 1
1073 1073 3
1043 1074 1
1062 1074 1
1064 1074 1
1070 1074 1
1072 1074 1
1073 1074 1
1074 1074 2
1072 1075 1
1074 1075 1
1075 1075 4
1009 1076 1
1018 1076 1
1069 1076 1
1070 1076 1
1075 1076 4
1076 1076 2
1017 1077 1
1038 1077 1
1075 1077 1
1076 1077 1
1077 1077 3
1055 1078 1
1074 1078 1
1076 1078 1
1077 1078 1
1078 1078 1
1071 1079 1
1078 1079 2
1079 1079 1
1073 1080 1
1075 1080 1
1079 1080 1
1080 1080 1
1065 1081 1
1077 1081 1
1079 1081 3
1081 1081 2
1050 1082 1
1076 1082 1
1078 1082 1
1079 1082 2
1081 1082 1
1082 1082 3
1023 1083 1
1061 1083 1
1070 1083 1
1081 1083 1
1082 1083 2
1083 1083 4
1075 1084 1
1077 1084 1
1075 1085 1
1076 1085 1
1079 1085 1
1082 1085 1
1083 1085 2
1084 1085 1
1085 1085 6
1084 1086 1
1085 1086 5
1086 1086 4
1012 1087 1
1037 1087 1
1076 1087 1
1081 1087 1
1083 1087 2
1085 1087 3
1086 1087 4
1087 1087 6
1016 1088 1
1083 1088 1
1084 1088 1
1085 1088 1
1086 1088 1
1087 1088 1
1088 1088 2
1030 1089 1
1054 1089 1
1076 1089 1
1085 1089 3
1088 1089 2
1089 1089 1
1054 1090 1
1072 1090 1
1087 1090 1
1088 1090 3
1089 1090 2
1090 1090 2
1019 1091 1
1069 1091 1
1071 1091 1
1080 1091 1
1082 1091 1
1083 1091 1
1085 1091 1
1088 1091 1
1090 1091 1
1091 1091 1
999 1092 1
1013 1092 1
1032 1092 1
1062 1092 1
1082 1092 2
1086 1092 1
1088 1092 1
1090 1092 3
1091 1092 3
1092 1092 2
1073 1093 1
1081 1093 2
1088 1093 1
1089 1093 2
1090 1093 1
1091 1093 2
1092 1093 2
1093 1093 3
1042 1094 1
1070 1094 1
1083 1094 1
1085 1094 1
1086 1094 1
1088 1094 1
1089 1094 1
1091 1094 1
1093 1094 2
1094 1094 1
1069 1095 1
1071 1095 1
1082 1095 2
1083 1095 1
1090 1095 1
1094 1095 2
1095 1095 3
1022 1096 1
1070 1096 2
1077 1096 1
1082 1096 1
1083 1096 1
1084 1096 1
1092 1096 1
1095 1096 1
1019 1097 1
1065 1097 1
1076 1097 1
1087 1097 1
1090 1097 1
1091 1097 1
1094 1097 1
1095 1097 1
1096 1097 1
1097 1097 1
1090 1098 1
1097 1098 1
1098 1098 1
1025 1099 1
1074 1099 1
1088 1099 1
1095 1099 1
1096 1099 1
1097 1099 2
1098 1099 3
1099 1099 3
1015 1100 1
1050 1100 1
1052 1100 1
1089 1100 1
1096 1100 1
1097 1100 1
1098 1100 1
1099 1100 1
1100 1100 1
1084 1101 1
1086 1101 1
1087 1101 1
1096 1101 1
1099 1101 1
1098 1102 1
1039 1103 1
1096 1103 1
1102 1103 1
1087 1104 1
1104 1104 2
1037 1105 1
1102 1105 1
1103 1105 1
1105 1105 1
1099 1106 1
1100 1106 1
1102 1106 1
1104 1106 1
1105 1106 2
1106 1106 2
1002 1107 1
1101 1107 1
1104 1107 1
1106 1107 1
1107 1107 1
1096 1108 1
1104 1108 2
1105 1108 1
1107 1108 2
1108 1108 3
1002 1109 1
1105 1109 1
1107 1109 2
1108 1109 3
1109 1109 2
1107 1110 3
1109 1110 2
1110 1110 6
1098 1111 1
1103 1111 1
1106 1111 1
1110 1111 3
1111 1111 4
1105 1112 1
1107 1112 1
1109 1112 1
1110 1112 1
1111 1112 2
1112 1112 1
1032 1113 1
1091 1113 1
1107 1113 1
1109 1113 1
1110 1113 1
1111 1113 2
1112 1113 1
1074 1114 1
1106 1114 1
1110 1114 1
1111 1114 2
1112 1114 1
1113 1114 2
1114 1114 1
1110 1115 1
1111 1115 1
1114 1115 3
1115 1115 1
1107 1116 1
1114 1116 1
1116 1116 1
1109 1117 1
1114 1117 2
1000 1118 1
1052 1118 1
1109 1118 1
1116 1118 2
1118 1118 2
1114 1119 1
1119 1119 1
1113 1120 1
1115 1120 1
1116 1120 1
1117 1120 1
1120 1120 1
999 1121 1
1025 1121 1
1109 1121 1
1110 1121 1
1113 1121 1
1115 1121 1
1117 1121 1
1119 1121 1
1120 1121 1
1121 1121 2
1099 1122 1
1111 1122 1
1112 1122 1
1113 1122 2
1114 1122 1
1115 1122 2
1121 1122 1
1122 1122 1
1109 1123 1
1110 1123 1
1115 1123 1
1116 1123 1
1118 1123 2
1119 1123 2
1120 1123 1
1121 1123 1
1122 1123 1
1123 1123 2
1114 1124 1
1117 1124 1
1119 1124 1
1123 1124 1
1124 1124 3
1109 1125 2
1112 1125 1
1115 1125 1
1116 1125 2
1122 1125 1
1123 1125 1
1124 1125 1
1105 1126 1
1106 1126 2
1107 1126 2
1110 1126 1
1111 1126 1
1114 1126 1
1115 1126 1
1116 1126 1
1121 1126 1
1122 1126 1
1125 1126 2
1126 1126 5
1003 1127 1
1014 1127 1
1106 1127 1
1108 1127 1
1110 1127 1
1111 1127 1
1118 1127 1
1121 1127 1
1124 1127 1
1125 1127 3
1127 1127 2
997 1128 1
1072 1128 1
1106 1128 1
1109 1128 1
1110 1128 1
1114 1128 2
1118 1128 1
1119 1128 1
1120 1128 1
1124 1128 1
1125 1128 1
1127 1128 3
1128 1128 4
1000 1129 1
1004 1129 1
1072 1129 1
1108 1129 1
1121 1129 2
1126 1129 1
1127 1129 1
1128 1129 3
1129 1129 2
1100 1130 1
1102 1130 1
1109 1130 1
1110 1130 1
1116 1130 1
1119 1130 1
1126 1130 1
1127 1130 1
1128 1130 1
1129 1130 4
1130 1130 4
1094 1131 1
1095 1131 1
1105 1131 2
1106 1131 1
1107 1131 1
1108 1131 1
1111 1131 1
1112 1131 1
1117 1131 1
1119 1131 1
1120 1131 1
1122 1131 2
1124 1131 2
1125 1131 1
1126 1131 1
1127 1131 2
1129 1131 2
1130 1131 2
1131 1131 1
1106 1132 1
1111 1132 1
1112 1132 1
1115 1132 1
1119 1132 1
1122 1132 1
1123 1132 1
1124 1132 1
1131 1132 2
1132 1132 2
1102 1133 1
1106 1133 1
1131 1133 1
1132 1133 2
1133 1133 3
1087 1134 1
1106 1134 1
1108 1134 1
1114 1134 1
1115 1134 1
1116 1134 1
1117 1134 1
1124 1134 1
1131 1134 1
1132 1134 1
1134 1134 1
1106 1135 1
1109 1135 1
1110 1135 1
1120 1135 1
1130 1135 1
1131 1135 1
1134 1135 1
1135 1135 2
1106 1136 1
1121 1136 1
1123 1136 1
1127 1136 1
1128 1136 2
1132 1136 1
1136 1136 4
1123 1137 1
1124 1137 1
1133 1137 1
1137 1137 3
1028 1138 1
1099 1138 1
1106 1138 1
1109 1138 1
1111 1138 1
1120 1138 1
1128 1138 1
1135 1138 1
1136 1138 2
1137 1138 2
1138 1138 3
1007 1139 1
1105 1139 1
1110 1139 1
1118 1139 1
1123 1139 2
1125 1139 1
1128 1139 1
1133 1139 1
1134 1139 1
1135 1139 1
1136 1139 1
1137 1139 1
1138 1139 4
1139 1139 5
1113 1140 1
1131 1140 2
1132 1140 1
1135 1140 2
1136 1140 1
1138 1140 3
1140 1140 4
1004 1141 1
1105 1141 1
1108 1141 1
1115 1141 1
1133 1141 1
1137 1141 1
1138 1141 1
1139 1141 1
1141 1141 4
1103 1142 1
1110 1142 1
1131 1142 1
1138 1142 1
1140 1142 2
1142 1142 6
1075 1143 1
1103 1143 1
1106 1143 1
1109 1143 1
1126 1143 1
1132 1143 1
1141 1143 1
1142 1143 1
1143 1143 4
1014 1144 1
1112 1144 1
1115 1144 1
1132 1144 1
1133 1144 1
1134 1144 1
1136 1144 1
1137 1144 1
1139 1144 1
1140 1144 1
1143 1144 1
1096 1145 1
1109 1145 1
1112 1145 1
1138 1145 2
1139 1145 3
1141 1145 2
1143 1145 3
1144 1145 3
1145 1145 3
1097 1146 1
1099 1146 1
1114 1146 1
1122 1146 1
1133 1146 1
1137 1146 2
1139 1146 1
1141 1146 1
1144 1146 2
1145 1146 2
1146 1146 4
1003 1147 1
1108 1147 1
1136 1147 1
1138 1147 1
1140 1147 1
1141 1147 1
1143 1147 1
1144 1147 1
1145 1147 1
1146 1147 4
1147 1147 3
1107 1148 1
1127 1148 1
1137 1148 2
1138 1148 1
1140 1148 1
1141 1148 3
1143 1148 2
1145 1148 3
1147 1148 1
1148 1148 3
1009 1149 1
1087 1149 1
1105 1149 1
1107 1149 2
1118 1149 1
1122 1149 1
1134 1149 1
1138 1149 1
1140 1149 1
1141 1149 2
1143 1149 1
1146 1149 1
1147 1149 1
1148 1149 4
1149 1149 4
1111 1150 1
1116 1150 1
1117 1150 1
1119 1150 1
1145 1150 2
1146 1150 1
1149 1150 1
1150 1150 3
1128 1151 1
1138 1151 1
1141 1151 1
1143 1151 1
1145 1151 1
1147 1151 1
1149 1151 1
1150 1151 1
1151 1151 4
1090 1152 1
1123 1152 1
1128 1152 1
1130 1152 1
1136 1152 1
1139 1152 1
1140 1152 1
1146 1152 3
1147 1152 1
1148 1152 2
1149 1152 2
1150 1152 1
1151 1152 6
1152 1152 4
1108 1153 1
1118 1153 1
1121 1153 1
1122 1153 1
1123 1153 1
1141 1153 1
1142 1153 1
1143 1153 1
1145 1153 2
1149 1153 1
1150 1153 1
1152 1153 5
1153 1153 3
1112 1154 1
1126 1154 1
1139 1154 1
1146 1154 1
1148 1154 1
1151 1154 1
1154 1154 2
1121 1155 1
1138 1155 1
1140 1155 1
1142 1155 1
1146 1155 1
1148 1155 1
1150 1155 1
1152 1155 1
1153 1155 1
1154 1155 2
1155 1155 1
1107 1156 1
1113 1156 1
1137 1156 1
1140 1156 1
1145 1156 1
1146 1156 1
1148 1156 1
1149 1156 1
1151 1156 1
1153 1156 1
1155 1156 1
1156 1156 1
1119 1157 1
1128 1157 1
1129 1157 1
1138 1157 1
1150 1157 1
1152 1157 1
1155 1157 1
1156 1157 1
1157 1157 4
1111 1158 1
1114 1158 1
1121 1158 1
1126 1158 1
1129 1158 1
1134 1158 1
1136 1158 1
1140 1158 1
1141 1158 1
1143 1158 2
1144 1158 1
1145 1158 1
1146 1158 1
1148 1158 2
1149 1158 2
1150 1158 2
1151 1158 1
1152 1158 2
1153 1158 1
1154 1158 1
1155 1158 2
1156 1158 1
1157 1158 2
1158 1158 3
1008 1159 1
1101 1159 1
1109 1159 1
1128 1159 1
1133 1159 1
1137 1159 1
1138 1159 1
1140 1159 1
1148 1159 1
1152 1159 1
1154 1159 1
1155 1159 2
1157 1159 1
1158 1159 4
1159 1159 3
998 1160 1
1041 1160 1
1119 1160 1
1127 1160 1
1130 1160 1
1136 1160 1
1138 1160 2
1140 1160 1
1141 1160 1
1145 1160 2
1147 1160 1
1150 1160 1
1151 1160 2
1152 1160 1
1155 1160 3
1157 1160 2
1158 1160 1
1159 1160 4
1160 1160 2
1001 1161 1
1083 1161 1
1099 1161 2
1137 1161 2
1138 1161 1
1149 1161 1
1153 1161 2
1154 1161 1
1155 1161 1
1158 1161 1
1160 1161 3
1161 1161 2
1005 1162 1
1050 1162 1
1107 1162 1
1132 1162 1
1136 1162 1
1138 1162 3
1143 1162 1
1147 1162 1
1149 1162 1
1152 1162 3
1155 1162 1
1156 1162 1
1158 1162 2
1160 1162 2
1161 1162 1
1162 1162 3
1119 1163 1
1127 1163 1
1149 1163 2
1155 1163 1
1156 1163 2
1158 1163 2
1159 1163 3
1160 1163 1
1161 1163 2
1163 1163 2
1062 1164 1
1104 1164 1
1105 1164 1
1114 1164 1
1115 1164 1
1126 1164 1
1129 1164 1
1132 1164 1
1146 1164 1
1150 1164 2
1152 1164 1
1154 1164 1
1155 1164 1
1157 1164 1
1163 1164 3
1164 1164 3
1112 1165 1
1113 1165 1
1121 1165 1
1126 1165 1
1138 1165 1
1142 1165 1
1152 1165 1
1156 1165 1
1159 1165 2
1160 1165 1
1161 1165 1
1162 1165 1
1164 1165 2
1165 1165 4
1082 1166 1
1130 1166 1
1139 1166 1
1146 1166 1
1148 1166 2
1150 1166 1
1151 1166 1
1154 1166 1
1160 1166 1
1163 1166 2
1164 1166 1
1165 1166 5
1166 1166 3
1122 1167 1
1138 1167 1
1145 1167 1
1147 1167 1
1149 1167 1
1159 1167 1
1160 1167 2
1161 1167 2
1162 1167 2
1166 1167 1
1167 1167 2
1094 1168 1
1118 1168 1
1127 1168 1
1135 1168 1
1138 1168 1
1143 1168 1
1144 1168 1
1147 1168 1
1148 1168 1
1151 1168 1
1159 1168 1
1162 1168 2
1164 1168 2
1167 1168 3
1168 1168 3
1106 1169 1
1128 1169 1
1140 1169 1
1151 1169 1
1152 1169 1
1154 1169 1
1162 1169 1
1167 1169 1
1169 1169 3
1140 1170 1
1142 1170 1
1145 1170 1
1146 1170 1
1147 1170 1
1163 1170 1
1166 1170 1
1167 1170 1
1169 1170 1
1170 1170 1
1102 1171 1
1109 1171 1
1148 1171 1
1161 1171 1
1163 1171 1
1167 1171 1
1169 1171 2
1171 1171 4
1126 1172 1
1147 1172 1
1151 1172 1
1153 1172 1
1158 1172 1
1163 1172 1
1165 1172 1
1166 1172 1
1167 1172 1
1169 1172 1
1170 1172 2
1171 1172 3
1172 1172 1
1103 1173 1
1144 1173 1
1152 1173 1
1160 1173 1
1164 1173 2
1168 1173 1
1171 1173 1
1172 1173 1
1173 1173 2
1054 1174 1
1106 1174 1
1131 1174 1
1136 1174 1
1147 1174 1
1167 1174 1
1170 1174 1
1174 1174 3
1100 1175 1
1106 1175 1
1144 1175 1
1162 1175 1
1165 1175 1
1168 1175 1
1173 1175 1
1174 1175 2
999 1176 1
1073 1176 1
1140 1176 1
1173 1176 1
1176 1176 1
1087 1177 1
1089 1177 1
1108 1177 1
1175 1177 1
1176 1177 1
1013 1178 1
1159 1178 1
1169 1178 1
1172 1178 1
1174 1178 1
1176 1178 1
1178 1178 2
1076 1179 1
1077 1179 1
1165 1179 1
1177 1179 1
1178 1179 2
1179 1179 1
1097 1180 1
1147 1180 1
1175 1180 1
1177 1180 2
1178 1180 1
1179 1180 2
1180 1180 1
1093 1181 1
1163 1181 1
1167 1181 1
1177 1181 1
1178 1181 1
1180 1181 2
1181 1181 3
1003 1182 1
1084 1182 1
1151 1182 1
1175 1182 1
1181 1182 2
1037 1183 1
1146 1183 1
1175 1183 1
1180 1183 1
1183 1183 2
1142 1184 1
1146 1184 1
1176 1184 1
1181 1184 2
1182 1184 1
1183 1184 1
1184 1184 3
1088 1185 1
1123 1185 1
1126 1185 1
1160 1185 2
1170 1185 1
1174 1185 2
1179 1185 1
1180 1185 1
1182 1185 1
1184 1185 1
1075 1186 1
1115 1186 1
1141 1186 1
1169 1186 1
1170 1186 1
1180 1186 1
1059 1187 1
1164 1187 1
1173 1187 1
1177 1187 1
1183 1187 1
1186 1187 2
1187 1187 1
998 1188 1
1012 1188 1
1126 1188 1
1140 1188 1
1144 1188 1
1152 1188 1
1158 1188 2
1165 1188 1
1168 1188 1
1172 1188 1
1181 1188 1
1185 1188 2
1186 1188 2
1187 1188 2
1188 1188 4
1116 1189 1
1147 1189 1
1180 1189 1
1184 1189 1
1189 1189 3
1141 1190 1
1154 1190 3
1156 1190 1
1163 1190 1
1175 1190 2
1176 1190 1
1183 1190 3
1184 1190 2
1185 1190 1
1188 1190 1
1189 1190 2
1190 1190 1
1056 1191 1
1109 1191 1
1134 1191 1
1139 1191 1
1153 1191 1
1165 1191 1
1169 1191 1
1171 1191 1
1174 1191 1
1184 1191 1
1186 1191 1
1188 1191 5
1189 1191 4
1191 1191 2
1023 1192 1
1060 1192 1
1077 1192 1
1128 1192 1
1140 1192 1
1154 1192 1
1159 1192 2
1164 1192 1
1180 1192 1
1182 1192 1
1183 1192 1
1185 1192 1
1186 1192 1
1188 1192 2
1189 1192 1
1191 1192 3
1192 1192 3
1114 1193 1
1122 1193 1
1161 1193 1
1172 1193 1
1181 1193 1
1184 1193 1
1185 1193 1
1188 1193 1
1192 1193 2
1193 1193 3
1110 1194 1
1143 1194 1
1152 1194 1
1155 1194 1
1169 1194 2
1177 1194 1
1178 1194 1
1179 1194 2
1180 1194 1
1188 1194 1
1191 1194 1
1193 1194 2
1194 1194 3
1062 1195 1
1111 1195 1
1127 1195 1
1139 1195 1
1145 1195 1
1154 1195 1
1156 1195 1
1157 1195 1
1159 1195 1
1161 1195 1
1163 1195 1
1164 1195 1
1165 1195 1
1166 1195 1
1167 1195 1
1173 1195 2
1175 1195 1
1188 1195 1
1193 1195 2
1194 1195 4
1195 1195 1
1108 1196 1
1128 1196 1
1143 1196 1
1145 1196 1
1147 1196 1
1151 1196 1
1152 1196 1
1155 1196 1
1159 1196 1
1160 1196 1
1162 1196 2
1163 1196 1
1186 1196 1
1195 1196 3
1196 1196 2
1113 1197 1
1130 1197 1
1147 1197 1
1156 1197 1
1164 1197 1
1168 1197 2
1170 1197 1
1177 1197 1
1181 1197 1
1183 1197 1
1189 1197 1
1195 1197 1
1196 1197 4
1197 1197 3
1000 1198 1
1005 1198 1
1067 1198 1
1107 1198 1
1138 1198 1
1158 1198 1
1160 1198 1
1161 1198 1
1191 1198 2
1195 1198 2
1196 1198 1
1197 1198 6
1134 1199 1
1184 1199 1
1190 1199 1
1196 1199 1
1197 1199 1
1198 1199 1
1199 1199 1
1104 1200 1
1125 1200 1
1199 1200 2
1200 1200 2
1003 1201 1
1005 1201 1
1142 1201 1
1151 1201 1
1154 1201 1
1156 1201 1
1168 1201 1
1179 1201 1
1191 1201 1
1199 1201 1
1200 1201 3
1201 1201 3
1112 1202 1
1127 1202 1
1164 1202 1
1192 1202 1
1199 1202 1
1201 1202 5
1202 1202 4
1108 1203 1
1137 1203 1
1186 1203 1
1200 1203 2
1201 1203 1
1202 1203 1
1203 1203 4
1136 1204 1
1150 1204 1
1190 1204 1
1203 1204 2
1204 1204 1
1138 1205 1
1192 1205 1
1198 1205 1
1202 1205 1
1203 1205 2
1204 1205 2
1205 1205 2
1129 1206 1
1153 1206 1
1195 1206 1
1108 1207 1
1135 1207 1
1154 1207 1
1162 1207 1
1180 1207 1
1199 1207 1
1200 1207 1
1201 1207 1
1202 1207 1
1205 1207 2
1034 1208 1
1114 1208 1
1149 1208 1
1154 1208 1
1167 1208 1
1179 1208 1
1196 1208 1
1197 1208 1
1198 1208 1
1200 1208 1
1202 1208 1
1203 1208 1
1205 1208 2
1206 1208 1
1208 1208 3
1149 1209 1
1159 1209 1
1197 1209 1
1198 1209 1
1205 1209 2
1209 1209 1
1106 1210 1
1132 1210 1
1160 1210 1
1163 1210 1
1172 1210 1
1202 1210 1
1203 1210 1
1204 1210 1
1205 1210 1
1208 1210 2
1209 1210 1
1210 1210 1
1004 1211 1
1076 1211 1
1199 1211 1
1200 1211 1
1201 1211 1
1202 1211 1
1205 1211 2
1207 1211 1
1208 1211 1
1209 1211 2
1211 1211 2
1124 1212 1
1168 1212 1
1169 1212 1
1184 1212 1
1195 1212 1
1197 1212 1
1198 1212 1
1202 1212 1
1211 1212 1
1212 1212 2
1107 1213 1
1132 1213 1
1148 1213 1
1169 1213 1
1200 1213 2
1201 1213 2
1206 1213 1
1207 1213 1
1210 1213 1
1212 1213 1
1213 1213 1
1116 1214 1
1117 1214 1
1123 1214 1
1137 1214 2
1200 1214 1
1205 1214 1
1207 1214 1
1208 1214 1
1212 1214 2
1213 1214 2
1214 1214 4
1150 1215 1
1169 1215 1
1199 1215 1
1200 1215 1
1202 1215 1
1207 1215 1
1210 1215 3
1213 1215 1
1214 1215 3
1215 1215 5
1016 1216 1
1141 1216 1
1157 1216 1
1191 1216 1
1197 1216 1
1200 1216 1
1201 1216 1
1203 1216 1
1204 1216 1
1206 1216 1
1210 1216 1
1211 1216 1
1213 1216 1
1215 1216 2
1138 1217 1
1150 1217 1
1170 1217 1
1188 1217 1
1196 1217 1
1213 1217 1
1216 1217 1
1217 1217 3
1101 1218 1
1169 1218 1
1191 1218 1
1216 1218 1
1217 1218 1
1075 1219 1
1088 1219 1
1114 1219 1
1173 1219 1
1201 1219 1
1213 1219 1
1217 1219 2
1218 1219 1
1219 1219 1
1062 1220 1
1181 1220 1
1197 1220 1
1212 1220 1
1213 1220 1
1220 1220 1
1133 1221 1
1149 1221 1
1174 1221 1
1179 1221 1
1183 1221 1
1218 1221 2
1219 1221 1
1221 1221 1
1087 1222 1
1089 1222 1
1182 1222 1
1222 1222 2
1098 1223 1
1213 1223 1
1222 1223 2
1223 1223 1
1018 1224 1
1078 1224 1
1176 1224 1
1180 1224 1
1181 1224 1
1216 1224 1
1219 1224 2
1220 1224 1
1223 1224 1
1224 1224 1
1218 1225 1
1220 1225 1
1224 1225 1
1129 1226 1
1198 1226 1
1217 1226 1
1219 1226 1
1224 1226 2
1226 1226 1
1143 1227 1
1221 1227 1
1223 1227 1
1226 1227 1
1216 1228 1
1219 1228 1
1221 1228 1
1226 1228 1
1227 1228 1
1228 1228 2
1150 1229 1
1174 1229 1
1208 1229 1
1215 1229 1
1218 1229 1
1219 1229 1
1225 1229 1
1227 1229 3
1229 1229 2
1142 1230 1
1177 1230 1
1202 1230 1
1205 1230 1
1221 1230 1
1223 1230 1
1227 1230 1
1228 1230 1
1229 1230 1
1230 1230 1
1011 1231 1
1121 1231 1
1138 1231 1
1163 1231 1
1180 1231 1
1196 1231 1
1205 1231 1
1206 1231 1
1215 1231 1
1217 1231 1
1218 1231 2
1225 1231 1
1226 1231 2
1229 1231 1
1230 1231 2
1231 1231 2
1184 1232 1
1188 1232 1
1215 1232 1
1216 1232 1
1217 1232 1
1219 1232 1
1226 1232 2
1228 1232 1
1229 1232 1
1230 1232 2
1231 1232 1
1232 1232 2
1132 1233 1
1181 1233 1
1229 1233 2
1230 1233 1
1231 1233 1
1232 1233 1
1233 1233 3
1034 1234 1
1037 1234 1
1143 1234 1
1148 1234 1
1176 1234 1
1215 1234 1
1219 1234 1
1221 1234 1
1225 1234 1
1227 1234 1
1233 1234 2
1234 1234 2
1009 1235 1
1105 1235 1
1138 1235 1
1142 1235 1
1199 1235 2
1200 1235 2
1212 1235 1
1213 1235 2
1219 1235 1
1220 1235 1
1230 1235 2
1231 1235 2
1232 1235 1
1233 1235 3
1234 1235 1
1235 1235 2
1010 1236 1
1091 1236 1
1096 1236 1
1122 1236 1
1198 1236 1
1199 1236 1
1206 1236 1
1207 1236 1
1212 1236 1
1218 1236 1
1220 1236 1
1229 1236 1
1230 1236 1
1232 1236 1
1234 1236 2
1235 1236 1
1236 1236 2
1079 1237 1
1090 1237 1
1096 1237 1
1115 1237 1
1141 1237 1
1142 1237 1
1182 1237 1
1184 1237 1
1194 1237 1
1201 1237 2
1210 1237 2
1215 1237 1
1229 1237 1
1231 1237 2
1234 1237 2
1235 1237 1
1236 1237 5
1237 1237 4
1058 1238 1
1143 1238 1
1145 1238 1
1147 1238 1
1198 1238 1
1201 1238 1
1202 1238 1
1210 1238 1
1211 1238 1
1218 1238 1
1225 1238 1
1229 1238 1
1231 1238 1
1235 1238 1
1237 1238 4
1238 1238 8
1133 1239 1
1141 1239 1
1147 1239 1
1160 1239 2
1161 1239 1
1162 1239 1
1168 1239 1
1171 1239 1
1184 1239 1
1187 1239 1
1188 1239 1
1193 1239 1
1197 1239 1
1201 1239 1
1204 1239 1
1211 1239 1
1214 1239 2
1217 1239 1
1222 1239 1
1228 1239 1
1232 1239 1
1234 1239 1
1236 1239 2
1237 1239 2
1238 1239 1
1239 1239 6
1007 1240 1
1028 1240 1
1160 1240 2
1183 1240 1
1197 1240 1
1199 1240 1
1200 1240 1
1201 1240 1
1219 1240 1
1224 1240 2
1226 1240 2
1234 1240 1
1237 1240 4
1238 1240 2
1239 1240 4
1240 1240 3
1147 1241 1
1179 1241 1
1198 1241 1
1199 1241 1
1201 1241 2
1202 1241 1
1205 1241 1
1206 1241 1
1209 1241 1
1210 1241 1
1216 1241 1
1218 1241 1
1219 1241 1
1223 1241 1
1224 1241 1
1225 1241 1
1228 1241 2
1229 1241 1
1233 1241 1
1236 1241 1
1238 1241 1
1239 1241 2
1240 1241 5
1241 1241 5
1114 1242 1
1157 1242 1
1174 1242 1
1209 1242 1
1211 1242 1
1217 1242 1
1221 1242 1
1232 1242 1
1237 1242 1
1240 1242 4
1241 1242 4
1242 1242 2
1013 1243 1
1130 1243 1
1134 1243 1
1199 1243 1
1201 1243 1
1208 1243 1
1213 1243 1
1216 1243 1
1218 1243 2
1238 1243 2
1239 1243 1
1240 1243 3
1242 1243 3
1243 1243 7
1108 1244 1
1130 1244 1
1170 1244 1
1200 1244 1
1213 1244 1
1218 1244 1
1231 1244 1
1236 1244 1
1238 1244 1
1242 1244 3
1243 1244 5
1244 1244 10
1126 1245 1
1143 1245 1
1163 1245 1
1184 1245 1
1208 1245 1
1209 1245 1
1217 1245 1
1224 1245 1
1231 1245 1
1239 1245 1
1242 1245 1
1243 1245 2
1244 1245 4
1245 1245 5
1107 1246 1
1130 1246 1
1137 1246 1
1145 1246 1
1159 1246 1
1161 1246 1
1167 1246 1
1168 1246 1
1188 1246 1
1209 1246 1
1223 1246 1
1232 1246 1
1237 1246 2
1242 1246 1
1244 1246 2
1245 1246 6
1246 1246 7
1046 1247 1
1080 1247 1
1100 1247 1
1167 1247 1
1168 1247 1
1171 1247 1
1180 1247 2
1187 1247 1
1205 1247 1
1231 1247 1
1236 1247 1
1238 1247 1
1239 1247 1
1242 1247 2
1243 1247 3
1244 1247 4
1245 1247 2
1246 1247 8
1247 1247 2
1092 1248 1
1104 1248 1
1217 1248 1
1222 1248 1
1237 1248 1
1241 1248 1
1242 1248 2
1243 1248 2
1248 1248 3
1024 1249 1
1148 1249 1
1169 1249 1
1202 1249 1
1208 1249 1
1241 1249 1
1248 1249 1
1217 1250 1
1239 1250 1
1241 1250 2
1248 1250 1
1250 1250 1
1209 1251 1
1243 1251 1
1039 1252 1
1066 1252 1
1129 1252 1
1166 1252 1
1232 1252 1
1247 1252 1
1248 1252 1
1249 1252 1
1252 1252 2
1032 1253 1
1089 1253 1
1139 1253 1
1141 1253 1
1242 1253 1
1244 1253 1
1248 1253 1
1252 1253 3
1253 1253 1
1060 1254 1
1225 1254 1
1226 1254 1
1243 1254 3
1247 1254 2
1248 1254 1
1249 1254 1
1250 1254 2
1251 1254 2
1254 1254 4
1105 1255 1
1144 1255 1
1229 1255 1
1244 1255 2
1246 1255 1
1250 1255 2
1251 1255 1
1255 1255 2
1078 1256 1
1242 1256 1
1246 1256 1
1250 1256 1
1255 1256 3
1256 1256 2
1213 1257 1
1217 1257 1
1239 1257 2
1247 1257 1
1251 1257 1
1255 1257 1
1256 1257 1
1257 1257 4
1001 1258 1
1159 1258 1
1219 1258 1
1247 1258 1
1248 1258 1
1254 1258 1
1255 1258 1
1257 1258 3
1258 1258 1
1158 1259 1
1232 1259 1
1234 1259 1
1236 1259 1
1240 1259 1
1242 1259 1
1254 1259 3
1257 1259 6
1258 1259 3
1259 1259 5
1073 1260 1
1084 1260 1
1111 1260 1
1137 1260 1
1149 1260 1
1165 1260 1
1178 1260 1
1196 1260 1
1219 1260 1
1238 1260 1
1240 1260 2
1242 1260 1
1244 1260 1
1257 1260 1
1258 1260 1
1259 1260 6
1260 1260 7
1012 1261 1
1109 1261 1
1149 1261 1
1178 1261 1
1195 1261 1
1200 1261 1
1220 1261 1
1231 1261 1
1232 1261 1
1243 1261 2
1251 1261 1
1254 1261 1
1258 1261 1
1259 1261 3
1260 1261 6
1261 1261 4
1016 1262 1
1123 1262 1
1145 1262 1
1146 1262 1
1172 1262 1
1180 1262 1
1205 1262 1
1238 1262 2
1244 1262 1
1257 1262 1
1258 1262 3
1259 1262 3
1260 1262 3
1261 1262 3
1262 1262 7
1158 1263 1
1235 1263 1
1237 1263 1
1240 1263 1
1243 1263 1
1246 1263 1
1249 1263 1
1250 1263 1
1258 1263 2
1259 1263 3
1260 1263 1
1261 1263 1
1262 1263 4
1263 1263 6
1221 1264 1
1226 1264 1
1228 1264 1
1237 1264 1
1238 1264 1
1251 1264 1
1254 1264 1
1258 1264 1
1259 1264 1
1260 1264 1
1261 1264 2
1263 1264 3
1264 1264 3
1177 1265 1
1257 1265 1
1260 1265 1
1261 1265 2
1262 1265 1
1263 1265 1
1265 1265 3
1177 1266 1
1185 1266 1
1242 1266 1
1246 1266 1
1260 1266 1
1261 1266 1
1262 1266 1
1263 1266 1
1265 1266 3
1266 1266 4
1054 1267 1
1187 1267 1
1188 1267 1
1213 1267 1
1241 1267 1
1244 1267 1
1253 1267 1
1258 1267 1
1259 1267 1
1261 1267 1
1263 1267 1
1264 1267 1
1265 1267 1
1266 1267 4
1267 1267 1
1003 1268 1
1129 1268 1
1193 1268 1
1218 1268 1
1233 1268 1
1239 1268 1
1257 1268 1
1264 1268 1
1267 1268 3
1203 1269 1
1245 1269 1
1260 1269 1
1261 1269 1
1264 1269 2
1269 1269 1
1090 1270 1
1128 1270 1
1255 1270 1
1256 1270 1
1262 1270 1
1264 1270 1
1074 1271 1
1081 1271 1
1105 1271 1
1108 1271 1
1195 1271 1
1253 1271 1
1258 1271 1
1259 1271 1
1264 1271 1
1265 1271 2
1267 1271 1
1271 1271 4
1152 1272 1
1241 1272 1
1258 1272 1
1259 1272 2
1264 1272 1
1265 1272 1
1266 1272 1
1267 1272 1
1271 1272 5
1272 1272 10
1065 1273 1
1156 1273 1
1259 1273 1
1265 1273 1
1266 1273 1
1270 1273 2
1272 1273 3
1273 1273 4
1126 1274 1
1155 1274 1
1214 1274 1
1244 1274 1
1246 1274 1
1261 1274 1
1262 1274 1
1263 1274 1
1268 1274 1
1271 1274 1
1272 1274 1
1274 1274 3
1105 1275 1
1245 1275 1
1249 1275 1
1256 1275 1
1257 1275 1
1259 1275 1
1261 1275 1
1263 1275 1
1264 1275 2
1265 1275 1
1267 1275 1
1271 1275 1
1272 1275 3
1273 1275 1
1274 1275 5
1275 1275 6
1131 1276 1
1186 1276 1
1187 1276 1
1196 1276 1
1251 1276 1
1253 1276 1
1260 1276 1
1266 1276 1
1267 1276 1
1268 1276 1
1271 1276 1
1272 1276 1
1273 1276 2
1274 1276 3
1275 1276 8
1276 1276 1
1133 1277 1
1246 1277 1
1257 1277 1
1262 1277 1
1271 1277 1
1272 1277 1
1273 1277 2
1275 1277 4
1276 1277 4
1277 1277 2
1093 1278 1
1140 1278 1
1204 1278 1
1252 1278 2
1259 1278 1
1261 1278 2
1273 1278 2
1274 1278 3
1275 1278 1
1276 1278 1
1277 1278 3
1278 1278 4
1109 1279 1
1116 1279 1
1192 1279 1
1215 1279 1
1242 1279 1
1259 1279 1
1260 1279 1
1272 1279 2
1273 1279 4
1274 1279 2
1277 1279 3
1278 1279 4
1279 1279 3
1066 1280 1
1150 1280 1
1212 1280 1
1245 1280 2
1257 1280 1
1262 1280 1
1264 1280 1
1266 1280 1
1274 1280 1
1276 1280 2
1277 1280 1
1279 1280 5
1280 1280 6
1026 1281 1
1237 1281 1
1239 1281 1
1252 1281 1
1263 1281 2
1271 1281 1
1273 1281 2
1274 1281 1
1277 1281 2
1278 1281 5
1280 1281 3
1281 1281 6
1112 1282 1
1133 1282 1
1147 1282 1
1206 1282 1
1211 1282 1
1213 1282 1
1235 1282 1
1239 1282 1
1250 1282 1
1260 1282 1
1263 1282 1
1266 1282 1
1269 1282 1
1272 1282 2
1274 1282 2
1275 1282 3
1276 1282 1
1280 1282 3
1281 1282 5
1282 1282 4
1017 1283 1
1188 1283 1
1205 1283 1
1240 1283 1
1243 1283 1
1257 1283 2
1259 1283 1
1265 1283 1
1270 1283 1
1271 1283 2
1274 1283 1
1275 1283 1
1277 1283 2
1278 1283 1
1280 1283 3
1281 1283 1
1282 1283 2
1283 1283 1
1143 1284 1
1151 1284 1
1246 1284 1
1255 1284 1
1259 1284 1
1266 1284 1
1272 1284 2
1273 1284 2
1274 1284 1
1277 1284 1
1280 1284 1
1281 1284 1
1282 1284 1
1283 1284 2
1212 1285 1
1257 1285 1
1272 1285 1
1273 1285 1
1274 1285 1
1275 1285 1
1278 1285 1
1280 1285 1
1282 1285 1
1284 1285 3
1285 1285 5
1141 1286 1
1212 1286 1
1215 1286 1
1234 1286 1
1244 1286 1
1262 1286 1
1263 1286 1
1269 1286 1
1273 1286 2
1276 1286 1
1277 1286 1
1278 1286 4
1283 1286 3
1285 1286 1
1286 1286 5
1205 1287 1
1233 1287 1
1259 1287 1
1266 1287 1
1271 1287 1
1272 1287 1
1273 1287 1
1275 1287 2
1278 1287 1
1279 1287 1
1282 1287 1
1285 1287 4
1286 1287 2
1287 1287 1
1233 1288 1
1243 1288 1
1244 1288 1
1245 1288 1
1254 1288 1
1257 1288 1
1261 1288 1
1266 1288 1
1269 1288 1
1273 1288 2
1277 1288 1
1278 1288 1
1283 1288 1
1284 1288 1
1286 1288 1
1287 1288 2
1288 1288 3
1200 1289 1
1247 1289 1
1262 1289 1
1265 1289 1
1269 1289 1
1274 1289 1
1281 1289 2
1282 1289 1
1285 1289 1
1286 1289 4
1287 1289 1
1288 1289 5
1289 1289 1
1011 1290 1
1146 1290 1
1151 1290 1
1190 1290 1
1202 1290 1
1216 1290 1
1224 1290 1
1228 1290 1
1256 1290 1
1257 1290 1
1263 1290 2
1272 1290 1
1274 1290 2
1279 1290 1
1284 1290 2
1285 1290 1
1286 1290 2
1287 1290 3
1288 1290 3
1290 1290 3
1061 1291 1
1155 1291 1
1171 1291 1
1189 1291 1
1231 1291 1
1249 1291 1
1258 1291 1
1262 1291 1
1264 1291 1
1272 1291 1
1274 1291 1
1278 1291 1
1280 1291 1
1282 1291 2
1286 1291 3
1287 1291 3
1288 1291 4
1289 1291 1
1290 1291 2
1291 1291 5
1069 1292 1
1153 1292 1
1198 1292 1
1207 1292 1
1241 1292 1
1247 1292 1
1263 1292 1
1264 1292 1
1270 1292 1
1274 1292 1
1275 1292 1
1277 1292 1
1279 1292 1
1280 1292 1
1281 1292 1
1283 1292 1
1285 1292 1
1286 1292 1
1287 1292 1
1288 1292 4
1289 1292 3
1290 1292 2
1291 1292 1
1292 1292 4
1160 1293 1
1220 1293 1
1227 1293 1
1233 1293 1
1239 1293 1
1243 1293 1
1262 1293 1
1270 1293 1
1273 1293 1
1289 1293 1
1290 1293 1
1291 1293 1
1292 1293 7
1293 1293 6
1068 1294 1
1146 1294 1
1198 1294 1
1242 1294 1
1268 1294 1
1271 1294 1
1275 1294 1
1281 1294 1
1282 1294 1
1284 1294 1
1285 1294 1
1286 1294 1
1287 1294 1
1288 1294 2
1289 1294 1
1290 1294 2
1293 1294 2
1294 1294 1
1001 1295 1
1104 1295 1
1204 1295 1
1264 1295 1
1274 1295 1
1284 1295 1
1292 1295 2
1293 1295 2
1295 1295 1
1260 1296 1
1275 1296 1
1276 1296 1
1278 1296 1
1285 1296 1
1286 1296 1
1287 1296 1
1289 1296 1
1291 1296 4
1292 1296 2
1293 1296 1
1295 1296 1
1058 1297 1
1068 1297 1
1091 1297 1
1274 1297 1
1291 1297 2
1293 1297 1
1296 1297 1
1227 1298 1
1294 1298 1
1297 1298 1
1298 1298 1
1076 1299 1
1239 1299 1
1293 1299 1
1294 1299 1
1296 1299 4
1298 1299 1
1299 1299 3
1179 1300 1
1286 1300 1
1290 1300 1
1292 1300 1
1297 1300 1
1298 1300 3
1299 1300 1
1270 1301 1
1272 1301 1
1290 1301 1
1298 1301 1
1300 1301 1
1102 1302 1
1180 1302 1
1215 1302 2
1274 1302 1
1282 1302 1
1290 1302 1
1297 1302 1
1300 1302 1
1301 1302 2
1302 1302 2
1251 1303 1
1257 1303 1
1266 1303 1
1276 1303 1
1279 1303 1
1284 1303 1
1288 1303 1
1292 1303 2
1297 1303 1
1298 1303 1
1299 1303 2
1301 1303 1
1302 1303 4
1303 1303 2
1260 1304 1
1288 1304 1
1293 1304 1
1301 1304 1
1219 1305 1
1235 1305 1
1298 1305 1
1301 1305 1
1302 1305 1
1303 1305 1
1304 1305 1
1305 1305 1
1084 1306 1
1306 1306 1
1145 1307 1
1272 1307 1
1292 1307 1
1301 1307 1
1306 1307 1
1151 1308 1
1167 1308 1
1252 1308 1
1301 1308 1
1304 1308 1
1307 1308 2
1308 1308 4
1073 1309 1
1169 1309 1
1258 1309 1
1305 1309 1
1306 1309 1
1291 1310 1
1301 1310 1
1305 1310 1
1308 1310 2
1310 1310 2
1251 1311 1
1287 1311 1
1298 1311 1
1304 1311 1
1310 1311 1
1311 1311 1
1275 1312 1
1284 1312 1
1296 1312 1
1307 1312 2
1308 1312 1
1265 1313 1
1269 1313 1
1287 1313 1
1301 1313 1
1303 1313 1
1305 1313 1
1308 1313 1
1311 1313 1
1313 1313 1
1272 1314 1
1280 1314 1
1290 1314 1
1292 1314 1
1294 1314 1
1301 1314 1
1308 1314 1
1309 1314 1
1314 1314 1
999 1315 1
1008 1315 1
1120 1315 1
1212 1315 1
1241 1315 1
1282 1315 1
1295 1315 1
1296 1315 1
1305 1315 1
1306 1315 1
1309 1315 1
1310 1315 1
1315 1315 4
1006 1316 1
1105 1316 1
1245 1316 1
1261 1316 1
1263 1316 2
1267 1316 1
1279 1316 1
1290 1316 1
1292 1316 1
1294 1316 1
1304 1316 1
1305 1316 1
1308 1316 1
1314 1316 2
1315 1316 5
1260 1317 1
1279 1317 1
1286 1317 1
1287 1317 1
1290 1317 1
1291 1317 1
1292 1317 1
1308 1317 1
1310 1317 1
1314 1317 1
1315 1317 2
1316 1317 6
1317 1317 2
1028 1318 1
1062 1318 1
1242 1318 1
1247 1318 1
1264 1318 1
1288 1318 1
1291 1318 1
1300 1318 1
1307 1318 2
1309 1318 1
1313 1318 1
1314 1318 2
1316 1318 3
1317 1318 3
1318 1318 1
1132 1319 1
1271 1319 1
1282 1319 1
1286 1319 1
1291 1319 1
1293 1319 1
1304 1319 2
1314 1319 1
1315 1319 2
1318 1319 1
1319 1319 1
1112 1320 1
1247 1320 1
1263 1320 1
1276 1320 2
1281 1320 1
1289 1320 1
1290 1320 1
1292 1320 2
1293 1320 1
1316 1320 1
1318 1320 1
1319 1320 4
1320 1320 3
1135 1321 1
1167 1321 1
1203 1321 1
1239 1321 1
1256 1321 1
1258 1321 1
1275 1321 1
1280 1321 1
1283 1321 1
1290 1321 2
1299 1321 1
1309 1321 1
1315 1321 1
1316 1321 1
1318 1321 2
1319 1321 7
1320 1321 4
1321 1321 3
1106 1322 1
1111 1322 1
1128 1322 1
1173 1322 1
1174 1322 1
1194 1322 1
1237 1322 1
1272 1322 1
1276 1322 1
1316 1322 1
1318 1322 2
1319 1322 2
1320 1322 1
1321 1322 2
1322 1322 2
1241 1323 1
1286 1323 1
1288 1323 1
1290 1323 1
1294 1323 1
1295 1323 1
1300 1323 1
1302 1323 1
1315 1323 1
1316 1323 1
1320 1323 1
1321 1323 1
1322 1323 1
1323 1323 4
1230 1324 1
1262 1324 1
1269 1324 1
1282 1324 1
1285 1324 1
1306 1324 1
1312 1324 1
1315 1324 1
1317 1324 1
1318 1324 1
1319 1324 4
1321 1324 1
1323 1324 3
1324 1324 8
1027 1325 1
1286 1325 1
1292 1325 2
1294 1325 1
1301 1325 2
1314 1325 2
1318 1325 1
1319 1325 2
1320 1325 1
1322 1325 1
1323 1325 2
1324 1325 1
1325 1325 2
1170 1326 1
1214 1326 1
1232 1326 1
1240 1326 1
1258 1326 1
1274 1326 1
1278 1326 1
1279 1326 1
1283 1326 1
1286 1326 1
1288 1326 2
1292 1326 1
1307 1326 1
1317 1326 1
1318 1326 1
1319 1326 1
1320 1326 1
1321 1326 2
1323 1326 1
1324 1326 1
1325 1326 7
1326 1326 3
1135 1327 1
1202 1327 1
1258 1327 1
1290 1327 1
1310 1327 1
1316 1327 1
1317 1327 1
1318 1327 2
1320 1327 1
1321 1327 1
1322 1327 1
1324 1327 1
1326 1327 9
1327 1327 5
1147 1328 1
1245 1328 1
1272 1328 1
1276 1328 1
1282 1328 1
1283 1328 1
1306 1328 1
1319 1328 1
1323 1328 1
1324 1328 2
1325 1328 1
1326 1328 1
1327 1328 1
1328 1328 2
1164 1329 1
1198 1329 1
1245 1329 1
1246 1329 1
1280 1329 1
1292 1329 1
1309 1329 1
1318 1329 1
1320 1329 1
1321 1329 1
1325 1329 3
1326 1329 3
1327 1329 1
1329 1329 4
1021 1330 1
1150 1330 1
1239 1330 1
1240 1330 1
1243 1330 1
1264 1330 1
1272 1330 3
1288 1330 1
1292 1330 1
1307 1330 1
1308 1330 1
1317 1330 1
1319 1330 1
1320 1330 1
1321 1330 2
1323 1330 1
1325 1330 2
1327 1330 1
1329 1330 4
1330 1330 3
1198 1331 1
1246 1331 1
1249 1331 1
1263 1331 1
1264 1331 1
1274 1331 1
1285 1331 1
1292 1331 1
1302 1331 1
1315 1331 1
1318 1331 1
1321 1331 1
1325 1331 2
1326 1331 2
1327 1331 1
1328 1331 1
1329 1331 1
1330 1331 2
1331 1331 2
1181 1332 1
1220 1332 1
1240 1332 1
1280 1332 1
1287 1332 1
1288 1332 1
1292 1332 1
1295 1332 1
1318 1332 1
1327 1332 2
1328 1332 1
1329 1332 3
1330 1332 1
1331 1332 2
1332 1332 7
1197 1333 1
1258 1333 1
1278 1333 1
1279 1333 1
1304 1333 1
1320 1333 1
1322 1333 4
1323 1333 1
1326 1333 1
1327 1333 2
1328 1333 2
1329 1333 1
1330 1333 2
1331 1333 2
1332 1333 7
1333 1333 5
1043 1334 1
1292 1334 1
1309 1334 1
1311 1334 1
1317 1334 1
1318 1334 1
1324 1334 1
1325 1334 1
1326 1334 1
1327 1334 1
1328 1334 1
1329 1334 1
1330 1334 1
1331 1334 3
1332 1334 3
1333 1334 6
1334 1334 4
1230 1335 1
1286 1335 1
1291 1335 1
1313 1335 1
1323 1335 1
1325 1335 1
1330 1335 1
1333 1335 2
1334 1335 1
1335 1335 4
1164 1336 1
1256 1336 1
1321 1336 1
1322 1336 1
1324 1336 1
1326 1336 1
1329 1336 1
1330 1336 1
1331 1336 1
1332 1336 5
1334 1336 1
1335 1336 1
1336 1336 3
1019 1337 1
1285 1337 1
1293 1337 1
1308 1337 1
1315 1337 1
1325 1337 1
1326 1337 1
1329 1337 1
1334 1337 1
1335 1337 2
1336 1337 2
1337 1337 5
1057 1338 1
1078 1338 1
1112 1338 1
1147 1338 1
1305 1338 1
1320 1338 1
1336 1338 3
1337 1338 1
1144 1339 1
1271 1339 1
1292 1339 1
1321 1339 1
1329 1339 1
1331 1339 1
1335 1339 1
1338 1339 4
1303 1340 1
1326 1340 1
1332 1340 1
1340 1340 1
1278 1341 1
1298 1341 2
1319 1341 1
1328 1341 1
1329 1341 1
1333 1341 1
1338 1341 1
1339 1341 1
1340 1341 2
1341 1341 2
1092 1342 1
1174 1342 1
1268 1342 1
1310 1342 1
1318 1342 1
1336 1342 1
1337 1342 1
1341 1342 3
1342 1342 1
1108 1343 1
1225 1343 1
1234 1343 1
1278 1343 1
1320 1343 1
1332 1343 1
1335 1343 1
1341 1343 1
1342 1343 1
1343 1343 2
1148 1344 1
1202 1344 1
1253 1344 1
1316 1344 1
1318 1344 1
1329 1344 1
1332 1344 1
1334 1344 2
1344 1344 2
1039 1345 1
1144 1345 1
1264 1345 1
1305 1345 1
1309 1345 1
1314 1345 1
1319 1345 1
1327 1345 1
1329 1345 1
1331 1345 2
1338 1345 1
1339 1345 1
1342 1345 1
1344 1345 2
1345 1345 3
1182 1346 1
1335 1346 1
1336 1346 1
1342 1346 1
1343 1346 1
1345 1346 2
1346 1346 2
1171 1347 1
1265 1347 1
1273 1347 1
1342 1347 1
1345 1347 1
1013 1348 1
1097 1348 1
1235 1348 1
1247 1348 1
1301 1348 1
1332 1348 1
1336 1348 1
1338 1348 1
1346 1348 3
1221 1349 1
1229 1349 1
1261 1349 1
1311 1349 1
1337 1349 1
1338 1349 1
1341 1349 1
1342 1349 1
1343 1349 1
1344 1349 2
1345 1349 1
1346 1349 1
1347 1349 2
1348 1349 1
1349 1349 3
1299 1350 1
1335 1350 1
1344 1350 1
1345 1350 4
1346 1350 1
1349 1350 1
1350 1350 1
1104 1351 1
1271 1351 1
1340 1351 1
1347 1351 1
1350 1351 2
1351 1351 1
1031 1352 1
1037 1352 1
1347 1352 1
1348 1352 1
1350 1352 1
1351 1352 1
1352 1352 3
1045 1353 1
1279 1353 1
1294 1353 1
1341 1353 1
1344 1353 1
1345 1353 1
1352 1353 2
1353 1353 1
1019 1354 1
1176 1354 1
1243 1354 1
1279 1354 1
1310 1354 1
1312 1354 1
1329 1354 1
1345 1354 1
1348 1354 1
1351 1354 2
1354 1354 4
1233 1355 1
1262 1355 1
1263 1355 1
1305 1355 1
1335 1355 1
1344 1355 1
1350 1355 2
1355 1355 1
1247 1356 1
1273 1356 1
1316 1356 1
1355 1356 1
1356 1356 1
1046 1357 1
1299 1357 1
1305 1357 1
1342 1357 1
1350 1357 2
1352 1357 1
1357 1357 3
1243 1358 1
1330 1358 1
1346 1358 1
1358 1358 1
1080 1359 1
1093 1359 1
1311 1359 1
1316 1359 1
1334 1359 1
1355 1359 1
1358 1359 2
1359 1359 2
1300 1360 1
1333 1360 1
1338 1360 1
1351 1360 1
1358 1360 1
1360 1360 1
1341 1361 1
1355 1361 1
1356 1361 1
1357 1361 1
1358 1361 2
1361 1361 3
1115 1362 1
1118 1362 1
1137 1362 1
1275 1362 1
1323 1362 1
1328 1362 1
1330 1362 1
1347 1362 1
1350 1362 2
1352 1362 1
1355 1362 1
1356 1362 2
1357 1362 1
1359 1362 1
1362 1362 2
1051 1363 1
1185 1363 1
1246 1363 1
1267 1363 1
1346 1363 1
1350 1363 1
1351 1363 1
1362 1363 6
1363 1363 4
1172 1364 1
1238 1364 1
1259 1364 1
1281 1364 1
1296 1364 1
1333 1364 2
1348 1364 1
1352 1364 1
1357 1364 1
1362 1364 2
1363 1364 5
1364 1364 5
1080 1365 1
1259 1365 1
1261 1365 1
1285 1365 1
1293 1365 1
1317 1365 1
1328 1365 1
1330 1365 1
1334 1365 1
1335 1365 1
1345 1365 1
1348 1365 2
1359 1365 1
1362 1365 1
1363 1365 1
1364 1365 10
1365 1365 4
1019 1366 1
1225 1366 1
1263 1366 1
1323 1366 1
1326 1366 1
1327 1366 1
1339 1366 1
1341 1366 1
1349 1366 1
1350 1366 1
1362 1366 2
1363 1366 3
1364 1366 3
1365 1366 2
1366 1366 4
1260 1367 1
1343 1367 1
1344 1367 1
1356 1367 1
1363 1367 2
1364 1367 1
1365 1367 7
1366 1367 2
1066 1368 1
1151 1368 1
1155 1368 2
1218 1368 1
1246 1368 1
1333 1368 1
1349 1368 1
1363 1368 2
1364 1368 1
1365 1368 2
1366 1368 3
1367 1368 3
1368 1368 2
1285 1369 1
1286 1369 1
1320 1369 1
1324 1369 1
1333 1369 1
1335 1369 1
1344 1369 1
1356 1369 1
1362 1369 1
1367 1369 4
1368 1369 1
1369 1369 2
1164 1370 1
1338 1370 1
1363 1370 1
1367 1370 1
1368 1370 1
1369 1370 1
1370 1370 4
1144 1371 1
1211 1371 1
1213 1371 1
1236 1371 1
1329 1371 1
1332 1371 1
1333 1371 1
1364 1371 1
1368 1371 1
1369 1371 2
1370 1371 1
1122 1372 1
1190 1372 1
1211 1372 1
1332 1372 1
1366 1372 1
1368 1372 2
1369 1372 1
1370 1372 1
1371 1372 3
1372 1372 5
1213 1373 1
1320 1373 1
1371 1373 1
1372 1373 3
1373 1373 3
1141 1374 1
1363 1374 1
1364 1374 1
1368 1374 1
1372 1374 1
1373 1374 2
1374 1374 1
1148 1375 1
1261 1375 1
1345 1375 1
1362 1375 1
1365 1375 1
1372 1375 1
1374 1375 3
1375 1375 2
1152 1376 1
1198 1376 1
1262 1376 1
1286 1376 1
1329 1376 1
1358 1376 1
1364 1376 1
1369 1376 2
1372 1376 1
1374 1376 1
1375 1376 1
1133 1377 1
1210 1377 1
1248 1377 1
1262 1377 1
1324 1377 1
1365 1377 1
1371 1377 1
1372 1377 1
1376 1377 1
1377 1377 1
1277 1378 1
1283 1378 2
1364 1378 1
1371 1378 1
1373 1378 1
1376 1378 1
1377 1378 1
1378 1378 1
1202 1379 1
1261 1379 1
1365 1379 1
1368 1379 1
1370 1379 1
1373 1379 1
1376 1379 1
1378 1379 1
1379 1379 4
1277 1380 1
1365 1380 1
1369 1380 1
1372 1380 1
1376 1380 1
1377 1380 2
1378 1380 2
1379 1380 1
1114 1381 1
1245 1381 1
1334 1381 1
1117 1382 1
1128 1382 1
1335 1382 1
1354 1382 1
1363 1382 1
1376 1382 1
1380 1382 1
1381 1382 1
1382 1382 1
1115 1383 1
1126 1383 1
1161 1383 1
1321 1383 1
1338 1383 1
1375 1383 1
1379 1383 1
1381 1383 1
1382 1383 2
1383 1383 1
1327 1384 1
1363 1384 1
1367 1384 1
1380 1384 1
1381 1384 1
1382 1384 1
1384 1384 3
1153 1385 1
1277 1385 1
1291 1385 1
1331 1385 1
1361 1385 1
1363 1385 1
1365 1385 1
1367 1385 2
1378 1385 1
1379 1385 1
1381 1385 2
1383 1385 1
1384 1385 1
1262 1386 1
1283 1386 1
1324 1386 1
1370 1386 2
1380 1386 1
1382 1386 1
1383 1386 2
1386 1386 2
1127 1387 1
1356 1387 1
1371 1387 1
1376 1387 2
1378 1387 1
1382 1387 1
1383 1387 1
1194 1388 1
1289 1388 1
1320 1388 1
1334 1388 1
1362 1388 1
1364 1388 2
1366 1388 1
1371 1388 1
1376 1388 1
1388 1388 1
1259 1389 1
1275 1389 1
1286 1389 1
1365 1389 1
1369 1389 1
1382 1389 1
1385 1389 1
1386 1389 1
1387 1389 1
1388 1389 1
1389 1389 1
1131 1390 1
1253 1390 1
1321 1390 1
1346 1390 1
1351 1390 1
1371 1390 1
1372 1390 1
1373 1390 1
1380 1390 1
1386 1390 1
1389 1390 1
1141 1391 1
1337 1391 1
1383 1391 1
1384 1391 1
1385 1391 1
1386 1391 1
1388 1391 1
1389 1391 2
1390 1391 1
1391 1391 1
1149 1392 1
1190 1392 1
1200 1392 1
1365 1392 1
1371 1392 2
1373 1392 1
1379 1392 1
1380 1392 1
1383 1392 1
1387 1392 1
1390 1392 1
1391 1392 1
1392 1392 1
1100 1393 1
1241 1393 1
1388 1393 1
1393 1393 1
1086 1394 1
1279 1394 1
1350 1394 1
1352 1394 1
1373 1394 1
1386 1394 1
1387 1394 2
1394 1394 2
1242 1395 1
1276 1395 1
1328 1395 1
1357 1395 1
1363 1395 1
1379 1395 1
1384 1395 1
1385 1395 2
1386 1395 1
1390 1395 2
1394 1395 3
1000 1396 1
1319 1396 1
1365 1396 1
1368 1396 1
1369 1396 1
1391 1396 1
1392 1396 1
1396 1396 1
1122 1397 1
1364 1397 1
1367 1397 1
1368 1397 1
1371 1397 1
1374 1397 1
1380 1397 1
1382 1397 1
1387 1397 1
1390 1397 1
1391 1397 1
1392 1397 1
1393 1397 1
1395 1397 2
1396 1397 1
1397 1397 2
1157 1398 1
1276 1398 1
1294 1398 1
1355 1398 1
1366 1398 1
1370 1398 1
1372 1398 1
1373 1398 1
1374 1398 1
1379 1398 1
1380 1398 1
1384 1398 1
1385 1398 1
1390 1398 1
1391 1398 2
1397 1398 1
1110 1399 1
1288 1399 2
1292 1399 1
1366 1399 1
1370 1399 1
1372 1399 1
1376 1399 1
1391 1399 1
1396 1399 1
1398 1399 4
1399 1399 4
1161 1400 1
1204 1400 1
1277 1400 1
1280 1400 1
1299 1400 1
1316 1400 1
1347 1400 1
1362 1400 1
1363 1400 1
1371 1400 1
1381 1400 1
1388 1400 1
1399 1400 2
1400 1400 7
1112 1401 1
1262 1401 1
1294 1401 1
1315 1401 1
1333 1401 1
1336 1401 1
1364 1401 1
1389 1401 1
1392 1401 1
1399 1401 1
1400 1401 1
1401 1401 6
1287 1402 1
1353 1402 1
1376 1402 1
1393 1402 1
1395 1402 1
1397 1402 2
1398 1402 1
1400 1402 2
1401 1402 3
1402 1402 3
1080 1403 1
1353 1403 1
1362 1403 1
1363 1403 1
1367 1403 1
1385 1403 1
1392 1403 1
1398 1403 1
1340 1404 1
1351 1404 1
1372 1404 1
1383 1404 1
1396 1404 1
1402 1404 2
1404 1404 2
1200 1405 1
1294 1405 1
1356 1405 1
1386 1405 1
1390 1405 1
1401 1405 1
1404 1405 1
1052 1406 1
1061 1406 1
1195 1406 1
1237 1406 1
1352 1406 1
1353 1406 1
1367 1406 1
1370 1406 1
1401 1406 1
1403 1406 1
1404 1406 2
1405 1406 1
1406 1406 1
1037 1407 1
1102 1407 1
1304 1407 1
1401 1407 1
1407 1407 2
1362 1408 1
1366 1408 1
1391 1408 1
1405 1408 1
1407 1408 3
1408 1408 2
1244 1409 1
1282 1409 1
1371 1409 1
1372 1409 1
1385 1409 1
1394 1409 1
1400 1409 1
1401 1409 1
1402 1409 1
1405 1409 2
1406 1409 1
1407 1409 2
1408 1409 1
1409 1409 2
1382 1410 1
1392 1410 1
1408 1410 1
1409 1410 1
1410 1410 3
1123 1411 1
1174 1411 1
1264 1411 1
1351 1411 1
1405 1411 1
1273 1412 1
1396 1412 1
1407 1412 1
1411 1412 1
1412 1412 2
1333 1413 1
1390 1413 1
1408 1413 1
1412 1413 1
1413 1413 1
1210 1414 1
1360 1414 1
1369 1414 1
1407 1414 1
1412 1414 1
1413 1414 2
1414 1414 2
1333 1415 1
1390 1415 1
1400 1415 1
1411 1415 1
1414 1415 1
1415 1415 3
1022 1416 1
1289 1416 1
1338 1416 1
1406 1416 1
1412 1416 1
1415 1416 1
1416 1416 1
1288 1417 1
1341 1417 1
1356 1417 1
1365 1417 1
1368 1417 1
1412 1417 1
1415 1417 1
1278 1418 1
1339 1418 1
1414 1418 1
1415 1418 2
1416 1418 1
1417 1418 1
1418 1418 1
1238 1419 1
1407 1419 1
1411 1419 1
1417 1419 1
1418 1419 1
1191 1420 1
1387 1420 1
1402 1420 2
1404 1420 1
1413 1420 1
1415 1420 2
1419 1420 1
1420 1420 1
1123 1421 1
1289 1421 1
1369 1421 1
1392 1421 1
1401 1421 1
1402 1421 1
1412 1421 1
1416 1421 1
998 1422 1
1386 1422 1
1387 1422 1
1398 1422 1
1402 1422 1
1421 1422 3
1422 1422 2
1185 1423 1
1363 1423 1
1400 1423 1
1409 1423 1
1414 1423 1
1421 1423 1
1422 1423 1
1130 1424 1
1225 1424 1
1346 1424 1
1367 1424 1
1375 1424 1
1399 1424 1
1401 1424 1
1409 1424 1
1410 1424 1
1417 1424 1
1423 1424 2
1424 1424 2
1365 1425 1
1369 1425 1
1399 1425 1
1402 1425 1
1409 1425 1
1424 1425 2
1107 1426 1
1192 1426 1
1278 1426 1
1285 1426 1
1396 1426 1
1244 1427 1
1412 1427 1
1421 1427 1
1423 1427 2
1424 1427 3
1425 1427 2
1426 1427 2
1427 1427 2
1133 1428 1
1212 1428 1
1247 1428 1
1278 1428 1
1364 1428 1
1378 1428 1
1381 1428 1
1419 1428 1
1422 1428 1
1427 1428 2
1428 1428 1
1269 1429 1
1362 1429 1
1384 1429 1
1390 1429 1
1423 1429 1
1429 1429 1
1003 1430 1
1324 1430 1
1381 1430 1
1396 1430 1
1422 1430 1
1423 1430 1
1425 1430 1
1427 1430 1
1428 1430 1
1429 1430 2
1197 1431 1
1395 1431 1
1401 1431 1
1402 1431 1
1403 1431 1
1417 1431 1
1421 1431 1
1422 1431 1
1426 1431 1
1428 1431 1
1430 1431 3
1149 1432 1
1213 1432 1
1287 1432 1
1401 1432 1
1422 1432 2
1423 1432 2
1426 1432 1
1429 1432 1
1432 1432 1
1109 1433 1
1273 1433 1
1388 1433 1
1406 1433 1
1415 1433 1
1423 1433 1
1425 1433 1
1431 1433 1
1381 1434 1
1425 1434 1
1428 1434 1
1430 1434 1
1433 1434 1
1434 1434 1
1229 1435 1
1282 1435 1
1342 1435 1
1375 1435 1
1391 1435 1
1393 1435 1
1428 1435 1
1433 1435 1
1434 1435 3
1435 1435 4
1243 1436 1
1401 1436 1
1411 1436 1
1421 1436 1
1422 1436 1
1428 1436 2
1430 1436 1
1434 1436 1
1435 1436 1
1374 1437 1
1387 1437 1
1422 1437 1
1436 1437 1
1437 1437 2
1117 1438 1
1198 1438 1
1348 1438 1
1394 1438 1
1402 1438 1
1425 1438 1
1430 1438 1
1431 1438 1
1432 1438 1
1433 1438 1
1435 1438 1
1436 1438 1
1437 1438 3
1438 1438 2
1109 1439 1
1332 1439 1
1364 1439 1
1392 1439 1
1401 1439 1
1434 1439 1
1438 1439 1
1439 1439 1
1005 1440 1
1108 1440 1
1383 1440 1
1395 1440 1
1429 1440 2
1435 1440 1
1437 1440 1
1438 1440 1
1439 1440 1
1440 1440 2
1254 1441 1
1365 1441 1
1376 1441 1
1430 1441 1
1436 1441 1
1439 1441 1
1440 1441 1
1441 1441 2
1408 1442 1
1422 1442 1
1435 1442 1
1440 1442 1
1441 1442 2
1442 1442 1
1203 1443 1
1379 1443 1
1426 1443 1
1434 1443 1
1437 1443 1
1442 1443 1
1107 1444 1
1426 1444 2
1441 1444 1
1442 1444 2
1294 1445 1
1363 1445 1
1389 1445 1
1398 1445 1
1421 1445 1
1426 1445 1
1428 1445 2
1431 1445 1
1432 1445 1
1444 1445 1
1445 1445 1
1227 1446 1
1435 1446 1
1445 1446 2
1446 1446 2
1281 1447 1
1328 1447 1
1333 1447 1
1409 1447 1
1422 1447 1
1433 1447 2
1434 1447 1
1444 1447 1
1447 1447 1
1388 1448 1
1423 1448 1
1428 1448 2
1429 1448 1
1430 1448 1
1218 1449 1
1258 1449 1
1279 1449 1
1423 1449 1
1428 1449 1
1438 1449 1
1444 1449 1
1449 1449 2
1041 1450 1
1352 1450 1
1426 1450 1
1444 1450 1
1449 1450 1
1450 1450 2
1118 1451 1
1384 1451 1
1385 1451 1
1433 1451 1
1439 1451 1
1412 1452 1
1413 1452 1
1427 1452 1
1435 1452 1
1451 1452 2
1452 1452 1
1125 1453 1
1372 1453 1
1430 1453 1
1431 1453 1
1448 1453 1
1380 1454 1
1409 1454 1
1432 1454 1
1440 1454 1
1444 1454 2
1448 1454 1
1449 1454 1
1454 1454 1
1137 1455 1
1208 1455 1
1239 1455 1
1380 1455 1
1385 1455 1
1436 1455 1
1439 1455 1
1453 1455 1
1454 1455 1
1455 1455 2
1154 1456 1
1337 1456 1
1428 1456 1
1447 1456 1
1450 1456 1
1454 1456 1
1002 1457 1
1122 1457 1
1236 1457 1
1394 1457 1
1399 1457 1
1404 1457 1
1422 1457 1
1442 1457 1
1448 1457 1
1453 1457 1
1456 1457 1
1457 1457 1
1176 1458 1
1189 1458 1
1431 1458 1
1445 1458 1
1449 1458 1
1453 1458 1
1444 1459 1
1449 1459 1
1450 1459 1
1456 1459 1
1458 1459 1
1112 1460 1
1368 1460 1
1423 1460 1
1453 1460 1
1459 1460 1
1460 1460 1
1367 1461 2
1424 1461 1
1426 1461 1
1435 1461 1
1446 1461 1
1458 1461 1
1461 1461 2
1279 1462 1
1282 1462 1
1433 1462 1
1434 1462 1
1436 1462 1
1437 1462 1
1453 1462 1
1454 1462 1
1456 1462 1
1461 1462 1
1462 1462 2
1242 1463 1
1324 1463 1
1372 1463 1
1421 1463 1
1425 1463 2
1431 1463 1
1454 1463 1
1458 1463 1
1462 1463 1
1463 1463 3
1202 1464 1
1424 1464 1
1120 1465 1
1435 1465 1
1464 1465 2
1465 1465 2
1332 1466 1
1345 1466 1
1366 1466 1
1391 1466 1
1415 1466 1
1429 1466 1
1446 1466 1
1458 1466 1
1464 1466 1
1465 1466 2
1396 1467 1
1399 1467 1
1431 1467 1
1452 1467 1
1455 1467 1
1461 1467 2
1464 1467 1
1466 1467 1
1467 1467 2
1428 1468 1
1449 1468 1
1454 1468 1
1455 1468 1
1462 1468 1
1467 1468 2
1242 1469 1
1427 1469 1
1430 1469 1
1454 1469 1
1464 1469 2
1466 1469 1
1468 1469 1
1469 1469 2
1408 1470 1
1450 1470 1
1468 1470 1
1469 1470 1
1291 1471 1
1422 1471 1
1434 1471 1
1438 1471 1
1447 1471 1
1449 1471 1
1470 1471 1
1471 1471 1
1396 1472 1
1423 1472 1
1424 1472 1
1461 1472 1
1463 1472 1
1468 1472 1
1470 1472 1
1472 1472 1
1402 1473 1
1466 1473 1
1472 1473 2
1473 1473 1
1106 1474 1
1120 1474 1
1309 1474 1
1380 1474 1
1450 1474 1
1457 1474 1
1459 1474 1
1465 1474 1
1469 1474 1
1472 1474 1
1473 1474 1
1222 1475 1
1329 1475 1
1390 1475 1
1428 1475 1
1438 1475 1
1451 1475 1
1458 1475 1
1464 1475 1
1472 1475 1
1474 1475 2
1210 1476 1
1428 1476 1
1455 1476 1
1463 1476 1
1466 1476 1
1472 1476 1
1473 1476 1
1475 1476 1
1476 1476 4
1428 1477 1
1462 1477 1
1464 1477 1
1468 1477 1
1472 1477 2
1474 1477 1
1476 1477 1
1477 1477 2
1367 1478 1
1382 1478 1
1406 1478 1
1425 1478 1
1435 1478 1
1437 1478 1
1477 1478 2
1478 1478 4
1363 1479 1
1399 1479 1
1426 1479 1
1438 1479 1
1441 1479 1
1462 1479 1
1465 1479 1
1472 1479 1
1475 1479 1
1478 1479 1
1039 1480 1
1372 1480 1
1428 1480 1
1429 1480 1
1441 1480 1
1452 1480 1
1454 1480 1
1456 1480 1
1464 1480 1
1475 1480 1
1479 1480 1
1480 1480 2
1157 1481 1
1202 1481 1
1463 1481 1
1466 1481 1
1471 1481 1
1479 1481 1
1480 1481 2
1245 1482 1
1359 1482 1
1423 1482 2
1474 1482 1
1477 1482 1
1480 1482 1
1482 1482 4
1321 1483 1
1410 1483 1
1442 1483 1
1464 1483 1
1480 1483 1
1481 1483 1
1483 1483 2
1148 1484 1
1176 1484 1
1334 1484 1
1424 1484 1
1465 1484 1
1479 1484 1
1480 1484 1
1482 1484 1
1483 1484 1
1484 1484 1
1202 1485 1
1208 1485 1
1241 1485 1
1426 1485 1
1473 1485 1
1481 1485 1
1482 1485 1
1483 1485 1
1484 1485 1
1485 1485 1
1192 1486 1
1235 1486 1
1285 1486 1
1384 1486 1
1423 1486 1
1467 1486 1
1475 1486 1
1481 1486 1
1486 1486 2
1343 1487 1
1377 1487 1
1391 1487 2
1392 1487 1
1401 1487 1
1415 1487 1
1465 1487 1
1486 1487 5
1487 1487 3
1438 1488 1
1452 1488 1
1457 1488 1
1475 1488 1
1477 1488 1
1480 1488 1
1481 1488 1
1482 1488 1
1485 1488 2
1487 1488 1
1423 1489 1
1441 1489 1
1446 1489 1
1447 1489 1
1457 1489 1
1471 1489 1
1477 1489 1
1480 1489 1
1481 1489 1
1484 1489 1
1486 1489 1
1487 1489 1
1488 1489 1
1113 1490 1
1362 1490 1
1373 1490 1
1428 1490 1
1459 1490 1
1460 1490 1
1471 1490 1
1474 1490 1
1479 1490 2
1485 1490 1
1486 1490 1
1489 1490 1
1490 1490 2
1088 1491 1
1246 1491 1
1263 1491 1
1294 1491 1
1328 1491 1
1329 1491 1
1395 1491 1
1405 1491 1
1424 1491 1
1426 1491 1
1475 1491 1
1477 1491 1
1485 1491 1
1486 1491 1
1487 1491 2
1488 1491 1
1490 1491 1
1491 1491 2
1156 1492 1
1190 1492 1
1366 1492 1
1423 1492 1
1426 1492 1
1472 1492 1
1477 1492 1
1489 1492 1
1490 1492 1
1491 1492 2
1245 1493 1
1247 1493 1
1395 1493 1
1430 1493 1
1444 1493 1
1455 1493 1
1467 1493 1
1479 1493 1
1481 1493 1
1487 1493 1
1488 1493 1
1489 1493 2
1491 1493 2
1492 1493 1
1493 1493 1
1459 1494 1
1477 1494 1
1480 1494 1
1492 1494 2
1494 1494 2
1279 1495 1
1343 1495 1
1419 1495 1
1421 1495 1
1468 1495 1
1490 1495 1
1492 1495 1
1495 1495 1
1150 1496 1
1196 1496 1
1362 1496 1
1429 1496 1
1433 1496 1
1440 1496 1
1477 1496 1
1495 1496 1
1496 1496 5
1159 1497 1
1190 1497 1
1401 1497 1
1460 1497 1
1466 1497 1
1468 1497 1
1486 1497 1
1496 1497 2
1497 1497 1
1275 1498 1
1449 1498 1
1462 1498 1
1490 1498 1
1496 1498 1
1497 1498 3
1498 1498 2
1258 1499 1
1315 1499 1
1346 1499 1
1371 1499 1
1372 1499 1
1382 1499 1
1448 1499 1
1451 1499 1
1464 1499 1
1477 1499 1
1480 1499 1
1489 1499 1
1491 1499 1
1496 1499 1
1497 1499 2
1499 1499 1
1124 1500 1
1135 1500 1
1288 1500 1
1367 1500 1
1437 1500 1
1486 1500 1
1497 1500 1
1499 1500 1
1132 1501 1
1153 1501 1
1205 1501 1
1247 1501 1
1316 1501 1
1463 1501 1
1473 1501 1
1484 1501 1
1493 1501 1
1495 1501 1
1496 1501 1
1497 1501 1
1499 1501 1
1500 1501 2
1501 1501 2
1118 1502 1
1144 1502 1
1233 1502 1
1321 1502 1
1478 1502 1
1482 1502 1
1492 1502 1
1495 1502 2
1499 1502 1
1043 1503 1
1188 1503 1
1264 1503 1
1327 1503 2
1425 1503 1
1483 1503 1
1489 1503 1
1492 1503 1
1493 1503 1
1495 1503 1
1496 1503 1
1498 1503 2
1502 1503 1
1503 1503 3
1021 1504 1
1454 1504 1
1494 1504 1
1497 1504 2
1502 1504 1
1503 1504 2
1504 1504 2
1104 1505 1
1316 1505 1
1327 1505 1
1451 1505 1
1474 1505 1
1489 1505 1
1494 1505 1
1496 1505 1
1504 1505 1
1505 1505 2
1074 1506 1
1112 1506 1
1430 1506 1
1469 1506 1
1491 1506 1
1494 1506 1
1501 1506 1
1504 1506 1
1505 1506 2
1506 1506 5
1269 1507 1
1409 1507 1
1458 1507 1
1473 1507 1
1491 1507 1
1499 1507 1
1506 1507 1
1507 1507 2
1248 1508 1
1265 1508 1
1350 1508 1
1369 1508 1
1498 1508 1
1506 1508 1
1351 1509 1
1388 1509 1
1476 1509 1
1477 1509 1
1480 1509 1
1503 1509 1
1504 1509 1
1505 1509 1
1507 1509 1
1508 1509 2
1010 1510 1
1036 1510 1
1037 1510 1
1192 1510 1
1274 1510 1
1402 1510 1
1417 1510 1
1479 1510 1
1503 1510 1
1504 1510 1
1505 1510 1
1507 1510 1
1508 1510 1
1509 1510 2
1237 1511 1
1347 1511 1
1352 1511 1
1366 1511 1
1400 1511 1
1462 1511 1
1506 1511 1
1508 1511 1
1510 1511 1
1511 1511 2
1285 1512 1
1326 1512 1
1360 1512 1
1424 1512 1
1433 1512 1
1441 1512 1
1477 1512 1
1191 1513 1
1356 1513 1
1413 1513 1
1421 1513 1
1470 1513 1
1472 1513 1
1494 1513 1
1504 1513 1
1508 1513 1
1512 1513 1
1513 1513 2
1323 1514 1
1435 1514 1
1504 1514 1
1511 1514 1
1513 1514 2
1514 1514 2
1409 1515 1
1417 1515 1
1478 1515 1
1479 1515 1
1490 1515 1
1493 1515 1
1504 1515 1
1512 1515 1
1514 1515 1
1515 1515 4
1255 1516 1
1271 1516 1
1345 1516 1
1458 1516 1
1485 1516 1
1498 1516 1
1503 1516 1
1509 1516 1
1511 1516 1
1512 1516 1
1513 1516 1
1514 1516 1
1516 1516 3
1257 1517 1
1318 1517 1
1327 1517 1
1329 1517 1
1400 1517 1
1414 1517 1
1491 1517 1
1502 1517 1
1507 1517 1
1514 1517 1
1516 1517 1
1517 1517 7
1136 1518 1
1269 1518 1
1345 1518 1
1494 1518 1
1497 1518 1
1502 1518 1
1504 1518 1
1505 1518 1
1506 1518 1
1510 1518 1
1514 1518 1
1517 1518 1
1518 1518 3
1128 1519 1
1329 1519 1
1429 1519 1
1436 1519 1
1472 1519 2
1485 1519 1
1489 1519 1
1505 1519 1
1513 1519 1
1515 1519 1
1517 1519 5
1518 1519 1
1493 1520 1
1496 1520 1
1505 1520 1
1509 1520 2
1511 1520 1
1513 1520 2
1516 1520 1
1518 1520 1
1519 1520 2
1520 1520 6
1022 1521 1
1177 1521 1
1213 1521 1
1331 1521 1
1439 1521 1
1490 1521 1
1510 1521 1
1511 1521 1
1513 1521 1
1520 1521 1
1521 1521 2
1330 1522 1
1368 1522 1
1390 1522 1
1483 1522 1
1504 1522 1
1505 1522 1
1506 1522 1
1509 1522 1
1513 1522 1
1518 1522 1
1519 1522 1
1521 1522 3
1522 1522 3
1155 1523 1
1435 1523 1
1442 1523 1
1479 1523 1
1499 1523 1
1502 1523 1
1507 1523 1
1509 1523 3
1514 1523 1
1521 1523 1
1522 1523 2
1523 1523 1
1195 1524 1
1438 1524 1
1446 1524 1
1474 1524 1
1481 1524 1
1498 1524 1
1499 1524 1
1501 1524 1
1503 1524 1
1505 1524 1
1507 1524 1
1516 1524 1
1522 1524 1
1523 1524 1
1524 1524 4
1189 1525 1
1452 1525 1
1475 1525 1
1476 1525 1
1481 1525 1
1518 1525 1
1522 1525 1
1524 1525 1
1525 1525 1
1307 1526 1
1478 1526 1
1501 1526 1
1524 1526 1
1525 1526 1
1526 1526 2
1369 1527 1
1372 1527 1
1480 1527 1
1489 1527 1
1494 1527 1
1497 1527 1
1501 1527 1
1505 1527 1
1506 1527 1
1518 1527 1
1520 1527 1
1523 1527 1
1526 1527 2
1527 1527 2
1106 1528 1
1250 1528 1
1330 1528 1
1473 1528 1
1504 1528 1
1509 1528 1
1526 1528 1
1528 1528 1
1169 1529 1
1239 1529 1
1462 1529 1
1497 1529 1
1518 1529 1
1525 1529 1
1527 1529 1
1529 1529 1
1131 1530 1
1477 1530 1
1504 1530 1
1506 1530 1
1508 1530 1
1510 1530 1
1525 1530 1
1527 1530 1
1530 1530 3
1279 1531 1
1459 1531 1
1464 1531 2
1491 1531 1
1505 1531 1
1521 1531 1
1522 1531 2
1527 1531 1
1528 1531 1
1529 1531 2
1530 1531 2
1531 1531 2
1111 1532 1
1491 1532 1
1492 1532 1
1500 1532 1
1519 1532 1
1522 1532 1
1523 1532 1
1528 1532 2
1531 1532 2
1532 1532 2
1129 1533 1
1147 1533 1
1387 1533 1
1450 1533 1
1506 1533 1
1518 1533 1
1521 1533 1
1526 1533 1
1527 1533 1
1531 1533 1
1532 1533 2
1533 1533 3
1345 1534 1
1401 1534 1
1473 1534 1
1506 1534 1
1513 1534 1
1519 1534 1
1524 1534 2
1528 1534 1
1529 1534 1
1531 1534 1
1532 1534 1
1534 1534 2
1369 1535 1
1452 1535 1
1500 1535 1
1516 1535 1
1530 1535 1
1531 1535 2
1532 1535 2
1534 1535 2
1535 1535 1
1167 1536 1
1397 1536 1
1424 1536 1
1471 1536 1
1509 1536 1
1519 1536 1
1528 1536 2
1529 1536 1
1531 1536 1
1532 1536 1
1534 1536 1
1535 1536 1
1536 1536 5
1175 1537 1
1385 1537 1
1459 1537 1
1493 1537 1
1502 1537 1
1503 1537 1
1512 1537 1
1518 1537 1
1521 1537 1
1524 1537 1
1525 1537 1
1528 1537 2
1530 1537 1
1532 1537 2
1533 1537 1
1536 1537 4
1537 1537 1
1236 1538 1
1475 1538 1
1478 1538 1
1500 1538 1
1506 1538 1
1508 1538 1
1522 1538 1
1530 1538 2
1531 1538 1
1534 1538 1
1536 1538 1
1538 1538 2
1487 1539 1
1489 1539 1
1491 1539 1
1516 1539 1
1523 1539 1
1525 1539 1
1526 1539 1
1528 1539 1
1531 1539 1
1536 1539 1
1537 1539 2
1538 1539 3
1539 1539 4
1197 1540 1
1321 1540 1
1342 1540 1
1513 1540 1
1525 1540 1
1527 1540 1
1528 1540 1
1535 1540 1
1537 1540 1
1538 1540 1
1539 1540 1
1540 1540 4
1317 1541 1
1322 1541 1
1345 1541 1
1369 1541 1
1505 1541 1
1518 1541 1
1522 1541 3
1528 1541 1
1529 1541 1
1531 1541 1
1537 1541 1
1538 1541 1
1539 1541 2
1540 1541 5
1001 1542 1
1511 1542 1
1516 1542 1
1520 1542 1
1526 1542 1
1529 1542 1
1532 1542 1
1537 1542 2
1539 1542 3
1542 1542 1
1444 1543 1
1515 1543 1
1529 1543 1
1531 1543 1
1534 1543 1
1538 1543 1
1540 1543 1
1543 1543 4
1088 1544 1
1320 1544 1
1401 1544 1
1485 1544 1
1500 1544 1
1515 1544 1
1521 1544 1
1523 1544 1
1527 1544 1
1531 1544 1
1536 1544 1
1543 1544 1
1544 1544 1
1162 1545 1
1386 1545 1
1510 1545 1
1536 1545 1
1538 1545 1
1540 1545 1
1542 1545 1
1543 1545 1
1544 1545 2
1545 1545 2
1303 1546 1
1309 1546 1
1315 1546 1
1497 1546 1
1501 1546 1
1509 1546 1
1515 1546 2
1519 1546 2
1531 1546 1
1532 1546 1
1541 1546 1
1542 1546 1
1544 1546 1
1545 1546 1
1546 1546 1
1136 1547 1
1147 1547 1
1509 1547 1
1523 1547 1
1529 1547 1
1533 1547 1
1536 1547 1
1541 1547 1
1544 1547 1
1545 1547 1
1546 1547 1
1547 1547 2
1527 1548 1
1536 1548 1
1543 1548 1
1546 1548 1
1548 1548 3
1081 1549 1
1157 1549 1
1216 1549 1
1375 1549 1
1378 1549 1
1388 1549 1
1492 1549 1
1518 1549 1
1521 1549 1
1527 1549 1
1531 1549 1
1532 1549 1
1536 1549 1
1539 1549 1
1543 1549 1
1546 1549 1
1547 1549 1
1548 1549 1
1549 1549 5
1332 1550 1
1472 1550 1
1515 1550 1
1537 1550 1
1542 1550 1
1547 1550 1
1549 1550 2
1550 1550 1
1520 1551 1
1527 1551 1
1547 1551 1
1550 1551 1
1301 1552 1
1515 1552 1
1547 1552 1
1550 1552 1
1219 1553 1
1516 1553 1
1522 1553 1
1544 1553 1
1547 1553 1
1552 1553 1
1553 1553 2
1546 1554 1
1553 1554 2
1554 1554 1
1273 1555 1
1344 1555 1
1402 1555 1
1546 1555 1
1547 1555 1
1548 1555 1
1549 1555 1
1552 1555 1
1553 1555 1
1554 1555 2
1555 1555 3
1085 1556 1
1413 1556 1
1460 1556 1
1494 1556 1
1516 1556 1
1539 1556 1
1550 1556 2
1551 1556 1
1555 1556 3
1556 1556 1
1432 1557 1
1554 1557 1
1555 1557 1
1556 1557 2
1557 1557 1
1128 1558 1
1248 1558 1
1249 1558 1
1365 1558 1
1470 1558 1
1538 1558 2
1539 1558 1
1541 1558 1
1543 1558 1
1545 1558 1
1549 1558 1
1550 1558 1
1554 1558 2
1558 1558 2
1177 1559 1
1422 1559 1
1521 1559 1
1545 1559 1
1547 1559 1
1558 1559 2
1559 1559 2
1007 1560 1
1250 1560 1
1350 1560 1
1508 1560 1
1513 1560 1
1523 1560 1
1545 1560 1
1548 1560 1
1551 1560 1
1555 1560 1
1559 1560 1
1560 1560 1
1318 1561 1
1358 1561 1
1499 1561 1
1516 1561 1
1520 1561 1
1532 1561 1
1539 1561 1
1540 1561 1
1545 1561 1
1555 1561 1
1556 1561 1
1557 1561 1
1558 1561 1
1559 1561 1
1560 1561 1
1561 1561 1
1272 1562 1
1501 1562 1
1503 1562 1
1517 1562 1
1519 1562 1
1542 1562 1
1548 1562 1
1558 1562 1
1561 1562 1
1562 1562 1
1010 1563 1
1119 1563 1
1168 1563 1
1288 1563 1
1334 1563 1
1504 1563 1
1520 1563 1
1524 1563 1
1529 1563 2
1534 1563 1
1540 1563 1
1556 1563 1
1558 1563 1
1562 1563 2
1563 1563 1
1288 1564 1
1508 1564 1
1532 1564 1
1549 1564 1
1554 1564 1
1561 1564 1
1563 1564 3
1564 1564 1
1127 1565 1
1391 1565 1
1509 1565 1
1531 1565 1
1532 1565 1
1547 1565 1
1564 1565 2
1565 1565 2
1153 1566 1
1198 1566 1
1523 1566 1
1540 1566 1
1547 1566 1
1562 1566 1
1566 1567 5
1567 1567 3
1130 1568 1
1144 1568 1
1422 1568 1
1521 1568 1
1522 1568 1
1148 1569 1
1433 1569 1
1438 1569 1
1499 1569 1
1509 1569 1
1518 1569 1
1524 1569 1
1535 1569 1
1555 1569 1
1561 1569 1
1565 1569 2
1568 1569 1
1501 1570 1
1505 1570 1
1516 1570 1
1520 1570 1
1539 1570 1
1541 1570 1
1569 1570 2
1245 1571 1
1327 1571 1
1527 1571 1
1559 1571 1
1565 1571 2
1567 1571 3
1569 1571 2
1292 1572 1
1423 1572 1
1485 1572 1
1534 1572 1
1538 1572 1
1539 1572 1
1562 1572 1
1564 1572 1
1565 1572 1
1568 1572 1
1569 1572 1
1570 1572 1
1571 1572 2
1572 1572 3
1020 1573 1
1263 1573 1
1395 1573 1
1406 1573 1
1424 1573 1
1458 1573 1
1475 1573 1
1523 1573 1
1538 1573 1
1563 1573 1
1564 1573 1
1567 1573 2
1569 1573 1
1572 1573 1
1503 1574 1
1522 1574 1
1566 1574 1
1573 1574 3
1574 1574 3
1261 1575 1
1321 1575 1
1382 1575 1
1390 1575 1
1489 1575 1
1524 1575 1
1527 1575 1
1563 1575 1
1564 1575 1
1571 1575 1
1573 1575 1
1575 1575 1
1307 1576 1
1563 1576 1
1566 1576 1
1575 1576 1
1408 1577 1
1531 1577 1
1541 1577 1
1573 1577 1
1577 1577 1
1023 1578 1
1467 1578 1
1566 1578 1
1376 1579 1
1385 1579 1
1468 1579 1
1539 1579 1
1568 1579 1
1576 1579 2
1577 1579 1
1578 1579 1
1579 1579 1
1276 1580 1
1501 1580 1
1518 1580 1
1535 1580 1
1571 1580 1
1574 1580 1
1576 1580 1
1580 1580 3
1510 1581 1
1533 1581 1
1576 1581 1
1579 1581 1
1580 1581 1
1131 1582 1
1416 1582 1
1526 1582 1
1570 1582 1
1580 1582 1
1581 1582 2
1582 1582 1
1448 1583 1
1570 1583 1
1574 1583 1
1576 1583 1
1580 1583 1
1583 1583 1
1326 1584 1
1451 1584 1
1522 1584 1
1525 1584 1
1578 1584 1
1579 1584 1
1580 1584 1
1582 1584 1
1583 1584 1
1584 1584 1
1199 1585 1
1247 1585 1
1435 1585 1
1565 1585 1
1574 1585 2
1579 1585 1
1581 1585 1
1584 1585 1
1009 1586 1
1148 1586 1
1443 1586 1
1477 1586 1
1569 1586 1
1576 1586 1
1581 1586 1
1583 1586 1
1584 1586 2
1585 1586 2
1586 1586 1
1530 1587 1
1573 1587 1
1584 1587 1
1585 1587 1
1586 1587 2
1272 1588 1
1401 1588 1
1581 1588 1
1583 1588 1
1585 1588 1
1586 1588 1
1587 1588 1
1248 1589 1
1388 1589 1
1493 1589 1
1519 1589 1
1578 1589 1
1579 1589 1
1587 1589 1
1558 1590 1
1575 1590 1
1579 1590 1
1588 1590 1
1589 1590 2
1590 1590 1
1546 1591 1
1583 1591 1
1586 1591 1
1589 1591 1
1590 1591 1
1336 1592 1
1532 1592 1
1585 1592 2
1193 1593 1
1385 1593 1
1450 1593 1
1578 1593 1
1389 1594 1
1491 1594 1
1538 1594 1
1567 1594 1
1577 1594 1
1579 1594 1
1592 1594 1
1593 1594 1
1594 1594 2
1444 1595 1
1502 1595 1
1572 1595 1
1573 1595 1
1585 1595 1
1586 1595 1
1594 1595 2
1595 1595 2
1119 1596 1
1239 1596 1
1504 1596 1
1584 1596 1
1586 1596 1
1590 1596 2
1592 1596 1
1594 1596 2
1595 1596 1
1303 1597 1
1428 1597 1
1573 1597 1
1590 1597 1
1596 1597 1
1597 1597 1
1206 1598 1
1251 1598 1
1399 1598 1
1521 1598 1
1573 1598 1
1578 1598 1
1593 1598 1
1596 1598 1
1597 1598 1
1598 1598 1
1236 1599 1
1376 1599 1
1570 1599 1
1579 1599 1
1588 1599 1
1593 1599 1
1599 1599 1
1194 1600 1
1274 1600 1
1367 1600 1
1551 1600 1
1588 1600 1
1595 1600 1
1596 1600 1
1599 1600 1
1191 1601 1
1386 1601 1
1504 1601 1
1522 1601 1
1569 1601 1
1570 1601 1
1580 1601 2
1585 1601 1
1593 1601 1
1597 1601 1
1598 1601 1
1599 1601 1
1239 1602 1
1276 1602 1
1522 1602 1
1542 1602 1
1596 1602 1
1598 1602 1
1601 1602 1
1602 1602 1
1336 1603 1
1339 1603 1
1505 1603 1
1516 1603 1
1582 1603 1
1588 1603 1
1593 1603 1
1455 1604 1
1532 1604 1
1580 1604 1
1585 1604 1
1595 1604 2
1598 1604 1
1604 1604 1
1363 1605 1
1445 1605 1
1507 1605 1
1577 1605 1
1603 1605 2
1605 1605 1
1210 1606 1
1291 1606 1
1450 1606 1
1531 1606 1
1534 1606 1
1540 1606 1
1572 1606 1
1577 1606 1
1578 1606 1
1594 1606 1
1600 1606 1
1603 1606 1
1606 1606 1
1123 1607 2
1596 1607 1
1606 1607 2
1607 1607 1
1124 1608 1
1409 1608 1
1524 1608 1
1567 1608 1
1585 1608 1
1128 1609 1
1575 1609 1
1589 1609 1
1591 1609 1
1592 1609 1
1597 1609 1
1605 1609 1
1608 1609 1
1005 1610 1
1153 1610 1
1533 1610 1
1575 1610 1
1590 1610 1
1603 1610 1
1607 1610 1
1608 1610 1
1610 1610 1
1030 1611 1
1228 1611 1
1483 1611 1
1531 1611 1
1572 1611 1
1578 1611 1
1580 1611 1
1607 1611 1
1611 1611 1
1487 1612 1
1569 1612 1
1576 1612 1
1595 1612 1
1611 1612 1
1612 1612 1
1574 1613 1
1587 1613 1
1600 1613 1
1605 1613 2
1206 1614 1
1582 1614 1
1598 1614 1
1600 1614 1
1608 1614 2
1612 1614 1
1613 1614 1
1492 1615 1
1608 1615 1
1610 1615 3
1614 1615 2
1615 1615 1
1118 1616 1
1272 1616 1
1275 1616 1
1366 1616 1
1513 1616 1
1545 1616 1
1574 1616 1
1584 1616 1
1610 1616 1
1611 1616 1
1615 1616 1
1616 1616 1
1212 1617 1
1438 1617 1
1539 1617 1
1592 1617 1
1593 1617 1
1602 1617 2
1616 1617 1
1617 1617 2
1546 1618 1
1611 1618 1
1615 1618 1
1138 1619 1
1395 1619 1
1560 1619 1
1576 1619 2
1595 1619 1
1611 1619 1
1616 1619 2
1617 1619 1
1618 1619 1
1016 1620 1
1519 1620 1
1523 1620 1
1557 1620 1
1580 1620 1
1599 1620 1
1604 1620 1
1620 1620 1
1573 1621 1
1576 1621 1
1610 1621 1
1616 1621 1
1618 1621 1
1619 1621 1
1620 1621 3
1129 1622 1
1576 1622 1
1586 1622 1
1595 1622 1
1598 1622 1
1613 1622 2
1620 1622 1
1138 1623 1
1291 1623 1
1307 1623 1
1308 1623 1
1400 1623 1
1418 1623 1
1575 1623 1
1586 1623 1
1588 1623 1
1623 1623 2
1066 1624 1
1122 1624 1
1574 1624 1
1579 1624 1
1582 1624 1
1609 1624 1
1614 1624 1
1623 1624 2
1143 1625 1
1607 1625 1
1619 1625 1
1624 1625 2
1625 1625 4
1325 1626 1
1430 1626 1
1455 1626 1
1558 1626 1
1589 1626 1
1608 1626 1
1609 1626 1
1615 1626 1
1622 1626 1
1444 1627 1
1529 1627 1
1563 1627 1
1602 1627 1
1613 1627 1
1614 1627 2
1624 1627 1
1626 1627 4
1509 1628 1
1565 1628 1
1587 1628 1
1615 1628 1
1626 1628 2
1628 1628 2
1511 1629 1
1577 1629 1
1581 1629 1
1585 1629 1
1603 1629 1
1628 1629 1
1629 1629 3
1201 1630 1
1563 1630 2
1570 1630 1
1571 1630 1
1596 1630 1
1598 1630 1
1609 1630 1
1612 1630 2
1617 1630 1
1622 1630 1
1626 1630 1
1627 1630 2
1628 1630 1
1629 1630 2
1630 1630 3
1520 1631 1
1582 1631 1
1594 1631 1
1596 1631 1
1613 1631 1
1625 1631 1
1627 1631 1
1630 1631 1
1631 1631 1
1439 1632 1
1577 1632 1
1600 1632 1
1626 1632 1
1629 1632 1
1630 1632 1
1631 1632 1
1632 1632 2
1211 1633 1
1345 1633 1
1423 1633 1
1519 1633 1
1594 1633 1
1601 1633 1
1612 1633 1
1619 1633 1
1621 1633 1
1626 1633 1
1629 1633 1
1630 1633 1
1632 1633 1
1473 1634 1
1497 1634 1
1508 1634 1
1588 1634 1
1589 1634 1
1598 1634 1
1609 1634 1
1613 1634 1
1617 1634 1
1624 1634 1
1627 1634 1
1628 1634 1
1630 1634 1
1631 1634 1
1633 1634 1
1634 1634 3
1127 1635 1
1596 1635 1
1622 1635 2
1628 1635 1
1634 1635 1
1424 1636 1
1540 1636 1
1574 1636 1
1594 1636 1
1614 1636 1
1617 1636 1
1631 1636 1
1632 1636 1
1633 1636 1
1635 1636 1
1369 1637 1
1378 1637 1
1451 1637 1
1474 1637 1
1563 1637 1
1582 1637 1
1633 1637 1
1635 1637 1
1637 1637 2
1004 1638 1
1240 1638 1
1372 1638 1
1448 1638 1
1602 1638 1
1623 1638 1
1624 1638 1
1625 1638 1
1631 1638 1
1634 1638 1
1635 1638 1
1637 1638 1
1098 1639 1
1569 1639 1
1573 1639 1
1591 1639 1
1603 1639 2
1608 1639 1
1613 1639 1
1628 1639 1
1629 1639 1
1630 1639 1
1635 1639 1
1637 1639 1
1215 1640 1
1245 1640 1
1390 1640 1
1604 1640 1
1606 1640 1
1620 1640 1
1625 1640 1
1633 1640 1
1634 1640 1
1638 1640 1
1640 1640 2
1015 1641 1
1605 1641 1
1625 1641 1
1628 1641 1
1636 1641 1
1640 1641 1
1641 1641 2
1012 1642 1
1541 1642 1
1587 1642 1
1599 1642 1
1614 1642 1
1635 1642 1
1641 1642 2
1642 1642 4
1203 1643 1
1375 1643 1
1428 1643 1
1498 1643 1
1579 1643 1
1596 1643 1
1623 1643 1
1632 1643 1
1638 1643 1
1643 1643 3
1541 1644 1
1592 1644 2
1593 1644 1
1623 1644 1
1638 1644 1
1644 1644 1
1334 1645 1
1521 1645 1
1625 1645 2
1629 1645 2
1635 1645 1
1643 1645 1
1644 1645 1
1645 1645 3
1365 1646 1
1440 1646 1
1631 1646 1
1634 1646 1
1644 1646 1
1645 1646 1
1646 1646 1
1244 1647 1
1505 1647 1
1516 1647 1
1623 1647 1
1624 1647 1
1630 1647 1
1638 1647 1
1644 1647 2
1645 1647 1
1576 1648 1
1612 1648 1
1629 1648 1
1642 1648 1
1644 1648 1
1648 1648 2
1376 1649 1
1455 1649 1
1526 1649 1
1581 1649 1
1590 1649 1
1638 1649 1
1641 1649 1
1643 1649 2
1646 1649 1
1649 1649 1
1573 1650 1
1578 1650 1
1616 1650 1
1643 1650 1
1647 1650 1
1649 1650 1
1650 1650 1
1570 1651 1
1580 1651 1
1620 1651 1
1628 1651 1
1632 1651 1
1633 1651 1
1638 1651 1
1647 1651 1
1525 1652 1
1556 1652 1
1585 1652 1
1599 1652 1
1603 1652 1
1622 1652 1
1630 1652 1
1632 1652 1
1635 1652 1
1638 1652 1
1645 1652 1
1648 1652 1
1652 1652 2
1410 1653 1
1585 1653 1
1613 1653 1
1623 1653 1
1649 1653 1
1650 1653 1
1651 1653 1
1653 1653 3
1575 1654 1
1590 1654 1
1597 1654 1
1630 1654 1
1646 1654 1
1649 1654 1
1653 1654 1
1420 1655 1
1439 1655 1
1457 1655 1
1491 1655 1
1606 1655 1
1629 1655 1
1637 1655 1
1639 1655 1
1645 1655 1
1646 1655 1
1647 1655 2
1654 1655 1
1079 1656 1
1196 1656 1
1382 1656 1
1547 1656 1
1612 1656 1
1618 1656 1
1622 1656 1
1628 1656 1
1638 1656 1
1646 1656 1
1656 1656 1
1302 1657 1
1583 1657 1
1584 1657 1
1621 1657 1
1634 1657 1
1635 1657 1
1640 1657 1
1641 1657 1
1650 1657 1
1655 1657 1
1657 1657 3
1236 1658 1
1602 1658 1
1631 1658 1
1632 1658 1
1633 1658 1
1636 1658 1
1651 1658 1
1656 1658 1
1658 1658 1
1016 1659 1
1235 1659 1
1409 1659 1
1423 1659 1
1463 1659 1
1502 1659 1
1527 1659 1
1623 1659 1
1659 1659 2
1137 1660 1
1539 1660 1
1606 1660 1
1624 1660 1
1639 1660 1
1652 1660 1
1655 1660 1
1658 1660 1
1659 1660 2
1575 1661 1
1584 1661 1
1645 1661 1
1651 1661 2
1659 1661 1
1660 1661 1
1661 1661 1
1248 1662 1
1579 1662 1
1580 1662 1
1640 1662 1
1649 1662 1
1652 1662 1
1654 1662 1
1655 1662 1
1660 1662 1
1661 1662 1
1662 1662 2
1107 1663 1
1561 1663 1
1575 1663 1
1630 1663 1
1634 1663 1
1657 1663 2
1661 1663 1
1662 1663 1
1133 1664 1
1655 1664 1
1657 1664 1
1662 1664 1
1663 1664 1
1430 1665 1
1619 1665 1
1657 1665 1
1660 1665 1
1665 1665 2
1600 1666 1
1620 1666 1
1632 1666 1
1646 1666 1
1649 1666 1
1572 1667 1
1594 1667 1
1659 1667 1
1365 1668 1
1590 1668 1
1611 1668 1
1642 1668 1
1651 1668 1
1654 1668 1
1655 1668 1
1662 1668 1
1666 1668 1
1317 1669 1
1488 1669 1
1538 1669 1
1605 1669 1
1635 1669 1
1663 1669 1
1001 1670 1
1248 1670 1
1520 1670 1
1582 1670 1
1616 1670 1
1627 1670 1
1634 1670 1
1642 1670 1
1660 1670 2
1668 1670 1
1378 1671 1
1428 1671 1
1455 1671 1
1561 1671 1
1615 1671 2
1626 1671 1
1639 1671 1
1648 1671 1
1649 1671 1
1659 1671 1
1660 1671 1
1661 1671 2
1664 1671 1
1668 1671 1
1669 1671 1
1671 1671 1
1330 1672 1
1540 1672 1
1573 1672 1
1603 1672 1
1614 1672 1
1619 1672 1
1633 1672 1
1634 1672 1
1660 1672 1
1669 1672 2
1670 1672 3
1671 1672 2
1672 1672 1
1005 1673 1
1515 1673 1
1574 1673 1
1612 1673 1
1630 1673 1
1652 1673 1
1658 1673 1
1662 1673 1
1664 1673 1
1665 1673 1
1666 1673 1
1671 1673 1
1672 1673 1
1673 1673 4
1323 1674 1
1451 1674 1
1470 1674 1
1486 1674 1
1536 1674 1
1576 1674 2
1643 1674 1
1661 1674 1
1665 1674 2
1669 1674 1
1674 1674 5
1575 1675 1
1609 1675 1
1624 1675 1
1628 1675 1
1635 1675 1
1647 1675 1
1652 1675 1
1657 1675 1
1668 1675 1
1670 1675 1
1671 1675 1
1672 1675 1
1673 1675 1
1674 1675 1
1675 1675 4
1599 1676 1
1609 1676 1
1622 1676 1
1646 1676 1
1659 1676 1
1664 1676 1
1667 1676 1
1671 1676 1
1672 1676 1
1674 1676 1
1675 1676 1
1676 1676 2
1108 1677 1
1142 1677 1
1636 1677 1
1647 1677 1
1670 1677 1
1672 1677 1
1675 1677 1
1677 1677 2
1007 1678 1
1556 1678 1
1559 1678 1
1615 1678 1
1661 1678 1
1676 1678 1
1678 1678 1
1004 1679 1
1047 1679 1
1211 1679 1
1511 1679 1
1607 1679 1
1611 1679 1
1673 1679 1
1067 1680 1
1541 1680 1
1558 1680 1
1678 1680 2
1679 1680 2
1680 1680 1
1343 1681 1
1681 1681 1
1554 1682 1
1678 1682 1
1679 1682 1
1680 1682 1
1682 1682 1
1084 1683 1
1359 1683 1
1598 1683 1
1642 1683 1
1683 1683 2
1077 1684 1
1497 1684 1
1561 1684 1
1679 1684 1
1365 1685 1
1563 1685 1
1583 1685 1
1676 1685 2
1683 1685 2
1684 1685 3
1685 1685 2
1555 1686 1
1633 1686 1
1671 1686 1
1676 1686 1
1685 1686 2
1106 1687 1
1172 1687 1
1303 1687 1
1326 1687 1
1545 1687 1
1616 1687 1
1683 1687 1
1686 1687 1
1687 1687 1
1365 1688 1
1413 1688 1
1675 1688 1
1677 1688 1
1680 1688 1
1682 1688 1
1684 1688 2
1687 1688 1
1688 1688 3
1177 1689 1
1549 1689 1
1580 1689 1
1669 1689 1
1679 1689 1
1682 1689 1
1685 1689 1
1162 1690 1
1423 1690 1
1473 1690 1
1562 1690 1
1657 1690 1
1660 1690 1
1684 1690 1
1690 1690 2
1352 1691 1
1462 1691 1
1686 1691 1
1691 1691 1
1221 1692 1
1364 1692 1
1415 1692 1
1634 1692 1
1653 1692 1
1683 1692 1
1685 1692 1
1687 1692 1
1688 1692 1
1689 1692 1
1692 1692 1
1559 1693 1
1587 1693 1
1651 1693 1
1676 1693 1
1679 1693 1
1682 1693 1
1688 1693 1
1691 1693 1
1583 1694 1
1631 1694 1
1673 1694 1
1679 1694 1
1680 1694 1
1684 1694 1
1685 1694 1
1687 1694 1
1688 1694 2
1689 1694 1
1691 1694 1
1692 1694 1
1693 1694 1
1694 1694 1
1574 1695 1
1577 1695 1
1586 1695 1
1628 1695 1
1659 1695 1
1672 1695 1
1677 1695 2
1678 1695 2
1689 1695 1
1692 1695 1
1693 1695 2
1695 1695 3
999 1696 1
1196 1696 1
1384 1696 1
1509 1696 1
1514 1696 1
1565 1696 1
1583 1696 1
1585 1696 1
1591 1696 1
1592 1696 1
1599 1696 1
1668 1696 1
1673 1696 1
1675 1696 1
1676 1696 1
1679 1696 1
1680 1696 1
1682 1696 1
1687 1696 1
1689 1696 1
1693 1696 2
1695 1696 2
1696 1696 2
1061 1697 1
1086 1697 1
1365 1697 1
1453 1697 1
1517 1697 1
1576 1697 2
1597 1697 1
1608 1697 1
1615 1697 1
1642 1697 1
1651 1697 1
1663 1697 1
1669 1697 1
1676 1697 1
1677 1697 1
1689 1697 1
1695 1697 1
1696 1697 7
1697 1697 5
1412 1698 1
1616 1698 1
1628 1698 1
1649 1698 1
1668 1698 1
1676 1698 1
1695 1698 1
1696 1698 1
1697 1698 5
1698 1698 2
1248 1699 1
1273 1699 1
1569 1699 1
1570 1699 1
1625 1699 1
1675 1699 1
1690 1699 1
1697 1699 1
1698 1699 1
1699 1699 4
1376 1700 1
1417 1700 2
1586 1700 1
1619 1700 1
1621 1700 1
1641 1700 1
1649 1700 1
1673 1700 1
1674 1700 1
1694 1700 1
1696 1700 1
1697 1700 1
1698 1700 1
1699 1700 5
1700 1700 3
1337 1701 1
1377 1701 1
1512 1701 1
1558 1701 1
1571 1701 1
1585 1701 1
1668 1701 1
1689 1701 1
1696 1701 2
1697 1701 3
1699 1701 3
1700 1701 3
1701 1701 1
1187 1702 1
1563 1702 1
1572 1702 1
1588 1702 1
1640 1702 1
1672 1702 1
1674 1702 1
1685 1702 2
1697 1702 2
1699 1702 1
1700 1702 1
1701 1702 3
1702 1702 4
1014 1703 1
1186 1703 1
1680 1703 1
1699 1703 1
1703 1703 1
1568 1704 1
1615 1704 1
1678 1704 1
1680 1704 1
1683 1704 1
1699 1704 1
1700 1704 1
1702 1704 3
1703 1704 2
1704 1704 3
1363 1705 1
1408 1705 1
1678 1705 2
1692 1705 1
1695 1705 1
1698 1705 1
1700 1705 1
1701 1705 1
1702 1705 2
1704 1705 4
1705 1705 1
1004 1706 1
1005 1706 1
1220 1706 1
1332 1706 1
1406 1706 1
1632 1706 1
1638 1706 1
1693 1706 2
1696 1706 1
1698 1706 1
1700 1706 1
1705 1706 2
1706 1706 10
1098 1707 1
1332 1707 1
1383 1707 1
1454 1707 1
1468 1707 1
1486 1707 1
1562 1707 1
1671 1707 1
1686 1707 1
1698 1707 2
1699 1707 1
1700 1707 1
1706 1707 7
1707 1707 3
1254 1708 1
1338 1708 1
1370 1708 1
1577 1708 1
1586 1708 1
1591 1708 1
1675 1708 3
1676 1708 1
1684 1708 2
1685 1708 1
1697 1708 2
1701 1708 2
1703 1708 1
1706 1708 1
1707 1708 4
1708 1708 8
1211 1709 1
1239 1709 1
1333 1709 1
1364 1709 1
1474 1709 1
1491 1709 1
1493 1709 1
1496 1709 1
1552 1709 1
1698 1709 1
1699 1709 1
1701 1709 2
1704 1709 1
1705 1709 1
1706 1709 4
1707 1709 3
1708 1709 3
1709 1709 6
1141 1710 1
1627 1710 1
1696 1710 1
1706 1710 1
1707 1710 1
1708 1710 2
1709 1710 3
1710 1710 4
1076 1711 1
1336 1711 1
1490 1711 1
1672 1711 1
1695 1711 1
1698 1711 1
1700 1711 1
1702 1711 1
1705 1711 1
1706 1711 2
1708 1711 1
1710 1711 3
1711 1711 4
1310 1712 1
1566 1712 1
1711 1712 2
1712 1712 1
1505 1713 1
1544 1713 1
1688 1713 1
1695 1713 1
1697 1713 1
1705 1713 1
1706 1713 1
1708 1713 1
1711 1713 3
1712 1713 1
1207 1714 1
1332 1714 1
1447 1714 1
1634 1714 1
1697 1714 2
1701 1714 1
1705 1714 1
1706 1714 1
1707 1714 1
1708 1714 4
1709 1714 2
1710 1714 1
1711 1714 2
1712 1714 1
1713 1714 1
1714 1714 1
1248 1715 1
1337 1715 1
1424 1715 1
1438 1715 1
1527 1715 1
1570 1715 1
1672 1715 1
1696 1715 1
1702 1715 1
1706 1715 1
1710 1715 1
1711 1715 1
1712 1715 2
1714 1715 2
1715 1715 4
1630 1716 1
1670 1716 1
1694 1716 1
1706 1716 3
1707 1716 1
1708 1716 1
1709 1716 2
1714 1716 2
1715 1716 3
1716 1716 1
1504 1717 1
1517 1717 1
1637 1717 1
1654 1717 1
1658 1717 1
1697 1717 1
1706 1717 5
1708 1717 1
1709 1717 1
1711 1717 2
1714 1717 1
1715 1717 4
1716 1717 1
1717 1717 4
1132 1718 1
1298 1718 1
1345 1718 1
1571 1718 1
1636 1718 1
1700 1718 1
1705 1718 1
1707 1718 1
1708 1718 1
1709 1718 2
1717 1718 5
1330 1719 1
1562 1719 1
1611 1719 1
1614 1719 1
1654 1719 1
1697 1719 1
1705 1719 1
1708 1719 3
1710 1719 2
1714 1719 1
1716 1719 1
1717 1719 2
1718 1719 1
1322 1720 1
1537 1720 1
1629 1720 1
1658 1720 1
1700 1720 1
1704 1720 1
1705 1720 1
1706 1720 1
1707 1720 2
1708 1720 1
1709 1720 1
1711 1720 1
1712 1720 1
1714 1720 1
1715 1720 2
1719 1720 1
1720 1720 4
1144 1721 1
1658 1721 1
1698 1721 1
1707 1721 1
1713 1721 1
1714 1721 2
1715 1721 1
1717 1721 1
1720 1721 5
1459 1722 1
1552 1722 1
1598 1722 1
1650 1722 1
1675 1722 1
1693 1722 1
1706 1722 1
1707 1722 2
1708 1722 3
1710 1722 1
1716 1722 1
1717 1722 3
1719 1722 2
1720 1722 1
1721 1722 2
1722 1722 1
1565 1723 1
1673 1723 1
1678 1723 1
1695 1723 1
1700 1723 1
1706 1723 1
1710 1723 1
1712 1723 1
1717 1723 2
1720 1723 2
1721 1723 1
1722 1723 5
1723 1723 5
1186 1724 1
1374 1724 1
1690 1724 1
1695 1724 1
1706 1724 1
1714 1724 1
1715 1724 2
1716 1724 1
1719 1724 1
1720 1724 1
1722 1724 1
1723 1724 6
1166 1725 1
1382 1725 1
1434 1725 1
1560 1725 1
1625 1725 1
1680 1725 1
1705 1725 1
1707 1725 1
1714 1725 1
1715 1725 1
1717 1725 1
1719 1725 1
1720 1725 1
1721 1725 1
1722 1725 3
1723 1725 1
1724 1725 5
1725 1725 3
1176 1726 1
1257 1726 1
1365 1726 1
1397 1726 1
1570 1726 1
1611 1726 1
1701 1726 1
1706 1726 2
1709 1726 2
1710 1726 1
1711 1726 1
1713 1726 1
1714 1726 2
1716 1726 1
1717 1726 1
1721 1726 1
1723 1726 1
1725 1726 3
1726 1726 4
1245 1727 1
1281 1727 1
1596 1727 1
1673 1727 1
1705 1727 1
1706 1727 1
1718 1727 1
1719 1727 1
1720 1727 1
1722 1727 1
1725 1727 1
1726 1727 4
1727 1727 1
1257 1728 1
1431 1728 1
1566 1728 1
1702 1728 1
1711 1728 1
1718 1728 1
1720 1728 1
1723 1728 1
1724 1728 2
1727 1728 4
1728 1728 4
1514 1729 1
1572 1729 1
1702 1729 1
1704 1729 1
1705 1729 1
1720 1729 1
1721 1729 1
1726 1729 3
1727 1729 2
1728 1729 2
1729 1729 1
1324 1730 1
1437 1730 1
1686 1730 1
1707 1730 1
1709 1730 1
1712 1730 1
1718 1730 1
1723 1730 2
1725 1730 1
1728 1730 1
1729 1730 2
1730 1730 4
1049 1731 1
1091 1731 1
1237 1731 1
1332 1731 1
1372 1731 1
1423 1731 1
1672 1731 1
1688 1731 1
1700 1731 1
1706 1731 2
1709 1731 1
1712 1731 2
1715 1731 1
1719 1731 1
1722 1731 1
1725 1731 1
1726 1731 2
1727 1731 1
1728 1731 4
1729 1731 1
1730 1731 3
1731 1731 9
1052 1732 1
1501 1732 1
1565 1732 1
1698 1732 1
1720 1732 1
1723 1732 1
1724 1732 1
1727 1732 2
1728 1732 1
1729 1732 3
1730 1732 2
1731 1732 5
1732 1732 5
1201 1733 1
1630 1733 1
1685 1733 1
1699 1733 1
1722 1733 1
1726 1733 1
1727 1733 1
1728 1733 1
1731 1733 2
1732 1733 1
1733 1733 2
1167 1734 1
1562 1734 1
1695 1734 1
1708 1734 1
1724 1734 2
1729 1734 1
1733 1734 1
1734 1734 1
1287 1735 1
1500 1735 1
1705 1735 1
1725 1735 1
1727 1735 1
1733 1735 2
1734 1735 2
1443 1736 1
1515 1736 1
1731 1736 1
1732 1736 1
1736 1736 1
1736 1737 1
1737 1737 1
1234 1738 1
1345 1738 1
1453 1738 1
1725 1738 1
1728 1738 1
1735 1738 2
1737 1738 2
1738 1738 1
1185 1739 1
1346 1739 1
1601 1739 1
1729 1739 1
1731 1739 1
1734 1739 2
1736 1739 1
1737 1739 1
1738 1739 1
1268 1740 1
1678 1740 1
1701 1740 1
1728 1740 1
1739 1740 1
1740 1740 1
1178 1741 1
1704 1741 1
1708 1741 1
1724 1741 1
1741 1741 3
1111 1742 1
1325 1742 1
1549 1742 1
1690 1742 1
1724 1742 1
1735 1742 1
1742 1742 2
1016 1743 1
1563 1743 1
1602 1743 1
1655 1743 1
1707 1743 1
1723 1743 1
1725 1743 1
1727 1743 1
1735 1743 1
1739 1743 1
1742 1743 3
1743 1743 8
1319 1744 1
1553 1744 1
1710 1744 1
1728 1744 1
1731 1744 1
1736 1744 1
1743 1744 5
1744 1744 4
1064 1745 1
1516 1745 1
1732 1745 1
1742 1745 1
1743 1745 1
1744 1745 1
1709 1746 1
1711 1746 1
1733 1746 1
1736 1746 1
1743 1746 1
1745 1746 1
1746 1746 1
1247 1747 1
1361 1747 1
1554 1747 1
1646 1747 1
1729 1747 1
1733 1747 1
1741 1747 1
1746 1747 3
1747 1747 1
1407 1748 1
1712 1748 1
1723 1748 1
1731 1748 1
1734 1748 2
1742 1748 1
1744 1748 1
1745 1748 1
1748 1748 2
1714 1749 1
1730 1749 1
1744 1749 1
1747 1749 1
1748 1749 2
1749 1749 3
1708 1750 1
1709 1750 1
1713 1750 1
1729 1750 1
1731 1750 1
1743 1750 1
1746 1750 1
1747 1750 2
1750 1750 2
1744 1751 1
1751 1751 1
1582 1752 1
1743 1752 1
1747 1752 1
1750 1752 1
1752 1752 2
1520 1753 1
1656 1753 1
1698 1753 1
1703 1753 1
1732 1753 1
1734 1753 1
1748 1753 1
1749 1753 1
1750 1753 2
1751 1753 2
1752 1753 1
1753 1753 3
1668 1754 1
1682 1754 1
1745 1754 1
1751 1754 2
1753 1754 2
1754 1754 2
1048 1755 1
1746 1755 1
1748 1755 1
1750 1755 1
1752 1755 1
1753 1755 1
1754 1755 1
1755 1755 2
1644 1756 1
1707 1756 1
1709 1756 1
1745 1756 1
1747 1756 2
1749 1756 1
1750 1756 1
1752 1756 1
1754 1756 2
1755 1756 1
1731 1757 1
1742 1757 1
1743 1757 1
1745 1757 1
1750 1757 1
1754 1757 1
1755 1757 2
1756 1757 3
1757 1757 3
1113 1758 1
1704 1758 1
1745 1758 1
1756 1758 1
1757 1758 3
1041 1759 1
1128 1759 1
1155 1759 1
1499 1759 1
1560 1759 1
1725 1759 1
1727 1759 1
1742 1759 1
1743 1759 1
1758 1759 2
1759 1759 3
1178 1760 1
1277 1760 1
1346 1760 1
1349 1760 1
1352 1760 1
1402 1760 1
1676 1760 1
1742 1760 1
1745 1760 1
1746 1760 1
1749 1760 1
1756 1760 1
1759 1760 4
1760 1760 3
1446 1761 1
1670 1761 1
1676 1761 1
1724 1761 1
1731 1761 1
1743 1761 1
1744 1761 1
1751 1761 2
1755 1761 1
1761 1761 3
1111 1762 1
1439 1762 1
1525 1762 1
1527 1762 1
1709 1762 1
1725 1762 1
1730 1762 1
1735 1762 1
1743 1762 2
1746 1762 1
1751 1762 1
1759 1762 3
1760 1762 2
1761 1762 5
1762 1762 4
1043 1763 1
1203 1763 1
1551 1763 1
1716 1763 1
1729 1763 1
1738 1763 1
1744 1763 1
1745 1763 1
1756 1763 2
1759 1763 1
1761 1763 1
1762 1763 1
1763 1763 1
1550 1764 1
1569 1764 1
1644 1764 1
1647 1764 1
1699 1764 1
1722 1764 1
1732 1764 1
1744 1764 1
1747 1764 1
1750 1764 1
1755 1764 1
1760 1764 1
1761 1764 2
1762 1764 2
1763 1764 4
1764 1764 4
1453 1765 1
1676 1765 1
1710 1765 1
1712 1765 1
1716 1765 1
1719 1765 1
1750 1765 1
1754 1765 1
1761 1765 1
1762 1765 1
1764 1765 4
1765 1765 2
1129 1766 1
1400 1766 1
1731 1766 2
1742 1766 1
1745 1766 1
1747 1766 1
1754 1766 1
1757 1766 1
1759 1766 1
1763 1766 2
1765 1766 3
1766 1766 4
1462 1767 1
1549 1767 1
1603 1767 1
1696 1767 1
1719 1767 1
1727 1767 1
1730 1767 1
1732 1767 1
1742 1767 1
1745 1767 1
1750 1767 1
1753 1767 1
1763 1767 1
1764 1767 1
1765 1767 2
1766 1767 1
1767 1767 1
1034 1768 1
1257 1768 1
1426 1768 1
1574 1768 1
1709 1768 1
1744 1768 2
1752 1768 1
1760 1768 1
1762 1768 2
1764 1768 1
1765 1768 1
1768 1768 1
1131 1769 1
1213 1769 1
1315 1769 1
1377 1769 1
1430 1769 1
1432 1769 1
1702 1769 1
1708 1769 1
1725 1769 1
1726 1769 1
1744 1769 1
1757 1769 1
1760 1769 1
1763 1769 1
1764 1769 1
1766 1769 1
1768 1769 4
1769 1769 3
1273 1770 1
1482 1770 1
1700 1770 1
1724 1770 1
1762 1770 1
1763 1770 1
1766 1770 2
1767 1770 1
1769 1770 1
1770 1770 2
1261 1771 1
1266 1771 1
1291 1771 1
1327 1771 1
1427 1771 1
1472 1771 1
1488 1771 1
1563 1771 1
1744 1771 2
1746 1771 1
1747 1771 1
1759 1771 2
1762 1771 2
1766 1771 1
1768 1771 1
1769 1771 3
1770 1771 2
1771 1771 2
1153 1772 1
1399 1772 1
1453 1772 1
1624 1772 1
1631 1772 1
1666 1772 1
1700 1772 1
1708 1772 1
1719 1772 1
1726 1772 1
1743 1772 1
1744 1772 1
1763 1772 1
1766 1772 1
1767 1772 1
1769 1772 3
1770 1772 1
1771 1772 1
1772 1772 1
1012 1773 1
1140 1773 1
1738 1773 1
1747 1773 1
1753 1773 1
1771 1773 1
1772 1773 2
1773 1773 1
1326 1774 1
1520 1774 1
1671 1774 1
1700 1774 1
1739 1774 1
1746 1774 1
1748 1774 1
1769 1774 1
1772 1774 2
1773 1774 1
1774 1774 1
1320 1775 1
1690 1775 1
1722 1775 1
1739 1775 1
1745 1775 1
1774 1775 1
1775 1775 1
1028 1776 1
1771 1776 1
1772 1776 1
1775 1776 2
1776 1776 2
1232 1777 1
1326 1777 1
1748 1777 1
1749 1777 1
1755 1777 1
1773 1777 2
1774 1777 1
1160 1778 1
1431 1778 1
1662 1778 1
1717 1778 1
1742 1778 1
1746 1778 1
1774 1778 1
1774 1779 1
1778 1779 2
1779 1779 1
1778 1780 1
1779 1780 2
1780 1780 1
1749 1781 1
1780 1781 1
1781 1781 1
1464 1782 1
1684 1782 1
1729 1782 1
1746 1782 1
1766 1782 1
1780 1782 1
1495 1783 1
1528 1783 1
1560 1783 1
1677 1783 1
1713 1783 1
1734 1783 1
1780 1783 1
1781 1783 1
1246 1784 1
1357 1784 1
1361 1784 1
1671 1784 1
1736 1784 1
1781 1784 1
1782 1784 1
1519 1785 1
1521 1785 1
1691 1785 1
1716 1785 1
1752 1785 1
1777 1785 1
1782 1785 1
1783 1785 2
1785 1785 1
1688 1786 1
1773 1786 1
1783 1786 1
1785 1786 1
1781 1787 1
1783 1787 1
1785 1787 1
1072 1788 1
1471 1788 1
1779 1788 1
1142 1789 1
1186 1789 1
1725 1789 1
1771 1789 2
1780 1789 1
1788 1789 1
1051 1790 1
1738 1791 1
1772 1791 1
1781 1791 2
1790 1791 1
1791 1791 1
1072 1792 1
1777 1792 2
1783 1792 1
1790 1792 1
1053 1793 1
1247 1793 1
1454 1793 1
1500 1793 1
1772 1793 1
1790 1793 1
1793 1793 1
1262 1794 1
1713 1794 1
1733 1794 1
1794 1794 2
1777 1795 1
1784 1795 1
1793 1795 1
1795 1795 1
1438 1796 1
1703 1796 1
1705 1796 1
1627 1797 1
1668 1797 1
1703 1797 1
1793 1797 1
1797 1797 1
1604 1798 1
1748 1798 1
1783 1798 1
1787 1798 1
1791 1798 1
1793 1798 1
1795 1798 1
1796 1798 1
1797 1798 3
1798 1798 2
1089 1799 1
1756 1799 1
1773 1799 1
1787 1799 1
1791 1799 1
1795 1799 2
1797 1799 1
1799 1799 2
1054 1800 1
1494 1800 1
1704 1800 1
1720 1800 1
1757 1800 1
1791 1800 1
1794 1800 1
1795 1800 1
1796 1800 2
1799 1800 2
1800 1800 1
1575 1801 1
1728 1801 2
1745 1801 1
1746 1801 1
1772 1801 1
1775 1801 1
1801 1801 2
1147 1802 1
1477 1802 1
1615 1802 1
1653 1802 1
1782 1802 1
1792 1802 1
1798 1802 1
1801 1802 5
1802 1802 4
1167 1803 1
1251 1803 1
1722 1803 1
1773 1803 1
1784 1803 1
1802 1803 2
1803 1803 2
1206 1804 1
1335 1804 1
1429 1804 1
1473 1804 1
1524 1804 1
1672 1804 1
1676 1804 1
1685 1804 1
1706 1804 1
1762 1804 1
1765 1804 1
1801 1804 1
1802 1804 1
1803 1804 2
1804 1804 4
1156 1805 1
1717 1805 1
1764 1805 1
1773 1805 1
1778 1805 1
1804 1805 2
1805 1805 2
1141 1806 1
1231 1806 1
1319 1806 1
1443 1806 1
1498 1806 1
1511 1806 1
1619 1806 1
1630 1806 1
1697 1806 1
1712 1806 1
1743 1806 1
1747 1806 1
1793 1806 1
1798 1806 1
1802 1806 1
1804 1806 1
1805 1806 2
1806 1806 4
1109 1807 1
1419 1807 1
1552 1807 1
1618 1807 1
1643 1807 1
1656 1807 1
1762 1807 1
1772 1807 1
1805 1807 1
1806 1807 2
1807 1807 2
1489 1808 1
1743 1808 1
1807 1808 4
1808 1808 1
1430 1809 1
1459 1809 1
1769 1809 1
1777 1809 1
1787 1809 1
1793 1809 1
1801 1809 1
1804 1809 3
1805 1809 2
1808 1809 2
1809 1809 3
1285 1810 1
1539 1810 1
1678 1810 1
1698 1810 1
1801 1810 1
1804 1810 1
1809 1810 1
1810 1810 1
1135 1811 1
1677 1811 1
1780 1811 1
1799 1811 1
1803 1811 1
1804 1811 1
1808 1811 1
1809 1811 2
1810 1811 2
1811 1811 2
1108 1812 1
1370 1812 1
1586 1812 1
1772 1812 1
1803 1812 1
1807 1812 1
1808 1812 1
1809 1812 4
1812 1812 2
1540 1813 1
1722 1813 1
1796 1813 1
1801 1813 1
1803 1813 1
1806 1813 1
1808 1813 1
1809 1813 2
1810 1813 1
1811 1813 2
1812 1813 2
1813 1813 5
1242 1814 1
1250 1814 1
1291 1814 1
1345 1814 1
1739 1814 1
1797 1814 1
1802 1814 2
1803 1814 1
1804 1814 2
1810 1814 1
1812 1814 3
1813 1814 3
1814 1814 3
1010 1815 1
1407 1815 1
1440 1815 1
1746 1815 1
1763 1815 1
1774 1815 1
1792 1815 1
1802 1815 1
1803 1815 1
1804 1815 2
1811 1815 1
1812 1815 1
1813 1815 3
1814 1815 6
1815 1815 4
1238 1816 1
1765 1816 1
1780 1816 1
1796 1816 1
1800 1816 1
1806 1816 1
1807 1816 2
1808 1816 1
1810 1816 1
1813 1816 2
1815 1816 2
1816 1816 2
1511 1817 1
1546 1817 1
1581 1817 1
1697 1817 1
1760 1817 1
1815 1817 2
1816 1817 1
1817 1817 1
1233 1818 1
1624 1818 1
1689 1818 1
1699 1818 1
1740 1818 1
1769 1818 1
1806 1818 1
1811 1818 1
1815 1818 1
1770 1819 1
1804 1819 1
1809 1819 1
1812 1819 2
1817 1819 1
1819 1819 1
1016 1820 1
1025 1820 1
1126 1820 1
1591 1820 1
1796 1820 1
1806 1820 1
1810 1820 1
1819 1820 1
1820 1820 2
1185 1821 1
1800 1821 1
1801 1821 1
1802 1821 1
1804 1821 1
1806 1821 2
1811 1821 1
1813 1821 1
1814 1821 1
1815 1821 1
1816 1821 1
1818 1821 1
1820 1821 2
1821 1821 3
1254 1822 1
1298 1822 1
1570 1822 1
1579 1822 1
1587 1822 1
1697 1822 1
1768 1822 1
1769 1822 1
1799 1822 1
1804 1822 1
1806 1822 1
1810 1822 3
1811 1822 3
1812 1822 1
1813 1822 2
1814 1822 2
1816 1822 1
1817 1822 1
1820 1822 1
1821 1822 5
1822 1822 1
1784 1823 1
1794 1823 1
1800 1823 1
1803 1823 1
1810 1823 1
1811 1823 1
1813 1823 2
1815 1823 1
1822 1823 4
1823 1823 2
1015 1824 1
1549 1824 1
1798 1824 1
1800 1824 1
1803 1824 1
1812 1824 1
1814 1824 1
1817 1824 1
1819 1824 1
1824 1824 1
1159 1825 1
1666 1825 1
1709 1825 1
1753 1825 1
1774 1825 1
1807 1825 1
1820 1825 1
1823 1825 3
1824 1825 1
1825 1825 1
1038 1826 1
1466 1826 1
1609 1826 1
1660 1826 1
1710 1826 1
1779 1826 1
1793 1826 1
1813 1826 1
1824 1826 1
1826 1826 3
1218 1827 2
1810 1827 1
1821 1827 1
1825 1827 1
1826 1827 3
1772 1828 1
1798 1828 1
1800 1828 1
1804 1828 1
1808 1828 1
1820 1828 1
1824 1828 1
1827 1828 1
1828 1828 2
1025 1829 1
1684 1829 1
1699 1829 1
1740 1829 1
1802 1829 1
1820 1829 1
1822 1829 1
1827 1829 2
1828 1829 2
1829 1829 3
1679 1830 1
1799 1830 1
1805 1830 1
1810 1830 1
1819 1830 1
1820 1830 1
1548 1831 1
1747 1831 1
1773 1831 1
1830 1831 1
1163 1832 1
1263 1832 1
1494 1832 1
1525 1832 1
1823 1832 1
1830 1832 1
1832 1832 1
1829 1833 1
1830 1833 1
1833 1833 4
1549 1834 1
1571 1834 1
1831 1834 1
1832 1834 1
1074 1835 1
1733 1835 1
1815 1835 1
1829 1835 1
1831 1835 1
1832 1835 1
1728 1836 1
1752 1836 1
1815 1836 1
1821 1836 1
1823 1836 2
1829 1836 1
1831 1836 1
1832 1836 1
1833 1836 1
1834 1836 2
1835 1836 1
1836 1836 2
1560 1837 1
1799 1837 1
1831 1837 1
1832 1837 2
1834 1837 3
1835 1837 2
1836 1837 2
1837 1837 1
1711 1838 1
1822 1838 1
1823 1838 2
1826 1838 1
1831 1838 1
1833 1838 1
1835 1838 2
1836 1838 1
1838 1838 1
1042 1839 1
1146 1839 1
1265 1839 1
1291 1839 1
1690 1839 1
1709 1839 1
1806 1839 1
1813 1839 1
1827 1839 1
1828 1839 1
1830 1839 2
1834 1839 1
1837 1839 1
1838 1839 2
1839 1839 3
1805 1840 1
1812 1840 1
1815 1840 1
1827 1840 1
1839 1840 3
1840 1840 2
1005 1841 1
1787 1841 1
1803 1841 1
1809 1841 1
1815 1841 1
1821 1841 1
1831 1841 1
1836 1841 2
1839 1841 1
1177 1842 1
1736 1842 1
1804 1842 3
1822 1842 1
1825 1842 2
1833 1842 1
1834 1842 1
1836 1842 2
1840 1842 2
1841 1842 2
1842 1842 2
1406 1843 1
1580 1843 1
1618 1843 1
1809 1843 2
1811 1843 1
1821 1843 1
1822 1843 1
1824 1843 1
1826 1843 1
1829 1843 1
1841 1843 1
1842 1843 1
1013 1844 1
1399 1844 1
1427 1844 1
1651 1844 1
1729 1844 1
1816 1844 1
1823 1844 1
1833 1844 1
1836 1844 1
1838 1844 2
1842 1844 1
1843 1844 1
1795 1845 1
1845 1845 1
1190 1846 1
1829 1846 1
1844 1846 1
1845 1846 1
1552 1847 1
1811 1847 1
1838 1847 1
1845 1847 1
1846 1847 1
1413 1848 1
1709 1848 1
1787 1848 1
1797 1848 1
1833 1848 1
1387 1849 1
1806 1849 1
1815 1849 1
1824 1849 1
1828 1849 1
1831 1849 1
1839 1849 1
1844 1849 1
1849 1849 1
1210 1850 1
1605 1850 1
1806 1850 1
1841 1850 1
1850 1850 1
1332 1851 1
1816 1851 1
1823 1851 1
1840 1851 1
1848 1851 1
1282 1852 1
1291 1852 1
1731 1852 1
1785 1852 1
1797 1852 1
1841 1852 1
1848 1852 1
1845 1853 1
1853 1853 1
1409 1854 1
1824 1854 1
1830 1854 1
1846 1854 1
1850 1854 1
1853 1854 1
1172 1855 1
1845 1855 1
1847 1855 1
1848 1855 1
1854 1855 2
1855 1855 3
1738 1856 1
1794 1856 1
1831 1856 1
1836 1856 1
1841 1856 1
1845 1856 1
1853 1856 1
1854 1856 1
1855 1856 2
1348 1857 1
1417 1857 1
1689 1857 1
1854 1857 1
1855 1857 1
1857 1857 1
1585 1858 1
1689 1858 1
1692 1858 1
1708 1858 1
1790 1858 1
1858 1858 1
1019 1859 1
1041 1859 1
1714 1859 1
1762 1859 1
1789 1859 1
1823 1859 1
1837 1859 1
1839 1859 1
1851 1859 1
1857 1859 1
1859 1859 2
1842 1860 1
1847 1860 1
1860 1860 1
1354 1861 1
1720 1861 1
1830 1861 1
1849 1861 1
1856 1861 2
1860 1861 4
1861 1861 1
1743 1862 1
1853 1862 1
1862 1862 1
1738 1863 1
1857 1863 1
1862 1863 1
1304 1864 1
1821 1864 1
1841 1864 1
1861 1864 1
1863 1864 1
1864 1864 1
1757 1865 1
1862 1865 1
1364 1866 1
1864 1866 1
1866 1866 2
1356 1867 1
1865 1867 1
1867 1867 1
1232 1868 1
1544 1868 1
1861 1868 1
1862 1868 1
1866 1868 1
1867 1868 1
1858 1869 1
1868 1869 1
1868 1870 2
1869 1870 2
1870 1870 1
1010 1871 1
1821 1871 1
1866 1871 1
1871 1871 2
1850 1872 1
1860 1872 1
1871 1872 3
1872 1872 3
1036 1873 1
1540 1873 1
1476 1874 1
1839 1874 1
1854 1874 1
1856 1874 1
1861 1874 1
1864 1874 1
1867 1874 1
1872 1874 1
1874 1874 1
1030 1875 1
1084 1875 1
1552 1875 1
1801 1875 1
1853 1875 1
1863 1875 1
1874 1875 1
1244 1876 1
1839 1876 1
1848 1876 1
1868 1876 1
1873 1876 3
1874 1876 1
1616 1877 1
1741 1877 1
1796 1877 1
1836 1877 1
1842 1877 2
1861 1877 1
1863 1877 1
1865 1877 1
1872 1877 2
1873 1877 1
1877 1877 2
1358 1878 1
1700 1878 1
1873 1878 1
1877 1878 1
1142 1879 1
1163 1879 1
1265 1879 1
1496 1879 1
1553 1879 1
1713 1879 1
1716 1879 1
1872 1879 1
1877 1879 1
1878 1879 1
1879 1879 2
1450 1880 1
1503 1880 1
1809 1880 1
1874 1880 1
1878 1880 1
1879 1880 5
1880 1880 2
1508 1881 1
1586 1881 1
1630 1881 1
1634 1881 1
1685 1881 1
1817 1881 1
1872 1881 1
1873 1881 1
1880 1881 1
1881 1881 3
1038 1882 1
1107 1882 1
1139 1882 1
1640 1882 1
1660 1882 1
1742 1882 1
1804 1882 1
1868 1882 1
1869 1882 1
1880 1882 1
1881 1882 5
1882 1882 6
1241 1883 1
1245 1883 1
1273 1883 1
1585 1883 1
1725 1883 1
1756 1883 1
1771 1883 1
1881 1883 2
1882 1883 3
1883 1883 3
1334 1884 1
1385 1884 1
1643 1884 1
1701 1884 1
1753 1884 1
1793 1884 1
1805 1884 1
1813 1884 1
1861 1884 1
1874 1884 1
1878 1884 1
1881 1884 2
1882 1884 2
1883 1884 1
1884 1884 1
1539 1885 1
1715 1885 1
1828 1885 1
1844 1885 1
1866 1885 1
1880 1885 1
1881 1885 1
1882 1885 4
1883 1885 2
1885 1885 2
1077 1886 1
1155 1886 1
1548 1886 1
1568 1886 1
1706 1886 1
1834 1886 1
1870 1886 1
1879 1886 1
1880 1886 2
1881 1886 1
1882 1886 1
1883 1886 1
1884 1886 1
1885 1886 3
1886 1886 1
1259 1887 1
1509 1887 1
1590 1887 1
1786 1887 1
1862 1887 1
1878 1887 1
1883 1887 2
1884 1887 1
1885 1887 1
1887 1887 2
1006 1888 1
1283 1888 1
1877 1888 1
1879 1888 1
1880 1888 2
1881 1888 1
1884 1888 2
1885 1888 1
1887 1888 1
1888 1888 4
1267 1889 1
1682 1889 1
1864 1889 1
1865 1889 1
1870 1889 1
1871 1889 1
1884 1889 1
1886 1889 2
1887 1889 1
1889 1889 3
1399 1890 1
1605 1890 1
1862 1890 1
1883 1890 1
1886 1890 1
1890 1890 1
1355 1891 1
1660 1891 1
1765 1891 1
1872 1891 1
1887 1891 2
1890 1891 1
1891 1891 1
1688 1892 1
1835 1892 1
1870 1892 1
1884 1892 1
1887 1892 1
1891 1892 2
1892 1892 1
1512 1893 1
1754 1893 1
1877 1893 1
1890 1893 1
1553 1894 1
1566 1894 1
1695 1894 1
1829 1894 1
1874 1894 1
1883 1894 1
1887 1894 1
1890 1894 4
1893 1894 2
1894 1894 2
1865 1895 1
1874 1895 1
1890 1895 1
1892 1895 1
1894 1895 6
1483 1896 1
1802 1896 1
1879 1896 1
1892 1896 1
1896 1896 2
1213 1897 1
1221 1897 1
1561 1897 1
1815 1897 1
1881 1897 1
1884 1897 1
1886 1897 1
1896 1897 2
1897 1897 2
1042 1898 1
1107 1898 1
1558 1898 1
1560 1898 1
1702 1898 1
1867 1898 1
1882 1898 1
1883 1898 2
1887 1898 2
1889 1898 1
1890 1898 1
1891 1898 1
1896 1898 1
1897 1898 5
1898 1898 4
1001 1899 1
1305 1899 1
1493 1899 1
1569 1899 1
1622 1899 1
1775 1899 1
1820 1899 1
1858 1899 1
1880 1899 1
1882 1899 1
1886 1899 2
1890 1899 1
1892 1899 2
1897 1899 1
1898 1899 2
1009 1900 1
1201 1900 1
1672 1900 1
1880 1900 1
1884 1900 1
1885 1900 1
1889 1900 2
1896 1900 2
1897 1900 1
1898 1900 1
1899 1900 1
1212 1901 1
1716 1901 1
1731 1901 1
1891 1901 1
1896 1901 1
1897 1901 1
1900 1901 1
1901 1901 1
1093 1902 1
1815 1902 1
1838 1902 1
1856 1902 1
1879 1902 1
1894 1902 1
1897 1902 1
1900 1902 1
1901 1902 1
1194 1903 1
1706 1903 1
1885 1903 1
1891 1903 1
1896 1903 1
1898 1903 1
1900 1903 1
1901 1903 1
1243 1904 1
1492 1904 1
1883 1904 1
1897 1904 1
1898 1904 1
1899 1904 1
1902 1904 3
1903 1904 1
1599 1905 1
1871 1905 1
1898 1905 1
1899 1905 1
1900 1905 1
1901 1905 2
1903 1905 1
1904 1905 1
1471 1906 1
1513 1906 1
1785 1906 1
1896 1906 3
1898 1906 1
1904 1906 1
1905 1906 3
1906 1906 6
1671 1907 1
1774 1907 1
1831 1907 1
1863 1907 1
1885 1907 1
1891 1907 1
1897 1907 1
1899 1907 1
1906 1907 6
1907 1907 1
1234 1908 1
1587 1908 1
1718 1908 1
1833 1908 1
1882 1908 1
1887 1908 1
1901 1908 1
1902 1908 1
1908 1908 1
1827 1909 1
1884 1909 1
1893 1909 1
1908 1909 1
1909 1909 1
1152 1910 1
1441 1910 1
1722 1910 1
1731 1910 1
1905 1910 1
1909 1910 2
1910 1910 4
1150 1911 1
1328 1911 1
1368 1911 1
1589 1911 1
1671 1911 1
1693 1911 1
1842 1911 1
1906 1911 2
1909 1911 1
1910 1911 1
1911 1911 6
1132 1912 1
1453 1912 1
1513 1912 1
1607 1912 1
1674 1912 1
1754 1912 1
1883 1912 1
1906 1912 1
1907 1912 1
1910 1912 1
1911 1912 1
1912 1912 2
1206 1913 1
1424 1913 1
1882 1913 1
1898 1913 1
1904 1913 1
1908 1913 1
1910 1913 1
1911 1913 1
1912 1913 1
1913 1913 1
1386 1914 1
1501 1914 1
1541 1914 1
1810 1914 1
1908 1914 1
1910 1914 1
1911 1914 1
1913 1914 2
1914 1914 3
1203 1915 1
1617 1915 1
1618 1915 1
1897 1915 1
1900 1915 1
1912 1915 2
1913 1915 1
1915 1915 1
1004 1916 1
1445 1916 1
1510 1916 1
1766 1916 1
1770 1916 1
1907 1916 1
1908 1916 1
1913 1916 1
1914 1916 1
1915 1916 1
1916 1916 1
1330 1917 1
1385 1917 1
1591 1917 1
1856 1917 1
1885 1917 1
1912 1917 1
1917 1917 1
1576 1918 1
1810 1918 1
1873 1918 1
1898 1918 1
1906 1918 2
1914 1918 1
1915 1918 1
1916 1918 1
1917 1918 1
1532 1919 1
1654 1919 1
1716 1919 1
1768 1919 1
1802 1919 1
1888 1919 1
1908 1919 1
1909 1919 1
1915 1919 1
1917 1919 1
1918 1919 2
1919 1919 4
1634 1920 1
1716 1920 1
1876 1920 1
1907 1920 1
1910 1920 1
1918 1920 1
1919 1920 1
1326 1921 1
1520 1921 1
1911 1921 1
1913 1921 1
1915 1921 1
1918 1921 1
1920 1921 1
1921 1921 1
1599 1922 1
1620 1922 1
1718 1922 1
1811 1922 1
1896 1922 1
1908 1922 1
1910 1922 1
1913 1922 3
1914 1922 1
1915 1922 1
1917 1922 1
1919 1922 1
1921 1922 2
1922 1922 2
1715 1923 1
1886 1923 1
1899 1923 1
1907 1923 1
1918 1923 1
1920 1923 1
1922 1923 3
1923 1923 1
1887 1924 1
1899 1924 1
1907 1924 1
1913 1924 1
1914 1924 1
1918 1924 2
1924 1924 1
1378 1925 1
1767 1925 1
1806 1925 1
1906 1925 2
1917 1925 2
1923 1925 1
1924 1925 2
1925 1925 1
1455 1926 1
1648 1926 1
1704 1926 1
1882 1926 1
1887 1926 1
1907 1926 1
1917 1926 2
1919 1926 1
1920 1926 1
1921 1926 1
1922 1926 2
1925 1926 2
1926 1926 3
1583 1927 1
1594 1927 1
1714 1927 1
1769 1927 1
1803 1927 1
1885 1927 1
1888 1927 1
1910 1927 1
1919 1927 1
1923 1927 1
1924 1927 1
1925 1927 1
1927 1927 2
1435 1928 1
1530 1928 1
1776 1928 1
1911 1928 1
1914 1928 1
1916 1928 1
1918 1928 1
1927 1928 2
1928 1928 2
1188 1929 1
1488 1929 1
1598 1929 1
1611 1929 1
1810 1929 1
1888 1929 1
1904 1929 1
1906 1929 1
1910 1929 1
1918 1929 1
1920 1929 1
1928 1929 1
1929 1929 2
1240 1930 1
1760 1930 1
1825 1930 1
1881 1930 1
1907 1930 1
1923 1930 1
1926 1930 2
1927 1930 1
1929 1930 4
1930 1930 1
1165 1931 1
1523 1931 1
1764 1931 1
1792 1931 1
1803 1931 2
1837 1931 1
1918 1931 1
1920 1931 2
1923 1931 1
1926 1931 1
1927 1931 1
1930 1931 1
1931 1931 1
1001 1932 1
1216 1932 1
1327 1932 1
1725 1932 1
1848 1932 1
1884 1932 1
1920 1932 2
1924 1932 1
1929 1932 2
1930 1932 4
1931 1932 2
1932 1932 1
1588 1933 1
1803 1933 1
1822 1933 1
1844 1933 1
1886 1933 1
1893 1933 1
1905 1933 1
1906 1933 1
1908 1933 1
1920 1933 2
1924 1933 1
1926 1933 1
1927 1933 1
1929 1933 1
1931 1933 1
1932 1933 2
1933 1933 2
1367 1934 1
1556 1934 1
1832 1934 1
1880 1934 1
1903 1934 1
1905 1934 1
1914 1934 1
1915 1934 1
1922 1934 1
1931 1934 1
1933 1934 4
1934 1934 3
1873 1935 1
1882 1935 1
1907 1935 1
1910 1935 1
1918 1935 1
1926 1935 1
1265 1936 1
1725 1936 1
1905 1936 1
1914 1936 1
1924 1936 1
1932 1936 1
1933 1936 1
1936 1936 3
1441 1937 1
1452 1937 1
1746 1937 1
1879 1937 1
1918 1937 2
1928 1937 1
1930 1937 1
1931 1937 1
1933 1937 2
1936 1937 1
1142 1938 1
1281 1938 1
1501 1938 1
1580 1938 1
1602 1938 1
1623 1938 1
1667 1938 1
1844 1938 1
1919 1938 1
1922 1938 1
1934 1938 1
1937 1938 1
1938 1938 2
1475 1939 1
1492 1939 1
1539 1939 1
1901 1939 1
1906 1939 1
1915 1939 1
1923 1939 1
1934 1939 1
1936 1939 1
1699 1940 1
1722 1940 1
1908 1940 2
1913 1940 1
1938 1940 1
1939 1940 3
1940 1940 1
1477 1941 1
1706 1941 1
1763 1941 1
1906 1941 1
1928 1941 1
1932 1941 1
1933 1941 1
1938 1941 1
1940 1941 2
1941 1941 2
1318 1942 1
1864 1942 1
1911 1942 1
1913 1942 1
1924 1942 1
1931 1942 1
1938 1942 1
1939 1942 1
1940 1942 2
1942 1942 1
1766 1943 1
1768 1943 1
1774 1943 1
1897 1943 1
1913 1943 1
1919 1943 2
1933 1943 1
1939 1943 1
1940 1943 1
1941 1943 2
1942 1943 1
1518 1944 1
1613 1944 1
1663 1944 1
1824 1944 1
1914 1944 1
1938 1944 1
1940 1944 2
1942 1944 2
1943 1944 1
1944 1944 2
1381 1945 1
1454 1945 1
1570 1945 1
1669 1945 1
1701 1945 1
1706 1945 1
1885 1945 1
1898 1945 1
1937 1945 1
1939 1945 1
1941 1945 1
1943 1945 2
1944 1945 1
1945 1945 3
1519 1946 1
1673 1946 1
1900 1946 1
1912 1946 1
1917 1946 1
1937 1946 1
1941 1946 1
1945 1946 3
1946 1946 2
1536 1947 1
1564 1947 1
1568 1947 1
1804 1947 1
1908 1947 1
1918 1947 1
1929 1947 1
1935 1947 1
1939 1947 1
1942 1947 1
1944 1947 1
1945 1947 1
1946 1947 1
1947 1947 1
1002 1948 1
1522 1948 1
1912 1948 1
1926 1948 1
1934 1948 1
1939 1948 1
1940 1948 1
1944 1948 1
1945 1948 1
1947 1948 3
1948 1948 1
1082 1949 1
1378 1949 1
1445 1949 1
1719 1949 1
1887 1949 1
1913 1949 1
1920 1949 1
1934 1949 1
1941 1949 2
1942 1949 1
1944 1949 1
1948 1949 1
1949 1949 1
1722 1950 1
1738 1950 1
1812 1950 1
1918 1950 1
1927 1950 1
1950 1950 2
1649 1951 1
1699 1951 1
1731 1951 1
1758 1951 1
1767 1951 1
1916 1951 2
1920 1951 1
1929 1951 2
1940 1951 1
1949 1951 1
1950 1951 1
1951 1951 4
1020 1952 1
1275 1952 1
1481 1952 1
1527 1952 1
1902 1952 1
1905 1952 1
1912 1952 1
1923 1952 1
1937 1952 1
1940 1952 1
1945 1952 1
1946 1952 1
1951 1952 2
1952 1952 4
1615 1953 1
1754 1953 1
1838 1953 1
1914 1953 1
1939 1953 1
1943 1953 2
1950 1953 1
1953 1953 1
1900 1954 1
1943 1954 1
1950 1954 1
1952 1954 1
1953 1954 1
1954 1954 2
1423 1955 1
1939 1955 1
1942 1955 1
1947 1955 1
1955 1955 2
1671 1956 1
1881 1956 1
1886 1956 1
1925 1956 1
1939 1956 1
1940 1956 1
1948 1956 1
1949 1956 1
1952 1956 1
1955 1956 1
1956 1956 3
1757 1957 1
1910 1957 1
1940 1957 1
1941 1957 1
1942 1957 1
1945 1957 1
1947 1957 1
1951 1957 1
1953 1957 1
1956 1957 1
1574 1958 1
1639 1958 1
1919 1958 1
1924 1958 1
1929 1958 1
1940 1958 1
1955 1958 1
1958 1958 1
1113 1959 1
1662 1959 1
1726 1959 1
1903 1959 1
1924 1959 1
1925 1959 1
1933 1959 1
1940 1959 1
1941 1959 1
1944 1959 2
1946 1959 1
1950 1959 2
1951 1959 1
1955 1959 1
1580 1960 1
1633 1960 1
1912 1960 1
1923 1960 1
1929 1960 1
1950 1960 1
1953 1960 1
1210 1961 1
1391 1961 1
1707 1961 1
1743 1961 1
1789 1961 1
1807 1961 1
1910 1961 1
1922 1961 1
1942 1961 1
1945 1961 1
1950 1961 1
1951 1961 1
1952 1961 1
1953 1961 1
1812 1962 1
1818 1962 1
1911 1962 1
1924 1962 1
1933 1962 1
1941 1962 1
1947 1962 1
1960 1962 1
1246 1963 1
1602 1963 1
1725 1963 1
1918 1963 1
1939 1963 1
1952 1963 1
1958 1963 1
1385 1964 1
1439 1964 1
1923 1964 1
1925 1964 1
1952 1965 1
1960 1965 1
1963 1965 1
1965 1965 1
1126 1966 1
1965 1966 1
1966 1966 1
1296 1967 1
1719 1967 1
1806 1967 1
1812 1967 1
1913 1967 1
1919 1967 1
1937 1967 1
1940 1967 1
1954 1967 1
1955 1967 1
1959 1967 1
1964 1967 1
1965 1967 1
1966 1967 1
1967 1967 1
1006 1968 1
1667 1968 1
1673 1968 1
1793 1968 1
1922 1968 1
1942 1968 1
1945 1968 1
1946 1968 1
1950 1968 1
1953 1968 1
1967 1968 4
1968 1968 2
1117 1969 1
1884 1969 1
1915 1969 1
1917 1969 1
1926 1969 1
1941 1969 1
1955 1969 1
1961 1969 1
1968 1969 1
1969 1969 1
1639 1970 1
1910 1970 1
1913 1970 1
1924 1970 1
1943 1970 1
1948 1970 1
1964 1970 1
1968 1970 1
1969 1970 1
1970 1970 1
1570 1971 1
1867 1971 1
1881 1971 1
1907 1971 1
1941 1971 1
1947 1971 1
1955 1971 1
1962 1971 1
1964 1971 1
1965 1971 1
1967 1971 1
1968 1971 1
1970 1971 1
1971 1971 1
1314 1972 1
1383 1972 1
1460 1972 1
1584 1972 1
1646 1972 1
1660 1972 1
1666 1972 1
1895 1972 1
1899 1972 1
1916 1972 1
1933 1972 1
1939 1972 1
1944 1972 1
1951 1972 1
1963 1972 1
1964 1972 1
1965 1972 1
1969 1972 1
1972 1972 2
1247 1973 1
1759 1973 1
1782 1973 1
1920 1973 1
1948 1973 1
1949 1973 1
1952 1973 3
1959 1973 1
1960 1973 1
1967 1973 1
1969 1973 1
1971 1973 2
1972 1973 1
1973 1973 3
1152 1974 1
1462 1974 1
1907 1974 1
1913 1974 1
1944 1974 1
1947 1974 1
1952 1974 1
1954 1974 1
1965 1974 1
1968 1974 1
1969 1974 1
1970 1974 1
1972 1974 2
1973 1974 4
1974 1974 4
1390 1975 1
1937 1975 1
1965 1975 1
1966 1975 1
1968 1975 1
1974 1975 1
1975 1975 1
1569 1976 1
1657 1976 1
1926 1976 1
1930 1976 1
1947 1976 1
1956 1976 1
1972 1976 1
1975 1976 1
1155 1977 1
1620 1977 1
1649 1977 1
1915 1977 1
1932 1977 1
1977 1977 2
1878 1978 1
1883 1978 1
1921 1978 1
1923 1978 1
1930 1978 1
1953 1978 1
1965 1978 1
1971 1978 2
1975 1978 1
1978 1978 1
1324 1979 1
1534 1979 1
1624 1979 1
1723 1979 1
1923 1979 1
1971 1979 2
1973 1979 1
1974 1979 1
1978 1979 1
1493 1980 1
1600 1980 1
1655 1980 1
1714 1980 1
1932 1980 1
1945 1980 1
1949 1980 1
1959 1980 1
1962 1980 1
1964 1980 1
1969 1980 2
1976 1980 1
1978 1980 2
1979 1980 4
1980 1980 2
1211 1981 1
1601 1981 1
1672 1981 1
1709 1981 1
1750 1981 1
1787 1981 1
1965 1981 1
1966 1981 1
1972 1981 1
1980 1981 2
1425 1982 1
1502 1982 1
1524 1982 1
1651 1982 1
1654 1982 1
1723 1982 1
1919 1982 1
1926 1982 1
1941 1982 1
1947 1982 1
1952 1982 1
1963 1982 1
1974 1982 1
1976 1982 1
1979 1982 2
1981 1982 2
1982 1982 4
1635 1983 1
1882 1983 1
1957 1983 1
1962 1983 1
1974 1983 1
1980 1983 1
1982 1983 2
1983 1983 1
1402 1984 1
1907 1984 1
1913 1984 1
1938 1984 1
1939 1984 1
1951 1984 1
1956 1984 1
1965 1984 1
1979 1984 2
1983 1984 1
1461 1985 1
1502 1985 1
1580 1985 1
1628 1985 1
1728 1985 1
1764 1985 1
1873 1985 1
1911 1985 1
1912 1985 1
1959 1985 1
1972 1985 1
1979 1985 1
1982 1985 2
1984 1985 1
1985 1985 6
1331 1986 1
1444 1986 1
1583 1986 1
1707 1986 1
1821 1986 1
1929 1986 1
1972 1986 1
1977 1986 1
1980 1986 1
1981 1986 1
1983 1986 1
1984 1986 2
1985 1986 2
1986 1986 2
1112 1987 1
1191 1987 1
1492 1987 1
1637 1987 1
1932 1987 1
1961 1987 1
1982 1987 1
1985 1987 1
1986 1987 1
1987 1987 5
1709 1988 1
1817 1988 1
1905 1988 1
1917 1988 1
1975 1988 1
1981 1988 1
1983 1988 2
1985 1988 2
1987 1988 2
1988 1988 3
1210 1989 1
1315 1989 1
1530 1989 1
1630 1989 1
1664 1989 1
1910 1989 1
1934 1989 1
1939 1989 1
1944 1989 1
1947 1989 1
1954 1989 1
1975 1989 1
1976 1989 1
1982 1989 1
1984 1989 1
1987 1989 1
1988 1989 4
1989 1989 1
1164 1990 1
1241 1990 1
1242 1990 1
1391 1990 1
1542 1990 1
1689 1990 1
1904 1990 1
1948 1990 1
1977 1990 1
1978 1990 1
1983 1990 1
1984 1990 1
1988 1990 1
1989 1990 3
1990 1990 1
1665 1991 1
1737 1991 1
1774 1991 1
1846 1991 1
1978 1991 1
1979 1991 1
1980 1991 1
1982 1991 1
1991 1991 3
1074 1992 1
1332 1992 1
1543 1992 1
1559 1992 1
1717 1992 1
1891 1992 1
1901 1992 1
1951 1992 1
1973 1992 1
1981 1992 1
1987 1992 1
1990 1992 2
1991 1992 3
1992 1992 2
1247 1993 1
1399 1993 1
1755 1993 1
1813 1993 1
1897 1993 1
1906 1993 1
1932 1993 1
1958 1993 1
1961 1993 1
1978 1993 1
1979 1993 1
1985 1993 2
1986 1993 1
1988 1993 1
1989 1993 2
1992 1993 2
1993 1993 1
800 1996 1
912 1996 1
422 1998 1
732 1999 1
916 2002 1
244 2003 1
825 2003 1
524 2005 1
402 2006 1
299 2007 1
466 2007 1
706 2007 1
76 2009 1
658 2010 1
891 2014 1
952 2014 1
979 2014 1
374 2024 1
969 2024 1
211 2026 1
733 2026 1
850 2027 1
379 2028 1
701 2029 1
897 2029 1
901 2030 1
722 2036 1
850 2036 1
977 2040 1
935 2041 1
238 2043 1
751 2043 1
118 2045 1
194 2046 1
344 2051 1
628 2052 1
820 2055 1
667 2057 1
750 2057 1
519 2064 1
395 2067 1
254 2071 1
752 2077 1
912 2083 1
409 2097 1
930 2105 1
950 2106 1
12 2115 1
677 2116 1
220 2119 1
197 2122 1
162 2125 1
731 2129 1
533 2133 1
443 2134 1
160 2136 1
967 2138 1
117 2140 1
446 2149 1
240 2150 1
517 2151 1
419 2154 1
856 2156 1
714 2158 1
317 2159 1
474 2161 1
967 2161 1
862 2164 1
273 2171 1
604 2172 1
954 2173 1
76 2179 1
923 2179 1
473 2180 1
524 2180 1
612 2181 1
724 2181 1
285 2182 1
228 2183 1
668 2183 1
790 2183 1
188 2185 1
649 2185 1
868 2185 1
612 2186 1
286 2188 1
128 2189 1
403 2190 1
211 2193 1
574 2193 1
877 2193 1
447 2194 1
391 2195 1
487 2195 1
880 2195 1
385 2197 1
660 2197 1
854 2198 1
932 2199 1
479 2201 1
60 2202 1
724 2202 1
779 2203 1
845 2204 1
293 2205 1
712 2205 1
956 2205 1
968 2205 1
453 2207 1
177 2208 1
212 2208 1
426 2208 1
707 2208 1
88 2210 1
165 2212 1
532 2212 1
49 2217 1
214 2217 1
827 2218 1
300 2219 1
953 2219 1
186 2220 1
463 2222 1
564 2225 1
219 2227 1
689 2228 1
253 2231 1
946 2234 1
58 2235 1
746 2235 1
173 2237 1
837 2237 1
251 2239 1
116 2240 1
409 2241 1
588 2242 1
992 2242 1
253 2243 1
123 2244 1
497 2244 1
912 2244 1
970 2246 1
175 2248 1
783 2249 1
317 2250 1
25 2251 1
166 2251 1
837 2251 1
125 2254 1
504 2257 1
853 2257 1
199 2258 1
651 2258 1
240 2259 1
477 2259 1
862 2259 1
156 2260 1
881 2260 1
842 2261 1
95 2269 1
316 2269 1
592 2270 1
584 2271 1
972 2271 1
690 2273 1
990 2274 1
411 2276 1
786 2276 1
901 2276 1
462 2278 1
578 2278 1
625 2278 1
454 2281 1
768 2282 1
488 2286 1
226 2287 1
439 2287 1
229 2289 1
630 2289 1
751 2289 1
631 2290 1
121 2291 1
489 2291 1
821 2296 1
309 2298 1
562 2298 1
911 2301 1
371 2303 1
726 2306 1
963 2308 1
138 2309 1
190 2311 1
639 2311 1
581 2313 1
697 2314 1
483 2322 1
728 2323 1
82 2325 1
181 2325 1
890 2325 1
652 2326 1
249 2328 1
299 2328 1
505 2328 1
252 2331 1
774 2331 1
67 2333 1
187 2334 1
130 2335 1
158 2335 1
270 2336 1
468 2336 1
926 2336 1
178 2337 1
887 2337 1
557 2338 1
849 2338 1
499 2342 1
941 2342 1
195 2343 1
375 2343 1
640 2345 1
892 2347 1
740 2349 1
865 2349 1
550 2350 1
884 2351 1
474 2352 1
796 2352 1
777 2353 1
615 2356 1
222 2357 1
499 2359 1
108 2360 1
772 2361 1
906 2361 1
12 2362 1
935 2364 1
272 2365 1
526 2365 1
272 2367 1
843 2367 1
913 2367 1
650 2368 1
897 2368 1
164 2369 1
515 2371 1
457 2373 1
33 2375 1
613 2377 1
271 2378 1
843 2378 1
105 2379 1
12 2382 1
195 2383 1
12 2385 1
978 2387 1
831 2388 1
977 2388 1
76 2389 1
140 2389 1
180 2390 1
375 2393 1
343 2394 1
268 2395 1
994 2395 1
296 2398 1
953 2398 1
404 2399 1
538 2399 1
440 2403 1
416 2409 1
195 2410 1
339 2419 1
177 2428 1
214 2429 1
695 2429 1
434 2430 1
232 2474 1
561 2865 1
59 2900 1
798 2912 1
887 2913 1
543 2914 1
693 2914 1
459 2915 1
890 2915 1
154 2917 1
779 2920 1
18 2933 1
166 2936 1
177 2943 1
243 2943 1
289 2943 1
894 2943 1
411 2944 1
919 2944 1
197 2946 1
785 2950 1
119 2951 1
725 2954 1
417 2955 1
399 2956 1
702 2957 1
752 2958 1
639 2967 1
485 2968 1
477 2976 1
1665 1994 1
1745 1994 1
1901 1994 1
1904 1994 1
1907 1994 1
1929 1994 1
1959 1994 1
1974 1994 1
1978 1994 2
1982 1994 1
1986 1994 1
1988 1994 1
1993 1994 2
1486 1995 1
1682 1995 1
1726 1995 1
1736 1995 1
1940 1995 1
1981 1995 1
1984 1995 1
1988 1995 1
1992 1995 1
1547 1996 1
1974 1996 1
1987 1996 1
1990 1996 1
1741 1997 1
1918 1997 1
1295 1998 1
1839 1998 1
1867 1998 1
1905 1998 1
1417 1999 1
1587 1999 1
1701 1999 1
1723 1999 1
1726 1999 1
1868 1999 1
1225 2000 1
1552 2000 1
1692 2000 1
1807 2000 1
1867 2000 1
1897 2000 1
1974 2000 1
1991 2000 1
1338 2001 1
1744 2001 1
1799 2001 1
1846 2001 1
1982 2001 1
1983 2001 1
1985 2001 1
1362 2002 1
1399 2002 1
1795 2002 1
1991 2002 1
1179 2003 1
1533 2003 1
1698 2003 1
1944 2003 1
1982 2003 1
1090 2004 1
1303 2004 1
1817 2004 1
1826 2004 1
1884 2004 1
1991 2004 1
1346 2005 1
1381 2005 1
1854 2005 1
1894 2005 1
1901 2005 1
1991 2005 1
1239 2006 1
1798 2006 1
1888 2006 1
1905 2006 1
1936 2006 1
1350 2007 1
1825 2007 1
1934 2007 1
1861 2008 1
1891 2008 1
1897 2008 1
1989 2008 1
1345 2009 1
1979 2009 1
1644 2010 1
1731 2010 1
1772 2010 1
1877 2010 1
1988 2010 1
1520 2011 1
1533 2011 1
1806 2011 1
1969 2011 1
1982 2011 1
1218 2012 1
1442 2012 1
1887 2012 1
1906 2012 1
1990 2012 1
1993 2012 1
1343 2013 1
1768 2013 1
1888 2013 1
1903 2013 1
1919 2013 1
1928 2013 1
1942 2013 1
1246 2014 1
1317 2014 1
1853 2014 1
1978 2014 1
1675 2015 1
1819 2015 1
1650 2016 1
1792 2016 1
1934 2016 1
1983 2016 1
1485 2017 1
1797 2017 1
1817 2017 1
1883 2017 1
1895 2018 1
1554 2019 1
1937 2019 1
1988 2019 1
1729 2020 1
1966 2021 1
1042 2022 1
1147 2022 1
1992 2022 1
1625 2023 1
1691 2023 1
1794 2023 1
1892 2023 1
1897 2023 1
1794 2024 1
1824 2024 1
1989 2024 1
1631 2025 1
1801 2025 1
1882 2025 1
1991 2025 1
1186 2026 1
1492 2026 1
1506 2026 1
1890 2026 1
1985 2026 1
1259 2027 1
1425 2027 1
1767 2027 1
1886 2027 1
1587 2028 1
1701 2028 1
1910 2028 1
1982 2028 1
1989 2028 1
1318 2029 1
1530 2029 1
1722 2029 1
1909 2029 1
1950 2029 1
1966 2029 1
1596 2030 1
1802 2030 1
1157 2031 1
1409 2031 1
1532 2031 1
1556 2031 1
1558 2031 1
1654 2031 1
1666 2031 1
1672 2031 1
1919 2031 1
1574 2032 1
1650 2032 1
1910 2032 1
1933 2032 1
1952 2032 1
1962 2032 1
1981 2032 1
1212 2033 1
1518 2033 1
1605 2033 1
1736 2033 1
1822 2033 1
1933 2033 1
1943 2033 1
1947 2033 1
1954 2033 1
1155 2034 1
1555 2034 1
1088 2035 1
1397 2035 1
1613 2035 1
1615 2035 1
1984 2035 1
1989 2035 1
1330 2036 1
1627 2036 1
1841 2037 1
1893 2037 1
1974 2037 2
1985 2037 1
1991 2037 1
1315 2038 1
1452 2038 1
1915 2038 1
1992 2038 1
1152 2039 1
1634 2039 1
1823 2039 1
1962 2039 1
1974 2039 1
1508 2040 1
1537 2040 1
1659 2040 1
1397 2041 1
1648 2041 1
1675 2041 1
1702 2041 1
1913 2041 1
1959 2041 1
1583 2042 1
1944 2042 1
1562 2043 1
1697 2043 1
1882 2043 1
1650 2044 1
1917 2044 1
1425 2045 1
1582 2045 1
1501 2046 1
1804 2046 1
1988 2046 1
1600 2047 1
1657 2047 1
1984 2047 1
1602 2048 1
1953 2048 1
1438 2049 1
1605 2049 1
1769 2049 1
1784 2049 1
1654 2050 1
1959 2050 1
1427 2052 1
1587 2052 1
1596 2052 1
1944 2052 1
1963 2052 1
1976 2052 1
1634 2053 1
1766 2053 1
1372 2054 1
1394 2054 1
1381 2055 1
1630 2055 1
1733 2055 1
1966 2055 1
1384 2056 1
1809 2056 1
1843 2056 1
1937 2056 1
1990 2056 1
1117 2057 1
1380 2057 1
1440 2057 1
1644 2057 1
1908 2057 1
1454 2058 1
1456 2058 1
1466 2058 1
1534 2058 1
1967 2058 1
1979 2058 1
1485 2059 1
1522 2059 1
1595 2059 1
1603 2059 1
1696 2059 1
1720 2059 1
1983 2059 1
1945 2060 1
1637 2062 1
1882 2062 1
1345 2063 1
1657 2063 1
1725 2063 1
1946 2063 1
1973 2063 1
1979 2063 1
1400 2064 1
1824 2065 1
1927 2065 1
1941 2065 1
1904 2066 1
1951 2067 1
1961 2067 1
1593 2068 1
1950 2068 1
1707 2069 1
1979 2069 1
1548 2071 1
1578 2071 1
1808 2071 1
1906 2071 1
1042 2074 1
1357 2075 1
1725 2075 1
1901 2075 1
1928 2075 1
1051 2076 1
1432 2076 1
1436 2076 1
1663 2077 1
1980 2077 1
1985 2078 1
1157 2079 1
1501 2079 1
1651 2079 1
1817 2079 1
1481 2080 1
1667 2080 1
1898 2080 1
1985 2080 1
1082 2081 1
1237 2081 1
1606 2081 1
1898 2081 1
1981 2081 1
1335 2082 1
1618 2082 1
1747 2082 1
1989 2082 1
1581 2083 1
1815 2083 1
1467 2084 1
1758 2084 1
1978 2084 1
1537 2086 1
1905 2086 1
1386 2087 1
1446 2087 1
1610 2087 1
1911 2087 1
1938 2087 1
1982 2087 1
1221 2088 1
1658 2088 1
1763 2088 1
1204 2089 1
1444 2089 1
1635 2089 1
1706 2089 1
1980 2089 1
1583 2090 1
1811 2090 1
1135 2091 1
1631 2091 1
1675 2091 1
1812 2091 1
1883 2091 1
1948 2091 1
1960 2091 1
1486 2092 1
1527 2092 1
1566 2092 1
1609 2092 1
1138 2093 1
1651 2093 1
1822 2093 1
1906 2093 1
1091 2094 1
1521 2094 1
1988 2094 1
1103 2096 1
1598 2096 1
1726 2096 1
1731 2096 1
1910 2096 1
1954 2096 1
1539 2097 1
1629 2097 1
1912 2097 1
1485 2098 1
1550 2098 1
1919 2098 1
1386 2099 1
1517 2099 1
1592 2099 1
1984 2099 1
1582 2100 1
1822 2100 1
1946 2100 1
1984 2100 1
1300 2101 1
1160 2102 1
1264 2102 1
1475 2102 1
1886 2102 1
1917 2103 1
1181 2104 1
1484 2104 1
1753 2105 1
1945 2105 1
1707 2107 1
1511 2109 1
1940 2109 1
1624 2110 1
1006 2111 1
1452 2111 1
1193 2112 1
1676 2112 1
1804 2112 1
1978 2114 1
1532 2115 1
1717 2115 1
1759 2115 1
1399 2116 1
1584 2117 1
1660 2117 1
1686 2117 1
1751 2117 1
1830 2118 1
1902 2118 1
1944 2118 1
1950 2118 1
1953 2118 1
1316 2119 1
1718 2119 1
1790 2119 1
1962 2119 1
1477 2120 1
1562 2120 1
1271 2121 1
1487 2121 1
1954 2121 1
1135 2122 1
1290 2122 1
1154 2123 1
1867 2123 1
1948 2123 1
1984 2123 1
1365 2124 1
1947 2124 1
1965 2124 1
1367 2125 1
1379 2125 1
1478 2125 1
1652 2125 1
1849 2126 1
1171 2128 1
1658 2128 1
1978 2128 1
1437 2129 1
1652 2129 1
1023 2130 1
1568 2130 1
1725 2130 1
1766 2130 1
1861 2130 1
1923 2130 1
1935 2130 1
1330 2131 1
1467 2132 1
1496 2132 1
1907 2132 1
1939 2132 1
1949 2132 1
1988 2132 1
1482 2133 1
1638 2133 1
1639 2133 1
1275 2135 1
1461 2136 1
1933 2136 1
1990 2136 1
1639 2137 1
1710 2137 1
1984 2137 1
1082 2138 1
1156 2139 1
1912 2139 1
1961 2139 1
1976 2139 1
1977 2139 1
1986 2139 1
1199 2140 1
1204 2140 1
1228 2140 1
1293 2140 1
1762 2140 1
1771 2140 1
1898 2140 1
1252 2141 1
1928 2142 1
1950 2142 1
1105 2143 1
1393 2143 1
1474 2143 1
1588 2144 1
1595 2144 1
1659 2144 1
1924 2144 1
999 2145 1
1155 2145 1
1372 2145 1
1586 2145 1
1733 2145 1
1981 2145 1
1056 2146 1
1383 2146 1
1407 2146 1
1811 2146 1
1902 2146 1
1909 2146 1
1921 2146 1
1973 2146 1
1134 2147 1
1508 2148 1
1578 2148 1
1628 2148 1
1629 2148 1
1715 2148 1
1329 2149 1
1881 2149 1
1194 2150 1
1537 2150 1
1837 2150 1
1915 2150 1
1491 2151 1
1804 2151 1
1805 2151 1
1806 2151 1
1822 2151 1
1278 2152 1
1571 2152 1
1697 2152 1
1898 2152 1
1143 2153 1
1244 2153 1
1908 2153 1
1240 2154 1
1798 2154 1
1840 2154 1
1772 2155 1
1903 2155 1
1906 2155 1
1530 2156 1
1537 2156 2
1881 2156 1
1883 2156 1
1896 2156 1
1908 2156 1
1982 2156 2
1496 2157 1
1586 2157 1
1690 2157 1
1771 2157 1
1788 2157 1
1820 2157 1
1109 2158 1
1143 2158 1
1671 2158 1
1682 2158 1
1908 2158 1
1941 2158 1
1972 2158 1
1698 2159 1
1716 2159 1
1768 2159 1
1775 2159 1
1926 2159 1
1927 2159 1
1729 2160 1
1763 2160 1
1775 2160 1
1992 2160 1
1365 2161 1
1749 2161 1
1975 2161 1
1231 2162 1
1367 2162 1
1515 2162 1
1708 2163 1
1058 2165 1
1082 2166 1
1578 2166 1
1876 2166 1
1973 2166 1
1375 2170 1
1854 2170 1
1545 2171 1
1836 2171 1
1054 2172 1
1771 2172 1
1826 2172 1
1227 2173 1
1381 2173 1
1395 2173 1
1420 2173 1
1865 2173 1
1122 2174 1
1342 2174 1
1627 2174 1
1975 2174 1
1734 2175 1
1855 2175 1
1030 2176 1
1291 2177 1
1799 2177 1
1546 2178 1
1811 2180 1
1845 2180 1
1738 2181 1
1070 2185 1
1877 2185 1
1076 2187 1
1859 2187 1
1899 2187 1
1011 2188 1
1993 2188 1
1906 2189 1
1679 2190 1
1885 2190 1
1200 2192 1
1085 2196 1
1088 2197 1
1655 2197 1
1875 2197 1
1070 2198 1
1877 2198 1
1041 2199 1
1361 2199 1
1799 2199 1
1679 2200 1
1809 2200 1
1869 2200 1
1345 2201 1
1685 2202 1
1979 2202 1
1270 2203 1
1714 2204 1
1870 2204 1
1909 2205 1
1835 2206 1
1769 2207 1
1727 2209 1
1056 2210 1
1495 2210 1
1799 2211 1
1304 2212 1
1520 2212 1
1721 2212 1
1934 2212 1
1211 2213 1
1747 2213 1
1067 2216 1
1725 2217 1
1732 2220 1
1910 2220 1
1988 2220 1
1234 2222 1
1866 2222 1
1345 2223 1
1709 2223 1
1743 2224 1
1933 2224 1
1174 2229 1
1007 2232 1
1046 2232 1
1354 2232 1
1777 2233 1
1888 2233 1
1930 2234 1
1980 2234 1
1800 2235 1
1839 2235 1
1385 2236 1
1773 2236 1
1814 2236 1
1987 2236 1
1808 2237 1
1293 2238 1
1513 2238 1
1752 2238 1
1983 2238 1
1633 2239 1
1242 2240 1
1726 2240 1
1789 2240 1
1817 2241 1
1824 2242 1
1165 2243 1
1957 2243 1
1140 2244 1
1188 2244 1
1804 2244 1
1837 2244 1
1372 2245 1
1706 2245 1
1451 2246 1
1841 2246 1
1985 2246 1
1535 2247 1
1445 2248 1
1263 2250 1
1441 2251 1
1819 2251 1
1741 2252 1
1862 2252 1
1197 2255 1
1837 2255 1
1754 2256 1
1833 2257 1
1271 2258 1
1881 2258 1
1549 2260 1
1932 2260 1
1141 2261 1
1107 2263 1
1493 2263 1
1215 2265 1
1301 2265 1
1459 2265 1
1660 2265 1
1672 2265 1
1749 2265 1
1813 2265 1
1071 2266 1
1824 2266 1
1288 2267 1
1336 2267 1
1581 2268 1
1616 2268 1
1933 2268 1
1478 2269 1
1509 2269 1
1143 2270 1
1150 2270 1
1825 2270 1
1982 2270 1
1338 2271 1
1664 2271 1
1772 2271 1
1797 2271 1
1830 2271 1
1992 2271 1
1868 2272 1
1592 2273 1
1993 2274 1
1005 2275 1
1248 2276 1
1644 2277 1
1358 2278 1
1486 2278 1
1802 2278 1
1032 2279 1
1926 2279 1
1298 2280 1
1475 2280 1
1512 2280 1
1839 2281 1
1883 2281 1
1176 2282 1
1392 2282 1
1945 2282 1
1352 2284 1
1807 2285 1
1808 2285 1
1612 2286 1
1714 2286 1
1076 2287 1
1868 2288 1
1986 2290 1
1979 2291 1
1171 2293 1
1033 2295 1
1384 2295 1
1775 2296 1
1964 2296 1
1321 2297 1
1795 2297 1
1159 2298 1
1221 2298 1
1844 2298 1
1213 2300 1
1547 2300 1
1770 2300 1
1247 2301 1
1386 2301 1
1401 2301 1
1912 2301 1
1494 2303 1
1808 2303 1
1988 2303 1
1149 2304 1
1519 2304 1
1693 2304 1
1742 2304 1
1333 2305 1
1941 2305 1
1180 2306 1
1753 2306 1
1006 2307 1
1852 2309 1
1882 2309 1
1932 2309 1
1981 2309 1
1983 2309 1
1126 2310 1
1702 2310 1
1811 2310 1
1526 2311 1
1795 2311 1
1647 2312 1
1488 2313 1
1760 2314 1
1895 2314 1
1897 2314 1
1910 2315 1
1368 2316 1
1739 2317 1
1770 2317 1
1302 2318 1
1657 2318 1
1716 2318 1
1939 2318 1
1548 2319 1
1208 2320 1
1756 2320 1
1934 2320 1
1944 2320 1
1965 2320 1
1304 2321 1
1899 2321 1
1563 2322 1
1810 2322 1
1862 2323 1
1113 2324 1
1582 2324 1
1934 2324 1
1340 2325 1
1429 2325 1
1909 2325 1
1216 2326 1
1987 2326 1
1477 2327 1
1842 2327 1
1189 2328 1
1744 2328 1
1750 2328 1
1712 2329 1
1821 2329 1
1855 2330 1
1547 2331 1
1882 2332 1
1061 2333 1
1846 2333 1
1834 2334 1
1026 2335 1
1633 2335 1
1708 2336 1
1610 2338 1
1831 2339 1
1057 2341 1
1090 2342 1
1787 2342 1
1001 2343 1
1640 2343 1
1742 2343 1
1882 2344 1
1832 2345 1
1048 2346 1
1043 2347 1
1344 2347 1
1929 2349 1
1815 2350 1
1547 2351 1
1339 2352 1
1890 2352 1
1146 2353 1
1260 2353 1
1865 2353 1
1943 2353 1
1009 2354 1
1028 2355 1
1457 2355 1
1820 2355 1
1862 2355 1
1553 2357 1
1540 2359 1
1703 2359 1
1749 2359 1
1807 2360 1
1990 2360 1
1279 2361 1
1858 2361 1
1968 2361 1
1277 2362 1
1815 2362 1
1626 2363 1
1919 2364 1
1395 2365 1
1436 2365 1
1531 2365 1
1933 2366 1
1987 2366 1
1118 2367 1
1760 2367 1
1393 2368 1
1849 2368 1
1441 2369 1
1708 2369 1
1315 2371 1
1820 2371 1
1984 2371 1
1240 2372 1
1655 2372 1
1883 2372 1
1504 2373 1
1238 2375 1
1772 2375 1
1973 2375 1
1546 2376 1
1886 2376 1
1192 2377 1
1386 2377 1
1453 2377 1
1187 2378 1
1931 2378 1
1933 2378 1
1610 2379 1
1700 2379 1
1945 2379 1
1335 2380 1
1676 2380 1
1977 2380 1
1251 2381 1
1404 2381 1
1530 2381 1
1935 2381 1
1738 2382 1
1407 2383 1
1140 2384 1
1978 2384 1
1484 2385 1
1628 2385 1
1275 2386 1
1840 2386 1
1898 2386 1
1525 2389 1
1765 2389 1
1813 2390 1
1962 2390 1
1475 2392 1
1750 2392 1
1253 2393 1
1880 2393 1
1018 2394 1
1357 2395 1
1695 2395 1
1802 2395 1
1858 2395 2
1288 2396 1
1351 2397 1
1725 2397 1
1781 2397 1
1824 2397 1
1717 2402 1
1894 2402 1
1867 2422 1
1402 2424 1
1045 2426 1
1887 2427 1
1762 2428 1
1164 2431 1
1594 2431 1
1693 2431 1
1223 2432 1
1257 2457 1
1899 2463 1
1899 2493 1
1460 2500 1
1752 2500 1
1646 2501 1
1960 2503 1
1654 2865 1
1440 2872 1
1641 2872 1
1169 2874 1
1983 2878 1
1052 2891 1
1083 2898 1
1789 2909 1
1261 2912 1
1482 2917 1
1395 2934 1
1789 2940 1
1823 2949 1
1400 2950 1
1312 2953 1
1264 2954 1
1027 2956 1
1958 2957 1
1994 1994 1
1995 1995 3
1997 1997 1
1994 1998 1
1995 1998 1
1995 1999 2
1998 1999 2
1999 1999 3
1996 2000 1
1997 2000 1
1999 2000 1
2000 2000 1
2001 2001 2
1995 2002 1
1996 2002 1
2000 2002 1
2001 2002 3
2003 2004 1
1996 2005 2
2000 2005 1
2003 2005 1
2005 2005 1
2003 2006 1
2006 2006 2
1998 2007 1
1999 2007 1
2002 2007 1
2001 2008 1
2004 2008 3
2007 2008 1
2008 2008 1
1997 2009 1
1999 2009 1
2006 2009 1
2009 2009 1
1994 2010 1
2007 2010 1
2010 2010 1
1994 2011 1
2009 2011 1
2010 2011 2
2011 2011 2
1994 2012 1
2006 2012 1
2007 2012 1
2008 2012 1
2011 2012 2
2012 2012 3
1994 2013 1
2011 2013 1
1994 2014 1
1995 2014 1
2006 2014 1
2013 2014 4
2014 2014 5
1995 2015 1
2002 2015 1
2006 2015 1
2014 2015 1
2015 2015 2
1995 2016 2
2007 2016 1
2011 2016 1
2012 2016 1
2014 2016 2
2015 2016 2
2016 2016 5
2010 2017 1
2011 2017 1
2014 2017 1
2015 2017 2
2001 2018 1
2006 2018 1
2007 2018 1
2010 2018 1
2014 2018 1
1998 2019 1
2018 2019 2
2019 2019 1
1996 2020 1
2008 2020 1
2012 2020 1
2020 2021 2
2021 2021 2
2003 2022 1
2014 2022 1
2019 2022 1
2021 2022 4
2002 2023 1
2017 2023 1
2020 2023 1
2022 2023 1
2023 2023 3
2007 2024 1
2008 2024 1
2016 2024 1
2020 2024 1
2022 2024 1
2023 2024 2
2024 2024 3
1995 2025 1
1997 2025 1
1998 2025 1
2001 2025 1
2010 2025 1
2014 2025 1
2016 2025 1
2017 2025 1
2019 2025 2
2020 2025 1
2024 2025 4
2025 2025 1
1996 2026 2
2010 2026 1
2011 2026 1
2022 2026 1
2023 2026 2
2024 2026 1
2025 2026 2
2026 2026 3
2004 2027 1
2013 2027 1
2014 2027 1
2015 2027 1
2016 2027 1
2017 2027 1
2018 2027 2
2025 2027 1
2026 2027 8
2027 2027 3
2013 2028 1
2018 2028 1
2021 2028 1
2025 2028 1
2026 2028 3
2027 2028 3
2028 2028 1
2011 2029 1
2012 2029 1
2015 2029 1
2027 2029 2
2028 2029 2
2029 2029 1
2024 2030 1
2027 2030 1
2030 2030 2
2028 2031 1
2029 2031 2
2030 2031 1
2031 2031 5
2030 2032 3
2031 2032 1
2032 2032 3
2011 2033 1
2014 2033 1
2016 2033 1
2019 2033 1
2026 2033 1
2027 2033 1
2032 2033 1
2033 2033 2
2007 2034 1
2010 2034 1
2031 2034 1
2032 2034 1
2033 2034 1
2034 2034 3
2012 2035 1
2031 2035 2
2034 2035 1
2035 2035 1
2027 2036 1
2030 2036 1
2031 2036 2
2032 2036 1
2033 2036 1
2034 2036 1
2035 2036 1
2032 2037 1
2034 2037 2
2036 2037 3
2037 2037 1
2033 2038 2
2036 2038 1
2037 2038 3
2038 2038 1
2017 2039 1
2029 2039 1
2037 2039 1
2039 2039 2
2026 2040 1
2033 2040 1
2036 2040 1
2038 2040 1
2039 2040 6
2030 2041 1
2033 2041 2
2036 2041 1
2038 2041 1
2040 2041 2
2041 2041 2
2014 2042 1
2027 2042 1
2031 2042 1
2035 2042 1
2038 2042 1
2041 2042 1
2034 2043 1
2040 2043 1
2041 2043 1
2042 2043 1
2043 2043 2
2027 2044 1
2028 2044 1
2042 2044 1
2044 2044 3
2023 2045 1
2038 2045 1
2042 2045 1
2045 2045 2
2026 2046 1
2031 2046 1
2045 2046 1
2032 2047 1
2036 2047 1
2044 2047 1
2046 2047 1
2047 2047 2
2026 2048 1
2033 2048 1
2034 2048 1
2036 2048 1
2040 2048 1
2041 2048 2
2045 2048 1
2037 2049 1
2049 2049 1
2031 2050 1
2033 2050 1
2034 2051 1
2037 2051 2
2043 2051 1
2047 2051 1
2051 2051 1
2041 2052 1
2051 2052 2
2052 2052 2
2024 2053 1
2029 2053 1
2041 2053 1
2048 2053 1
2049 2053 1
2051 2053 1
2052 2053 2
2053 2053 1
2028 2054 1
2031 2054 1
2036 2054 1
2043 2054 1
2052 2054 1
2054 2054 1
2054 2055 1
2033 2056 1
2052 2056 2
2028 2057 1
2040 2057 1
2042 2057 1
2044 2057 2
2048 2057 2
2052 2057 1
2054 2057 2
2055 2057 1
2056 2057 2
2057 2057 2
2027 2058 2
2048 2058 1
2050 2058 1
2055 2058 1
2056 2058 1
2057 2058 2
2058 2058 2
2030 2059 1
2032 2059 1
2038 2059 1
2040 2059 1
2041 2059 1
2047 2059 1
2055 2059 1
2058 2059 1
2031 2060 2
2036 2060 1
2041 2060 1
2054 2060 1
2055 2060 1
2056 2060 1
2057 2060 1
2060 2060 2
2010 2061 1
2026 2061 1
2050 2061 1
2056 2061 1
2061 2061 1
2028 2062 1
2032 2062 1
2039 2062 1
2042 2062 1
2049 2062 1
2062 2062 2
2028 2063 1
2054 2063 1
2058 2063 1
2060 2063 1
2061 2063 1
2063 2063 3
2011 2064 1
2057 2064 1
2058 2064 1
2062 2064 1
2064 2064 1
2010 2065 1
2036 2065 1
2037 2065 2
2045 2065 1
2051 2065 1
2064 2065 5
2041 2066 1
2049 2066 1
2054 2066 1
2062 2066 1
2065 2066 2
2066 2066 1
2046 2067 1
2053 2067 1
2061 2067 1
2063 2067 1
2065 2067 1
2067 2067 1
2030 2068 1
2040 2068 1
2041 2068 1
2053 2068 1
2058 2068 1
2060 2068 1
2067 2068 1
2068 2068 3
2015 2069 1
2030 2069 1
2057 2069 2
2063 2069 1
2067 2069 1
2030 2070 1
2034 2070 1
2054 2070 1
2062 2070 1
2065 2070 1
2069 2070 1
2034 2071 1
2052 2071 1
2071 2071 1
2053 2072 1
2067 2072 1
2070 2072 1
2072 2074 2
2008 2075 1
2047 2075 1
2064 2075 1
2034 2076 2
2054 2076 1
2059 2076 1
2060 2076 1
2076 2076 1
2057 2077 1
2072 2077 1
2075 2077 1
2077 2077 1
2059 2078 1
2076 2078 1
2077 2078 1
2078 2078 2
2026 2079 1
2028 2079 1
2052 2079 1
2059 2079 1
2061 2079 1
2069 2079 1
2078 2079 1
2079 2079 1
2029 2080 2
2057 2080 1
2079 2080 5
2080 2080 1
2023 2081 1
2052 2081 1
2059 2081 1
2068 2081 1
2078 2081 1
2081 2081 2
2067 2082 1
2082 2082 2
2076 2083 1
2079 2083 1
2083 2083 3
2032 2084 1
2054 2084 1
2067 2084 1
2076 2084 1
2081 2084 2
2043 2085 1
2052 2085 1
2057 2085 1
2079 2085 1
2083 2085 1
2084 2085 2
2085 2085 1
2047 2086 1
2067 2086 1
2083 2086 1
2085 2086 1
2086 2086 3
2012 2087 1
2041 2087 1
2085 2087 1
2087 2087 1
2002 2088 1
2036 2088 1
2053 2088 1
2061 2088 1
2070 2088 1
2071 2088 1
2076 2088 1
2079 2088 1
2082 2088 1
2084 2088 1
2088 2088 3
2017 2089 1
2054 2089 1
2075 2089 1
2083 2089 1
2084 2089 1
2086 2089 1
2089 2089 1
2012 2090 1
2037 2090 1
2078 2090 1
2080 2090 1
2081 2090 1
2088 2090 2
2090 2090 1
2009 2091 1
2051 2091 1
2076 2091 1
2080 2091 1
2089 2091 2
2090 2091 1
2091 2091 2
2056 2092 1
2081 2092 1
2082 2092 1
2088 2092 2
2091 2092 3
2092 2092 1
2018 2093 1
2082 2093 1
2083 2093 1
2086 2093 1
2092 2093 1
2076 2094 1
2091 2094 1
2094 2094 4
2094 2095 2
2095 2095 2
2069 2096 1
2096 2096 1
2062 2097 1
2072 2097 1
2089 2097 1
2092 2097 1
2093 2097 2
2096 2097 2
2097 2097 1
2013 2098 1
2075 2098 1
2078 2098 1
2094 2098 1
2095 2098 2
2077 2099 1
2085 2099 1
2088 2099 1
2097 2099 1
2098 2099 1
2099 2099 1
2029 2100 1
2089 2100 1
2094 2100 1
2095 2100 1
2096 2100 1
2097 2100 1
2099 2100 1
2100 2100 2
2001 2101 1
2011 2101 1
2043 2101 1
2079 2101 1
2090 2102 1
2094 2102 1
2100 2102 1
2102 2102 2
2039 2103 1
2094 2103 1
2101 2103 1
2088 2104 1
2099 2104 1
2104 2104 2
2001 2105 1
2084 2105 1
2098 2105 1
2099 2105 1
2036 2106 1
2097 2106 1
2105 2106 1
2055 2107 1
2089 2107 1
2098 2107 1
2102 2107 1
2103 2107 1
2105 2107 1
2107 2107 1
2030 2108 1
2091 2108 4
2094 2108 1
2098 2108 1
2104 2108 1
2107 2108 1
2016 2109 1
2056 2109 1
2101 2109 1
2104 2109 1
2108 2109 1
2109 2109 1
2075 2110 1
2080 2110 1
2097 2110 1
2098 2110 1
2109 2110 1
2110 2110 1
2067 2111 1
2101 2111 1
2104 2111 1
2108 2111 1
2109 2111 1
2110 2111 1
2076 2112 1
2081 2112 1
2096 2112 1
2110 2112 2
2111 2112 1
2112 2112 2
2078 2113 1
2090 2113 1
2110 2113 1
2033 2114 1
2057 2114 2
2099 2114 1
2103 2114 1
2111 2114 1
2082 2115 1
2091 2115 1
2093 2115 1
2098 2115 1
2103 2115 1
2109 2115 1
2113 2115 1
2115 2115 3
2088 2116 2
2103 2116 2
2109 2116 1
2041 2117 1
2094 2117 1
2096 2117 1
2100 2117 1
2106 2117 1
2111 2117 2
2114 2117 1
2117 2117 1
2040 2118 1
2056 2118 1
2090 2118 1
2099 2118 1
2105 2118 1
2107 2118 1
2109 2118 1
2110 2118 1
2114 2118 2
2117 2118 1
2118 2118 1
2000 2119 1
2091 2119 1
2092 2119 1
2099 2119 1
2100 2119 1
2113 2119 1
2114 2119 1
2118 2119 1
2119 2119 1
2010 2120 1
2024 2120 1
2085 2120 1
2104 2120 1
2106 2120 1
2117 2120 1
2119 2120 3
2120 2120 1
2084 2121 1
2086 2121 1
2090 2121 1
2097 2121 1
2108 2121 1
2113 2121 1
2117 2121 1
2118 2121 1
2120 2121 1
2121 2121 2
2044 2122 1
2091 2122 1
2115 2122 1
2117 2122 1
2121 2122 2
2122 2122 1
2035 2123 1
2048 2123 1
2071 2123 1
2120 2123 1
2115 2124 1
2117 2124 1
2123 2124 1
2031 2125 1
2120 2125 1
2088 2126 1
2111 2126 1
2120 2126 1
2125 2126 3
2126 2126 3
2030 2127 1
2096 2127 1
2109 2127 1
2118 2127 1
2122 2127 1
2126 2127 1
2127 2127 1
2077 2128 1
2109 2128 1
2119 2128 1
2126 2128 1
2056 2129 1
2078 2129 1
2092 2129 1
2100 2129 1
2119 2129 1
2129 2129 4
2094 2130 1
2118 2130 1
2119 2130 1
2120 2130 1
2121 2130 1
2125 2130 1
2127 2130 1
2128 2130 1
2129 2130 1
2130 2130 1
2103 2131 1
2109 2131 1
2111 2131 1
2115 2131 1
2129 2131 1
2131 2131 1
2089 2132 1
2110 2132 1
2115 2132 2
2121 2132 1
2122 2132 1
2127 2132 1
2132 2132 2
2018 2133 1
2081 2133 1
2082 2133 1
2097 2133 1
2116 2133 1
2123 2133 1
2130 2133 1
2131 2133 1
2133 2133 1
2035 2134 1
2095 2134 1
2117 2134 1
2131 2134 1
2133 2134 2
2134 2134 2
2035 2135 1
2053 2135 1
2056 2135 1
2057 2135 1
2121 2135 2
2127 2135 1
2133 2135 2
2134 2135 2
2135 2135 1
2052 2136 1
2102 2136 1
2125 2136 1
2127 2136 1
2128 2136 1
2129 2136 1
2134 2136 1
2026 2137 1
2104 2137 1
2119 2137 1
2126 2137 1
2135 2137 1
2136 2137 5
2137 2137 2
2042 2138 1
2077 2138 1
2121 2138 2
2126 2138 1
2134 2138 1
2136 2138 1
2025 2139 1
2037 2139 1
2071 2139 1
2109 2139 1
2130 2139 2
2134 2139 2
2138 2139 3
2139 2139 5
2018 2140 1
2030 2140 1
2121 2140 1
2123 2140 1
2129 2140 1
2137 2140 2
2138 2140 1
2139 2140 2
2140 2140 5
2015 2141 1
2062 2141 1
2071 2141 1
2104 2141 1
2111 2141 1
2120 2141 1
2131 2141 1
2134 2141 1
2136 2141 1
2137 2141 1
2138 2141 2
2139 2141 1
2140 2141 2
2141 2141 5
2075 2142 1
2090 2142 1
2107 2142 1
2120 2142 1
2122 2142 1
2124 2142 1
2127 2142 1
2130 2142 2
2131 2142 1
2135 2142 1
2139 2142 1
2140 2142 1
2141 2142 2
2142 2142 2
2054 2143 1
2113 2143 1
2120 2143 3
2122 2143 1
2123 2143 1
2134 2143 1
2136 2143 1
2140 2143 1
2141 2143 4
2143 2143 2
2077 2144 1
2114 2144 1
2133 2144 1
2137 2144 1
2138 2144 1
2139 2144 2
2141 2144 1
2144 2144 3
2025 2145 1
2063 2145 1
2084 2145 1
2092 2145 1
2100 2145 1
2116 2145 1
2130 2145 1
2137 2145 1
2140 2145 1
2142 2145 1
2144 2145 2
2145 2145 1
2077 2146 1
2113 2146 1
2120 2146 1
2130 2146 1
2135 2146 1
2140 2146 1
2141 2146 1
2142 2146 1
2144 2146 2
2145 2146 1
2146 2146 2
2009 2147 1
2054 2147 1
2109 2147 1
2111 2147 1
2115 2147 1
2118 2147 1
2130 2147 1
2137 2147 1
2142 2147 1
2146 2147 1
2010 2148 1
2033 2148 1
2112 2148 1
2131 2148 2
2139 2148 1
2140 2148 1
2143 2148 1
2144 2148 1
2145 2148 1
2146 2148 2
2147 2148 2
2014 2149 1
2057 2149 2
2094 2149 1
2100 2149 1
2118 2149 1
2138 2149 1
2139 2149 1
2141 2149 1
2146 2149 1
2147 2149 2
2148 2149 4
2149 2149 1
2121 2150 1
2128 2150 1
2135 2150 1
2139 2150 1
2140 2150 1
2142 2150 1
2143 2150 2
2147 2150 1
2148 2150 3
2149 2150 2
2150 2150 6
2026 2151 1
2058 2151 1
2139 2151 1
2141 2151 1
2142 2151 1
2146 2151 2
2149 2151 1
2151 2151 1
2076 2152 1
2091 2152 1
2107 2152 1
2116 2152 1
2132 2152 1
2135 2152 1
2139 2152 1
2141 2152 1
2148 2152 1
2150 2152 1
2151 2152 1
2152 2152 2
2092 2153 1
2102 2153 1
2110 2153 1
2116 2153 1
2121 2153 2
2128 2153 1
2139 2153 1
2144 2153 1
2147 2153 1
2148 2153 2
2149 2153 1
2150 2153 1
2152 2153 3
2153 2153 4
2028 2154 1
2065 2154 1
2090 2154 1
2094 2154 1
2123 2154 1
2124 2154 1
2128 2154 1
2136 2154 1
2139 2154 1
2142 2154 1
2148 2154 2
2149 2154 2
2150 2154 1
2152 2154 3
2153 2154 2
2154 2154 2
2030 2155 1
2077 2155 1
2081 2155 1
2103 2155 1
2131 2155 1
2135 2155 1
2144 2155 1
2146 2155 1
2151 2155 1
2153 2155 1
2154 2155 1
2155 2155 2
2071 2156 1
2087 2156 1
2094 2156 1
2140 2156 2
2147 2156 1
2148 2156 1
2150 2156 1
2153 2156 1
2154 2156 2
2156 2156 1
2029 2157 1
2034 2157 1
2098 2157 1
2110 2157 1
2139 2157 1
2140 2157 1
2143 2157 1
2144 2157 1
2154 2157 1
2155 2157 2
2156 2157 4
2157 2157 4
2086 2158 1
2115 2158 1
2120 2158 2
2139 2158 1
2144 2158 1
2150 2158 1
2154 2158 1
2155 2158 2
2156 2158 1
2157 2158 2
2158 2158 3
2027 2159 1
2098 2159 1
2104 2159 1
2130 2159 1
2136 2159 1
2140 2159 1
2147 2159 1
2149 2159 1
2150 2159 1
2152 2159 1
2156 2159 1
2157 2159 1
2158 2159 5
2159 2159 5
2048 2160 1
2108 2160 1
2116 2160 1
2139 2160 1
2149 2160 1
2155 2160 1
2156 2160 1
2157 2160 1
2159 2160 3
2160 2160 4
2023 2161 1
2031 2161 1
2118 2161 1
2131 2161 1
2143 2161 1
2146 2161 1
2155 2161 1
2157 2161 2
2158 2161 1
2159 2161 1
2160 2161 2
2161 2161 2
2030 2162 1
2102 2162 1
2128 2162 1
2149 2162 1
2154 2162 2
2155 2162 1
2158 2162 1
2159 2162 2
2161 2162 1
2162 2162 2
2132 2163 1
2138 2163 1
2153 2163 1
2159 2163 1
2162 2163 1
2163 2163 2
2027 2164 1
2157 2164 1
2163 2164 1
2164 2164 1
2110 2166 1
2117 2166 1
2159 2166 1
2164 2166 1
2164 2168 1
2164 2169 1
2146 2170 1
2159 2170 1
2169 2170 1
2170 2170 1
2094 2171 1
2158 2171 1
2170 2171 1
2171 2171 2
2002 2172 1
2153 2172 2
2157 2172 1
2169 2172 1
2170 2172 1
2171 2172 1
2172 2172 4
2157 2173 1
2159 2173 1
2162 2173 1
2163 2173 1
2173 2173 3
2156 2174 1
2159 2174 1
2166 2174 1
2169 2174 1
2172 2174 1
2173 2174 1
2164 2175 1
2169 2175 1
2174 2175 1
2175 2175 1
2139 2176 1
2162 2176 1
2174 2176 2
2176 2176 1
2024 2177 1
2150 2177 1
2152 2177 1
2155 2177 1
2161 2177 1
2175 2177 1
2176 2177 1
2177 2177 2
2162 2178 1
2169 2178 1
2172 2178 1
2173 2178 1
2176 2178 1
2177 2178 1
2178 2178 3
1997 2179 1
2117 2179 1
2176 2179 1
2178 2179 2
2108 2180 1
2177 2180 1
2178 2180 1
2179 2180 1
2180 2180 1
2156 2181 1
2177 2181 3
2178 2181 2
2180 2181 4
2181 2181 3
2099 2182 1
2156 2182 1
2174 2182 1
2175 2182 1
2176 2182 1
2177 2182 1
2178 2182 2
2179 2182 2
2182 2182 5
2152 2183 1
2161 2183 1
2176 2183 1
2179 2183 1
2182 2183 2
2151 2184 1
2177 2184 1
2178 2184 1
2179 2184 1
2183 2184 2
2184 2184 1
1998 2185 1
2183 2185 2
2185 2185 3
2171 2186 1
2178 2186 1
2183 2186 1
2185 2186 2
2186 2186 1
2154 2187 1
2170 2187 1
2185 2187 4
2186 2187 3
2187 2187 2
2023 2188 1
2145 2188 1
2183 2188 1
2186 2188 2
2187 2188 1
2188 2188 1
2161 2189 1
2180 2189 1
2181 2189 1
2182 2189 2
2186 2189 1
2189 2189 3
2166 2190 1
2175 2190 1
2180 2190 1
2186 2190 1
2187 2190 1
2188 2190 1
2190 2190 1
2180 2191 1
2185 2191 1
2189 2191 1
2190 2191 1
2191 2191 1
2164 2192 1
2183 2192 1
2184 2192 1
2188 2192 1
2189 2192 1
2190 2192 1
2191 2192 2
2192 2192 3
2142 2193 1
2145 2193 1
2180 2193 1
2186 2193 1
2187 2193 1
2189 2193 1
2190 2193 1
2192 2193 3
2193 2193 1
2006 2194 1
2178 2194 1
2187 2194 1
2190 2194 1
2191 2194 1
2192 2194 2
2193 2194 3
2194 2194 1
2064 2195 1
2159 2195 1
2174 2195 1
2179 2195 1
2189 2195 1
2193 2195 1
2194 2195 1
2195 2195 2
2177 2196 1
2182 2196 1
2192 2196 1
2195 2196 1
2196 2196 1
2019 2197 1
2189 2197 1
2195 2197 1
2196 2197 1
2161 2198 1
2189 2198 1
2190 2198 1
2195 2198 1
2196 2198 2
2197 2198 4
2152 2199 1
2195 2199 2
2196 2199 1
2197 2199 1
2199 2199 2
2117 2200 1
2190 2200 1
2192 2200 2
2194 2200 2
2196 2200 1
2199 2200 4
2111 2201 1
2180 2201 1
2186 2201 1
2192 2201 1
2198 2201 2
2200 2201 1
2201 2201 1
2178 2202 1
2183 2202 1
2186 2202 1
2190 2202 1
2192 2202 1
2193 2202 1
2194 2202 1
2198 2202 1
2200 2202 1
2201 2202 3
2202 2202 1
2185 2203 1
2201 2203 1
2202 2203 3
2203 2203 2
2031 2204 1
2162 2204 1
2189 2204 1
2190 2204 1
2199 2204 1
2203 2204 2
2204 2204 2
2141 2205 1
2183 2205 1
2192 2205 1
2194 2205 1
2203 2205 3
2204 2205 1
2205 2205 2
2079 2206 1
2185 2206 1
2193 2206 1
2204 2206 1
2205 2206 1
2206 2206 3
2180 2207 1
2204 2207 1
2206 2207 1
2207 2207 2
2139 2208 1
2189 2208 1
2192 2208 1
2194 2208 1
2200 2208 1
2201 2208 1
2202 2208 2
2203 2208 2
2205 2208 1
2206 2208 3
2207 2208 3
2208 2208 2
2144 2209 1
2189 2209 1
2192 2209 1
2193 2209 1
2199 2209 1
2200 2209 1
2202 2209 1
2203 2209 1
2205 2209 1
2206 2209 1
2207 2209 1
2208 2209 6
2209 2209 1
2182 2210 1
2184 2210 1
2194 2210 1
2206 2210 1
2208 2210 1
2210 2210 2
2156 2211 1
2190 2211 1
2197 2211 1
2204 2211 1
2209 2211 1
2211 2211 3
2189 2212 1
2201 2212 1
2205 2212 1
2208 2212 1
2210 2212 1
2211 2212 2
2212 2212 3
2203 2213 2
2213 2213 4
2037 2214 1
2206 2214 1
2207 2214 1
2210 2214 1
2211 2214 2
2213 2214 1
2214 2214 2
2207 2215 1
2210 2215 1
2211 2215 1
2213 2215 1
2215 2215 3
2202 2216 1
2204 2216 1
2211 2216 1
2172 2217 1
2197 2217 1
2204 2217 1
2211 2217 1
2215 2217 1
2217 2217 3
2203 2218 1
2206 2218 1
2213 2218 2
2215 2218 1
2217 2218 4
2000 2219 1
2194 2219 1
2210 2219 1
2218 2219 1
2219 2219 4
2176 2220 1
2187 2220 1
2207 2220 1
2212 2220 1
2215 2220 1
2216 2220 1
2217 2220 1
2218 2220 2
2219 2220 1
2220 2220 1
2213 2221 1
2219 2221 1
2220 2221 1
2209 2222 1
2221 2222 1
2222 2222 2
2203 2223 1
2221 2223 2
2220 2224 1
2224 2224 2
2210 2225 1
2211 2225 1
2215 2225 1
2216 2225 1
2218 2225 2
2223 2225 1
2224 2225 3
2225 2225 3
2212 2226 1
2214 2226 1
2219 2226 1
2220 2226 2
2225 2226 2
2070 2227 1
2210 2227 1
2213 2227 1
2214 2227 1
2215 2227 2
2220 2227 1
2222 2227 1
2224 2227 1
2225 2227 3
2227 2227 1
2190 2228 1
2218 2228 1
2220 2228 1
2227 2228 1
2193 2229 1
2204 2229 1
2211 2229 1
2222 2229 1
2156 2230 1
2179 2230 1
2193 2230 1
2211 2230 1
2212 2230 1
2214 2230 1
2220 2230 1
2221 2230 1
2224 2230 1
2227 2230 1
2229 2230 1
2230 2230 2
2184 2231 1
2218 2231 1
2225 2231 1
2231 2231 2
2071 2232 1
2220 2232 1
2225 2232 1
2229 2232 1
2231 2232 1
2232 2232 1
2233 2233 3
2047 2234 1
2175 2234 1
2195 2234 1
2225 2234 1
2232 2234 1
2233 2234 1
2234 2234 1
2107 2235 1
2203 2235 2
2210 2235 1
2225 2235 1
2227 2235 1
2229 2235 1
2233 2235 2
2234 2235 1
2235 2235 2
2144 2236 1
2213 2236 1
2217 2236 1
2225 2236 1
2227 2236 1
2228 2236 1
2233 2236 2
2235 2236 2
2236 2236 3
2227 2237 1
2234 2237 2
2236 2237 2
2237 2237 4
2236 2238 2
2237 2238 1
2238 2238 5
2162 2239 1
2209 2239 1
2224 2239 1
2235 2239 1
2237 2239 4
2238 2239 1
2239 2239 3
2023 2240 1
2076 2240 1
2148 2240 1
2151 2240 1
2200 2240 1
2236 2240 2
2237 2240 1
2238 2240 4
2239 2240 3
2240 2240 4
2234 2241 1
2240 2241 3
2149 2242 1
2210 2242 1
2236 2242 1
2239 2242 1
2240 2242 1
2241 2242 3
2242 2242 4
2213 2243 1
2237 2243 1
2238 2243 1
2240 2243 1
2242 2243 3
2243 2243 3
2135 2244 1
2216 2244 1
2236 2244 1
2240 2244 2
2244 2244 2
2139 2245 1
2140 2245 1
2186 2245 1
2226 2245 1
2233 2245 1
2238 2245 1
2240 2245 1
2242 2245 1
2244 2245 4
2245 2245 2
2233 2246 2
2235 2246 2
2240 2246 2
2241 2246 2
2243 2246 1
2245 2246 2
2246 2246 1
1998 2247 1
2235 2247 1
2236 2247 1
2241 2247 1
2246 2247 2
2247 2247 2
2239 2248 1
2244 2248 1
2246 2248 1
2248 2248 1
2234 2249 1
2238 2249 1
2240 2249 1
2244 2249 1
2246 2249 2
2247 2249 1
2248 2249 3
2220 2250 1
2229 2250 1
2234 2250 1
2247 2250 1
2249 2250 2
2250 2250 3
2150 2251 1
2251 2251 1
2113 2252 1
2237 2252 1
2238 2252 1
2247 2252 2
2250 2252 3
2252 2252 5
2133 2253 1
2231 2253 1
2247 2253 1
2252 2253 1
2253 2253 2
2150 2254 1
2225 2254 1
2239 2254 1
2245 2254 1
2249 2254 1
2253 2254 3
2254 2254 3
2209 2255 1
2211 2255 1
2230 2255 1
2252 2255 1
2254 2255 4
2255 2255 2
2179 2256 1
2219 2256 1
2232 2256 1
2235 2256 1
2246 2256 1
2247 2256 1
2249 2256 1
2253 2256 4
2254 2256 2
2255 2256 1
2256 2256 4
2198 2257 1
2204 2257 1
2253 2257 1
2254 2257 1
2255 2257 2
2256 2257 2
2257 2257 2
1999 2258 1
2198 2258 1
2213 2258 1
2254 2258 1
2256 2258 1
2257 2258 4
2258 2258 1
2171 2259 1
2247 2259 1
2251 2259 1
2256 2259 2
2257 2259 1
2259 2259 3
2142 2260 1
2179 2260 1
2237 2260 1
2245 2260 1
2247 2260 1
2249 2260 1
2255 2260 2
2258 2260 1
2259 2260 3
2260 2260 4
2225 2261 1
2248 2261 1
2251 2261 1
2254 2261 1
2256 2261 3
2258 2261 1
2260 2261 2
2261 2261 1
2218 2262 1
2221 2262 1
2241 2262 1
2247 2262 1
2252 2262 1
2253 2262 1
2254 2262 1
2259 2262 1
2261 2262 2
2262 2262 2
2244 2263 1
2248 2263 1
2255 2263 1
2258 2263 1
2263 2263 7
2109 2264 1
2213 2264 1
2245 2264 1
2251 2264 1
2253 2264 1
2254 2264 1
2258 2264 1
2259 2264 1
2263 2264 10
2264 2264 7
2246 2265 1
2248 2265 1
2250 2265 1
2258 2265 1
2263 2265 1
2264 2265 3
2265 2265 5
2237 2266 1
2244 2266 1
2263 2266 4
2264 2266 2
2265 2266 2
2229 2267 1
2245 2267 1
2254 2267 1
2256 2267 1
2260 2267 1
2262 2267 1
2264 2267 1
2266 2267 1
2267 2267 1
2099 2268 1
2127 2268 1
2157 2268 1
2159 2268 1
2246 2268 1
2259 2268 1
2263 2268 1
2265 2268 1
2266 2268 3
2267 2268 1
2268 2268 1
2154 2269 1
2205 2269 1
2245 2269 1
2253 2269 1
2255 2269 1
2265 2269 2
2267 2269 1
2268 2269 1
2269 2269 2
2066 2270 1
2242 2270 1
2263 2270 1
2264 2270 1
2265 2270 2
2266 2270 2
2267 2270 1
2268 2270 2
2269 2270 4
2270 2270 5
2240 2271 1
2242 2271 1
2262 2271 1
2263 2271 1
2264 2271 1
2267 2271 1
2270 2271 4
2271 2271 6
2254 2272 2
2262 2272 1
2264 2272 4
2266 2272 1
2267 2272 1
2269 2272 1
2270 2272 2
2271 2272 2
2272 2272 5
2238 2273 1
2247 2273 1
2259 2273 1
2262 2273 1
2263 2273 3
2265 2273 1
2270 2273 1
2271 2273 2
2273 2273 1
2247 2274 1
2252 2274 1
2254 2274 1
2259 2274 1
2260 2274 1
2261 2274 1
2262 2274 1
2263 2274 2
2264 2274 1
2266 2274 1
2270 2274 1
2273 2274 4
2274 2274 1
2140 2275 1
2196 2275 1
2256 2275 1
2265 2275 1
2274 2275 2
2174 2276 1
2225 2276 1
2258 2276 1
2262 2276 1
2272 2276 1
2276 2276 2
2141 2277 1
2162 2277 1
2234 2277 1
2259 2277 1
2264 2277 2
2266 2277 1
2274 2277 1
2276 2277 1
2138 2278 1
2250 2278 1
2252 2278 1
2254 2278 1
2255 2278 2
2261 2278 1
2262 2278 1
2264 2278 1
2265 2278 1
2267 2278 2
2268 2278 1
2270 2278 1
2271 2278 1
2275 2278 1
2277 2278 3
2278 2278 1
2149 2279 1
2255 2279 1
2257 2279 1
2266 2279 1
2272 2279 1
2273 2279 1
2274 2279 2
2276 2279 1
2279 2279 2
2173 2280 1
2199 2280 1
2211 2280 1
2221 2280 1
2242 2280 1
2271 2280 1
2272 2280 1
2277 2280 1
2278 2280 3
2279 2280 3
2280 2280 1
2230 2281 1
2253 2281 1
2281 2281 2
2136 2282 1
2157 2282 2
2262 2282 1
2270 2282 1
2275 2282 1
2276 2282 1
2278 2282 1
2279 2282 2
2280 2282 1
2281 2282 3
2282 2282 2
2158 2283 1
2237 2283 1
2238 2283 1
2246 2283 1
2266 2283 1
2272 2283 1
2273 2283 1
2280 2283 1
2281 2283 2
2282 2283 1
2283 2283 1
2197 2284 1
2239 2284 1
2279 2284 1
2280 2284 1
2281 2284 1
2282 2284 3
2283 2284 2
2284 2284 4
2042 2285 1
2160 2285 1
2208 2285 1
2254 2285 1
2258 2285 1
2263 2285 1
2264 2285 1
2274 2285 1
2277 2285 1
2280 2285 1
2281 2285 2
2283 2285 3
2284 2285 1
2285 2285 2
2235 2286 1
2274 2286 1
2276 2286 1
2277 2286 1
2281 2286 2
2284 2286 2
2285 2286 1
2186 2287 1
2275 2287 2
2277 2287 1
2280 2287 1
2286 2287 1
2220 2288 1
2288 2288 2
2173 2289 1
2267 2289 1
2274 2289 1
2275 2289 1
2278 2289 1
2279 2289 1
2282 2289 1
2219 2290 1
2259 2290 1
2262 2290 1
2267 2290 1
2284 2290 1
2285 2290 2
2286 2290 3
2288 2290 1
2290 2290 1
2243 2291 1
2249 2291 1
2257 2291 1
2268 2291 1
2276 2291 1
2279 2291 1
2284 2291 1
2285 2291 1
2286 2291 1
2287 2291 1
2289 2291 1
2291 2291 1
1996 2292 1
2106 2292 1
2213 2292 1
2254 2292 1
2260 2292 1
2274 2292 1
2279 2292 1
2280 2292 1
2281 2292 1
2284 2292 2
2285 2292 1
2286 2292 2
2292 2292 2
2203 2293 1
2230 2293 1
2273 2293 1
2275 2293 1
2281 2293 1
2283 2293 1
2288 2293 1
2289 2293 1
2291 2293 1
2292 2293 2
2293 2293 3
2238 2294 1
2278 2294 1
2279 2294 1
2283 2294 1
2292 2294 1
2293 2294 3
2294 2294 1
2034 2295 1
2040 2295 1
2162 2295 1
2181 2295 1
2258 2295 1
2282 2295 1
2284 2295 2
2286 2295 1
2291 2295 2
2295 2295 3
2013 2296 1
2018 2296 1
2225 2296 1
2258 2296 1
2280 2296 1
2289 2296 1
2292 2296 1
2293 2296 1
2294 2296 1
2295 2296 4
2296 2296 2
2240 2297 1
2255 2297 1
2263 2297 1
2269 2297 1
2271 2297 1
2280 2297 1
2283 2297 1
2284 2297 1
2286 2297 2
2288 2297 1
2294 2297 1
2295 2297 3
2296 2297 3
2297 2297 1
2144 2298 1
2148 2298 1
2149 2298 1
2263 2298 1
2266 2298 1
2270 2298 1
2278 2298 1
2286 2298 1
2292 2298 1
2295 2298 2
2296 2298 1
2297 2298 3
2298 2298 3
2144 2299 1
2245 2299 1
2263 2299 1
2268 2299 1
2280 2299 1
2282 2299 2
2285 2299 1
2294 2299 1
2296 2299 3
2297 2299 1
2298 2299 3
2299 2299 2
2026 2300 1
2119 2300 1
2237 2300 1
2266 2300 1
2267 2300 1
2269 2300 1
2272 2300 1
2275 2300 1
2293 2300 2
2294 2300 1
2296 2300 1
2297 2300 1
2298 2300 2
2299 2300 3
2300 2300 2
2087 2301 1
2117 2301 1
2258 2301 1
2260 2301 1
2264 2301 1
2272 2301 1
2277 2301 1
2285 2301 1
2294 2301 2
2296 2301 1
2298 2301 1
2299 2301 2
2300 2301 3
2301 2301 5
2068 2302 1
2140 2302 1
2236 2302 1
2265 2302 1
2271 2302 1
2273 2302 1
2283 2302 1
2285 2302 1
2293 2302 1
2300 2302 1
2301 2302 3
2302 2302 2
2077 2303 1
2155 2303 1
2177 2303 1
2264 2303 1
2266 2303 1
2293 2303 1
2294 2303 1
2296 2303 1
2297 2303 1
2298 2303 1
2299 2303 2
2301 2303 1
2303 2303 2
2214 2304 1
2263 2304 1
2296 2304 1
2297 2304 1
2303 2304 2
2304 2304 3
2152 2305 1
2157 2305 1
2164 2305 1
2205 2305 1
2237 2305 1
2259 2305 1
2286 2305 1
2290 2305 1
2297 2305 1
2298 2305 2
2301 2305 2
2304 2305 4
2305 2305 8
2100 2306 1
2155 2306 1
2263 2306 1
2271 2306 1
2274 2306 1
2283 2306 1
2285 2306 1
2290 2306 1
2293 2306 1
2297 2306 1
2301 2306 1
2303 2306 1
2304 2306 1
2305 2306 3
2306 2306 4
2104 2307 1
2208 2307 1
2302 2307 2
2303 2307 1
2304 2307 1
2305 2307 2
2306 2307 3
2307 2307 4
2141 2308 1
2271 2308 1
2280 2308 1
2293 2308 1
2296 2308 1
2297 2308 1
2300 2308 1
2303 2308 1
2304 2308 1
2305 2308 3
2306 2308 1
2308 2308 4
2088 2309 1
2141 2309 1
2242 2309 1
2245 2309 1
2269 2309 1
2275 2309 1
2285 2309 1
2293 2309 1
2294 2309 1
2297 2309 1
2300 2309 3
2301 2309 3
2303 2309 1
2304 2309 1
2305 2309 1
2307 2309 1
2308 2309 1
2309 2309 5
2147 2310 1
2192 2310 1
2274 2310 1
2291 2310 1
2299 2310 1
2300 2310 1
2303 2310 1
2304 2310 1
2306 2310 2
2308 2310 1
2309 2310 1
2310 2310 2
2026 2311 1
2153 2311 1
2250 2311 1
2258 2311 1
2296 2311 1
2297 2311 1
2302 2311 1
2303 2311 1
2308 2311 3
2309 2311 1
2310 2311 1
2311 2311 1
2229 2312 1
2295 2312 2
2302 2312 1
2304 2312 1
2305 2312 1
2306 2312 1
2307 2312 1
2308 2312 1
2311 2312 1
2312 2312 1
2282 2313 1
2296 2313 1
2299 2313 1
2301 2313 1
2303 2313 1
2304 2313 1
2307 2313 1
2312 2313 2
2313 2313 3
2020 2314 1
2027 2314 1
2028 2314 1
2154 2314 1
2224 2314 1
2263 2314 1
2273 2314 1
2286 2314 1
2293 2314 1
2294 2314 1
2295 2314 1
2296 2314 1
2300 2314 2
2301 2314 1
2302 2314 2
2303 2314 1
2307 2314 1
2308 2314 2
2309 2314 1
2311 2314 1
2312 2314 2
2313 2314 2
2314 2314 6
2043 2315 1
2096 2315 1
2260 2315 1
2277 2315 1
2291 2315 1
2292 2315 1
2296 2315 1
2304 2315 1
2306 2315 1
2307 2315 1
2309 2315 1
2310 2315 2
2311 2315 2
2312 2315 1
2313 2315 3
2314 2315 5
2315 2315 3
2198 2316 1
2216 2316 1
2235 2316 1
2263 2316 1
2303 2316 1
2305 2316 1
2308 2316 1
2309 2316 1
2310 2316 1
2311 2316 2
2312 2316 4
2313 2316 1
2314 2316 6
2316 2316 2
2243 2317 1
2268 2317 1
2304 2317 1
2305 2317 1
2312 2317 1
2313 2317 1
2314 2317 2
2315 2317 2
2316 2317 5
2317 2317 5
2027 2318 1
2049 2318 1
2066 2318 1
2154 2318 1
2215 2318 1
2238 2318 1
2267 2318 1
2296 2318 1
2303 2318 1
2314 2318 3
2315 2318 1
2316 2318 1
2317 2318 2
2318 2318 9
2271 2319 1
2280 2319 1
2308 2319 1
2312 2319 1
2315 2319 4
2316 2319 2
2317 2319 2
2318 2319 2
2319 2319 2
2055 2320 1
2131 2320 1
2213 2320 1
2233 2320 1
2268 2320 1
2297 2320 1
2299 2320 1
2302 2320 1
2305 2320 1
2307 2320 2
2308 2320 1
2310 2320 1
2315 2320 2
2316 2320 2
2317 2320 3
2319 2320 3
2320 2320 3
2153 2321 1
2217 2321 1
2269 2321 1
2271 2321 1
2286 2321 1
2299 2321 1
2302 2321 1
2306 2321 1
2314 2321 2
2315 2321 2
2317 2321 3
2318 2321 1
2319 2321 3
2320 2321 3
2321 2321 3
2143 2322 1
2159 2322 1
2210 2322 1
2229 2322 1
2254 2322 1
2255 2322 2
2267 2322 1
2283 2322 1
2298 2322 1
2301 2322 1
2306 2322 1
2312 2322 1
2313 2322 1
2315 2322 1
2318 2322 1
2320 2322 1
2322 2322 4
2018 2323 1
2297 2323 1
2312 2323 1
2314 2323 1
2315 2323 1
2321 2323 2
2323 2323 2
2172 2324 1
2279 2324 1
2301 2324 1
2314 2324 1
2316 2324 1
2320 2324 4
2321 2324 2
2322 2324 1
2323 2324 1
2324 2324 4
2301 2325 1
2318 2325 1
2321 2325 2
2323 2325 1
2324 2325 4
2325 2325 5
2023 2326 1
2285 2326 1
2299 2326 1
2315 2326 1
2318 2326 4
2322 2326 1
2323 2326 2
2325 2326 2
2326 2326 7
2116 2327 1
2220 2327 1
2267 2327 1
2300 2327 1
2310 2327 1
2324 2327 2
2325 2327 1
2327 2327 1
2058 2328 1
2244 2328 1
2292 2328 1
2298 2328 1
2320 2328 1
2323 2328 3
2325 2328 2
2327 2328 3
2328 2328 6
2108 2329 1
2225 2329 1
2262 2329 1
2292 2329 1
2312 2329 2
2313 2329 1
2317 2329 2
2318 2329 1
2322 2329 2
2323 2329 1
2324 2329 1
2326 2329 2
2327 2329 1
2329 2329 1
2244 2330 1
2290 2330 1
2317 2330 1
2321 2330 1
2322 2330 1
2329 2330 1
2330 2330 1
2178 2331 1
2250 2331 1
2280 2331 1
2295 2331 1
2321 2331 1
2330 2331 1
2009 2332 1
2124 2332 1
2290 2332 1
2253 2333 1
2325 2333 1
2332 2333 1
2333 2333 2
2187 2334 1
2254 2334 1
2323 2334 1
2332 2334 1
2333 2334 1
2276 2335 1
2296 2335 1
2327 2335 1
2331 2335 1
2332 2335 1
2333 2335 2
2335 2335 1
2274 2336 1
2317 2336 1
2328 2336 1
2336 2336 1
2254 2337 1
2293 2337 1
2328 2337 1
2332 2337 1
2335 2337 1
2337 2337 3
2179 2338 1
2195 2338 1
2198 2338 1
2307 2338 1
2324 2338 1
2327 2338 1
2331 2338 1
2333 2338 1
2337 2338 2
2338 2338 1
2289 2339 1
2328 2339 1
2333 2339 1
2337 2339 1
2338 2339 2
2339 2339 1
2153 2340 1
2192 2340 1
2248 2340 1
2289 2340 1
2314 2340 1
2327 2340 1
2328 2340 1
2329 2340 1
2331 2340 1
2336 2340 1
2339 2340 1
2340 2340 1
2157 2341 1
2277 2341 1
2284 2341 1
2329 2341 1
2333 2341 1
2341 2341 2
2215 2342 1
2318 2342 1
2319 2342 1
2321 2342 1
2326 2342 1
2331 2342 1
2342 2342 4
2048 2343 1
2221 2343 1
2320 2343 1
2329 2343 1
2332 2343 1
2335 2343 2
2336 2343 1
2341 2343 2
2342 2343 1
2343 2343 1
2018 2344 1
2134 2344 1
2186 2344 1
2307 2344 1
2313 2344 1
2322 2344 1
2326 2344 1
2337 2344 1
2342 2344 1
2344 2344 1
2093 2345 1
2153 2345 1
2175 2345 1
2176 2345 1
2199 2345 1
2249 2345 1
2320 2345 1
2331 2345 2
2332 2345 1
2335 2345 2
2339 2345 1
2340 2345 1
2342 2345 1
2344 2345 3
2345 2345 3
2180 2346 1
2258 2346 1
2259 2346 1
2312 2346 1
2326 2346 1
2341 2346 1
2344 2346 2
2345 2346 2
2346 2346 1
2020 2347 1
2179 2347 1
2328 2347 1
2331 2347 1
2339 2347 1
2341 2347 1
2344 2347 1
2345 2347 1
2346 2347 1
2347 2347 2
2335 2348 1
2341 2348 1
2348 2348 1
1994 2349 1
2341 2349 1
2348 2349 3
2171 2350 1
2211 2350 1
2255 2350 1
2266 2350 1
2281 2350 1
2339 2350 1
2341 2350 1
2343 2350 2
2344 2350 1
2350 2350 2
2323 2351 1
2325 2351 1
2342 2351 1
2348 2351 1
2351 2351 1
2159 2352 1
2243 2352 1
2312 2352 1
2344 2352 1
2350 2352 1
2351 2352 4
2352 2352 3
2204 2353 1
2223 2353 1
2294 2353 1
2335 2353 1
2343 2353 1
2344 2353 1
2346 2353 2
2347 2353 1
2350 2353 3
2351 2353 2
2352 2353 2
2353 2353 2
2298 2354 1
2309 2354 1
2327 2354 1
2332 2354 1
2345 2354 1
2350 2354 1
2353 2354 1
2354 2354 2
1997 2355 1
2153 2355 1
2298 2355 1
2318 2355 1
2342 2355 1
2344 2355 1
2345 2355 1
2353 2355 1
2354 2355 1
2355 2355 2
2110 2356 1
2149 2356 1
2304 2356 1
2342 2356 1
2343 2356 2
2344 2356 2
2345 2356 1
2351 2356 2
2355 2356 2
2356 2356 2
2061 2357 1
2224 2357 1
2342 2357 1
2350 2357 1
2356 2357 1
2357 2357 1
2247 2358 1
2311 2358 1
2312 2358 1
2322 2358 1
2333 2358 1
2341 2358 1
2342 2358 2
2343 2358 1
2351 2358 1
2353 2358 1
2357 2358 3
2358 2358 1
2016 2359 1
2280 2359 1
2296 2359 1
2312 2359 2
2343 2359 1
2345 2359 1
2353 2359 1
2355 2359 1
2356 2359 2
2357 2359 1
2358 2359 3
2359 2359 5
2106 2360 1
2272 2360 1
2290 2360 1
2302 2360 1
2321 2360 1
2322 2360 1
2329 2360 1
2344 2360 2
2345 2360 1
2356 2360 2
2359 2360 2
2360 2360 3
2153 2361 1
2306 2361 1
2310 2361 1
2316 2361 1
2345 2361 1
2355 2361 1
2359 2361 1
2360 2361 3
2361 2361 2
2182 2362 1
2318 2362 1
2347 2362 1
2355 2362 1
2359 2362 1
2361 2362 2
2362 2362 4
2006 2363 1
2234 2363 1
2265 2363 1
2290 2363 1
2301 2363 1
2302 2363 1
2323 2363 1
2344 2363 1
2346 2363 1
2356 2363 2
2363 2363 1
2149 2364 1
2236 2364 1
2311 2364 1
2316 2364 1
2363 2364 2
2364 2364 5
2060 2365 1
2149 2365 1
2292 2365 1
2343 2365 1
2355 2365 1
2362 2365 1
2363 2365 1
2364 2365 2
2365 2365 2
2096 2366 1
2110 2366 1
2237 2366 1
2270 2366 1
2281 2366 1
2298 2366 1
2308 2366 1
2344 2366 1
2359 2366 1
2365 2366 3
2053 2367 1
2317 2367 1
2359 2367 1
2363 2367 1
2367 2367 2
2361 2368 1
2364 2368 1
2367 2368 1
2368 2368 1
2069 2369 1
2353 2369 1
2361 2369 1
2365 2369 1
2366 2369 1
2368 2369 3
2366 2370 1
2367 2370 1
2097 2371 1
2310 2371 1
2317 2371 1
2362 2371 1
2364 2371 1
2368 2371 1
2371 2371 1
2084 2372 1
2134 2372 1
2345 2372 1
2363 2372 1
2365 2372 1
2368 2372 2
2370 2372 1
2372 2372 1
2135 2373 1
2247 2373 1
2326 2373 1
2361 2373 1
2365 2373 1
2366 2373 1
2368 2373 1
2369 2373 2
2371 2373 1
2373 2373 2
2270 2374 1
2362 2374 1
2366 2374 1
2368 2374 1
2369 2374 1
2370 2374 1
2372 2374 2
2374 2374 3
2106 2375 1
2268 2375 1
2298 2375 1
2310 2375 1
2358 2375 1
2361 2375 1
2362 2375 1
2365 2375 1
2374 2375 1
2375 2375 3
2297 2376 1
2361 2376 1
2362 2376 1
2363 2376 2
2364 2376 1
2365 2376 1
2366 2376 2
2367 2376 1
2374 2376 1
2375 2376 2
2376 2376 3
2301 2377 1
2362 2377 3
2364 2377 1
2368 2377 1
2370 2377 2
2371 2377 2
2373 2377 2
2375 2377 1
2376 2377 3
2377 2377 2
2104 2378 1
2360 2378 1
2365 2378 1
2368 2378 1
2369 2378 1
2373 2378 1
2374 2378 2
2377 2378 4
2378 2378 1
2310 2379 1
2311 2379 1
2317 2379 1
2338 2379 1
2347 2379 1
2352 2379 1
2361 2379 1
2362 2379 1
2363 2379 1
2364 2379 1
2366 2379 1
2367 2379 1
2373 2379 1
2375 2379 1
2376 2379 1
2378 2379 3
2379 2379 4
2148 2380 1
2159 2380 1
2160 2380 1
2233 2380 1
2244 2380 1
2356 2380 1
2361 2380 1
2367 2380 1
2369 2380 1
2372 2380 1
2375 2380 1
2377 2380 1
2379 2380 4
2380 2380 3
2243 2381 1
2357 2381 1
2360 2381 1
2372 2381 1
2380 2381 2
2381 2381 1
2256 2382 1
2293 2382 1
2350 2382 1
2355 2382 1
2379 2382 1
2381 2382 2
2143 2383 1
2158 2383 1
2300 2383 1
2356 2383 2
2359 2383 1
2361 2383 1
2366 2383 2
2372 2383 1
2382 2383 1
2077 2384 1
2147 2384 1
2328 2384 1
2355 2384 1
2360 2384 1
2362 2384 1
2367 2384 2
2368 2384 1
2369 2384 1
2370 2384 1
2374 2384 1
2379 2384 1
2381 2384 1
2382 2384 1
2383 2384 4
2384 2384 1
2003 2385 1
2019 2385 1
2242 2385 1
2272 2385 1
2329 2385 1
2342 2385 1
2344 2385 1
2360 2385 2
2361 2385 1
2363 2385 2
2368 2385 1
2369 2385 1
2375 2385 1
2377 2385 1
2378 2385 1
2379 2385 1
2381 2385 1
2382 2385 2
2384 2385 3
2385 2385 3
2141 2386 1
2266 2386 2
2342 2386 1
2347 2386 1
2350 2386 1
2360 2386 1
2361 2386 2
2362 2386 1
2366 2386 2
2371 2386 1
2373 2386 1
2374 2386 1
2376 2386 2
2377 2386 1
2378 2386 2
2382 2386 1
2383 2386 2
2384 2386 2
2385 2386 3
2386 2386 4
2096 2387 1
2254 2387 1
2268 2387 1
2299 2387 1
2306 2387 1
2314 2387 1
2335 2387 1
2343 2387 1
2345 2387 1
2356 2387 1
2359 2387 1
2363 2387 1
2366 2387 2
2372 2387 1
2379 2387 4
2381 2387 1
2382 2387 1
2383 2387 1
2384 2387 1
2385 2387 2
2386 2387 3
2387 2387 1
2271 2388 1
2314 2388 1
2329 2388 1
2354 2388 1
2355 2388 1
2359 2388 1
2365 2388 2
2374 2388 1
2375 2388 1
2385 2388 1
2388 2388 1
2096 2389 1
2174 2389 1
2276 2389 1
2278 2389 1
2317 2389 1
2322 2389 1
2345 2389 1
2351 2389 1
2357 2389 1
2362 2389 1
2364 2389 1
2377 2389 1
2378 2389 1
2379 2389 1
2380 2389 1
2387 2389 1
2388 2389 4
2389 2389 4
2141 2390 1
2266 2390 1
2310 2390 1
2313 2390 1
2331 2390 1
2342 2390 1
2357 2390 1
2385 2390 1
2386 2390 3
2387 2390 1
2388 2390 1
2390 2390 4
2156 2391 1
2237 2391 1
2313 2391 1
2356 2391 1
2377 2391 1
2379 2391 1
2384 2391 1
2386 2391 2
2389 2391 2
2391 2391 1
2340 2392 1
2348 2392 1
2385 2392 1
2391 2392 1
2392 2392 3
2064 2393 1
2199 2393 1
2264 2393 1
2349 2393 1
2362 2393 1
2364 2393 1
2378 2393 1
2380 2393 1
2381 2393 1
2384 2393 1
2390 2393 1
2391 2393 1
2392 2393 1
2393 2393 1
2020 2394 1
2052 2394 1
2148 2394 1
2188 2394 1
2284 2394 1
2320 2394 1
2353 2394 1
2359 2394 1
2392 2394 1
2394 2394 1
2295 2395 1
2298 2395 1
2340 2395 1
2348 2395 1
2351 2395 1
2378 2395 1
2383 2395 1
2389 2395 1
2395 2395 4
2268 2396 1
2391 2396 1
2395 2396 2
2396 2396 2
2302 2397 1
2369 2397 1
2392 2397 1
2394 2397 1
2395 2397 1
2396 2397 3
2397 2397 2
2087 2398 1
2285 2398 1
2382 2398 1
2391 2398 2
2397 2398 3
2398 2398 1
2269 2399 1
2279 2399 1
2392 2399 1
2393 2399 2
2396 2399 1
2399 2399 2
2360 2400 1
2397 2400 1
2398 2400 2
2399 2400 1
2394 2401 1
2396 2401 1
2384 2402 1
2395 2402 2
2396 2402 1
2397 2402 1
2401 2402 1
2196 2403 1
2398 2403 1
2403 2403 1
2398 2404 1
2328 2408 1
2397 2408 1
2402 2409 1
2293 2410 1
2401 2410 1
2388 2411 1
2282 2418 1
2021 2422 1
2410 2422 1
2422 2422 1
2007 2424 1
2289 2426 1
2398 2427 1
2425 2427 1
2426 2428 1
2428 2429 3
2228 2430 1
2390 2430 1
2427 2430 1
2429 2430 1
2387 2431 1
2389 2431 1
2390 2431 1
2395 2431 1
2396 2431 1
2428 2431 1
2430 2431 1
2431 2443 1
2450 2453 1
2450 2455 1
2455 2458 1
2452 2459 1
2113 2463 1
2451 2463 1
2375 2466 1
2043 2470 1
2263 2471 1
2453 2474 1
2463 2474 1
2463 2477 1
2435 2478 1
2450 2478 1
2457 2478 1
2477 2478 1
2450 2479 1
2470 2480 1
2452 2481 1
2457 2481 1
2462 2481 1
2481 2482 1
2458 2484 1
2468 2484 1
2399 2485 1
2478 2485 1
2209 2487 1
2461 2487 1
2482 2488 1
2213 2489 1
2485 2489 1
2453 2492 1
2459 2492 1
2465 2492 1
2486 2492 1
2487 2492 1
2451 2493 1
2435 2495 1
2497 2498 1
2378 2499 1
2379 2499 1
2482 2499 1
2498 2499 1
2499 2499 2
2498 2500 1
2499 2500 1
2500 2500 1
2498 2501 1
2501 2501 1
2499 2502 1
2501 2502 1
2119 2871 1
2871 2871 1
2871 2872 1
2377 2873 1
2871 2873 1
2872 2873 2
2873 2873 3
2870 2874 1
2872 2874 1
2873 2874 1
2382 2875 1
2875 2877 1
2251 2888 1
2257 2890 1
2407 2890 1
2877 2904 1
2891 2912 1
2909 2913 1
2913 2913 1
2389 2914 1
2912 2914 1
2913 2914 2
2909 2915 1
2911 2915 1
2915 2915 1
2199 2916 1
2915 2916 1
2916 2916 2
2917 2917 2
2916 2918 2
2917 2918 2
2918 2918 3
2915 2919 1
2917 2919 1
2918 2919 2
2919 2919 1
2916 2920 1
2917 2920 2
2918 2920 1
2919 2920 2
2920 2920 5
2891 2921 1
2122 2926 1
2891 2927 1
2889 2929 1
2317 2932 1
2933 2933 1
2931 2935 1
2932 2935 1
2933 2935 1
2935 2935 2
2262 2938 1
2265 2938 1
2936 2939 1
2937 2939 1
2927 2940 1
2940 2940 2
2927 2941 1
2940 2941 1
2941 2941 1
2940 2942 1
2941 2942 1
2942 2942 3
2162 2943 1
2933 2943 1
2941 2943 1
2943 2943 3
2114 2944 1
2259 2944 1
2931 2944 1
2934 2944 1
2940 2944 1
2944 2945 1
2945 2945 2
2946 2946 2
2942 2947 1
2943 2947 1
2947 2947 2
2939 2948 1
2947 2948 1
2948 2948 2
2039 2949 1
2948 2949 1
2949 2949 4
2944 2950 1
2948 2950 1
2292 2951 1
2390 2951 1
2932 2951 1
2943 2951 1
2947 2951 1
2949 2951 1
2950 2951 1
2951 2951 2
2913 2952 1
2949 2952 1
2951 2952 2
2952 2952 2
2934 2953 1
2949 2953 1
2953 2953 1
2953 2954 1
2944 2955 1
2955 2955 1
2932 2956 1
2945 2956 1
2953 2956 1
2954 2956 1
2955 2956 2
2956 2956 1
2950 2957 1
2951 2957 1
2955 2957 1
2956 2957 1
2957 2957 1
2197 2958 1
2944 2958 1
2949 2958 1
2305 2959 1
2954 2959 1
2956 2959 1
2236 2960 1
2909 2961 1
2943 2962 1
2938 2963 1
2954 2963 1
2956 2964 1
2963 2964 1
2026 2965 1
2965 2965 1
2908 2966 1
2933 2966 1
2952 2966 1
2955 2966 1
2965 2966 1
2966 2966 2
2216 2967 1
2908 2967 1
2945 2967 1
2967 2967 4
2418 2968 1
2956 2968 1
2966 2968 1
2967 2968 1
2955 2970 1
2911 2978 1
2979 2979 1
2282 2980 1
2910 2980 1
2918 2984 1
538 2993 1
637 2998 1
904 2998 1
560 2999 1
72 3000 1
852 3000 1
638 3003 1
518 3005 1
592 3005 1
526 3006 1
239 3007 1
527 3009 1
346 3010 1
866 3010 1
305 3011 1
900 3011 1
875 3012 1
161 3013 1
166 3013 1
548 3013 1
640 3013 1
248 3014 1
444 3014 1
534 3017 1
441 3018 1
911 3018 1
797 3019 1
920 3019 1
388 3021 1
565 3021 1
625 3022 1
897 3022 1
404 3023 1
529 3023 1
570 3023 1
227 3025 1
951 3025 1
350 3027 1
755 3027 1
944 3027 1
411 3029 1
343 3030 1
444 3031 1
237 3036 1
536 3036 1
33 3037 1
511 3038 1
699 3039 1
871 3044 1
26 3048 1
552 3048 1
290 3050 1
612 3051 1
93 3053 1
128 3053 1
573 3054 1
739 3055 1
912 3056 1
738 3059 1
224 3060 1
650 3062 1
853 3063 1
915 3063 1
451 3064 1
555 3064 1
738 3064 1
837 3067 1
623 3068 1
18 3069 1
561 3072 1
72 3073 1
111 3073 1
977 3073 1
67 3074 1
322 3074 1
730 3074 1
504 3075 1
531 3076 1
185 3077 1
505 3077 1
645 3079 1
877 3079 1
838 3080 1
438 3081 1
234 3083 1
392 3085 1
356 3086 1
36 3087 1
775 3087 1
436 3088 1
572 3089 1
160 3090 1
578 3090 1
70 3091 1
462 3091 1
555 3091 1
796 3091 1
35 3095 1
416 3100 1
190 3101 1
213 3101 1
316 3101 1
273 3102 1
489 3102 1
590 3102 1
22 3103 1
531 3103 1
547 3103 1
241 3104 1
440 3104 1
472 3104 1
911 3104 1
415 3105 1
23 3106 1
228 3106 1
808 3106 1
294 3107 1
546 3107 1
533 3110 1
640 3110 1
922 3112 1
367 3113 1
242 3114 1
392 3115 1
163 3116 1
755 3116 1
392 3117 1
565 3117 1
758 3117 1
820 3117 1
909 3117 1
643 3118 1
27 3119 1
880 3121 1
624 3122 1
891 3122 1
887 3125 1
982 3127 1
402 3128 1
474 3129 1
29 3130 1
215 3130 1
932 3130 1
162 3131 1
320 3132 1
461 3133 1
250 3134 1
192 3136 1
246 3138 1
603 3141 1
541 3143 1
148 3144 1
252 3144 1
968 3144 1
669 3146 1
97 3148 1
889 3148 1
496 3149 1
836 3149 1
1 3151 1
657 3153 1
577 3159 1
861 3159 1
63 3160 1
750 3160 1
891 3160 1
176 3162 1
160 3163 1
577 3165 1
25 3169 1
614 3169 1
671 3169 1
415 3171 1
706 3171 1
95 3173 1
729 3174 1
910 3177 1
371 3180 1
612 3181 1
675 3181 1
90 3184 1
151 3184 1
165 3186 1
173 3189 1
455 3189 1
121 3191 1
827 3191 1
563 3194 1
445 3195 1
806 3195 1
122 3197 1
652 3203 1
931 3203 1
329 3204 1
88 3205 1
311 3208 1
62 3210 1
755 3210 1
286 3211 1
473 3211 1
898 3212 1
27 3220 1
907 3220 1
327 3222 1
163 3223 1
166 3224 1
572 3232 1
529 3234 1
549 3236 1
539 3238 1
232 3239 1
573 3240 1
33 3245 1
812 3245 1
112 3246 1
469 3247 1
567 3248 1
814 3248 1
12 3249 1
294 3249 1
809 3249 1
679 3252 1
476 3253 1
612 3254 1
983 3255 1
467 3258 1
127 3259 1
200 3259 1
489 3260 1
591 3260 1
928 3262 1
475 3264 1
653 3267 1
821 3270 1
593 3277 1
987 3283 1
341 3290 1
549 3291 1
553 3291 1
487 3292 1
584 3296 1
264 3297 1
723 3297 1
974 3297 1
174 3303 1
854 3305 1
483 3306 1
886 3308 1
12 3310 1
198 3311 1
568 3313 1
361 3315 1
48 3316 1
803 3319 1
377 3323 1
594 3323 1
143 3326 1
535 3327 1
974 3327 1
504 3332 1
467 3334 1
267 3335 1
443 3336 1
579 3337 1
464 3339 1
664 3339 1
381 3343 1
950 3344 1
797 3345 1
810 3345 1
200 3346 1
606 3347 1
880 3349 1
474 3352 1
729 3352 1
880 3352 1
581 3353 1
47 3355 1
549 3356 1
76 3357 1
189 3357 1
964 3360 1
497 3361 1
192 3362 1
170 3367 1
271 3370 1
962 3370 1
213 3372 1
227 3372 1
82 3375 1
151 3375 1
213 3376 1
613 3376 1
623 3377 1
718 3378 1
477 3381 1
979 3381 1
664 3382 1
674 3382 1
536 3384 1
353 3389 1
378 3390 1
48 3391 1
92 3392 1
239 3393 1
530 3394 1
930 3394 1
300 3398 1
714 3398 1
12 3401 1
225 3402 1
929 3406 1
340 3410 1
681 3410 1
948 3410 1
562 3412 1
254 3415 1
350 3415 1
425 3421 1
679 3423 1
751 3423 1
311 3429 1
848 3429 1
276 3430 1
194 3432 1
364 3432 1
582 3432 1
234 3433 1
315 3433 1
842 3433 1
413 3436 1
468 3437 1
190 3439 1
924 3439 1
275 3444 1
720 3444 1
391 3445 1
446 3448 1
202 3449 1
688 3450 1
818 3450 1
332 3451 1
746 3451 1
164 3452 1
710 3458 1
852 3458 1
852 3462 1
12 3465 1
940 3465 1
613 3466 1
771 3466 1
781 3468 1
729 3470 1
751 3470 1
159 3471 1
763 3478 1
672 3479 1
849 3481 1
280 3482 1
288 3482 1
966 3488 1
518 3490 1
925 3491 1
300 3493 1
171 3497 1
190 3497 1
385 3499 1
796 3501 1
952 3502 1
658 3504 1
475 3505 1
314 3510 1
695 3510 1
181 3511 1
907 3512 1
972 3513 1
123 3514 1
249 3516 1
748 3516 1
426 3517 1
483 3522 1
871 3523 1
36 3524 1
714 3524 1
294 3525 1
174 3528 1
163 3530 1
722 3530 1
476 3531 1
418 3533 1
103 3534 1
418 3534 1
600 3545 1
82 3546 1
878 3547 1
268 3548 1
893 3552 1
689 3555 1
116 3561 1
672 3561 1
443 3564 1
536 3565 1
297 3568 1
901 3569 1
776 3570 1
273 3571 1
482 3574 1
192 3576 1
352 3576 1
488 3578 1
813 3580 1
287 3581 1
597 3582 1
427 3583 1
158 3586 1
86 3594 1
909 3595 1
924 3596 1
949 3596 1
394 3599 1
458 3599 1
589 3600 1
725 3600 1
87 3602 1
472 3602 1
883 3602 1
561 3604 1
173 3605 1
519 3605 1
907 3610 1
630 3611 1
803 3612 1
503 3614 1
23 3616 1
196 3616 1
694 3617 1
731 3617 1
200 3618 1
695 3618 1
667 3620 1
481 3621 1
36 3626 1
203 3627 1
746 3627 1
159 3628 1
377 3628 1
497 3629 1
504 3630 1
570 3631 1
228 3633 1
144 3634 1
828 3634 1
144 3637 1
741 3639 1
923 3639 1
59 3640 1
581 3641 1
102 3642 1
310 3642 1
961 3642 1
77 3647 1
86 3649 1
498 3650 1
850 3651 1
608 3652 1
614 3652 1
608 3653 1
462 3654 1
467 3654 1
636 3654 1
617 3657 1
294 3658 1
778 3658 1
114 3659 1
63 3660 1
115 3661 1
721 3661 1
834 3663 1
902 3663 1
535 3664 1
778 3668 1
861 3668 1
34 3676 1
205 3677 1
270 3678 1
366 3678 1
474 3678 1
313 3679 1
327 3679 1
67 3681 1
709 3681 1
795 3681 1
154 3682 1
576 3682 1
128 3683 1
313 3684 1
340 3684 1
114 3685 1
149 3686 1
300 3686 1
751 3686 1
947 3687 1
280 3688 1
522 3691 1
749 3691 1
551 3694 1
902 3695 1
409 3696 1
611 3696 1
787 3696 1
473 3697 1
752 3697 1
72 3698 1
324 3698 1
129 3699 1
877 3701 1
234 3704 1
453 3704 1
919 3705 1
786 3706 1
435 3707 1
513 3707 1
887 3708 1
36 3711 1
540 3720 1
20 3724 1
56 3725 1
316 3727 1
12 3728 1
190 3728 1
626 3728 1
276 3729 1
779 3731 1
376 3732 1
283 3736 1
297 3738 1
659 3738 1
411 3739 1
822 3739 1
109 3743 1
779 3744 1
172 3748 1
630 3748 1
489 3751 1
667 3751 1
183 3752 1
150 3757 1
251 3757 1
911 3758 1
314 3765 1
521 3765 1
783 3765 1
270 3770 1
387 3773 1
483 3773 1
408 3775 1
719 3775 1
49 3776 1
637 3779 1
870 3779 1
18 3781 1
497 3781 1
23 3782 1
269 3787 1
941 3795 1
354 3797 1
98 3799 1
84 3801 1
180 3808 1
155 3811 1
871 3812 1
911 3812 1
40 3818 1
748 3821 1
869 3821 1
133 3829 1
102 3832 1
274 3833 1
12 3835 1
925 3836 1
427 3837 1
151 3842 1
788 3842 1
406 3843 1
527 3843 1
128 3847 1
417 3847 1
802 3847 1
649 3848 1
648 3852 1
895 3854 1
218 3855 1
596 3855 1
670 3861 1
91 3862 1
250 3863 1
254 3864 1
47 3865 1
539 3868 1
218 3869 1
509 3872 1
112 3875 1
203 3881 1
301 3887 1
641 3888 1
254 3889 1
42 3890 1
965 3894 1
280 3895 1
640 3896 1
257 3899 1
417 3899 1
467 3899 1
983 3904 1
716 3906 1
965 3907 1
842 3909 1
199 3911 1
491 3911 1
721 3911 1
100 3914 1
205 3914 1
166 3915 1
296 3917 1
186 3922 1
946 3922 1
938 3923 1
982 3925 1
558 3926 1
570 3929 1
106 3931 1
304 3931 1
211 3933 1
617 3935 1
493 3940 1
149 3944 1
157 3944 1
891 3944 1
873 3947 1
194 3949 1
680 3954 1
243 3956 1
829 3959 1
911 3962 1
906 3967 1
809 3968 1
164 3972 1
970 3972 1
65 3973 1
721 3975 1
874 3975 1
872 3977 1
938 3977 1
953 3978 1
1842 2991 1
1732 2995 1
1219 3002 1
1731 3002 1
1027 3005 1
1047 3005 1
1892 3006 1
1024 3007 1
1683 3007 1
1795 3009 1
1061 3012 1
1107 3016 1
1405 3017 1
1903 3018 1
1032 3030 1
1537 3030 1
1330 3031 1
1676 3032 1
1043 3033 1
1368 3034 1
1010 3036 1
1503 3036 1
1844 3042 1
1809 3045 1
1761 3046 1
1160 3050 1
1700 3050 1
1650 3051 1
1753 3052 1
1743 3053 1
1259 3054 1
1171 3055 1
1706 3056 1
1654 3061 1
1238 3062 1
1615 3062 1
1823 3063 1
1991 3064 1
1254 3070 1
1815 3070 1
1701 3071 1
1709 3073 1
1367 3074 1
1351 3079 1
1876 3080 1
1080 3082 1
1366 3082 1
1349 3091 1
1758 3097 1
1354 3098 1
1894 3104 1
1312 3106 1
1349 3107 1
1158 3109 1
1223 3113 1
1880 3115 1
1406 3117 1
1993 3117 1
1407 3121 1
1040 3123 1
1405 3130 1
1885 3130 1
1801 3131 1
1894 3134 1
1989 3134 1
1252 3139 1
1018 3140 1
1239 3140 1
1215 3141 1
1963 3142 1
1913 3143 1
1065 3145 1
1357 3150 1
1646 3150 1
1345 3151 1
1488 3152 1
1932 3153 1
1288 3154 1
1318 3155 1
1706 3155 1
1047 3156 1
1531 3156 1
1598 3156 1
1600 3156 1
1966 3156 1
1975 3157 1
1627 3160 1
1241 3162 1
1037 3163 1
1683 3163 1
1285 3166 1
1308 3166 1
1897 3167 1
1878 3169 1
1755 3171 1
1588 3172 1
1833 3172 1
1535 3174 1
1710 3176 1
1698 3178 1
1710 3178 1
1859 3178 1
1438 3184 1
1566 3184 1
1278 3187 1
1317 3187 1
1565 3190 1
1152 3192 1
1177 3192 1
1546 3193 1
1044 3195 1
1896 3195 1
1714 3198 1
1652 3199 1
1967 3199 1
1304 3200 1
1093 3201 1
1705 3202 1
1217 3211 1
1230 3220 1
1315 3224 1
1570 3229 1
1298 3232 1
1096 3237 1
1401 3237 1
1010 3243 1
1211 3247 1
1029 3250 1
1510 3253 1
1767 3256 1
1825 3256 1
1275 3258 1
1234 3259 1
1550 3260 1
1520 3262 1
1731 3262 1
1122 3264 1
1177 3265 1
1744 3267 1
1765 3267 1
1215 3269 1
1315 3269 1
1819 3269 1
1265 3271 1
1315 3271 1
1331 3272 1
1698 3272 1
1960 3274 1
1407 3279 1
1150 3282 1
1959 3282 1
1760 3284 1
1303 3285 1
1518 3286 1
1521 3290 1
1202 3291 1
1844 3293 1
1129 3294 1
1348 3295 1
1890 3295 1
1275 3297 1
1327 3297 1
1959 3297 1
1131 3298 1
1126 3302 1
1986 3305 1
1476 3306 1
1794 3306 1
1797 3308 1
1844 3309 1
1334 3310 1
1474 3313 1
1672 3317 1
1457 3320 1
1961 3321 1
1918 3336 1
1366 3337 1
1056 3339 1
1982 3342 1
1812 3345 1
1369 3349 1
1304 3351 1
1357 3352 1
1429 3356 1
1872 3365 1
1834 3368 1
1354 3369 1
1929 3374 1
1194 3375 1
1181 3377 1
1851 3378 1
1139 3380 1
1814 3380 1
1697 3384 1
1720 3395 1
1814 3395 1
1961 3395 1
1540 3397 1
1730 3397 1
1908 3398 1
1517 3399 1
1723 3400 1
1448 3401 1
1363 3404 1
1556 3404 1
1200 3405 1
1548 3406 1
1330 3407 1
1385 3409 1
1700 3409 1
1537 3410 1
1933 3410 1
1450 3411 1
1382 3412 1
1725 3413 1
1763 3416 1
1783 3416 1
1330 3417 1
1162 3418 1
1195 3422 1
1345 3422 1
1890 3425 1
1658 3426 1
1491 3428 1
1067 3429 1
1245 3430 1
1616 3430 1
1295 3435 1
1895 3435 1
1176 3438 1
1073 3439 1
1239 3442 1
1260 3445 1
1701 3446 1
1803 3446 1
1874 3446 1
1062 3449 1
1341 3452 1
1561 3452 1
1043 3454 1
1054 3454 1
1659 3456 1
1914 3456 1
1922 3461 1
1143 3462 1
1686 3472 1
1825 3476 1
1891 3477 1
1059 3478 1
1734 3478 1
1142 3479 1
1892 3481 1
1897 3481 1
1527 3483 1
1703 3484 1
1833 3486 1
1522 3488 1
1375 3492 1
1713 3492 1
1033 3496 1
1144 3496 1
1361 3496 1
1636 3496 1
1146 3497 1
1228 3500 1
1910 3502 1
1930 3507 1
1030 3509 1
1536 3509 1
1437 3512 1
1659 3514 1
1367 3515 1
1313 3518 1
1156 3524 1
1900 3525 1
1150 3527 1
1675 3527 1
1523 3529 1
1959 3531 1
1399 3535 1
1933 3542 1
1640 3548 1
1633 3551 1
1486 3552 1
1954 3553 1
1833 3556 1
1061 3557 1
1742 3559 1
1028 3560 1
1003 3561 1
1412 3561 1
1918 3561 1
1133 3562 1
1968 3562 1
1320 3563 1
1706 3564 1
1905 3564 1
1167 3565 1
1993 3565 1
1318 3568 1
1541 3570 1
1010 3572 1
1901 3572 1
1482 3573 1
1817 3575 1
1204 3576 1
1287 3576 1
1637 3576 1
1142 3578 1
1884 3578 1
1836 3579 1
1568 3580 1
1899 3581 1
1844 3585 1
1366 3586 1
1730 3586 1
1174 3587 1
1243 3587 1
1871 3588 1
1280 3592 1
1791 3593 1
1978 3594 1
1791 3595 1
1295 3597 1
1364 3597 1
1823 3597 1
1352 3599 1
1739 3604 1
1873 3604 1
1170 3608 1
1280 3611 1
1418 3612 1
1758 3615 1
1131 3616 1
1620 3618 1
1046 3622 1
1263 3623 1
1324 3624 1
1675 3624 1
1706 3624 1
1806 3625 1
1833 3625 1
1863 3625 1
1166 3626 1
1371 3626 1
1534 3628 1
1410 3629 1
1948 3629 1
1049 3630 1
1423 3630 1
1294 3632 1
1413 3632 1
1979 3632 1
1326 3633 1
1214 3634 1
1913 3634 1
1120 3636 1
1017 3637 1
1143 3637 1
1083 3638 1
1580 3639 1
1443 3640 1
1284 3641 1
1107 3645 1
1146 3645 1
1515 3645 1
1781 3648 1
1697 3649 1
1066 3659 1
1181 3660 1
1359 3660 1
1492 3660 1
1780 3660 1
1243 3661 1
1152 3663 1
1936 3663 1
1243 3665 1
1267 3667 1
1738 3667 1
1800 3667 1
1554 3668 1
1804 3668 1
1229 3670 1
1712 3674 1
1110 3675 1
1366 3675 1
1918 3676 1
1295 3683 1
1652 3684 1
1672 3686 1
1854 3686 1
1303 3687 1
1985 3687 1
1773 3688 1
1777 3688 1
1257 3689 2
1275 3689 1
1530 3690 1
1143 3691 1
1870 3691 1
1334 3692 1
1561 3693 1
1710 3696 1
1160 3697 1
1401 3699 1
1343 3701 1
1167 3705 1
1319 3706 1
1099 3709 1
1354 3709 1
1201 3713 1
1123 3715 1
1945 3718 1
1551 3719 1
1319 3720 1
1058 3722 1
1670 3722 1
1203 3723 1
1253 3724 1
1786 3724 1
1690 3725 1
1270 3726 1
1112 3728 1
1346 3729 1
1257 3730 1
1405 3733 1
1682 3733 1
1065 3735 1
1310 3736 1
1496 3737 1
1825 3738 1
1147 3743 1
1148 3743 1
1882 3743 1
1673 3745 1
1081 3752 1
1241 3752 1
1568 3752 1
1280 3754 1
1445 3754 1
1796 3756 1
1928 3757 1
1306 3759 1
1055 3760 1
1221 3766 1
1327 3766 1
1234 3770 1
1693 3785 1
1350 3787 1
1795 3787 1
1676 3788 1
1327 3795 1
1928 3797 1
1546 3799 1
1058 3803 1
1815 3803 1
1035 3808 1
1012 3817 1
1956 3819 1
1194 3820 1
1789 3823 1
1384 3824 1
1807 3827 1
1161 3828 1
1234 3831 1
1553 3832 1
1043 3845 1
1114 3846 1
1110 3849 1
1141 3850 1
1116 3855 1
1493 3855 1
1203 3857 1
1420 3858 1
1814 3858 1
1726 3859 1
1511 3863 1
1288 3873 1
1815 3878 1
1534 3882 1
1586 3882 1
1529 3883 1
1277 3888 1
1709 3897 1
1260 3900 1
1974 3901 1
1069 3903 1
1449 3906 1
1536 3906 1
1717 3907 1
1473 3909 1
1152 3912 1
1146 3914 1
1415 3914 1
1864 3919 1
1171 3922 1
1086 3923 1
1262 3927 1
1853 3938 1
1513 3939 1
1366 3941 1
1483 3945 1
1648 3945 1
1517 3946 1
1126 3949 1
1290 3949 1
1324 3955 1
1444 3955 1
1222 3957 1
1060 3959 1
1691 3961 1
1141 3962 1
1625 3968 1
1192 3971 1
1201 3971 1
1177 3974 1
1255 3975 1
1718 3976 1
1820 3977 1
1906 3977 1
1095 3978 1
1491 3981 1
1714 3981 1
1523 3982 1
2941 2995 1
2932 2996 1
2956 2997 1
2403 3004 1
2891 3005 1
2938 3005 1
2912 3008 1
2917 3009 1
2397 3010 1
2943 3011 1
2252 3012 1
2955 3013 1
2959 3015 1
2960 3015 1
2075 3019 1
2181 3020 1
2220 3024 1
2345 3024 1
2958 3024 1
2281 3029 1
2982 3029 1
2004 3032 1
2935 3037 1
2398 3040 1
2918 3040 1
2957 3040 1
2929 3041 1
2172 3043 1
2222 3044 1
2499 3044 1
2247 3045 1
2289 3045 1
2226 3046 1
2929 3046 1
2309 3048 1
2271 3051 1
2215 3052 1
2987 3052 1
2259 3054 1
2955 3054 1
2289 3055 1
2306 3055 1
2964 3056 1
2339 3057 1
2953 3057 1
2025 3058 1
2941 3058 1
2036 3060 1
2952 3061 1
2393 3062 1
2934 3063 1
2934 3065 1
2206 3066 1
2206 3071 1
2185 3073 1
2430 3074 1
2081 3076 1
2942 3080 1
2217 3085 1
2277 3085 1
2201 3090 1
2229 3092 1
2197 3095 1
2947 3102 1
2181 3104 1
2362 3104 1
2958 3105 1
2937 3107 1
2871 3108 1
2920 3109 1
2968 3109 1
2231 3113 1
2391 3114 1
2916 3114 1
2190 3115 1
2951 3115 1
2391 3120 1
2380 3122 1
2189 3124 1
2193 3124 1
2918 3124 1
2185 3129 1
2192 3132 1
2202 3135 1
2414 3139 1
2162 3140 1
2156 3142 1
2322 3148 1
2873 3152 1
2955 3153 1
2875 3154 1
2360 3155 1
2227 3157 1
2365 3158 1
2021 3159 1
2205 3160 1
2275 3161 1
2912 3161 1
2369 3162 1
2141 3163 1
2028 3165 1
2353 3165 1
2409 3165 1
2012 3169 1
2384 3169 1
2365 3170 1
2319 3171 1
2933 3172 1
2024 3175 1
2158 3175 1
2348 3176 1
2259 3179 1
2259 3182 1
2312 3182 1
2375 3186 1
2393 3186 1
2957 3186 1
2236 3190 1
2941 3190 1
2178 3195 1
2271 3197 1
2275 3198 1
2292 3198 1
2429 3203 1
2152 3205 1
2347 3213 1
2916 3228 1
2324 3232 1
2914 3233 1
2364 3236 1
2951 3241 1
2314 3242 1
2394 3247 1
2091 3250 1
2020 3254 1
2366 3254 1
2965 3254 1
2103 3255 1
2358 3262 1
2134 3264 1
2202 3269 1
2326 3269 1
2271 3271 1
2154 3277 1
2301 3277 1
2015 3278 1
2107 3281 1
2109 3281 1
2152 3283 1
2120 3287 1
2150 3287 1
2898 3289 1
2237 3291 1
2369 3293 1
2350 3295 1
2868 3296 1
2878 3299 1
2380 3301 1
2383 3303 1
2943 3303 1
2954 3304 1
2316 3305 1
2278 3307 1
2162 3308 1
2873 3308 1
2026 3311 1
2357 3311 1
2979 3314 1
2979 3315 1
2262 3316 1
2264 3317 1
2111 3320 1
2908 3321 1
2128 3325 1
2265 3325 1
2917 3335 1
2956 3339 1
2944 3346 1
2126 3347 1
2948 3348 1
2872 3350 1
2020 3351 1
2351 3354 1
2262 3355 1
2388 3360 1
2332 3362 1
2951 3363 1
2431 3364 1
1995 3370 1
2431 3373 1
2363 3374 1
2500 3376 1
2044 3378 1
2380 3378 1
2259 3379 1
2943 3381 1
2269 3382 1
2013 3383 1
2173 3383 1
2255 3387 1
2239 3388 1
2919 3389 1
2035 3392 1
2953 3392 1
2017 3399 1
2000 3401 1
2118 3405 1
2311 3407 1
2960 3407 1
2059 3412 1
2403 3415 1
2261 3416 1
2378 3416 1
2264 3421 1
2117 3424 1
2126 3425 1
2326 3427 1
2313 3432 1
2889 3434 1
2378 3440 1
2059 3444 1
2339 3447 1
2917 3458 1
2004 3466 1
2343 3472 1
2316 3475 1
2463 3480 1
2076 3484 1
2216 3497 1
2237 3499 1
2380 3499 1
2224 3504 1
2274 3505 1
2300 3506 1
2132 3509 1
2397 3510 1
2989 3510 1
2328 3512 1
2957 3513 1
2204 3515 1
2235 3520 1
2377 3523 1
2240 3525 1
2014 3527 1
2119 3527 1
2146 3533 1
2346 3534 1
2157 3536 1
2361 3541 1
2466 3543 1
2871 3543 1
2874 3543 1
2872 3545 1
2502 3548 1
2093 3549 1
2318 3552 1
2368 3555 1
2178 3556 1
2134 3560 1
2130 3562 1
2957 3562 1
2328 3563 1
2335 3565 1
2178 3570 1
2358 3574 1
2205 3575 1
2297 3579 1
2154 3582 1
2944 3582 1
2260 3586 1
2261 3586 1
2934 3588 1
2871 3592 1
2060 3595 1
2338 3595 1
2157 3596 1
2871 3601 1
2888 3601 1
2027 3602 1
2069 3608 1
2503 3612 1
2242 3618 1
2325 3621 1
2054 3625 1
2263 3628 1
2361 3630 1
2932 3631 1
2126 3632 1
2357 3636 1
2290 3643 1
2911 3645 1
2117 3646 1
2131 3646 1
2161 3650 1
2286 3650 1
2366 3650 1
2359 3653 1
2140 3654 1
2184 3654 1
2389 3656 1
2008 3662 1
2283 3664 1
2872 3668 1
2250 3669 1
2028 3676 1
2296 3676 1
2356 3676 1
2107 3677 1
2290 3677 1
2950 3679 1
2872 3681 1
2222 3682 1
2949 3682 1
2382 3684 1
2936 3686 1
2262 3690 1
2146 3692 1
2988 3692 1
2143 3694 1
2933 3699 1
1996 3702 1
2381 3717 1
2117 3718 1
2311 3718 1
2363 3724 1
2308 3730 1
2048 3732 1
2933 3732 1
2161 3735 1
2429 3735 1
2322 3736 1
2044 3739 1
2281 3742 1
2311 3744 1
2010 3746 1
2380 3746 1
2203 3747 1
2105 3752 1
2020 3759 1
2163 3767 1
2028 3772 1
2026 3774 1
2098 3790 1
2301 3795 1
2364 3797 1
2214 3810 1
2335 3821 1
2137 3822 1
2402 3825 1
2458 3826 1
2957 3833 1
2250 3834 1
2227 3838 1
1999 3839 1
2204 3840 1
2950 3846 1
2056 3854 1
2207 3856 1
2386 3857 1
2947 3874 1
2258 3876 1
2148 3880 1
2272 3881 1
2084 3886 1
2875 3887 1
2212 3888 1
2035 3891 1
2013 3898 1
2340 3900 1
2265 3906 1
2285 3907 1
2955 3911 1
2328 3913 1
2224 3915 1
2933 3916 1
2943 3920 1
2183 3932 1
2914 3938 1
2266 3941 1
2951 3945 1
2157 3946 1
2194 3948 1
2367 3948 1
2344 3951 1
2011 3953 1
2129 3961 1
2062 3963 1
1995 3972 1
2393 3972 1
2058 3984 1
2159 3984 1
2502 3986 1
2998 2998 3
2997 2999 1
2999 2999 2
2998 3000 1
2999 3000 2
3000 3000 1
2993 3001 1
3000 3002 2
2996 3003 1
2999 3003 1
3000 3003 1
3002 3003 2
3003 3003 2
2993 3004 1
2997 3004 1
3000 3004 1
3003 3004 1
3004 3004 2
2996 3005 1
3002 3005 1
3003 3005 1
3004 3005 1
2996 3006 1
3003 3006 2
3004 3006 1
3005 3006 2
3006 3006 2
3005 3007 3
3006 3007 2
3007 3007 1
3004 3008 1
3007 3008 2
3008 3008 1
3002 3009 1
3006 3009 2
3008 3009 1
3009 3009 2
3009 3010 2
3010 3010 2
3001 3011 1
3004 3011 1
3011 3011 4
3001 3012 1
3006 3012 1
3011 3012 1
3012 3012 1
3002 3013 1
3010 3013 2
3011 3013 1
3012 3013 1
3013 3013 1
3013 3014 3
2999 3015 1
3010 3015 1
3011 3015 2
3013 3015 1
3014 3015 1
3006 3016 1
3007 3016 1
3011 3016 1
3014 3016 2
3011 3017 1
3014 3017 1
3016 3017 2
2998 3018 1
3004 3018 1
3009 3018 1
3016 3018 1
3018 3018 1
3005 3019 1
3008 3019 1
3016 3019 2
3018 3019 1
3019 3019 5
3003 3020 1
3012 3020 2
3017 3020 2
3019 3020 3
3020 3020 3
3012 3021 1
3018 3021 1
3019 3021 1
3020 3021 1
3021 3021 3
3009 3022 1
3012 3022 1
3017 3022 2
3020 3022 2
3015 3023 2
3017 3023 2
3021 3023 1
3022 3023 3
3023 3023 1
3016 3024 1
3019 3024 1
3022 3024 1
3023 3024 2
3024 3024 1
3001 3025 1
3006 3025 1
3007 3025 1
3009 3025 1
3020 3025 1
3021 3025 1
3023 3025 2
3024 3025 1
3025 3025 3
3026 3026 4
3022 3027 1
3024 3027 3
3026 3027 1
3027 3027 2
3017 3028 1
3026 3028 1
3028 3028 1
3026 3029 1
3028 3029 1
3029 3029 1
3025 3030 2
3029 3030 3
3021 3031 1
3022 3031 1
3029 3031 1
3031 3031 2
3014 3032 1
3015 3032 1
3030 3032 1
3031 3032 1
3032 3032 2
3024 3033 1
3028 3033 1
3030 3033 2
3031 3033 1
3032 3033 2
3029 3034 2
3030 3034 1
3032 3034 1
3033 3034 2
3034 3034 2
3005 3035 1
3024 3035 1
3025 3035 1
3028 3035 1
3029 3035 1
3032 3035 1
3033 3035 1
3034 3035 1
3035 3035 1
3006 3036 1
3009 3036 1
3033 3036 2
3034 3036 1
3035 3036 1
3036 3036 2
3023 3037 1
3024 3037 1
3030 3037 1
3031 3037 1
3035 3037 1
3037 3037 1
3030 3038 1
3034 3038 1
3036 3038 1
3029 3039 1
3032 3039 1
3037 3039 1
3038 3039 1
3039 3039 1
3026 3040 1
3034 3040 1
3035 3040 1
3036 3040 1
3039 3040 2
3039 3041 1
3041 3041 3
3014 3042 1
3036 3042 1
3040 3042 2
3041 3042 2
3042 3042 2
3004 3043 1
3011 3043 1
3041 3043 1
3042 3043 1
3037 3044 1
3040 3044 1
3043 3044 1
3021 3046 1
3041 3046 1
3045 3046 1
3046 3046 4
3043 3047 1
3043 3048 1
3044 3048 3
3045 3048 1
3046 3048 2
3047 3048 1
3044 3049 1
3049 3049 1
3049 3050 1
3050 3050 3
3043 3051 1
3051 3051 1
3051 3052 1
3052 3052 1
2993 3053 1
3021 3053 1
3041 3053 1
3042 3054 1
3046 3054 1
3047 3054 1
3049 3054 2
3052 3054 2
3053 3054 1
3028 3055 1
3053 3055 1
3055 3055 1
3043 3056 1
3044 3056 1
3055 3056 2
3029 3057 1
3041 3057 1
3046 3057 1
3055 3057 3
3056 3057 1
3052 3058 1
3056 3058 1
3058 3058 1
3042 3059 1
3052 3059 3
3053 3059 1
3055 3059 1
3056 3059 1
3057 3059 1
3059 3059 1
3020 3060 1
3048 3060 1
3052 3060 1
3053 3060 1
3058 3060 1
3059 3060 1
3032 3061 1
3046 3061 1
3050 3061 2
3053 3061 1
3056 3061 1
3060 3061 2
3061 3061 1
3042 3062 1
3048 3062 1
3049 3062 1
3050 3062 1
3055 3062 1
3057 3062 1
3059 3062 1
3060 3062 2
3061 3062 1
3057 3063 1
3059 3063 1
3062 3063 1
3063 3063 1
3030 3064 1
3044 3064 1
3050 3064 1
3051 3064 1
3054 3064 1
3056 3064 1
3058 3064 1
3059 3064 2
3063 3064 2
3064 3064 1
3056 3065 1
3057 3065 1
3058 3065 1
3065 3065 2
3035 3066 1
3041 3066 1
3050 3066 1
3065 3066 1
3066 3066 1
3065 3067 1
3066 3067 1
3067 3068 2
3068 3068 2
3034 3069 1
3055 3069 1
3064 3069 1
3067 3069 3
3068 3069 3
3011 3070 1
3066 3070 1
3069 3070 2
3070 3070 3
3038 3071 1
3062 3071 1
3067 3071 1
3069 3071 1
3070 3071 2
3071 3071 2
3055 3072 1
3068 3072 1
3069 3072 1
3071 3072 2
3072 3072 3
3024 3073 1
3068 3073 1
3070 3073 1
3071 3073 2
3073 3073 3
3037 3074 1
3067 3074 1
3070 3074 1
3073 3074 6
3036 3075 1
3067 3075 1
3070 3075 1
3075 3075 4
3073 3076 1
3075 3076 1
3076 3076 1
3071 3077 1
3073 3077 2
3074 3077 1
3075 3077 1
3076 3077 1
3077 3077 3
3070 3078 2
3071 3078 1
3072 3078 1
3074 3078 1
3075 3078 4
3077 3078 1
3078 3078 5
3021 3079 1
3062 3079 1
3063 3079 1
3070 3079 1
3073 3079 1
3074 3079 2
3075 3079 3
3076 3079 1
3077 3079 1
3022 3080 1
3071 3080 1
3076 3080 1
3078 3080 1
3080 3080 3
3034 3081 1
3064 3081 1
3076 3081 1
3078 3081 1
3080 3081 1
3081 3081 1
3024 3082 1
3070 3082 1
3082 3082 2
3012 3083 1
3019 3083 1
3036 3083 1
3068 3083 1
3079 3083 1
3081 3083 1
3083 3083 1
3065 3084 1
3075 3084 1
3083 3084 2
3084 3084 1
3073 3085 1
3083 3085 1
3066 3086 1
3076 3086 1
3082 3086 1
3083 3086 2
3084 3086 1
3085 3086 4
3072 3087 1
3074 3087 1
3075 3087 1
3076 3087 1
3085 3087 4
3086 3087 2
3087 3087 5
3086 3088 1
3087 3088 2
3088 3088 2
3065 3089 1
3066 3089 1
3072 3089 1
3077 3089 1
3085 3089 1
3086 3089 2
3087 3089 2
3088 3089 2
3089 3089 1
3069 3090 1
3070 3090 1
3088 3090 1
3089 3090 3
3025 3091 1
3083 3091 1
3087 3091 1
3091 3091 1
3024 3092 1
3087 3092 1
3089 3092 1
3090 3092 1
3091 3092 2
3085 3093 1
3031 3094 1
3073 3094 1
3089 3094 1
3090 3094 1
3092 3094 2
3093 3094 2
3094 3094 1
3010 3095 1
3090 3095 1
3093 3095 1
3095 3095 2
3064 3096 1
3087 3096 1
3088 3096 2
3091 3096 1
3094 3096 1
3095 3096 3
3096 3096 3
3069 3097 1
3085 3097 1
3095 3097 2
3096 3097 3
3097 3097 2
3030 3098 1
3082 3098 1
3091 3098 1
3093 3098 1
3095 3098 1
3097 3098 3
3098 3098 1
3075 3099 1
3083 3099 1
3087 3099 1
3090 3099 1
3092 3099 1
3096 3099 1
3097 3099 1
3098 3099 1
3099 3099 3
3012 3100 1
3097 3100 3
3098 3100 3
3099 3100 1
3039 3101 1
3090 3101 1
3095 3101 1
3100 3101 3
3101 3101 3
3089 3102 1
3098 3102 1
3099 3102 2
3100 3102 1
3101 3102 1
3102 3102 2
3079 3103 1
3092 3103 2
3102 3103 2
3103 3103 1
3011 3104 1
3023 3104 1
3098 3104 2
3099 3104 1
3102 3104 1
3103 3104 1
3104 3104 10
3088 3105 2
3093 3105 1
3104 3105 1
3105 3105 1
3104 3106 2
3105 3106 1
3106 3106 2
3099 3107 1
3103 3107 1
3106 3107 2
3107 3107 3
3102 3108 1
3104 3108 1
3106 3108 1
3108 3108 2
3104 3109 1
3107 3109 1
3108 3109 2
3103 3110 1
3105 3110 2
3108 3110 1
3109 3110 1
3110 3110 2
3009 3111 1
3023 3111 1
3031 3111 1
3059 3111 1
3101 3111 1
3104 3111 1
3105 3111 1
3109 3111 2
3111 3111 4
3094 3112 1
3105 3112 1
3111 3112 1
3112 3112 1
3104 3113 1
3106 3113 1
3113 3113 2
3016 3114 1
3096 3114 1
3108 3114 1
3112 3114 1
3114 3114 5
3096 3115 1
3101 3115 1
3114 3115 1
3092 3116 1
3095 3116 1
3115 3116 2
3104 3117 2
3108 3117 1
3109 3117 2
3115 3117 2
3116 3117 1
3117 3117 1
3088 3118 1
3090 3118 1
3112 3118 1
3115 3118 2
3116 3118 1
3118 3118 2
3003 3119 1
3114 3119 1
3115 3119 1
3118 3119 1
3119 3119 4
3114 3120 1
3119 3120 4
3120 3120 1
3009 3121 1
3085 3121 1
3112 3121 1
3117 3121 2
3118 3121 2
3120 3121 4
3121 3121 1
3115 3122 1
3118 3122 2
3120 3122 1
3121 3122 3
3122 3122 2
3113 3123 1
3120 3123 1
3122 3123 1
3123 3123 2
3122 3124 1
3123 3124 4
3124 3124 3
3086 3125 1
3113 3125 1
3120 3125 1
3122 3125 2
3124 3125 3
3125 3125 3
3017 3126 1
3081 3126 1
3098 3126 1
3100 3126 2
3118 3126 1
3121 3126 1
3122 3126 1
3125 3126 2
3126 3126 5
3089 3127 1
3104 3127 1
3109 3127 1
3116 3127 1
3122 3127 2
3125 3127 2
3126 3127 1
3127 3127 2
3118 3128 1
3123 3128 1
3127 3128 2
3128 3128 1
3122 3129 1
3127 3129 2
3129 3129 1
3015 3130 1
3088 3130 1
3114 3130 1
3118 3130 1
3119 3130 1
3128 3130 1
3129 3130 1
3130 3130 1
3131 3131 2
3124 3132 1
3128 3132 1
3130 3132 1
3131 3132 4
3132 3132 2
3121 3133 1
3126 3133 1
3127 3133 1
3131 3133 1
3133 3133 2
3113 3134 1
3127 3134 2
3131 3134 1
3133 3134 1
3134 3134 3
3114 3135 1
3128 3135 1
3133 3135 2
3134 3135 2
3135 3135 6
3074 3136 1
3092 3136 1
3112 3136 1
3127 3136 1
3132 3136 1
3134 3136 1
3135 3136 2
3136 3136 3
3132 3137 1
3134 3137 2
3135 3137 4
3136 3137 2
3137 3137 2
3131 3138 1
3134 3138 2
3136 3138 3
3137 3138 2
3138 3138 3
3132 3139 1
3137 3139 1
3138 3139 1
3139 3139 1
3134 3140 1
3138 3140 1
3140 3140 1
3134 3141 1
3138 3141 2
3139 3141 1
3140 3141 1
3141 3141 1
3018 3142 1
3109 3142 1
3131 3142 1
3136 3142 1
3137 3142 1
3138 3142 1
3139 3142 1
3141 3142 2
3142 3142 3
3065 3143 1
3132 3143 1
3136 3143 2
3138 3143 1
3142 3143 2
3143 3143 2
3054 3144 1
3095 3144 1
3132 3144 1
3105 3145 1
3135 3145 1
3145 3145 1
3010 3146 1
3076 3146 1
3124 3146 1
3134 3146 1
3143 3146 1
3093 3147 1
3136 3147 2
3139 3147 1
3147 3147 2
3064 3148 1
3137 3148 1
3146 3148 1
3147 3148 1
3129 3149 1
3141 3149 1
3144 3149 2
3145 3149 2
3146 3149 1
3147 3149 2
3148 3149 1
2995 3150 1
3129 3150 1
3144 3150 1
3148 3150 1
3143 3151 1
3151 3151 3
3064 3152 1
3150 3152 1
3151 3152 1
3152 3152 3
3026 3153 1
3114 3153 1
3141 3153 1
3148 3153 1
3151 3153 2
3152 3153 1
3153 3153 3
3088 3154 1
3145 3154 1
3151 3154 3
3153 3154 1
3154 3154 3
3146 3155 1
3147 3155 1
3148 3155 1
3151 3155 1
3152 3155 1
3154 3155 4
3155 3155 1
3133 3156 1
3150 3156 2
3152 3156 1
3153 3156 1
3155 3156 2
3156 3156 1
3048 3157 1
3100 3157 1
3116 3157 1
3142 3157 1
3143 3157 1
3151 3157 1
3154 3157 1
3155 3157 2
3156 3157 1
3157 3157 2
3148 3158 1
3150 3158 1
3151 3158 1
3156 3158 2
3158 3158 2
3145 3159 1
3147 3159 1
3151 3159 1
3154 3159 1
3155 3159 1
3156 3159 2
3157 3159 3
3158 3159 2
3159 3159 1
3153 3160 1
3154 3160 1
3156 3160 2
3157 3160 1
3159 3160 1
3160 3160 2
3149 3161 1
3155 3161 1
3160 3161 3
3161 3161 1
3150 3162 1
3154 3162 1
3155 3162 1
3158 3162 1
3159 3162 2
3160 3162 1
3161 3162 1
3136 3163 1
3143 3163 1
3149 3163 1
3150 3163 1
3152 3163 1
3158 3163 1
3159 3163 1
3160 3163 1
3161 3163 1
3162 3163 3
3163 3163 3
3150 3164 1
3155 3164 1
3159 3164 1
3161 3164 1
3156 3165 1
3158 3165 1
3161 3165 1
3163 3165 1
3165 3165 1
3152 3166 1
3155 3166 1
3160 3166 1
3161 3166 1
3165 3166 1
3166 3166 2
3061 3167 1
3156 3167 1
3163 3167 2
3164 3167 1
3165 3167 1
3166 3167 2
3167 3167 1
3147 3168 1
3155 3168 1
3164 3168 1
3165 3168 1
3167 3168 2
3168 3168 1
3082 3169 1
3167 3169 1
3168 3169 1
3169 3169 2
3152 3170 1
3153 3170 1
3163 3170 3
3165 3170 2
3168 3170 3
3170 3170 3
3044 3171 1
3062 3171 1
3123 3171 1
3136 3171 1
3166 3171 2
3152 3172 1
3156 3172 1
3160 3172 1
3163 3172 2
3170 3172 1
3171 3172 2
3172 3172 1
3159 3173 1
3164 3173 1
3170 3173 1
3172 3173 1
3046 3174 1
3168 3174 1
3172 3174 1
3069 3175 1
3086 3175 2
3172 3175 1
3173 3175 1
3148 3176 1
3175 3176 1
3176 3176 1
3114 3177 1
3170 3177 1
3172 3177 1
3174 3177 1
3177 3177 1
3140 3178 1
3145 3178 1
3156 3178 1
3162 3178 1
3170 3178 1
3173 3178 1
3175 3178 1
3177 3178 1
3178 3178 1
3011 3179 1
3150 3179 1
3168 3179 1
3170 3179 1
3175 3179 2
3176 3179 1
3177 3179 1
3179 3179 1
3003 3180 1
3148 3180 1
3156 3180 1
3157 3180 1
3159 3180 1
3165 3180 1
3168 3180 1
3170 3180 2
3177 3180 1
3180 3180 3
3137 3181 1
3141 3181 1
3161 3181 1
3163 3181 3
3165 3181 2
3169 3181 2
3171 3181 1
3172 3181 1
3178 3181 1
3179 3181 2
3180 3181 2
3181 3181 1
3134 3182 1
3141 3182 1
3154 3182 2
3161 3182 1
3162 3182 1
3166 3182 1
3169 3182 1
3171 3182 1
3182 3182 2
3160 3183 1
3161 3183 1
3172 3183 2
3181 3183 2
3182 3183 2
3183 3183 1
3151 3184 1
3158 3184 1
3159 3184 1
3161 3184 1
3162 3184 1
3165 3184 1
3169 3184 1
3176 3184 1
3181 3184 2
3182 3184 1
3183 3184 1
3153 3185 1
3167 3185 1
3168 3185 1
3170 3185 1
3181 3185 1
3182 3185 1
3183 3185 2
3184 3185 5
3185 3185 3
3010 3186 1
3155 3186 1
3162 3186 1
3167 3186 1
3172 3186 1
3185 3186 3
3155 3187 1
3168 3187 1
3182 3187 1
3184 3187 3
3185 3187 2
3104 3188 1
3151 3188 1
3156 3188 1
3166 3188 1
3167 3188 1
3168 3188 1
3170 3188 1
3187 3188 3
3151 3189 1
3162 3189 1
3185 3189 1
3165 3190 1
3174 3190 1
3182 3190 1
3183 3190 1
3188 3190 1
3148 3191 1
3150 3191 1
3183 3191 1
3184 3191 1
3185 3191 2
3186 3191 1
3190 3191 2
3191 3191 1
3140 3192 1
3156 3192 1
3158 3192 1
3180 3192 1
3188 3192 1
3192 3192 1
3174 3193 1
3184 3193 1
3190 3193 1
3191 3193 1
3193 3193 3
3143 3194 1
3168 3194 1
3171 3194 1
3184 3194 2
3191 3194 2
3193 3194 5
3194 3194 2
3063 3195 1
3157 3195 1
3169 3195 1
3183 3195 1
3188 3195 1
3193 3195 3
3194 3195 1
3195 3195 3
3157 3196 1
3161 3196 1
3171 3196 1
3176 3196 1
3182 3196 1
3193 3196 1
3194 3196 1
3195 3196 1
3162 3197 1
3167 3197 1
3181 3197 2
3190 3197 1
3196 3197 1
3141 3198 1
3147 3198 1
3170 3198 1
3183 3198 1
3193 3198 1
3196 3198 1
3197 3198 2
3198 3198 1
3057 3199 1
3162 3199 1
3182 3199 1
3184 3199 1
3193 3199 2
3196 3199 1
3197 3199 2
3199 3199 5
3183 3200 1
3189 3200 1
3197 3200 2
3198 3200 1
3200 3200 3
3196 3201 1
3198 3201 1
3199 3201 1
3200 3201 2
3201 3201 2
3198 3202 1
3199 3202 1
3200 3202 1
3201 3202 1
3202 3202 3
3196 3203 1
3202 3203 5
3114 3204 1
3144 3204 1
3175 3204 1
3178 3204 1
3201 3204 1
3203 3204 1
3200 3205 2
3203 3205 1
3205 3205 2
3117 3206 1
3133 3206 1
3146 3206 1
3147 3207 1
3163 3207 1
3198 3207 1
3200 3207 1
3201 3207 1
3205 3207 3
3121 3208 1
3177 3208 1
3201 3208 1
3207 3208 2
3208 3208 1
3207 3209 1
3208 3209 1
3024 3210 1
3200 3210 1
3202 3210 1
3205 3210 1
3210 3210 1
3012 3211 1
3039 3211 1
3209 3211 1
3211 3211 2
3201 3212 1
3206 3212 1
3211 3212 2
3212 3212 1
3004 3213 1
3138 3213 1
3200 3213 1
3201 3213 1
3204 3213 1
3208 3213 1
3211 3213 1
3200 3214 1
3211 3214 1
3214 3214 1
3129 3215 1
3145 3215 1
3184 3215 1
3207 3215 1
3214 3215 3
3215 3215 1
3202 3216 1
3216 3216 1
3131 3217 1
3207 3217 1
3214 3217 1
3180 3218 1
3193 3218 1
3218 3218 2
3124 3219 1
3175 3219 1
3203 3219 1
3207 3219 1
3213 3219 1
3214 3219 2
3217 3219 1
3219 3219 1
3170 3220 1
3208 3220 1
3212 3220 1
3217 3220 1
3219 3220 2
3220 3220 4
3072 3221 1
3144 3221 1
3216 3221 2
3220 3221 2
3221 3221 2
3210 3222 1
3219 3222 3
3220 3222 2
3221 3222 1
3222 3222 1
3118 3223 1
3218 3223 2
3221 3223 1
3222 3223 2
3223 3223 1
3038 3224 1
3087 3224 1
3103 3224 1
3207 3224 1
3217 3224 1
3218 3224 1
3223 3224 2
3224 3224 3
3220 3225 1
3224 3225 3
3225 3225 4
3006 3226 1
3117 3226 1
3221 3226 1
3222 3226 1
3067 3227 1
3104 3227 1
3205 3227 1
3222 3227 1
3223 3227 2
3224 3227 2
3226 3227 1
3227 3227 1
3123 3228 1
3126 3228 1
3199 3228 1
3215 3228 1
3218 3228 1
3221 3228 1
3224 3228 1
3228 3228 1
3140 3229 1
3227 3229 1
3229 3229 1
3155 3230 1
3229 3230 1
3230 3230 1
3230 3231 2
3137 3232 1
3146 3232 1
3202 3232 1
3224 3232 1
3229 3232 1
3230 3232 1
3137 3233 1
3030 3234 1
3037 3234 1
3218 3234 1
3223 3234 1
3229 3234 1
3231 3234 1
3233 3234 1
3234 3234 1
3190 3235 1
3213 3235 1
3235 3235 1
3148 3236 1
3221 3236 1
3224 3236 1
3231 3236 1
3235 3236 1
3138 3238 1
3238 3238 2
3035 3239 1
3229 3239 1
3235 3239 1
3239 3239 3
3174 3240 1
3199 3240 1
3202 3240 1
3226 3240 1
3230 3240 1
3239 3240 2
3240 3240 1
3151 3241 1
3235 3241 1
3237 3241 1
3241 3241 2
3184 3242 1
3236 3242 1
3238 3242 1
3241 3242 2
3242 3242 3
3052 3243 1
3213 3243 1
3240 3243 1
3243 3243 2
3097 3244 1
3239 3244 1
3240 3244 1
3242 3244 4
3243 3244 2
3244 3244 1
3010 3245 1
3239 3245 1
3241 3245 1
3242 3245 2
3243 3245 2
3244 3245 3
3245 3245 2
3078 3246 1
3191 3246 1
3235 3246 1
3244 3246 1
3245 3246 1
3225 3247 1
3227 3247 1
3243 3247 1
3244 3247 2
3245 3247 1
3247 3247 5
3069 3248 1
3111 3248 1
3239 3248 2
3247 3248 3
3248 3248 1
3182 3249 1
3241 3249 2
3245 3249 1
3247 3249 2
3248 3249 4
3249 3249 1
3203 3250 1
3236 3250 1
3237 3250 1
3247 3250 1
3249 3250 2
3250 3250 2
3237 3251 1
3239 3251 1
3241 3251 1
3245 3251 1
3246 3251 1
3248 3251 1
3250 3251 1
3251 3251 2
3232 3252 1
3236 3252 1
3241 3252 1
3244 3252 1
3248 3252 2
3251 3252 1
3252 3252 5
3085 3253 1
3154 3253 1
3181 3253 1
3244 3253 1
3248 3253 1
3252 3253 3
3253 3253 3
3246 3254 1
3253 3254 1
3254 3254 1
3140 3255 1
3235 3255 1
3243 3255 3
3248 3255 1
3252 3255 2
3254 3255 3
3255 3255 2
3242 3256 1
3249 3256 1
3251 3256 2
3253 3256 1
3254 3256 1
3256 3256 1
3253 3257 1
3256 3257 4
3257 3257 1
3061 3258 1
3163 3258 1
3253 3258 2
3257 3258 3
3258 3258 3
3162 3259 1
3185 3259 1
3256 3259 2
3257 3259 2
3258 3259 1
3259 3259 2
3241 3260 1
3242 3260 2
3258 3260 1
3260 3260 2
3008 3261 1
3235 3261 1
3241 3261 1
3256 3261 1
3257 3261 1
3258 3261 1
3259 3261 1
3260 3261 4
3261 3261 2
3184 3262 1
3186 3262 1
3189 3262 1
3257 3262 1
3258 3262 1
3260 3262 2
3261 3262 1
3262 3262 4
3241 3263 1
3242 3263 1
3257 3263 1
3258 3263 1
3259 3263 1
3260 3263 3
3262 3263 1
3263 3263 2
3153 3264 1
3194 3264 1
3217 3264 1
3244 3264 1
3255 3264 1
3256 3264 1
3257 3264 1
3258 3264 1
3263 3264 2
3264 3264 6
3022 3265 1
3252 3265 1
3258 3265 1
3264 3265 5
3171 3266 1
3241 3266 1
3249 3266 1
3257 3266 2
3263 3266 1
3264 3266 1
3265 3266 2
3188 3267 1
3257 3267 1
3260 3267 1
3263 3267 1
3267 3267 1
3013 3268 1
3183 3268 1
3199 3268 1
3249 3268 1
3257 3268 1
3258 3268 1
3259 3268 1
3264 3268 1
3268 3268 4
3167 3269 1
3171 3269 1
3258 3269 1
3259 3269 1
3267 3269 1
3268 3269 2
3269 3269 3
3242 3270 1
3253 3270 1
3254 3270 1
3261 3270 1
3267 3270 4
3268 3270 2
3270 3270 2
3166 3271 1
3263 3271 1
3264 3271 1
3267 3271 1
3268 3271 3
3269 3271 1
3270 3271 3
3271 3271 1
3221 3272 1
3265 3272 1
3267 3272 1
3272 3272 2
3156 3273 1
3257 3273 1
3258 3273 1
3270 3273 1
3271 3273 1
3273 3273 3
3258 3274 1
3267 3274 1
3268 3274 1
3269 3274 2
3270 3274 1
3272 3274 1
3273 3274 1
3274 3274 1
3057 3275 1
3268 3275 1
3270 3275 2
3271 3275 1
3272 3275 1
3273 3275 2
3274 3275 2
3275 3275 1
3267 3276 3
3269 3276 1
3271 3276 1
3273 3276 2
3274 3276 1
3275 3276 1
3240 3277 1
3269 3277 2
3275 3277 2
3276 3277 1
3277 3277 2
3267 3278 1
3274 3278 1
3277 3278 2
3278 3278 1
3191 3279 1
3264 3279 1
3269 3279 1
3270 3279 1
3272 3279 2
3274 3279 1
3276 3279 4
3278 3279 1
3167 3280 1
3257 3280 1
3267 3280 1
3268 3280 1
3270 3280 1
3276 3280 1
3279 3280 3
3280 3280 1
3152 3281 1
3189 3281 1
3256 3281 1
3271 3281 1
3279 3281 1
3280 3281 1
3281 3281 1
3259 3282 1
3275 3282 1
3279 3282 2
3282 3282 2
3109 3283 1
3259 3283 1
3264 3283 1
3268 3283 1
3269 3283 1
3270 3283 1
3273 3283 1
3275 3283 1
3283 3283 3
3137 3284 1
3245 3284 1
3250 3284 1
3259 3284 2
3267 3284 1
3276 3284 1
3277 3284 1
3278 3284 1
3281 3284 1
3283 3284 2
3284 3284 2
3206 3285 1
3262 3285 1
3278 3285 1
3284 3285 2
3285 3285 1
3223 3286 1
3269 3286 1
3271 3286 2
3274 3286 1
3276 3286 1
3279 3286 1
3281 3286 1
3284 3286 1
3286 3286 2
3272 3287 1
3276 3287 1
3278 3287 1
3279 3287 1
3280 3287 3
3281 3287 1
3285 3287 2
3286 3287 2
3248 3288 1
3261 3288 1
3268 3288 1
3272 3288 1
3277 3288 1
3279 3288 1
3280 3288 2
3281 3288 1
3285 3288 1
3286 3288 1
3287 3288 1
3288 3288 6
3052 3289 1
3265 3289 1
3279 3289 1
3288 3289 1
3289 3289 1
3146 3290 1
3197 3290 1
3255 3290 1
3261 3290 1
3264 3290 1
3267 3290 1
3268 3290 1
3271 3290 1
3278 3290 1
3280 3290 1
3282 3290 1
3283 3290 1
3284 3290 1
3285 3290 1
3286 3290 2
3287 3290 2
3288 3290 2
3289 3290 2
3290 3290 7
3042 3291 1
3237 3291 1
3247 3291 1
3254 3291 1
3263 3291 1
3269 3291 2
3272 3291 1
3275 3291 3
3279 3291 1
3283 3291 1
3289 3291 1
3290 3291 5
3291 3291 2
3268 3292 1
3270 3292 1
3274 3292 1
3276 3292 1
3279 3292 1
3280 3292 1
3286 3292 2
3288 3292 1
3290 3292 3
3291 3292 5
3292 3292 3
3046 3293 1
3064 3293 1
3245 3293 1
3253 3293 1
3254 3293 1
3257 3293 1
3258 3293 1
3269 3293 1
3270 3293 1
3276 3293 1
3277 3293 1
3278 3293 1
3284 3293 1
3289 3293 1
3290 3293 2
3291 3293 2
3292 3293 5
3293 3293 1
3251 3294 1
3264 3294 1
3273 3294 1
3281 3294 1
3284 3294 1
3286 3294 1
3290 3294 2
3294 3294 4
3245 3295 1
3253 3295 1
3263 3295 1
3267 3295 1
3268 3295 1
3270 3295 1
3275 3295 1
3278 3295 1
3284 3295 1
3290 3295 2
3292 3295 1
3293 3295 2
3295 3295 2
3171 3296 1
3193 3296 1
3242 3296 1
3259 3296 1
3260 3296 1
3269 3296 1
3270 3296 1
3274 3296 1
3276 3296 1
3279 3296 1
3281 3296 1
3288 3296 2
3289 3296 1
3292 3296 2
3293 3296 1
3294 3296 1
3295 3296 3
3296 3296 2
3185 3297 1
3195 3297 1
3197 3297 1
3246 3297 1
3257 3297 1
3267 3297 1
3268 3297 1
3271 3297 1
3284 3297 1
3285 3297 1
3288 3297 1
3290 3297 1
3291 3297 1
3292 3297 1
3294 3297 2
3295 3297 1
3296 3297 3
3297 3297 4
3171 3298 1
3259 3298 1
3262 3298 1
3276 3298 1
3285 3298 1
3287 3298 2
3292 3298 1
3293 3298 2
3297 3298 2
3298 3298 3
3168 3299 1
3196 3299 1
3248 3299 1
3267 3299 2
3274 3299 1
3278 3299 1
3282 3299 1
3285 3299 1
3286 3299 1
3287 3299 1
3290 3299 1
3291 3299 1
3296 3299 1
3297 3299 1
3298 3299 2
3299 3299 4
3050 3300 1
3111 3300 1
3195 3300 1
3263 3300 1
3266 3300 1
3269 3300 1
3271 3300 1
3285 3300 1
3286 3300 1
3290 3300 1
3291 3300 1
3292 3300 1
3293 3300 2
3296 3300 1
3299 3300 4
3300 3300 1
3055 3301 1
3257 3301 1
3261 3301 1
3262 3301 1
3263 3301 1
3268 3301 3
3269 3301 1
3272 3301 1
3273 3301 1
3275 3301 1
3276 3301 2
3279 3301 1
3283 3301 1
3287 3301 1
3289 3301 1
3291 3301 2
3295 3301 1
3297 3301 2
3298 3301 1
3299 3301 2
3300 3301 1
3301 3301 1
3155 3302 1
3157 3302 1
3244 3302 1
3257 3302 1
3260 3302 1
3264 3302 1
3265 3302 1
3271 3302 1
3279 3302 2
3280 3302 1
3283 3302 1
3288 3302 1
3290 3302 1
3295 3302 3
3296 3302 3
3297 3302 2
3299 3302 1
3302 3302 5
3172 3303 1
3262 3303 1
3269 3303 2
3276 3303 1
3299 3303 1
3301 3303 1
3302 3303 2
3303 3303 3
3259 3304 1
3264 3304 1
3267 3304 1
3273 3304 1
3300 3304 1
3301 3304 1
3302 3304 1
3303 3304 4
3304 3304 7
3072 3305 1
3245 3305 1
3269 3305 1
3274 3305 1
3296 3305 1
3298 3305 1
3299 3305 1
3303 3305 1
3304 3305 3
3305 3305 1
3151 3306 1
3259 3306 1
3265 3306 1
3267 3306 1
3272 3306 1
3283 3306 1
3291 3306 1
3302 3306 2
3304 3306 1
3305 3306 2
3047 3307 1
3154 3307 1
3163 3307 1
3262 3307 1
3268 3307 1
3282 3307 1
3302 3307 2
3303 3307 2
3305 3307 2
3306 3307 3
3307 3307 2
3008 3308 1
3266 3308 1
3290 3308 1
3297 3308 2
3303 3308 1
3304 3308 2
3306 3308 1
3307 3308 5
3308 3308 5
3153 3309 1
3231 3309 1
3254 3309 1
3291 3309 1
3299 3309 1
3302 3309 1
3306 3309 1
3307 3309 2
3308 3309 1
3309 3309 3
3258 3310 1
3263 3310 1
3290 3310 1
3301 3310 1
3304 3310 1
3306 3310 1
3307 3310 2
3308 3310 2
3309 3310 3
3310 3310 3
3269 3311 1
3274 3311 1
3296 3311 1
3297 3311 1
3304 3311 1
3307 3311 3
3308 3311 4
3309 3311 2
3310 3311 3
3311 3311 10
3149 3312 1
3237 3312 1
3253 3312 1
3256 3312 1
3260 3312 1
3296 3312 1
3299 3312 1
3305 3312 2
3307 3312 1
3310 3312 1
3311 3312 1
3312 3312 2
3299 3313 1
3311 3313 2
3312 3313 3
3313 3313 2
3145 3314 2
3281 3314 1
3308 3314 1
3309 3314 1
3310 3314 1
3311 3314 2
3314 3314 2
3139 3315 1
3259 3315 1
3304 3315 1
3312 3315 1
3313 3315 1
3314 3315 2
3315 3315 1
3248 3316 1
3270 3316 1
3282 3316 1
3313 3316 1
3314 3316 1
3315 3316 2
3316 3316 3
3256 3317 1
3307 3317 1
3309 3317 1
3310 3317 1
3311 3317 1
3312 3317 1
3313 3317 2
3314 3317 1
3316 3317 2
3317 3317 2
3008 3318 1
3260 3318 1
3283 3318 1
3291 3318 1
3306 3318 1
3307 3318 2
3314 3318 1
3315 3318 4
3317 3318 1
3318 3318 2
3274 3319 1
3305 3319 1
3309 3319 1
3310 3319 1
3314 3319 1
3318 3319 3
3319 3319 5
3156 3320 1
3187 3320 1
3286 3320 1
3295 3320 1
3296 3320 1
3299 3320 1
3300 3320 2
3307 3320 1
3308 3320 2
3311 3320 2
3314 3320 1
3315 3320 1
3317 3320 2
3320 3320 5
3138 3321 1
3182 3321 1
3240 3321 1
3258 3321 1
3262 3321 1
3263 3321 1
3274 3321 1
3276 3321 1
3298 3321 1
3311 3321 2
3312 3321 2
3314 3321 1
3318 3321 2
3319 3321 1
3320 3321 6
3321 3321 3
3149 3322 1
3244 3322 1
3263 3322 1
3291 3322 1
3305 3322 1
3308 3322 1
3320 3322 2
3321 3322 3
3322 3322 1
3029 3323 1
3262 3323 1
3271 3323 1
3285 3323 1
3298 3323 1
3307 3323 1
3309 3323 2
3311 3323 1
3316 3323 1
3318 3323 2
3319 3323 1
3320 3323 2
3321 3323 3
3322 3323 1
3323 3323 3
3243 3324 1
3248 3324 1
3309 3324 1
3318 3324 1
3320 3324 1
3323 3324 2
3324 3324 5
3156 3325 1
3173 3325 1
3312 3325 1
3314 3325 1
3320 3325 1
3321 3325 1
3322 3325 1
3323 3325 2
3324 3325 2
3325 3325 7
3227 3326 1
3259 3326 1
3276 3326 1
3298 3326 1
3299 3326 2
3306 3326 1
3308 3326 1
3314 3326 1
3315 3326 1
3319 3326 1
3325 3326 2
3326 3326 4
3157 3327 1
3227 3327 1
3310 3327 2
3311 3327 2
3315 3327 1
3321 3327 3
3323 3327 1
3325 3327 1
3326 3327 3
3327 3327 4
3282 3328 1
3284 3328 1
3293 3328 1
3298 3328 1
3310 3328 1
3315 3328 1
3319 3328 2
3320 3328 2
3322 3328 1
3324 3328 1
3325 3328 2
3326 3328 1
3327 3328 2
3328 3328 3
3056 3329 1
3149 3329 1
3169 3329 1
3318 3329 2
3321 3329 1
3325 3329 3
3326 3329 1
3327 3329 1
3328 3329 1
3316 3330 1
3320 3330 1
3321 3330 1
3327 3330 1
3314 3331 2
3327 3331 1
3329 3331 1
3331 3331 1
3134 3332 1
3205 3332 1
3275 3332 1
3317 3332 2
3319 3332 1
3329 3332 1
3330 3332 1
3331 3332 2
3332 3332 4
3329 3333 1
3332 3333 1
3333 3333 1
3235 3334 1
3243 3334 1
3316 3334 1
3331 3334 1
3332 3334 1
3027 3335 1
3212 3335 1
3292 3335 1
3318 3335 1
3321 3335 1
3328 3335 1
3329 3335 1
3333 3335 1
3335 3335 4
3305 3336 1
3308 3336 1
3309 3336 1
3310 3336 1
3311 3336 1
3318 3336 1
3332 3336 1
3334 3336 1
3336 3336 1
3216 3337 1
3303 3337 1
3317 3337 1
3323 3337 1
3329 3337 1
3333 3337 1
3335 3337 1
3336 3337 2
3337 3337 2
3086 3338 1
3261 3338 1
3263 3338 1
3294 3338 1
3314 3338 1
3317 3338 1
3323 3338 1
3327 3338 1
3330 3338 1
3335 3338 2
3336 3338 1
3338 3338 2
3312 3339 1
3331 3339 1
3335 3339 1
3336 3339 1
3338 3339 1
3339 3339 2
3210 3340 1
3302 3340 1
3321 3340 1
3323 3340 1
3328 3340 1
3338 3340 2
3109 3341 1
3259 3341 1
3307 3341 1
3326 3341 1
3327 3341 2
3330 3341 1
3331 3341 1
3337 3341 1
3338 3341 2
3341 3341 4
3299 3342 1
3325 3342 1
3339 3342 1
3340 3342 3
3341 3342 2
3342 3342 2
3247 3343 1
3261 3343 1
3268 3343 1
3335 3343 1
3341 3343 1
3342 3343 1
3343 3343 2
3254 3344 1
3307 3344 1
3331 3344 1
3343 3344 2
3258 3345 1
3302 3345 1
3315 3345 1
3325 3345 1
3340 3345 1
3341 3345 1
3345 3345 1
3249 3346 1
3316 3346 1
3337 3346 1
3341 3346 1
3343 3346 1
3345 3346 1
3224 3347 1
3338 3347 1
3345 3347 1
3346 3347 2
3347 3347 1
3177 3348 1
3220 3348 1
3319 3348 1
3340 3348 3
3344 3348 2
3345 3348 1
3347 3348 1
3348 3348 3
3104 3349 1
3177 3349 1
3337 3349 1
3342 3349 1
3346 3349 2
3349 3349 4
3001 3350 1
3211 3350 1
3296 3350 1
3333 3350 1
3338 3350 1
3342 3350 1
3347 3350 1
3348 3350 1
3349 3350 6
3350 3350 2
3253 3351 1
3316 3351 1
3340 3351 1
3350 3351 4
3217 3352 1
3249 3352 1
3319 3352 1
3332 3352 1
3345 3352 1
3348 3352 1
3349 3352 2
3351 3352 1
3304 3353 1
3305 3353 1
3320 3353 2
3323 3353 1
3336 3353 1
3347 3353 1
3349 3353 2
3352 3353 3
3353 3353 1
2998 3354 1
3333 3354 1
3335 3354 1
3343 3354 1
3344 3354 1
3348 3354 2
3349 3354 2
3350 3354 3
3351 3354 1
3352 3354 2
3354 3354 2
3313 3355 1
3341 3355 1
3350 3355 1
3351 3355 1
3354 3355 1
3104 3356 1
3295 3356 1
3318 3356 1
3350 3356 1
3353 3356 1
3355 3356 1
3085 3357 1
3316 3357 1
3317 3357 1
3328 3357 1
3351 3357 1
3353 3357 1
3356 3357 1
3357 3357 2
3332 3358 1
3341 3358 1
3350 3358 2
3352 3358 1
3353 3358 1
3354 3358 1
3356 3358 1
3357 3358 1
3358 3358 2
3184 3359 1
3253 3359 1
3352 3359 1
3359 3359 2
3267 3360 1
3353 3360 1
3204 3361 1
3326 3361 1
3349 3361 1
3353 3361 1
3355 3361 1
3360 3361 2
3087 3362 1
3280 3362 1
3353 3362 1
3354 3362 2
3358 3362 1
3361 3362 1
3362 3362 3
3352 3363 1
3361 3363 1
3362 3363 4
3363 3363 1
3066 3364 1
3137 3364 1
3308 3364 1
3345 3364 1
3352 3364 1
3359 3364 1
3362 3364 1
3364 3364 4
3358 3365 1
3364 3365 1
3365 3365 3
3257 3366 1
3348 3366 1
3355 3366 1
3363 3366 1
3365 3366 3
3366 3366 1
3330 3367 1
3340 3367 1
3363 3367 2
3364 3367 1
3365 3367 1
3367 3367 2
3315 3368 1
3364 3368 1
3365 3368 2
3366 3368 4
3368 3368 2
3105 3369 1
3287 3369 1
3354 3369 1
3363 3369 1
3368 3369 1
3369 3369 2
3261 3370 1
3361 3370 1
3366 3370 1
3367 3370 1
3368 3370 1
3369 3370 4
3370 3370 3
3120 3371 1
3131 3371 1
3261 3371 1
3263 3371 1
3307 3371 1
3308 3371 1
3340 3371 1
3361 3371 1
3364 3371 1
3368 3371 2
3369 3371 2
3370 3371 6
3371 3371 3
3328 3372 1
3338 3372 1
3361 3372 1
3367 3372 1
3368 3372 1
3369 3372 1
3370 3372 1
3371 3372 3
3372 3372 4
3244 3373 1
3275 3373 1
3278 3373 1
3290 3373 1
3369 3373 1
3373 3373 3
3138 3374 1
3240 3374 1
3279 3374 1
3294 3374 1
3303 3374 1
3361 3374 1
3362 3374 2
3368 3374 1
3372 3374 2
3373 3374 2
3374 3374 4
3179 3375 1
3292 3375 2
3343 3375 1
3346 3375 1
3367 3375 1
3371 3375 1
3373 3375 2
3374 3375 5
3375 3375 1
3143 3376 1
3296 3376 1
3307 3376 1
3313 3376 1
3317 3376 1
3362 3376 1
3367 3376 1
3371 3376 2
3372 3376 2
3373 3376 2
3374 3376 2
3375 3376 5
3376 3376 3
3132 3377 1
3141 3377 1
3296 3377 1
3309 3377 1
3366 3377 1
3368 3377 1
3371 3377 1
3372 3377 1
3373 3377 2
3374 3377 2
3375 3377 3
3376 3377 4
3377 3377 2
3301 3378 1
3370 3378 1
3371 3378 1
3372 3378 1
3373 3378 2
3374 3378 1
3377 3378 2
3378 3378 4
3260 3379 1
3290 3379 1
3352 3379 1
3368 3379 1
3370 3379 1
3371 3379 2
3374 3379 3
3377 3379 1
3378 3379 5
3379 3379 5
3043 3380 1
3301 3380 1
3306 3380 1
3309 3380 1
3347 3380 1
3360 3380 1
3370 3380 1
3371 3380 1
3373 3380 2
3374 3380 3
3375 3380 1
3376 3380 1
3377 3380 1
3378 3380 2
3379 3380 2
3380 3380 4
3321 3381 1
3325 3381 1
3333 3381 1
3342 3381 1
3365 3381 1
3371 3381 1
3373 3381 2
3374 3381 3
3375 3381 3
3376 3381 1
3377 3381 1
3379 3381 2
3380 3381 3
3381 3381 2
3133 3382 1
3311 3382 1
3323 3382 1
3339 3382 1
3348 3382 1
3368 3382 1
3370 3382 1
3372 3382 1
3373 3382 2
3374 3382 2
3377 3382 2
3378 3382 2
3380 3382 1
3381 3382 1
3382 3382 5
3240 3383 1
3324 3383 2
3332 3383 1
3343 3383 1
3345 3383 1
3347 3383 1
3367 3383 1
3369 3383 1
3370 3383 1
3371 3383 2
3372 3383 1
3374 3383 1
3375 3383 1
3376 3383 1
3380 3383 1
3381 3383 2
3382 3383 7
3383 3383 4
3004 3384 1
3153 3384 1
3320 3384 1
3321 3384 1
3343 3384 1
3371 3384 1
3374 3384 1
3379 3384 2
3382 3384 2
3384 3384 1
3365 3385 1
3368 3385 1
3372 3385 1
3374 3385 1
3375 3385 3
3379 3385 1
3381 3385 2
3383 3385 1
3385 3385 1
3077 3386 1
3326 3386 1
3376 3386 2
3377 3386 2
3379 3386 1
3380 3386 1
3381 3386 1
3382 3386 1
3384 3386 1
3385 3386 3
3154 3387 1
3304 3387 1
3364 3387 1
3371 3387 1
3373 3387 1
3381 3387 1
3384 3387 1
3386 3387 2
3387 3387 3
3182 3388 1
3314 3388 1
3373 3388 1
3376 3388 1
3377 3388 1
3381 3388 1
3388 3388 2
3253 3389 1
3329 3389 1
3350 3389 1
3355 3389 1
3368 3389 1
3372 3389 1
3374 3389 1
3377 3389 2
3382 3389 1
3384 3389 1
3386 3389 1
3389 3389 3
3262 3390 1
3358 3390 1
3368 3390 1
3372 3390 1
3377 3390 1
3382 3390 1
3383 3390 1
3387 3390 1
3388 3390 3
3389 3390 1
3182 3391 1
3202 3391 1
3289 3391 1
3298 3391 1
3304 3391 1
3350 3391 1
3370 3391 1
3377 3391 2
3380 3391 2
3382 3391 1
3391 3391 3
3236 3392 1
3246 3392 1
3278 3392 1
3361 3392 1
3368 3392 1
3371 3392 2
3376 3392 1
3377 3392 1
3381 3392 1
3383 3392 1
3384 3392 1
3388 3392 1
3390 3392 1
3391 3392 3
3392 3392 8
3292 3393 1
3309 3393 1
3368 3393 1
3373 3393 1
3374 3393 1
3375 3393 1
3380 3393 2
3381 3393 1
3383 3393 1
3386 3393 1
3390 3393 1
3392 3393 5
3393 3393 4
3123 3394 1
3276 3394 1
3365 3394 1
3368 3394 1
3372 3394 1
3373 3394 2
3378 3394 1
3379 3394 1
3384 3394 1
3391 3394 2
3392 3394 4
3393 3394 2
3394 3394 6
3298 3395 1
3347 3395 1
3363 3395 1
3378 3395 1
3379 3395 1
3391 3395 1
3392 3395 4
3393 3395 1
3394 3395 4
3395 3395 6
3240 3396 1
3363 3396 1
3391 3396 2
3392 3396 3
3394 3396 2
3395 3396 2
3396 3396 3
3184 3397 1
3246 3397 1
3262 3397 1
3306 3397 1
3312 3397 1
3323 3397 1
3354 3397 1
3372 3397 1
3373 3397 1
3389 3397 2
3392 3397 2
3393 3397 1
3395 3397 1
3396 3397 2
3263 3398 1
3268 3398 1
3304 3398 1
3370 3398 1
3391 3398 1
3397 3398 2
3398 3398 2
3264 3399 1
3380 3399 1
3382 3399 1
3387 3399 1
3392 3399 1
3393 3399 1
3395 3399 1
3399 3399 3
3313 3400 1
3395 3400 3
3397 3400 1
3399 3400 1
3400 3400 2
3264 3401 1
3392 3401 1
3395 3401 1
3396 3401 1
3400 3401 1
3222 3402 1
3269 3402 1
3369 3402 1
3377 3402 1
3393 3402 1
3397 3402 2
3400 3402 1
3401 3402 1
3402 3402 2
3264 3403 1
3290 3403 1
3321 3403 1
3339 3403 1
3379 3403 1
3389 3403 2
3394 3403 1
3398 3403 2
3399 3403 1
3400 3403 1
3402 3403 1
3403 3403 4
3158 3404 1
3275 3404 1
3293 3404 1
3392 3404 1
3395 3404 1
3403 3404 3
3404 3404 2
3181 3405 1
3290 3405 1
3292 3405 1
3376 3405 2
3393 3405 1
3395 3405 1
3398 3405 2
3401 3405 1
3402 3405 2
3403 3405 4
3404 3405 1
3405 3405 4
3263 3406 1
3310 3406 1
3382 3406 1
3390 3406 1
3392 3406 1
3395 3406 1
3397 3406 1
3399 3406 1
3402 3406 1
3404 3406 2
3405 3406 3
3406 3406 1
3189 3407 1
3284 3407 1
3326 3407 1
3379 3407 1
3399 3407 1
3402 3407 2
3403 3407 1
3404 3407 2
3405 3407 1
3406 3407 3
3407 3407 1
3288 3408 1
3302 3408 1
3392 3408 1
3394 3408 1
3398 3408 1
3402 3408 1
3403 3408 1
3405 3408 1
3407 3408 2
3408 3408 4
3269 3409 1
3291 3409 1
3371 3409 1
3373 3409 1
3392 3409 3
3394 3409 1
3400 3409 1
3401 3409 1
3405 3409 1
3407 3409 1
3408 3409 1
3409 3409 3
3366 3410 1
3380 3410 1
3381 3410 1
3383 3410 1
3393 3410 1
3397 3410 1
3398 3410 1
3408 3410 1
3409 3410 6
3410 3410 5
3059 3411 1
3288 3411 1
3290 3411 1
3376 3411 1
3381 3411 1
3388 3411 2
3398 3411 1
3400 3411 1
3403 3411 1
3407 3411 1
3409 3411 1
3410 3411 1
3411 3411 6
3054 3412 1
3063 3412 1
3191 3412 1
3290 3412 1
3371 3412 1
3402 3412 2
3403 3412 1
3405 3412 2
3407 3412 1
3409 3412 1
3410 3412 1
3411 3412 3
3412 3412 4
3267 3413 1
3269 3413 1
3277 3413 1
3302 3413 1
3308 3413 1
3370 3413 1
3381 3413 1
3395 3413 1
3397 3413 1
3399 3413 1
3401 3413 1
3406 3413 1
3408 3413 1
3410 3413 1
3412 3413 2
3413 3413 1
3168 3414 1
3218 3414 1
3249 3414 1
3312 3414 1
3387 3414 1
3392 3414 1
3393 3414 1
3394 3414 1
3399 3414 1
3402 3414 1
3403 3414 2
3406 3414 1
3407 3414 1
3408 3414 1
3410 3414 1
3411 3414 3
3412 3414 1
3413 3414 5
3414 3414 4
3285 3415 1
3288 3415 1
3391 3415 1
3398 3415 2
3399 3415 1
3403 3415 1
3406 3415 2
3408 3415 1
3411 3415 1
3412 3415 1
3413 3415 5
3414 3415 3
3415 3415 5
3294 3416 1
3380 3416 1
3400 3416 1
3401 3416 2
3403 3416 1
3404 3416 1
3408 3416 1
3410 3416 1
3411 3416 2
3413 3416 1
3414 3416 3
3238 3417 1
3290 3417 1
3374 3417 1
3393 3417 1
3397 3417 1
3402 3417 1
3406 3417 2
3407 3417 1
3408 3417 1
3409 3417 1
3410 3417 1
3416 3417 2
3373 3418 1
3391 3418 1
3398 3418 1
3404 3418 1
3408 3418 1
3409 3418 1
3410 3418 1
3411 3418 1
3412 3418 2
3413 3418 2
3416 3418 2
3417 3418 1
3159 3419 1
3182 3419 1
3258 3419 1
3298 3419 1
3369 3419 1
3394 3419 1
3407 3419 1
3409 3419 1
3416 3419 1
3417 3419 1
3418 3419 3
3419 3419 5
3166 3420 1
3260 3420 1
3293 3420 1
3294 3420 1
3378 3420 1
3398 3420 1
3400 3420 2
3403 3420 1
3407 3420 1
3408 3420 2
3413 3420 1
3417 3420 1
3419 3420 2
3175 3421 1
3259 3421 1
3298 3421 1
3325 3421 1
3397 3421 1
3399 3421 1
3403 3421 1
3417 3421 2
3419 3421 2
3420 3421 2
3309 3422 1
3331 3422 1
3380 3422 1
3397 3422 1
3405 3422 1
3408 3422 1
3412 3422 1
3413 3422 1
3414 3422 1
3416 3422 2
3417 3422 1
3419 3422 2
3421 3422 2
3422 3422 2
3325 3423 1
3371 3423 1
3374 3423 1
3391 3423 1
3396 3423 1
3402 3423 1
3405 3423 1
3406 3423 1
3409 3423 1
3411 3423 1
3412 3423 1
3414 3423 1
3415 3423 2
3416 3423 1
3417 3423 2
3422 3423 5
3423 3423 2
3268 3424 1
3297 3424 1
3344 3424 1
3371 3424 1
3391 3424 1
3393 3424 1
3408 3424 1
3412 3424 1
3413 3424 1
3414 3424 1
3421 3424 1
3423 3424 1
3424 3424 2
3376 3425 1
3379 3425 1
3388 3425 1
3394 3425 1
3395 3425 1
3398 3425 1
3404 3425 1
3406 3425 1
3409 3425 2
3411 3425 2
3415 3425 1
3416 3425 1
3418 3425 2
3420 3425 1
3422 3425 2
3424 3425 2
3192 3426 1
3263 3426 1
3374 3426 1
3377 3426 1
3394 3426 1
3395 3426 1
3398 3426 1
3400 3426 1
3404 3426 1
3406 3426 1
3411 3426 1
3413 3426 1
3415 3426 1
3416 3426 1
3417 3426 1
3424 3426 1
3425 3426 3
3426 3426 6
3181 3427 1
3324 3427 1
3375 3427 1
3387 3427 1
3391 3427 1
3393 3427 1
3414 3427 1
3419 3427 1
3422 3427 3
3424 3427 1
3426 3427 7
3427 3427 5
3180 3428 1
3357 3428 1
3382 3428 1
3383 3428 1
3387 3428 1
3389 3428 1
3397 3428 1
3403 3428 2
3408 3428 1
3410 3428 1
3413 3428 1
3414 3428 1
3422 3428 2
3423 3428 1
3424 3428 2
3425 3428 1
3426 3428 4
3427 3428 5
3428 3428 7
3048 3429 1
3336 3429 1
3349 3429 1
3382 3429 1
3390 3429 1
3395 3429 1
3400 3429 1
3413 3429 1
3417 3429 1
3420 3429 1
3426 3429 3
3427 3429 2
3428 3429 4
3429 3429 3
3260 3430 1
3330 3430 1
3382 3430 1
3399 3430 1
3400 3430 1
3406 3430 1
3426 3430 1
3428 3430 2
3429 3430 3
3430 3430 4
3264 3431 1
3300 3431 1
3374 3431 1
3380 3431 1
3381 3431 1
3424 3431 1
3427 3431 1
3428 3431 1
3431 3431 1
3128 3432 1
3174 3432 1
3196 3432 1
3336 3432 1
3370 3432 1
3373 3432 1
3392 3432 1
3393 3432 1
3405 3432 1
3411 3432 2
3412 3432 1
3420 3432 1
3427 3432 1
3428 3432 2
3431 3432 3
3432 3432 2
3050 3433 1
3289 3433 1
3428 3433 1
3431 3433 1
3432 3433 2
3433 3433 3
3374 3434 1
3382 3434 1
3406 3434 1
3411 3434 1
3420 3434 1
3423 3434 1
3428 3434 1
3430 3434 1
3432 3434 1
3433 3434 4
3434 3434 1
3195 3435 1
3257 3435 1
3312 3435 1
3326 3435 1
3333 3435 1
3363 3435 1
3370 3435 1
3401 3435 1
3432 3435 1
3433 3435 1
3434 3435 1
3435 3435 1
3084 3436 1
3337 3436 1
3392 3436 1
3403 3436 1
3423 3436 1
3427 3436 1
3429 3436 1
3430 3436 1
3432 3436 2
3433 3436 3
3435 3436 1
3436 3436 6
2993 3437 1
3150 3437 1
3151 3437 1
3312 3437 1
3326 3437 1
3392 3437 1
3393 3437 1
3400 3437 1
3417 3437 1
3425 3437 1
3426 3437 1
3428 3437 2
3429 3437 1
3430 3437 1
3432 3437 1
3433 3437 2
3434 3437 1
3436 3437 5
3437 3437 4
3194 3438 1
3357 3438 1
3413 3438 1
3416 3438 1
3422 3438 1
3424 3438 1
3429 3438 1
3430 3438 1
3431 3438 1
3433 3438 1
3436 3438 3
3437 3438 4
3438 3438 4
3309 3439 1
3354 3439 1
3398 3439 1
3410 3439 1
3411 3439 1
3425 3439 1
3428 3439 2
3431 3439 1
3432 3439 1
3433 3439 1
3435 3439 2
3437 3439 5
3438 3439 7
3439 3439 1
3194 3440 1
3387 3440 1
3420 3440 1
3433 3440 1
3438 3440 1
3439 3440 1
3440 3440 2
3236 3441 1
3308 3441 1
3364 3441 1
3380 3441 1
3382 3441 1
3387 3441 1
3424 3441 1
3425 3441 1
3434 3441 1
3437 3441 1
3438 3441 2
3439 3441 1
3440 3441 2
3441 3441 2
3050 3442 1
3194 3442 1
3368 3442 1
3379 3442 1
3425 3442 1
3427 3442 2
3430 3442 1
3438 3442 2
3440 3442 2
3441 3442 1
3442 3442 5
3044 3443 1
3236 3443 1
3261 3443 1
3393 3443 1
3414 3443 1
3428 3443 1
3436 3443 2
3439 3443 1
3440 3443 1
3441 3443 5
3442 3443 4
3443 3443 3
3161 3444 1
3262 3444 1
3303 3444 1
3348 3444 1
3371 3444 1
3415 3444 1
3417 3444 1
3420 3444 1
3425 3444 1
3435 3444 1
3437 3444 3
3441 3444 2
3442 3444 3
3443 3444 1
3444 3444 3
3158 3445 1
3380 3445 1
3401 3445 1
3428 3445 1
3437 3445 1
3439 3445 1
3440 3445 1
3443 3445 2
3444 3445 3
3445 3445 1
3043 3446 1
3068 3446 1
3293 3446 1
3337 3446 1
3366 3446 1
3390 3446 1
3393 3446 1
3418 3446 1
3424 3446 1
3427 3446 3
3429 3446 1
3432 3446 1
3436 3446 2
3440 3446 2
3441 3446 1
3442 3446 1
3443 3446 5
3444 3446 2
3445 3446 4
3446 3446 2
3235 3447 1
3373 3447 1
3384 3447 1
3423 3447 1
3431 3447 1
3433 3447 1
3435 3447 1
3436 3447 1
3440 3447 1
3442 3447 1
3446 3447 1
3447 3447 1
3117 3448 1
3148 3448 1
3304 3448 1
3390 3448 1
3399 3448 1
3438 3448 1
3440 3448 1
3445 3448 1
3446 3448 1
3448 3448 2
3365 3449 1
3391 3449 1
3395 3449 1
3435 3449 1
3439 3449 1
3441 3449 1
3444 3449 1
3447 3449 2
3448 3449 2
3306 3450 1
3358 3450 1
3360 3450 1
3369 3450 1
3437 3450 1
3443 3450 1
3449 3450 1
3450 3450 1
3331 3451 1
3389 3451 1
3432 3451 1
3433 3451 1
3445 3451 1
3446 3451 1
3449 3451 1
3203 3452 1
3321 3452 1
3429 3452 1
3444 3452 1
3448 3452 1
3449 3452 1
3450 3452 4
3451 3452 1
3452 3452 2
3013 3453 1
3444 3453 1
3448 3453 2
3452 3453 1
3453 3453 2
3316 3454 1
3369 3454 1
3446 3454 1
3448 3454 1
3450 3454 1
3451 3454 1
3453 3454 2
3233 3455 1
3438 3455 1
3444 3455 1
3451 3455 1
3452 3455 1
3455 3455 2
3408 3456 1
3450 3456 1
3452 3456 1
3456 3456 2
3378 3457 1
3440 3457 1
3449 3457 1
3455 3457 1
3457 3457 2
3401 3458 1
3427 3458 1
3435 3458 1
3453 3458 1
3456 3458 1
3457 3458 1
3458 3458 2
3046 3459 1
3443 3459 1
3447 3459 1
3455 3459 1
3458 3459 1
3039 3460 1
3363 3460 1
3436 3460 1
3445 3460 1
3460 3460 1
3209 3461 1
3334 3461 1
3423 3461 1
3432 3461 1
3445 3461 1
3455 3461 1
3458 3461 2
3459 3461 1
3461 3461 2
3065 3462 1
3144 3462 1
3402 3462 1
3424 3462 1
3427 3462 1
3428 3462 1
3438 3462 1
3450 3462 2
3454 3462 1
3455 3462 1
3456 3462 1
3459 3462 1
3461 3462 2
3224 3463 1
3435 3463 1
3451 3463 1
3455 3463 1
3457 3463 2
3458 3463 2
3461 3463 1
3463 3463 1
3342 3464 1
3429 3464 1
3450 3464 1
3452 3464 1
3456 3464 1
3459 3464 1
3463 3464 2
3464 3464 3
3437 3465 1
3456 3465 1
3465 3465 1
3448 3466 1
3451 3466 1
3453 3466 1
3465 3466 3
3099 3467 1
3382 3467 1
3454 3467 1
3455 3467 1
3457 3467 1
3464 3467 1
3466 3467 2
3467 3467 1
3314 3468 1
3397 3468 1
3426 3468 1
3455 3468 1
3458 3468 1
3463 3468 1
3464 3468 1
3467 3468 2
3455 3469 1
3469 3469 3
3211 3470 1
3360 3470 1
3438 3470 1
3443 3470 1
3447 3470 1
3460 3470 1
3463 3470 1
3469 3470 2
3354 3471 1
3470 3471 1
3471 3471 1
3436 3472 1
3448 3472 1
3450 3472 1
3459 3472 1
3468 3472 1
3469 3472 1
3471 3472 2
3472 3472 1
3374 3473 1
3391 3473 1
3471 3473 2
3436 3474 1
3467 3474 1
3473 3474 1
3106 3475 1
3402 3475 1
3427 3475 1
3230 3476 1
3462 3476 1
3475 3476 1
3476 3476 4
3454 3477 1
3476 3477 2
3477 3477 2
3059 3478 1
3455 3478 2
3466 3478 1
3467 3478 3
3468 3478 1
3471 3478 1
3472 3478 1
3475 3478 1
3477 3478 3
3478 3478 1
3222 3479 1
3300 3479 1
3327 3479 1
3337 3479 1
3349 3479 1
3396 3479 1
3416 3479 1
3456 3479 1
3469 3479 2
3477 3479 1
3478 3479 1
3479 3479 1
3100 3480 1
3247 3480 1
3458 3480 1
3463 3480 1
3468 3480 1
3476 3480 1
3477 3480 2
3211 3481 1
3354 3481 1
3427 3481 1
3460 3481 1
3467 3481 1
3473 3481 1
3479 3481 1
3480 3481 2
3481 3481 1
3458 3482 1
3460 3482 1
3472 3482 1
3481 3482 1
3482 3482 1
3176 3483 1
3465 3483 1
3469 3483 1
3477 3483 2
3482 3483 1
3463 3484 1
3479 3484 1
3481 3484 1
3482 3484 1
3483 3484 1
3484 3484 1
3389 3485 1
3446 3485 1
3450 3485 1
3482 3485 1
3483 3485 1
3484 3485 1
3475 3486 1
3485 3486 1
3486 3486 2
3213 3487 1
3421 3487 1
3441 3487 1
3461 3487 1
3476 3487 1
3482 3487 1
3483 3487 2
3486 3487 1
3487 3487 1
3431 3488 1
3486 3488 2
3487 3488 2
3488 3488 3
3176 3489 1
3465 3489 1
3482 3489 1
3488 3489 1
3489 3489 1
3042 3490 1
3158 3490 1
3451 3490 1
3452 3490 1
3475 3490 1
3481 3490 1
3486 3490 1
3487 3490 1
3488 3490 1
3489 3490 2
3490 3490 3
3131 3491 1
3306 3491 1
3336 3491 1
3383 3491 1
3390 3491 1
3428 3491 1
3441 3491 1
3445 3491 1
3461 3491 1
3465 3491 1
3479 3491 1
3490 3491 1
3491 3491 3
3239 3492 1
3344 3492 1
3376 3492 1
3479 3492 1
3486 3492 1
3339 3493 1
3360 3493 1
3382 3493 1
3458 3493 1
3479 3493 1
3490 3493 1
3492 3493 2
3493 3493 1
3377 3494 1
3399 3494 1
3469 3494 1
3477 3494 1
3484 3494 2
3486 3494 1
3489 3494 1
3494 3494 1
3062 3495 1
3367 3495 1
3435 3495 1
3436 3495 1
3458 3495 1
3463 3495 1
3474 3495 1
3483 3495 1
3485 3495 1
3495 3495 4
3073 3496 1
3400 3496 1
3444 3496 1
3465 3496 1
3479 3496 1
3483 3496 1
3486 3496 1
3489 3496 1
3495 3496 1
3496 3496 2
3427 3497 1
3468 3497 1
3481 3497 1
3491 3497 1
3495 3497 1
3496 3497 2
3202 3498 1
3258 3498 1
3354 3498 1
3455 3498 1
3464 3498 1
3480 3498 1
3497 3498 1
3447 3499 1
3471 3499 1
3472 3499 1
3494 3499 1
3497 3499 1
3498 3499 1
3499 3499 1
3085 3500 1
3169 3500 1
3395 3500 1
3428 3500 1
3464 3500 1
3474 3500 1
3480 3500 1
3495 3500 1
3498 3500 1
3500 3500 1
3362 3501 1
3443 3501 1
3456 3501 1
3495 3501 1
3498 3501 1
3499 3501 1
3500 3501 4
3501 3501 3
3297 3502 1
3488 3502 1
3494 3502 1
3496 3502 1
3498 3502 1
3500 3502 2
3501 3502 3
3502 3502 4
3312 3503 1
3448 3503 1
3468 3503 1
3492 3503 1
3494 3503 1
3497 3503 1
3501 3503 1
3503 3503 2
3372 3504 1
3399 3504 1
3409 3504 1
3437 3504 1
3489 3504 1
3493 3504 1
3498 3504 1
3500 3504 1
3504 3504 3
3050 3505 1
3308 3505 1
3445 3505 1
3474 3505 1
3492 3505 1
3493 3505 1
3503 3505 1
3504 3505 1
3505 3505 5
3269 3506 1
3370 3506 1
3400 3506 1
3414 3506 1
3456 3506 1
3478 3506 1
3490 3506 1
3501 3506 1
3503 3506 3
3506 3506 6
3362 3507 1
3469 3507 1
3506 3507 2
3507 3507 3
3252 3508 1
3261 3508 1
3288 3508 1
3439 3508 1
3501 3508 1
3502 3508 1
3505 3508 1
3507 3508 1
3508 3508 1
3163 3509 1
3368 3509 1
3403 3509 2
3493 3509 1
3507 3509 2
3508 3509 6
3509 3509 3
3149 3510 1
3321 3510 1
3393 3510 1
3404 3510 1
3434 3510 1
3502 3510 1
3504 3510 2
3508 3510 1
3510 3510 5
3182 3511 1
3266 3511 1
3345 3511 1
3349 3511 1
3354 3511 1
3377 3511 1
3380 3511 1
3440 3511 1
3463 3511 1
3488 3511 1
3503 3511 1
3506 3511 1
3507 3511 3
3509 3511 2
3510 3511 2
3511 3511 6
3219 3512 1
3265 3512 1
3439 3512 1
3496 3512 1
3506 3512 1
3507 3512 2
3509 3512 1
3510 3512 2
3511 3512 2
3401 3513 1
3439 3513 1
3482 3513 1
3499 3513 1
3505 3513 1
3506 3513 1
3509 3513 2
3511 3513 1
3512 3513 3
3513 3513 2
3168 3514 1
3458 3514 1
3512 3514 2
3513 3514 4
3514 3514 3
3397 3515 1
3449 3515 1
3501 3515 1
3508 3515 3
3512 3515 1
3514 3515 1
3515 3515 5
3178 3516 1
3383 3516 1
3416 3516 1
3456 3516 1
3485 3516 1
3511 3516 2
3514 3516 1
3515 3516 1
3516 3516 3
3256 3517 1
3413 3517 1
3486 3517 1
3500 3517 1
3501 3517 1
3506 3517 2
3507 3517 1
3509 3517 1
3510 3517 1
3512 3517 1
3513 3517 1
3516 3517 1
3517 3517 5
3292 3518 1
3293 3518 1
3505 3518 1
3507 3518 2
3509 3518 1
3511 3518 1
3517 3518 2
3518 3518 3
3157 3519 1
3312 3519 1
3503 3519 1
3509 3519 1
3518 3519 2
3383 3520 1
3450 3520 1
3507 3520 1
3508 3520 1
3520 3520 2
3390 3521 1
3400 3521 1
3429 3521 1
3485 3521 1
3504 3521 1
3514 3521 1
3516 3521 1
3519 3521 2
3394 3522 1
3462 3522 1
3514 3522 1
3515 3522 1
3307 3523 1
3346 3523 1
3374 3523 1
3463 3523 1
3497 3523 1
3507 3523 1
3509 3523 1
3512 3523 1
3517 3523 1
3520 3523 1
3522 3523 3
3191 3524 1
3377 3524 1
3425 3524 1
3435 3524 1
3505 3524 1
3507 3524 1
3508 3524 1
3509 3524 1
3513 3524 1
3514 3524 1
3517 3524 2
3520 3524 1
3523 3524 1
3524 3524 1
3325 3525 1
3366 3525 1
3395 3525 1
3399 3525 1
3406 3525 1
3413 3525 1
3427 3525 1
3444 3525 1
3499 3525 1
3501 3525 1
3511 3525 1
3516 3525 3
3523 3525 2
3524 3525 2
3525 3525 2
3302 3526 1
3406 3526 1
3407 3526 1
3491 3526 1
3508 3526 1
3512 3526 1
3518 3526 1
3525 3526 3
3526 3526 3
3257 3527 1
3400 3527 1
3433 3527 1
3441 3527 1
3489 3527 1
3502 3527 1
3505 3527 1
3508 3527 1
3512 3527 1
3513 3527 1
3519 3527 1
3526 3527 1
3527 3527 1
3253 3528 1
3443 3528 1
3444 3528 1
3506 3528 1
3512 3528 1
3525 3528 1
3527 3528 1
3528 3528 4
3502 3529 1
3506 3529 1
3507 3529 1
3508 3529 1
3511 3529 1
3528 3529 5
3529 3529 3
3155 3530 1
3197 3530 1
3289 3530 1
3382 3530 1
3444 3530 1
3507 3530 1
3512 3530 1
3515 3530 1
3525 3530 1
3526 3530 1
3527 3530 1
3529 3530 3
3530 3530 3
3261 3531 1
3292 3531 1
3409 3531 1
3411 3531 1
3419 3531 1
3440 3531 1
3444 3531 1
3500 3531 1
3506 3531 1
3510 3531 1
3518 3531 1
3522 3531 1
3527 3531 1
3528 3531 1
3529 3531 1
3530 3531 5
3531 3531 3
3288 3532 1
3371 3532 1
3503 3532 2
3526 3532 1
3528 3532 1
3529 3532 1
3531 3532 3
3244 3533 1
3450 3533 1
3500 3533 1
3509 3533 1
3517 3533 1
3526 3533 1
3527 3533 1
3528 3533 1
3529 3533 1
3531 3533 2
3532 3533 1
3533 3533 1
3061 3534 1
3302 3534 1
3328 3534 1
3405 3534 1
3415 3534 1
3423 3534 1
3508 3534 1
3513 3534 1
3524 3534 1
3525 3534 1
3530 3534 1
3532 3534 1
3533 3534 3
3534 3534 2
3275 3535 1
3379 3535 1
3505 3535 1
3506 3535 2
3515 3535 1
3518 3535 1
3523 3535 1
3524 3535 1
3527 3535 4
3530 3535 1
3531 3535 2
3533 3535 1
3534 3535 1
3535 3535 2
3294 3536 1
3463 3536 1
3495 3536 1
3504 3536 1
3505 3536 1
3512 3536 1
3516 3536 1
3517 3536 2
3522 3536 1
3523 3536 1
3526 3536 1
3527 3536 1
3528 3536 1
3532 3536 2
3533 3536 1
3534 3536 1
3535 3536 3
3536 3536 3
3170 3537 1
3195 3537 1
3258 3537 1
3267 3537 1
3398 3537 1
3401 3537 1
3487 3537 1
3512 3537 1
3530 3537 4
3532 3537 1
3533 3537 1
3535 3537 3
3537 3537 1
3267 3538 1
3268 3538 1
3301 3538 1
3319 3538 1
3396 3538 1
3435 3538 1
3507 3538 1
3511 3538 1
3512 3538 1
3525 3538 1
3526 3538 2
3530 3538 1
3531 3538 1
3535 3538 2
3536 3538 3
3537 3538 3
3538 3538 3
3408 3539 1
3433 3539 1
3441 3539 1
3510 3539 1
3516 3539 1
3518 3539 2
3524 3539 1
3525 3539 1
3529 3539 2
3536 3539 1
3538 3539 2
3539 3539 3
3168 3540 1
3279 3540 1
3355 3540 1
3474 3540 1
3479 3540 1
3509 3540 1
3517 3540 1
3527 3540 1
3528 3540 1
3530 3540 1
3532 3540 1
3537 3540 1
3538 3540 4
3539 3540 5
3540 3540 4
3293 3541 1
3308 3541 1
3503 3541 1
3522 3541 1
3530 3541 1
3531 3541 1
3538 3541 3
3540 3541 2
3541 3541 1
3244 3542 1
3311 3542 1
3450 3542 1
3463 3542 1
3516 3542 1
3527 3542 1
3534 3542 1
3535 3542 1
3537 3542 1
3538 3542 3
3540 3542 1
3541 3542 1
3542 3542 2
3422 3543 1
3532 3543 1
3533 3543 1
3536 3543 2
3538 3543 1
3541 3543 2
3542 3543 3
3191 3544 1
3353 3544 1
3413 3544 1
3491 3544 1
3506 3544 1
3510 3544 1
3527 3544 1
3528 3544 1
3529 3544 1
3531 3544 1
3536 3544 1
3537 3544 1
3538 3544 1
3539 3544 1
3541 3544 1
3542 3544 3
3543 3544 3
3544 3544 6
3240 3545 1
3277 3545 1
3327 3545 1
3416 3545 1
3502 3545 1
3503 3545 1
3509 3545 1
3537 3545 1
3538 3545 2
3539 3545 1
3543 3545 1
3544 3545 3
3545 3545 4
3184 3546 1
3310 3546 1
3484 3546 1
3531 3546 1
3535 3546 1
3536 3546 1
3538 3546 1
3540 3546 1
3546 3546 2
3448 3547 1
3530 3547 1
3538 3547 2
3539 3547 1
3543 3547 1
3545 3547 1
3277 3548 1
3394 3548 1
3422 3548 1
3507 3548 1
3512 3548 1
3533 3548 2
3537 3548 2
3546 3548 3
3428 3549 1
3532 3549 1
3535 3549 1
3537 3549 1
3540 3549 2
3547 3549 1
3548 3549 1
3549 3549 2
3178 3550 1
3507 3550 2
3530 3550 1
3536 3550 1
3539 3550 1
3542 3550 1
3543 3550 1
3547 3550 1
3550 3550 2
3507 3551 1
3526 3551 1
3532 3551 1
3543 3551 2
3544 3551 1
3545 3551 1
3546 3551 1
3549 3551 1
3550 3551 3
3551 3551 1
3379 3552 1
3528 3552 1
3536 3552 1
3538 3552 1
3540 3552 1
3541 3552 1
3542 3552 1
3543 3552 1
3545 3552 1
3546 3552 2
3548 3552 1
3551 3552 2
3304 3553 1
3518 3553 1
3524 3553 1
3527 3553 1
3532 3553 1
3538 3553 1
3541 3553 1
3543 3553 1
3547 3553 1
3552 3553 2
3553 3553 2
3461 3554 1
3508 3554 1
3535 3554 1
3540 3554 1
3550 3554 1
3554 3554 1
3153 3555 1
3170 3555 1
3297 3555 1
3391 3555 1
3403 3555 1
3421 3555 1
3445 3555 1
3516 3555 1
3527 3555 1
3529 3555 1
3547 3555 2
3553 3555 2
3554 3555 3
3555 3555 4
3229 3556 1
3281 3556 1
3509 3556 1
3535 3556 1
3536 3556 1
3541 3556 1
3542 3556 1
3545 3556 2
3546 3556 1
3547 3556 1
3548 3556 1
3549 3556 1
3553 3556 1
3554 3556 1
3555 3556 2
3556 3556 2
3293 3557 1
3513 3557 1
3520 3557 1
3535 3557 1
3538 3557 1
3541 3557 1
3544 3557 1
3545 3557 1
3550 3557 1
3552 3557 1
3554 3557 1
3555 3557 1
3556 3557 1
3557 3557 2
3374 3558 1
3378 3558 1
3415 3558 1
3447 3558 1
3509 3558 1
3515 3558 1
3533 3558 1
3537 3558 1
3539 3558 1
3541 3558 1
3549 3558 1
3554 3558 1
3558 3558 4
3274 3559 1
3293 3559 1
3517 3559 1
3523 3559 1
3530 3559 2
3533 3559 1
3537 3559 1
3538 3559 1
3540 3559 1
3541 3559 1
3544 3559 1
3548 3559 1
3551 3559 2
3552 3559 1
3554 3559 1
3555 3559 3
3558 3559 4
3559 3559 2
3518 3560 1
3528 3560 1
3539 3560 1
3540 3560 2
3541 3560 1
3549 3560 1
3551 3560 1
3553 3560 3
3554 3560 1
3558 3560 2
3559 3560 4
3560 3560 1
3054 3561 1
3254 3561 1
3298 3561 1
3402 3561 1
3522 3561 1
3533 3561 1
3537 3561 1
3540 3561 1
3548 3561 2
3550 3561 1
3558 3561 1
3559 3561 2
3560 3561 6
3062 3562 1
3304 3562 1
3314 3562 1
3428 3562 1
3501 3562 1
3527 3562 1
3533 3562 1
3536 3562 1
3540 3562 1
3552 3562 1
3553 3562 2
3557 3562 1
3558 3562 2
3560 3562 1
3561 3562 3
3562 3562 4
3201 3563 1
3325 3563 1
3338 3563 1
3447 3563 1
3487 3563 1
3516 3563 1
3528 3563 1
3537 3563 1
3544 3563 1
3552 3563 1
3556 3563 1
3557 3563 1
3560 3563 1
3561 3563 1
3562 3563 5
3563 3563 1
3288 3564 1
3403 3564 1
3526 3564 1
3535 3564 1
3549 3564 1
3555 3564 2
3556 3564 1
3558 3564 1
3560 3564 3
3561 3564 1
3563 3564 1
3564 3564 7
3273 3565 1
3511 3565 1
3515 3565 1
3522 3565 1
3531 3565 1
3532 3565 1
3533 3565 1
3541 3565 1
3548 3565 1
3549 3565 1
3551 3565 1
3552 3565 1
3561 3565 3
3562 3565 1
3563 3565 2
3564 3565 3
3565 3565 1
3188 3566 1
3427 3566 1
3439 3566 1
3528 3566 1
3529 3566 1
3538 3566 1
3541 3566 1
3542 3566 2
3548 3566 1
3551 3566 1
3560 3566 1
3562 3566 1
3563 3566 1
3564 3566 3
3566 3566 3
3235 3567 1
3280 3567 1
3285 3567 1
3380 3567 1
3514 3567 1
3533 3567 1
3549 3567 1
3559 3567 1
3564 3567 1
3566 3567 6
3258 3568 1
3377 3568 1
3380 3568 1
3504 3568 1
3538 3568 1
3551 3568 1
3558 3568 1
3560 3568 1
3561 3568 1
3563 3568 1
3566 3568 2
3567 3568 4
3568 3568 1
3308 3569 1
3335 3569 1
3395 3569 1
3406 3569 1
3437 3569 1
3524 3569 1
3532 3569 1
3556 3569 2
3563 3569 1
3564 3569 1
3565 3569 1
3568 3569 3
3569 3569 7
3137 3570 1
3261 3570 1
3307 3570 1
3325 3570 1
3354 3570 1
3383 3570 1
3427 3570 2
3435 3570 1
3538 3570 2
3551 3570 1
3559 3570 3
3564 3570 2
3565 3570 2
3566 3570 4
3567 3570 7
3569 3570 5
3570 3570 8
3258 3571 1
3286 3571 1
3381 3571 1
3386 3571 1
3456 3571 1
3526 3571 1
3527 3571 1
3531 3571 1
3539 3571 1
3541 3571 1
3557 3571 2
3564 3571 4
3566 3571 1
3567 3571 1
3570 3571 2
3571 3571 5
3091 3572 1
3409 3572 1
3533 3572 1
3534 3572 1
3552 3572 1
3558 3572 1
3560 3572 1
3561 3572 1
3565 3572 1
3566 3572 1
3569 3572 4
3570 3572 1
3571 3572 5
3572 3572 3
3054 3573 1
3155 3573 1
3260 3573 1
3309 3573 1
3322 3573 1
3523 3573 1
3536 3573 1
3538 3573 1
3562 3573 1
3563 3573 4
3565 3573 1
3566 3573 1
3568 3573 1
3570 3573 4
3571 3573 1
3572 3573 4
3573 3573 10
3046 3574 1
3379 3574 1
3410 3574 1
3520 3574 1
3530 3574 1
3534 3574 1
3535 3574 2
3537 3574 1
3565 3574 2
3567 3574 1
3568 3574 1
3569 3574 1
3570 3574 1
3571 3574 7
3572 3574 2
3573 3574 7
3574 3574 7
3024 3575 1
3453 3575 1
3531 3575 1
3554 3575 1
3565 3575 1
3570 3575 2
3571 3575 2
3572 3575 2
3574 3575 2
3575 3575 6
3154 3576 1
3261 3576 1
3296 3576 1
3329 3576 1
3536 3576 1
3542 3576 1
3557 3576 1
3568 3576 1
3571 3576 1
3573 3576 1
3574 3576 5
3575 3576 2
3576 3576 1
3222 3577 1
3381 3577 1
3407 3577 1
3444 3577 1
3516 3577 1
3562 3577 1
3568 3577 1
3571 3577 1
3572 3577 1
3573 3577 1
3574 3577 5
3575 3577 1
3576 3577 4
3577 3577 5
3111 3578 1
3205 3578 1
3242 3578 1
3327 3578 1
3382 3578 1
3394 3578 1
3404 3578 1
3424 3578 1
3431 3578 1
3546 3578 1
3560 3578 1
3567 3578 1
3569 3578 1
3570 3578 1
3572 3578 2
3573 3578 1
3574 3578 1
3575 3578 2
3576 3578 5
3577 3578 6
3578 3578 5
3165 3579 1
3280 3579 1
3370 3579 1
3511 3579 1
3538 3579 1
3551 3579 1
3561 3579 1
3563 3579 1
3564 3579 1
3565 3579 1
3566 3579 1
3570 3579 1
3572 3579 1
3573 3579 1
3575 3579 4
3576 3579 2
3577 3579 1
3578 3579 8
3579 3579 6
3326 3580 1
3352 3580 1
3450 3580 1
3515 3580 1
3573 3580 1
3575 3580 2
3576 3580 4
3577 3580 1
3580 3580 5
3289 3581 1
3390 3581 1
3398 3581 1
3452 3581 1
3485 3581 1
3543 3581 1
3546 3581 1
3570 3581 1
3573 3581 2
3574 3581 2
3575 3581 1
3576 3581 3
3577 3581 1
3578 3581 3
3580 3581 1
3581 3581 4
3348 3582 1
3425 3582 1
3454 3582 1
3507 3582 1
3540 3582 1
3557 3582 1
3572 3582 2
3580 3582 1
3581 3582 2
3582 3582 2
3167 3583 1
3178 3583 1
3500 3583 1
3546 3583 1
3575 3583 2
3577 3583 2
3578 3583 2
3579 3583 1
3580 3583 1
3581 3583 1
3582 3583 2
3583 3583 6
3091 3584 1
3366 3584 1
3441 3584 1
3502 3584 1
3557 3584 1
3566 3584 1
3570 3584 1
3576 3584 1
3577 3584 1
3578 3584 2
3579 3584 3
3580 3584 1
3581 3584 1
3582 3584 2
3583 3584 1
3584 3584 5
3255 3585 1
3417 3585 1
3458 3585 1
3504 3585 1
3518 3585 1
3527 3585 1
3571 3585 1
3574 3585 1
3577 3585 1
3580 3585 1
3582 3585 2
3583 3585 1
3584 3585 1
3585 3585 3
3106 3586 1
3149 3586 1
3265 3586 1
3571 3586 1
3573 3586 1
3576 3586 1
3582 3586 1
3583 3586 2
3585 3586 3
3012 3587 1
3037 3587 1
3165 3587 1
3291 3587 1
3425 3587 1
3429 3587 1
3439 3587 1
3495 3587 1
3538 3587 1
3539 3587 1
3540 3587 1
3541 3587 1
3559 3587 1
3565 3587 1
3570 3587 2
3572 3587 1
3573 3587 1
3574 3587 1
3576 3587 1
3577 3587 2
3581 3587 1
3583 3587 1
3584 3587 1
3585 3587 4
3586 3587 1
3587 3587 6
3194 3588 1
3439 3588 1
3500 3588 1
3553 3588 1
3558 3588 1
3569 3588 1
3572 3588 1
3573 3588 1
3574 3588 2
3576 3588 1
3577 3588 1
3578 3588 1
3579 3588 1
3585 3588 2
3587 3588 2
3588 3588 5
3321 3589 1
3396 3589 1
3405 3589 1
3420 3589 1
3498 3589 1
3541 3589 1
3542 3589 1
3547 3589 1
3554 3589 1
3560 3589 1
3564 3589 1
3567 3589 1
3569 3589 1
3572 3589 1
3574 3589 1
3575 3589 2
3576 3589 1
3579 3589 1
3587 3589 1
3588 3589 4
3589 3589 3
3155 3590 1
3279 3590 1
3384 3590 1
3457 3590 1
3503 3590 1
3504 3590 1
3512 3590 1
3537 3590 1
3561 3590 1
3563 3590 2
3566 3590 1
3572 3590 1
3575 3590 1
3576 3590 1
3588 3590 1
3589 3590 3
3590 3590 6
3141 3591 1
3460 3591 1
3537 3591 1
3550 3591 1
3564 3591 1
3567 3591 1
3568 3591 1
3570 3591 1
3571 3591 1
3573 3591 2
3574 3591 1
3575 3591 2
3576 3591 5
3583 3591 1
3584 3591 1
3585 3591 1
3587 3591 3
3588 3591 2
3589 3591 4
3590 3591 5
3591 3591 8
3288 3592 1
3303 3592 1
3327 3592 1
3426 3592 1
3459 3592 1
3528 3592 1
3538 3592 1
3560 3592 1
3570 3592 2
3574 3592 2
3579 3592 1
3580 3592 1
3585 3592 3
3589 3592 2
3590 3592 2
3591 3592 6
3160 3593 1
3320 3593 1
3430 3593 1
3533 3593 1
3569 3593 2
3571 3593 1
3582 3593 1
3587 3593 1
3588 3593 1
3589 3593 1
3591 3593 2
3592 3593 3
3593 3593 2
3318 3594 1
3320 3594 1
3427 3594 1
3508 3594 1
3524 3594 1
3559 3594 1
3573 3594 1
3574 3594 1
3578 3594 1
3585 3594 1
3591 3594 1
3592 3594 1
3593 3594 2
3594 3594 4
3004 3595 1
3354 3595 1
3379 3595 1
3529 3595 1
3544 3595 1
3556 3595 1
3560 3595 1
3563 3595 1
3566 3595 1
3570 3595 1
3574 3595 2
3579 3595 1
3580 3595 1
3585 3595 1
3587 3595 2
3588 3595 3
3592 3595 2
3593 3595 2
3594 3595 5
3595 3595 5
3006 3596 1
3210 3596 1
3308 3596 1
3335 3596 1
3523 3596 1
3551 3596 1
3567 3596 1
3579 3596 1
3581 3596 1
3585 3596 1
3589 3596 1
3593 3596 3
3594 3596 2
3595 3596 3
3596 3596 7
3049 3597 1
3261 3597 1
3391 3597 1
3464 3597 1
3582 3597 1
3585 3597 1
3593 3597 1
3594 3597 1
3596 3598 2
3598 3598 2
3219 3599 1
3223 3599 1
3299 3599 1
3340 3599 1
3400 3599 1
3582 3599 1
3596 3599 1
3597 3599 1
3598 3599 1
3576 3600 1
3586 3600 1
3590 3600 1
3593 3600 1
3425 3601 1
3470 3601 1
3576 3601 1
3581 3601 1
3588 3601 1
3591 3601 2
3594 3601 1
3529 3602 1
3589 3602 1
3592 3602 1
3596 3602 1
3601 3602 1
3602 3602 1
3345 3603 1
3346 3603 1
3357 3603 1
3575 3603 1
3579 3603 1
3581 3603 1
3585 3603 1
3591 3603 1
3593 3603 2
3594 3603 3
3597 3603 2
3598 3603 1
3600 3603 1
3602 3603 1
3603 3603 1
3316 3604 1
3372 3604 1
3575 3604 1
3578 3604 1
3591 3604 1
3592 3604 1
3596 3604 1
3597 3604 1
3598 3604 1
3602 3604 1
3603 3604 2
3604 3604 5
3205 3605 1
3261 3605 1
3503 3605 1
3591 3605 1
3593 3605 1
3595 3605 2
3596 3605 1
3600 3605 1
3604 3605 2
3605 3605 1
3335 3606 1
3593 3606 1
3603 3606 2
3604 3606 2
3446 3607 1
3503 3607 1
3517 3607 1
3573 3607 1
3581 3607 1
3595 3607 1
3604 3607 1
3606 3607 1
3429 3608 1
3482 3608 1
3586 3608 1
3590 3608 1
3595 3608 1
3600 3608 1
3605 3608 2
3250 3609 1
3595 3609 1
3597 3609 1
3603 3609 2
3609 3609 2
3356 3610 1
3588 3610 1
3595 3610 1
3598 3610 1
3603 3610 1
3604 3610 1
3090 3611 1
3350 3611 1
3492 3611 1
3597 3611 1
3599 3611 1
3602 3611 1
3604 3611 2
3610 3611 1
3223 3612 1
3265 3612 1
3339 3612 1
3362 3612 1
3588 3612 1
3594 3612 1
3605 3612 1
3609 3612 1
3610 3612 1
3611 3612 2
3612 3612 1
3214 3613 1
3295 3613 1
3555 3613 1
3612 3613 1
3613 3613 1
3202 3614 1
3301 3614 1
3509 3614 1
3608 3614 1
3610 3614 1
3614 3614 1
3266 3615 1
3590 3615 1
3597 3615 1
3610 3615 2
3614 3615 1
3430 3616 1
3596 3616 1
3611 3616 1
3614 3616 1
3615 3616 3
3616 3616 1
3590 3617 1
3597 3617 1
3609 3617 1
3610 3617 2
3614 3617 1
3617 3617 1
3253 3618 1
3307 3618 1
3382 3618 1
3507 3618 1
3601 3618 1
3603 3618 1
3617 3618 2
3618 3618 5
3244 3619 1
3595 3619 1
3603 3619 1
3606 3619 1
3609 3619 1
3619 3619 1
3195 3620 1
3396 3620 1
3595 3620 1
3610 3620 1
3612 3620 1
3613 3620 2
3617 3620 1
3618 3620 3
3620 3620 2
3391 3621 1
3410 3621 1
3585 3621 1
3605 3621 1
3611 3621 1
3612 3621 1
3618 3621 1
3619 3621 2
3620 3621 3
3621 3621 3
3410 3622 1
3517 3622 1
3546 3622 1
3580 3622 1
3592 3622 1
3603 3622 1
3605 3622 1
3608 3622 1
3610 3622 2
3620 3622 2
3621 3622 1
3622 3622 2
3498 3623 1
3567 3623 1
3588 3623 1
3595 3623 2
3602 3623 1
3603 3623 1
3605 3623 1
3608 3623 1
3609 3623 1
3612 3623 1
3616 3623 1
3618 3623 3
3619 3623 1
3620 3623 1
3621 3623 1
3622 3623 1
3059 3624 1
3316 3624 1
3387 3624 1
3518 3624 1
3573 3624 1
3585 3624 1
3593 3624 1
3620 3624 1
3621 3624 1
3622 3624 1
3623 3624 1
3624 3624 1
3068 3625 1
3087 3625 1
3268 3625 1
3420 3625 1
3573 3625 1
3589 3625 2
3594 3625 1
3595 3625 2
3603 3625 1
3624 3625 4
3625 3625 6
3284 3626 1
3298 3626 1
3357 3626 1
3372 3626 1
3413 3626 1
3504 3626 1
3536 3626 1
3558 3626 1
3561 3626 1
3570 3626 1
3589 3626 1
3590 3626 1
3592 3626 1
3620 3626 1
3624 3626 2
3625 3626 8
3626 3626 2
3056 3627 1
3155 3627 1
3164 3627 1
3266 3627 1
3364 3627 1
3416 3627 1
3507 3627 1
3543 3627 1
3553 3627 1
3570 3627 1
3588 3627 1
3593 3627 1
3601 3627 1
3604 3627 1
3610 3627 1
3617 3627 1
3618 3627 2
3624 3627 2
3626 3627 3
3627 3627 5
3533 3628 1
3563 3628 1
3591 3628 1
3602 3628 1
3610 3628 1
3615 3628 1
3623 3628 1
3624 3628 1
3626 3628 1
3627 3628 4
3628 3628 2
3391 3629 1
3500 3629 1
3554 3629 1
3619 3629 1
3624 3629 2
3627 3629 1
3628 3629 2
3629 3629 1
3039 3630 1
3184 3630 1
3370 3630 1
3409 3630 1
3533 3630 1
3572 3630 1
3577 3630 1
3594 3630 1
3623 3630 1
3624 3630 1
3625 3630 1
3627 3630 1
3628 3630 1
3629 3630 4
3630 3630 1
3228 3631 1
3501 3631 1
3560 3631 1
3567 3631 1
3579 3631 1
3589 3631 1
3595 3631 1
3598 3631 1
3621 3631 1
3624 3631 2
3625 3631 1
3628 3631 1
3629 3631 2
3630 3631 3
3631 3631 7
3166 3632 1
3475 3632 1
3517 3632 1
3579 3632 1
3586 3632 1
3596 3632 1
3603 3632 1
3611 3632 1
3624 3632 1
3625 3632 1
3626 3632 1
3628 3632 1
3630 3632 3
3631 3632 4
3632 3632 5
3169 3633 1
3424 3633 1
3488 3633 1
3527 3633 1
3532 3633 1
3540 3633 1
3592 3633 1
3611 3633 1
3621 3633 1
3623 3633 1
3624 3633 2
3625 3633 1
3626 3633 1
3627 3633 1
3629 3633 1
3632 3633 2
3633 3633 2
3599 3634 1
3606 3634 1
3624 3634 1
3630 3634 2
3631 3634 4
3632 3634 1
3633 3634 6
3634 3634 3
3446 3635 1
3550 3635 1
3576 3635 1
3616 3635 1
3623 3635 1
3625 3635 1
3626 3635 1
3629 3635 1
3630 3635 1
3631 3635 1
3632 3635 1
3634 3635 2
3635 3635 8
3073 3636 1
3251 3636 1
3381 3636 1
3572 3636 2
3574 3636 1
3581 3636 1
3588 3636 1
3626 3636 1
3630 3636 1
3631 3636 2
3632 3636 2
3635 3636 2
3636 3636 2
3262 3637 1
3400 3637 1
3528 3637 1
3617 3637 1
3625 3637 1
3630 3637 1
3631 3637 1
3632 3637 1
3633 3637 1
3635 3637 1
3636 3637 3
3637 3637 2
3533 3638 1
3566 3638 1
3570 3638 1
3624 3638 1
3625 3638 2
3627 3638 1
3628 3638 1
3629 3638 1
3630 3638 2
3631 3638 5
3632 3638 2
3634 3638 1
3635 3638 2
3636 3638 3
3637 3638 1
3638 3638 1
3591 3639 1
3629 3639 1
3630 3639 1
3631 3639 1
3632 3639 1
3633 3639 2
3634 3639 1
3637 3639 1
3638 3639 1
3639 3639 3
3342 3640 1
3609 3640 1
3626 3640 1
3627 3640 1
3631 3640 1
3633 3640 1
3635 3640 1
3639 3640 3
3640 3640 3
3107 3641 1
3299 3641 1
3585 3641 1
3589 3641 1
3594 3641 1
3610 3641 1
3621 3641 1
3626 3641 1
3629 3641 1
3631 3641 1
3632 3641 1
3636 3641 1
3637 3641 2
3638 3641 1
3640 3641 2
3641 3641 2
3499 3642 1
3638 3642 2
3640 3642 1
3641 3642 1
3642 3642 5
3358 3643 1
3564 3643 1
3585 3643 1
3599 3643 1
3624 3643 1
3638 3643 1
3641 3643 1
3642 3643 3
3643 3643 3
3223 3644 1
3429 3644 1
3620 3644 1
3635 3644 1
3642 3644 1
3643 3644 1
3644 3644 1
3245 3645 1
3590 3645 1
3633 3645 1
3635 3645 1
3641 3645 1
3642 3645 2
3643 3645 1
3644 3645 3
3645 3645 1
3286 3646 1
3342 3646 1
3549 3646 1
3561 3646 1
3568 3646 1
3619 3646 1
3621 3646 2
3640 3646 1
3642 3646 1
3643 3646 1
3645 3646 2
3331 3647 1
3570 3647 1
3573 3647 1
3616 3647 1
3638 3647 1
3641 3647 1
3642 3647 1
3645 3647 2
3646 3647 4
3647 3647 2
3153 3648 1
3548 3648 1
3594 3648 1
3619 3648 1
3623 3648 2
3628 3648 1
3629 3648 1
3630 3648 1
3641 3648 1
3642 3648 1
3643 3648 1
3644 3648 1
3645 3648 1
3647 3648 2
3648 3648 3
3153 3649 1
3251 3649 1
3257 3649 1
3290 3649 1
3326 3649 1
3406 3649 1
3427 3649 1
3629 3649 1
3634 3649 1
3643 3649 1
3648 3649 1
3649 3649 3
3089 3650 1
3463 3650 1
3542 3650 1
3574 3650 1
3577 3650 1
3626 3650 1
3627 3650 1
3635 3650 2
3642 3650 1
3646 3650 2
3648 3650 2
3649 3650 3
3650 3650 4
3218 3651 1
3629 3651 1
3634 3651 2
3635 3651 1
3637 3651 1
3640 3651 1
3641 3651 1
3642 3651 2
3644 3651 1
3645 3651 1
3646 3651 1
3648 3651 4
3649 3651 2
3650 3651 1
3651 3651 5
3413 3652 1
3537 3652 1
3634 3652 2
3642 3652 2
3649 3652 3
3650 3652 1
3651 3652 2
3652 3652 2
3380 3653 1
3416 3653 1
3458 3653 1
3572 3653 1
3573 3653 1
3589 3653 1
3628 3653 1
3629 3653 1
3635 3653 1
3641 3653 1
3642 3653 1
3649 3653 2
3650 3653 1
3651 3653 4
3652 3653 3
3653 3653 3
3384 3654 1
3523 3654 1
3568 3654 1
3627 3654 2
3628 3654 1
3639 3654 1
3642 3654 1
3648 3654 1
3649 3654 2
3650 3654 2
3652 3654 2
3653 3654 2
3654 3654 3
3393 3655 1
3503 3655 1
3504 3655 1
3572 3655 1
3597 3655 1
3624 3655 2
3625 3655 1
3627 3655 1
3630 3655 1
3640 3655 1
3641 3655 2
3642 3655 2
3644 3655 1
3646 3655 1
3647 3655 1
3648 3655 1
3649 3655 1
3650 3655 1
3651 3655 2
3652 3655 4
3653 3655 2
3654 3655 2
3655 3655 4
3240 3656 1
3601 3656 1
3604 3656 1
3630 3656 1
3631 3656 1
3635 3656 1
3646 3656 1
3653 3656 2
3654 3656 1
3656 3656 2
3166 3657 1
3222 3657 1
3628 3657 1
3638 3657 1
3650 3657 1
3655 3657 1
3656 3657 2
3657 3657 1
3155 3658 1
3452 3658 1
3540 3658 1
3627 3658 1
3640 3658 1
3643 3658 1
3652 3658 1
3653 3658 2
3654 3658 1
3657 3658 1
3658 3658 3
3459 3659 1
3537 3659 1
3542 3659 1
3597 3659 1
3624 3659 1
3633 3659 1
3650 3659 1
3658 3659 5
3659 3659 3
3364 3660 1
3410 3660 1
3608 3660 1
3634 3660 1
3643 3660 1
3648 3660 1
3649 3660 1
3650 3660 2
3653 3660 1
3655 3660 2
3658 3660 4
3659 3660 4
3660 3660 4
3138 3661 1
3262 3661 1
3432 3661 1
3503 3661 1
3516 3661 1
3533 3661 1
3624 3661 1
3627 3661 1
3639 3661 1
3650 3661 1
3651 3661 1
3652 3661 1
3653 3661 1
3656 3661 1
3658 3661 2
3659 3661 1
3660 3661 2
3661 3661 3
3077 3662 1
3327 3662 1
3505 3662 1
3527 3662 1
3563 3662 1
3601 3662 1
3606 3662 1
3631 3662 1
3636 3662 1
3638 3662 1
3640 3662 3
3641 3662 1
3642 3662 1
3648 3662 1
3650 3662 1
3652 3662 1
3653 3662 1
3656 3662 2
3658 3662 2
3659 3662 3
3660 3662 2
3661 3662 5
3662 3662 7
3366 3663 1
3404 3663 1
3509 3663 1
3539 3663 1
3564 3663 1
3609 3663 1
3627 3663 1
3629 3663 1
3635 3663 1
3647 3663 1
3648 3663 1
3651 3663 1
3652 3663 1
3658 3663 3
3659 3663 3
3660 3663 4
3661 3663 4
3662 3663 8
3663 3663 6
3172 3664 1
3259 3664 1
3287 3664 1
3294 3664 1
3379 3664 1
3634 3664 1
3640 3664 1
3642 3664 1
3656 3664 1
3657 3664 1
3659 3664 3
3660 3664 2
3661 3664 3
3662 3664 5
3663 3664 4
3664 3664 5
3358 3665 1
3385 3665 1
3445 3665 1
3526 3665 1
3573 3665 1
3584 3665 1
3626 3665 1
3632 3665 1
3649 3665 1
3652 3665 2
3653 3665 1
3658 3665 2
3659 3665 2
3660 3665 1
3662 3665 2
3663 3665 1
3664 3665 7
3665 3665 5
3041 3666 1
3317 3666 1
3442 3666 1
3514 3666 1
3533 3666 1
3650 3666 1
3653 3666 2
3655 3666 1
3659 3666 1
3661 3666 1
3663 3666 2
3664 3666 2
3665 3666 3
3666 3666 5
3450 3667 1
3513 3667 1
3532 3667 1
3550 3667 1
3636 3667 1
3641 3667 1
3642 3667 1
3664 3667 2
3665 3667 4
3666 3667 10
3667 3667 4
3180 3668 1
3447 3668 1
3557 3668 1
3605 3668 1
3658 3668 1
3659 3668 1
3662 3668 1
3663 3668 1
3665 3668 1
3666 3668 1
3667 3668 1
3668 3668 3
3128 3669 1
3209 3669 1
3405 3669 1
3585 3669 1
3662 3669 1
3664 3669 1
3665 3669 1
3667 3669 1
3668 3669 2
3625 3670 1
3641 3670 1
3643 3670 1
3647 3670 1
3660 3670 1
3664 3670 1
3669 3670 1
3391 3671 1
3578 3671 1
3582 3671 1
3620 3671 2
3649 3671 1
3658 3671 1
3659 3671 1
3665 3671 2
3668 3671 1
3669 3671 2
3670 3671 2
3671 3671 1
3493 3672 1
3512 3672 1
3625 3672 1
3656 3672 1
3662 3672 1
3669 3672 1
3670 3672 1
3671 3672 3
3672 3672 4
3167 3673 1
3262 3673 1
3494 3673 1
3531 3673 1
3540 3673 1
3577 3673 1
3662 3673 2
3663 3673 2
3665 3673 3
3668 3673 2
3673 3673 2
3449 3674 1
3570 3674 1
3572 3674 1
3651 3674 1
3653 3674 1
3658 3674 1
3665 3674 1
3668 3674 1
3671 3674 1
3673 3674 4
3674 3674 1
3165 3675 1
3381 3675 1
3394 3675 1
3404 3675 1
3510 3675 1
3533 3675 1
3543 3675 1
3551 3675 1
3595 3675 1
3637 3675 1
3650 3675 1
3657 3675 1
3661 3675 2
3666 3675 1
3672 3675 1
3673 3675 1
3674 3675 3
3675 3675 2
3049 3676 1
3158 3676 1
3263 3676 1
3312 3676 1
3414 3676 1
3502 3676 1
3555 3676 2
3566 3676 1
3650 3676 1
3658 3676 1
3659 3676 1
3664 3676 1
3665 3676 4
3671 3676 1
3672 3676 1
3673 3676 3
3674 3676 3
3675 3676 8
3676 3676 3
3044 3677 1
3307 3677 1
3319 3677 1
3432 3677 1
3611 3677 1
3632 3677 1
3634 3677 1
3647 3677 1
3649 3677 1
3659 3677 1
3660 3677 2
3662 3677 2
3663 3677 2
3664 3677 1
3665 3677 2
3668 3677 1
3669 3677 1
3670 3677 1
3671 3677 1
3673 3677 2
3675 3677 1
3676 3677 6
3677 3677 3
3497 3678 1
3623 3678 1
3625 3678 1
3660 3678 1
3665 3678 2
3666 3678 1
3668 3678 1
3672 3678 2
3673 3678 4
3674 3678 2
3676 3678 1
3677 3678 5
3678 3678 2
3017 3679 1
3263 3679 1
3391 3679 1
3593 3679 1
3614 3679 1
3615 3679 1
3658 3679 1
3659 3679 1
3673 3679 1
3676 3679 1
3678 3679 3
3679 3679 3
3622 3680 1
3626 3680 1
3635 3680 1
3654 3680 1
3665 3680 1
3677 3680 1
3678 3680 1
3679 3680 2
3680 3680 1
3382 3681 1
3573 3681 1
3625 3681 1
3673 3681 1
3675 3681 1
3288 3682 1
3421 3682 1
3447 3682 1
3511 3682 1
3640 3682 1
3652 3682 1
3661 3682 2
3663 3682 1
3665 3682 1
3674 3682 1
3676 3682 1
3677 3682 4
3680 3682 2
3681 3682 5
3682 3682 2
3024 3683 1
3315 3683 1
3362 3683 1
3379 3683 1
3579 3683 1
3630 3683 1
3658 3683 1
3660 3683 1
3661 3683 1
3670 3683 1
3672 3683 2
3674 3683 2
3675 3683 2
3676 3683 1
3677 3683 3
3678 3683 1
3679 3683 2
3680 3683 1
3681 3683 1
3682 3683 4
3683 3683 9
3263 3684 1
3340 3684 1
3371 3684 1
3375 3684 1
3382 3684 1
3529 3684 1
3537 3684 1
3598 3684 1
3600 3684 1
3641 3684 1
3650 3684 1
3656 3684 1
3660 3684 1
3663 3684 1
3668 3684 1
3674 3684 2
3675 3684 1
3676 3684 3
3677 3684 1
3678 3684 2
3679 3684 1
3680 3684 1
3681 3684 1
3682 3684 1
3684 3684 6
3075 3685 1
3536 3685 1
3635 3685 1
3637 3685 1
3659 3685 1
3663 3685 1
3665 3685 1
3666 3685 1
3669 3685 1
3674 3685 2
3677 3685 4
3680 3685 1
3682 3685 2
3683 3685 2
3684 3685 3
3685 3685 3
3118 3686 1
3384 3686 1
3619 3686 1
3624 3686 1
3637 3686 1
3661 3686 1
3673 3686 1
3674 3686 1
3675 3686 1
3684 3686 2
3685 3686 5
3686 3686 4
3370 3687 1
3496 3687 1
3630 3687 1
3648 3687 1
3667 3687 1
3673 3687 1
3674 3687 2
3676 3687 1
3677 3687 3
3678 3687 1
3680 3687 1
3682 3687 3
3683 3687 2
3684 3687 3
3685 3687 1
3686 3687 4
3687 3687 12
3193 3688 1
3263 3688 1
3425 3688 1
3630 3688 1
3661 3688 1
3665 3688 1
3667 3688 1
3669 3688 1
3681 3688 1
3682 3688 1
3683 3688 2
3684 3688 1
3685 3688 2
3687 3688 6
3688 3688 11
3193 3689 1
3220 3689 1
3414 3689 1
3577 3689 1
3592 3689 1
3638 3689 1
3650 3689 1
3666 3689 2
3673 3689 1
3677 3689 1
3678 3689 2
3679 3689 1
3680 3689 1
3686 3689 3
3687 3689 2
3688 3689 6
3689 3689 2
3517 3690 1
3657 3690 1
3661 3690 1
3665 3690 2
3675 3690 1
3678 3690 1
3683 3690 2
3685 3690 4
3686 3690 2
3687 3690 1
3688 3690 2
3689 3690 6
3690 3690 7
3289 3691 1
3347 3691 1
3383 3691 1
3437 3691 1
3450 3691 1
3480 3691 1
3593 3691 1
3624 3691 1
3636 3691 1
3648 3691 1
3649 3691 1
3659 3691 1
3665 3691 1
3666 3691 2
3667 3691 2
3668 3691 1
3670 3691 1
3672 3691 2
3674 3691 1
3678 3691 1
3681 3691 1
3682 3691 1
3683 3691 1
3685 3691 2
3687 3691 7
3688 3691 4
3689 3691 5
3690 3691 3
3691 3691 8
3095 3692 1
3199 3692 1
3392 3692 1
3413 3692 1
3469 3692 1
3500 3692 1
3595 3692 1
3628 3692 1
3638 3692 1
3641 3692 1
3659 3692 1
3666 3692 1
3673 3692 1
3676 3692 2
3677 3692 1
3678 3692 1
3680 3692 2
3681 3692 1
3682 3692 1
3683 3692 3
3684 3692 1
3685 3692 2
3686 3692 2
3687 3692 3
3688 3692 5
3690 3692 2
3691 3692 8
3692 3692 7
3582 3693 1
3634 3693 1
3653 3693 1
3659 3693 1
3664 3693 1
3668 3693 1
3672 3693 1
3673 3693 1
3681 3693 2
3683 3693 1
3686 3693 2
3687 3693 2
3688 3693 1
3689 3693 2
3690 3693 2
3691 3693 2
3692 3693 5
3693 3693 5
3603 3694 1
3662 3694 1
3671 3694 1
3679 3694 1
3683 3694 1
3684 3694 2
3687 3694 1
3690 3694 1
3692 3694 1
3694 3694 1
3189 3695 1
3455 3695 1
3663 3695 1
3667 3695 1
3678 3695 1
3684 3695 1
3686 3695 1
3692 3695 1
3695 3695 3
3125 3696 1
3321 3696 1
3371 3696 1
3398 3696 1
3540 3696 1
3579 3696 1
3620 3696 1
3640 3696 1
3654 3696 1
3660 3696 1
3675 3696 1
3678 3696 1
3685 3696 1
3692 3696 1
3695 3696 3
3696 3696 5
3260 3697 1
3379 3697 1
3395 3697 1
3542 3697 1
3567 3697 1
3649 3697 1
3666 3697 1
3668 3697 1
3680 3697 1
3681 3697 1
3683 3697 1
3684 3697 1
3689 3697 2
3690 3697 1
3691 3697 1
3693 3697 1
3695 3697 3
3696 3697 3
3697 3697 7
3325 3698 1
3591 3698 1
3662 3698 1
3678 3698 1
3682 3698 1
3685 3698 1
3686 3698 1
3688 3698 1
3689 3698 2
3691 3698 1
3692 3698 1
3693 3698 1
3695 3698 1
3696 3698 2
3697 3698 7
3698 3698 8
3453 3699 1
3666 3699 1
3680 3699 1
3683 3699 1
3686 3699 1
3688 3699 2
3689 3699 1
3690 3699 1
3696 3699 3
3697 3699 2
3698 3699 4
3699 3699 5
3309 3700 1
3405 3700 1
3408 3700 1
3583 3700 1
3590 3700 1
3629 3700 1
3646 3700 1
3654 3700 1
3676 3700 1
3677 3700 1
3678 3700 1
3690 3700 1
3695 3700 1
3696 3700 4
3697 3700 1
3698 3700 3
3699 3700 2
3700 3700 1
3388 3701 1
3494 3701 1
3580 3701 1
3586 3701 1
3604 3701 1
3621 3701 1
3628 3701 1
3678 3701 1
3694 3701 1
3697 3701 1
3699 3701 1
3422 3702 1
3555 3702 1
3671 3702 1
3696 3702 1
3699 3702 2
3700 3702 1
3702 3702 2
3237 3703 1
3341 3703 1
3599 3703 1
3677 3703 1
3684 3703 1
3690 3703 1
3693 3703 1
3696 3703 1
3697 3703 1
3699 3703 1
3700 3703 1
3702 3703 2
3703 3703 2
3333 3704 1
3555 3704 1
3677 3704 1
3680 3704 1
3689 3704 1
3695 3704 1
3698 3704 1
3702 3704 1
3703 3704 2
3704 3704 2
3612 3705 1
3663 3705 1
3699 3705 1
3703 3705 1
3704 3705 1
3705 3705 2
3400 3706 1
3599 3706 1
3651 3706 1
3682 3706 1
3698 3706 2
3702 3706 1
3706 3706 1
3299 3707 1
3509 3707 1
3670 3707 1
3695 3707 1
3697 3707 1
3227 3708 1
3496 3708 1
3633 3708 1
3692 3708 1
3695 3708 1
3698 3708 1
3700 3708 2
3703 3708 1
3704 3708 2
3706 3708 1
3707 3708 1
3708 3708 2
3203 3709 2
3658 3709 1
3699 3709 1
3707 3709 2
3290 3710 1
3655 3710 1
3678 3710 1
3681 3710 1
3692 3710 1
3697 3710 1
3699 3710 1
3704 3710 2
3707 3710 1
3708 3710 1
3709 3710 3
3710 3710 3
3135 3711 1
3477 3711 1
3513 3711 1
3574 3711 1
3641 3711 1
3693 3711 1
3701 3711 1
3703 3711 2
3706 3711 1
3707 3711 1
3708 3711 1
3711 3711 2
3531 3712 1
3534 3712 1
3566 3712 1
3694 3712 1
3696 3712 1
3697 3712 1
3701 3712 1
3703 3712 1
3705 3712 1
3706 3712 1
3709 3712 1
3712 3712 1
3272 3713 1
3664 3713 1
3683 3713 1
3685 3713 1
3688 3713 1
3695 3713 1
3700 3713 1
3703 3713 1
3704 3713 2
3708 3713 1
3711 3713 1
3713 3713 1
3050 3714 1
3348 3714 1
3639 3714 1
3691 3714 1
3696 3714 1
3698 3714 1
3700 3714 1
3704 3714 1
3709 3714 1
3713 3714 1
3714 3714 2
3321 3715 1
3377 3715 1
3398 3715 1
3504 3715 1
3524 3715 1
3626 3715 1
3653 3715 1
3671 3715 1
3700 3715 1
3708 3715 1
3714 3715 1
3715 3715 2
3577 3716 1
3688 3716 1
3689 3716 1
3690 3716 1
3697 3716 1
3712 3716 1
3713 3716 1
3714 3716 3
3715 3716 7
3716 3716 2
3028 3717 1
3439 3717 1
3526 3717 1
3573 3717 1
3630 3717 1
3642 3717 1
3675 3717 1
3696 3717 1
3699 3717 1
3701 3717 1
3715 3717 1
3716 3717 2
3717 3717 2
3277 3718 1
3384 3718 1
3446 3718 1
3551 3718 1
3696 3718 1
3697 3718 1
3700 3718 1
3713 3718 1
3716 3718 3
3717 3718 2
3718 3718 6
3255 3719 1
3541 3719 1
3608 3719 1
3659 3719 1
3691 3719 1
3696 3719 1
3697 3719 1
3705 3719 1
3712 3719 2
3714 3719 1
3715 3719 1
3718 3719 5
3719 3719 6
3195 3720 1
3436 3720 1
3692 3720 1
3711 3720 1
3714 3720 1
3716 3720 1
3719 3720 2
3720 3720 1
3315 3721 1
3369 3721 1
3620 3721 1
3690 3721 1
3692 3721 2
3701 3721 1
3707 3721 1
3709 3721 1
3716 3721 1
3718 3721 1
3720 3721 2
3721 3721 1
3331 3722 1
3640 3722 1
3659 3722 1
3690 3722 1
3700 3722 1
3716 3722 1
3720 3722 1
3721 3722 2
3722 3722 2
3293 3723 1
3481 3723 1
3568 3723 1
3713 3723 1
3714 3723 1
3717 3723 2
3718 3723 1
3719 3723 4
3720 3723 1
3722 3723 2
3723 3723 5
3302 3724 1
3408 3724 1
3557 3724 1
3608 3724 1
3611 3724 1
3664 3724 1
3674 3724 1
3681 3724 1
3699 3724 1
3708 3724 1
3710 3724 1
3718 3724 2
3719 3724 1
3721 3724 3
3722 3724 1
3723 3724 4
3724 3724 4
3352 3725 1
3470 3725 1
3520 3725 1
3576 3725 1
3693 3725 1
3703 3725 1
3707 3725 2
3709 3725 2
3714 3725 1
3715 3725 3
3716 3725 2
3717 3725 1
3718 3725 1
3725 3725 3
3318 3726 1
3386 3726 1
3463 3726 1
3596 3726 1
3651 3726 1
3687 3726 1
3696 3726 1
3717 3726 1
3718 3726 1
3719 3726 1
3724 3726 2
3725 3726 2
3726 3726 3
3352 3727 1
3433 3727 1
3470 3727 1
3532 3727 1
3661 3727 1
3679 3727 1
3709 3727 1
3714 3727 1
3725 3727 1
3726 3727 2
3727 3727 1
3280 3728 1
3581 3728 1
3587 3728 1
3604 3728 1
3673 3728 1
3686 3728 1
3697 3728 1
3702 3728 1
3718 3728 1
3727 3728 3
3728 3728 1
3374 3729 1
3381 3729 1
3404 3729 1
3502 3729 1
3547 3729 1
3562 3729 1
3586 3729 1
3592 3729 1
3661 3729 1
3718 3729 2
3722 3729 1
3724 3729 1
3725 3729 1
3728 3729 3
3729 3729 4
3297 3730 1
3375 3730 1
3419 3730 1
3683 3730 1
3686 3730 1
3688 3730 1
3718 3730 1
3729 3730 3
3730 3730 2
3561 3731 1
3565 3731 1
3568 3731 1
3572 3731 1
3631 3731 1
3642 3731 1
3666 3731 1
3689 3731 1
3716 3731 1
3718 3731 1
3729 3731 2
3730 3731 6
3731 3731 5
3442 3732 1
3488 3732 1
3510 3732 1
3529 3732 1
3542 3732 1
3554 3732 1
3575 3732 1
3591 3732 1
3659 3732 1
3704 3732 1
3715 3732 1
3721 3732 1
3729 3732 2
3731 3732 2
3732 3732 9
3396 3733 1
3638 3733 1
3724 3733 1
3728 3733 1
3729 3733 3
3730 3733 3
3731 3733 2
3732 3733 3
3733 3733 3
3361 3734 1
3591 3734 1
3654 3734 1
3666 3734 1
3668 3734 1
3690 3734 1
3692 3734 1
3695 3734 1
3714 3734 1
3730 3734 1
3732 3734 4
3733 3734 4
3734 3734 4
3289 3735 1
3363 3735 1
3373 3735 1
3413 3735 1
3588 3735 1
3606 3735 1
3658 3735 1
3686 3735 1
3691 3735 1
3694 3735 1
3725 3735 1
3728 3735 2
3729 3735 1
3730 3735 2
3731 3735 1
3732 3735 6
3733 3735 1
3734 3735 1
3735 3735 4
3384 3736 1
3423 3736 1
3425 3736 1
3515 3736 1
3570 3736 1
3593 3736 1
3605 3736 1
3689 3736 1
3717 3736 1
3724 3736 1
3727 3736 1
3729 3736 1
3730 3736 3
3733 3736 3
3735 3736 6
3504 3737 1
3529 3737 1
3648 3737 1
3651 3737 1
3685 3737 1
3686 3737 1
3729 3737 1
3730 3737 2
3731 3737 1
3732 3737 1
3733 3737 2
3734 3737 3
3735 3737 4
3736 3737 1
3737 3737 7
3290 3738 1
3462 3738 1
3538 3738 1
3665 3738 1
3683 3738 1
3713 3738 1
3722 3738 1
3728 3738 1
3731 3738 1
3732 3738 2
3733 3738 2
3734 3738 1
3735 3738 2
3736 3738 1
3737 3738 5
3738 3738 2
3407 3739 1
3429 3739 1
3514 3739 1
3529 3739 1
3568 3739 1
3578 3739 1
3579 3739 1
3610 3739 1
3671 3739 1
3677 3739 1
3683 3739 1
3709 3739 1
3725 3739 1
3728 3739 1
3729 3739 1
3732 3739 1
3735 3739 3
3736 3739 2
3737 3739 3
3738 3739 7
3739 3739 6
3264 3740 1
3380 3740 1
3608 3740 1
3612 3740 1
3687 3740 1
3724 3740 1
3725 3740 1
3727 3740 1
3729 3740 1
3731 3740 1
3732 3740 1
3734 3740 1
3736 3740 1
3739 3740 1
3740 3740 1
3573 3741 1
3650 3741 1
3728 3741 1
3733 3741 1
3736 3741 1
3265 3742 1
3267 3742 1
3273 3742 1
3684 3742 1
3727 3742 1
3732 3742 1
3734 3742 1
3739 3742 1
3741 3742 4
3742 3742 1
3199 3743 1
3289 3743 1
3373 3743 1
3612 3743 1
3696 3743 1
3741 3743 1
3247 3744 1
3253 3744 1
3608 3744 1
3683 3744 1
3738 3744 1
3740 3744 1
3741 3744 1
3743 3744 2
3744 3744 1
3385 3745 1
3626 3745 1
3653 3745 1
3723 3745 1
3729 3745 1
3737 3745 1
3743 3745 1
3744 3745 2
3745 3745 2
3172 3746 1
3282 3746 1
3300 3746 1
3446 3746 1
3717 3746 1
3729 3746 1
3739 3746 1
3743 3746 2
3744 3746 1
3745 3746 1
3746 3746 3
3421 3747 1
3535 3747 1
3568 3747 1
3649 3747 1
3708 3747 1
3717 3747 1
3719 3747 1
3730 3747 1
3732 3747 1
3737 3747 1
3745 3747 1
3746 3747 3
3747 3747 1
3260 3748 1
3725 3748 1
3732 3748 1
3738 3748 1
3741 3748 1
3747 3748 2
3748 3748 1
3211 3749 1
3562 3749 1
3729 3749 1
3732 3749 1
3740 3749 1
3743 3749 1
3744 3749 1
3745 3749 1
3747 3749 3
3749 3749 2
3197 3750 1
3627 3750 1
3717 3750 1
3720 3750 1
3728 3750 1
3733 3750 1
3747 3750 1
3749 3750 1
3750 3750 2
3690 3751 1
3727 3751 1
3730 3751 1
3742 3751 1
3744 3751 1
3745 3751 1
3751 3751 4
3029 3752 1
3621 3752 1
3693 3752 1
3730 3752 1
3731 3752 1
3741 3752 1
3746 3752 1
3751 3752 2
3752 3752 1
3128 3753 1
3467 3753 1
3483 3753 1
3572 3753 1
3667 3753 1
3701 3753 1
3729 3753 1
3730 3753 1
3732 3753 1
3733 3753 1
3735 3753 1
3740 3753 3
3742 3753 1
3752 3753 1
3753 3753 1
3216 3754 1
3513 3754 1
3553 3754 1
3735 3754 2
3753 3754 1
3316 3755 1
3477 3755 1
3567 3755 1
3743 3755 1
3744 3755 1
3752 3755 1
3754 3755 1
3755 3755 2
3412 3756 1
3696 3756 1
3732 3756 1
3753 3756 1
3754 3756 1
3755 3756 4
3327 3757 1
3564 3757 1
3569 3757 1
3629 3757 1
3725 3757 1
3728 3757 1
3740 3757 1
3742 3757 1
3746 3757 1
3749 3757 1
3751 3757 1
3757 3757 4
3405 3758 1
3581 3758 1
3583 3758 1
3670 3758 1
3733 3758 1
3738 3758 1
3740 3758 1
3745 3758 1
3746 3758 1
3756 3758 1
3757 3758 1
3758 3758 2
3356 3759 1
3739 3759 1
3741 3759 1
3749 3759 1
3752 3759 1
3755 3759 2
3756 3759 1
3758 3759 1
3759 3759 3
3169 3760 1
3262 3760 1
3271 3760 1
3406 3760 1
3434 3760 1
3624 3760 1
3732 3760 1
3743 3760 1
3748 3760 1
3749 3760 1
3758 3760 1
3759 3760 1
3020 3761 1
3732 3761 1
3749 3761 1
3759 3761 1
3238 3762 1
3313 3762 1
3400 3762 1
3664 3762 1
3737 3762 1
3743 3762 1
3744 3762 1
3747 3762 1
3748 3762 1
3755 3762 1
3756 3762 2
3760 3762 1
3762 3762 1
3257 3763 1
3701 3763 1
3718 3763 1
3738 3763 1
3740 3763 1
3749 3763 1
3756 3763 1
3757 3763 1
3761 3763 1
3763 3763 1
3280 3764 1
3541 3764 1
3739 3764 1
3745 3764 1
3747 3764 1
3762 3764 1
3763 3764 1
3416 3765 1
3529 3765 1
3564 3765 1
3751 3765 1
3756 3765 1
3759 3765 1
3761 3765 1
3763 3765 1
3764 3765 1
3765 3765 3
3596 3766 1
3704 3766 1
3720 3766 1
3740 3766 1
3751 3766 1
3752 3766 1
3758 3766 1
3761 3766 1
3762 3766 1
3766 3766 1
3510 3767 1
3728 3767 1
3753 3767 1
3758 3767 1
3765 3767 1
3766 3767 2
3767 3767 5
3095 3768 1
3265 3768 1
3732 3768 1
3741 3768 1
3751 3768 2
3754 3768 1
3767 3768 1
3768 3768 4
3566 3769 1
3658 3769 1
3727 3769 1
3754 3769 1
3764 3769 1
3767 3769 1
3769 3769 2
3733 3770 1
3746 3770 1
3751 3770 1
3759 3770 1
3769 3770 1
3770 3770 3
3598 3771 1
3632 3771 1
3748 3771 1
3751 3771 1
3756 3771 1
3764 3771 1
3766 3771 1
3767 3771 1
3768 3771 1
3770 3771 1
3387 3772 1
3733 3772 1
3739 3772 2
3740 3772 2
3415 3773 1
3446 3773 1
3545 3773 1
3728 3773 1
3739 3773 1
3745 3773 1
3759 3773 1
3761 3773 1
3769 3773 1
3770 3773 1
3772 3773 1
3773 3773 2
3723 3774 1
3755 3774 1
3757 3774 1
3763 3774 1
3766 3774 1
3774 3774 3
3346 3775 1
3757 3775 1
3760 3775 1
3762 3775 1
3765 3775 1
3771 3775 1
3773 3775 1
3775 3775 2
3259 3776 1
3716 3776 1
3766 3776 1
3772 3776 1
3774 3776 2
3775 3776 1
3258 3777 1
3550 3777 1
3771 3777 1
3777 3777 5
3662 3778 1
3749 3778 1
3762 3778 1
3775 3778 1
3776 3778 1
3778 3778 2
3225 3779 1
3413 3779 1
3542 3779 1
3744 3779 1
3762 3779 1
3769 3779 1
3773 3779 1
3776 3779 1
3777 3779 2
3778 3779 1
3779 3779 2
3273 3780 1
3486 3780 1
3643 3780 1
3733 3780 1
3752 3780 1
3754 3780 1
3757 3780 1
3779 3780 3
3780 3780 1
3517 3781 1
3558 3781 1
3730 3781 1
3743 3781 1
3744 3781 1
3751 3781 1
3758 3781 1
3759 3781 1
3763 3781 2
3765 3781 1
3766 3781 1
3767 3781 1
3768 3781 1
3780 3781 4
3781 3781 1
3714 3782 1
3741 3782 1
3777 3782 2
3778 3782 1
3779 3782 1
3514 3783 1
3631 3783 1
3690 3783 1
3728 3783 1
3729 3783 1
3734 3783 1
3756 3783 1
3762 3783 1
3769 3783 1
3771 3783 1
3782 3783 1
3700 3784 1
3741 3784 1
3783 3784 2
3784 3784 3
3673 3785 1
3732 3785 1
3736 3785 1
3779 3785 1
3780 3785 1
3782 3785 1
3455 3786 1
3498 3786 1
3607 3786 1
3767 3786 1
3770 3786 1
3775 3786 2
3779 3786 1
3783 3786 2
3230 3787 1
3513 3787 1
3521 3787 1
3593 3787 1
3758 3787 1
3765 3787 1
3771 3787 1
3781 3787 1
3783 3787 1
3786 3787 1
3787 3787 1
3229 3788 1
3737 3788 1
3766 3788 2
3771 3788 1
3772 3788 2
3776 3788 1
3779 3788 1
3784 3788 1
3786 3788 1
3787 3788 1
3788 3788 1
3488 3789 1
3671 3789 1
3706 3789 1
3741 3789 2
3747 3789 1
3771 3789 1
3782 3789 1
3784 3789 1
3787 3789 1
3789 3789 1
3172 3790 1
3422 3790 1
3643 3790 1
3720 3790 1
3728 3790 1
3741 3790 1
3765 3790 1
3777 3790 1
3780 3790 1
3781 3790 1
3782 3790 1
3788 3790 1
3789 3790 1
3790 3790 1
3568 3791 1
3728 3791 1
3752 3791 1
3778 3791 2
3786 3791 1
3788 3791 2
3790 3791 1
3791 3791 1
3211 3792 1
3659 3792 1
3734 3792 1
3771 3792 1
3778 3792 1
3779 3792 2
3786 3792 1
3789 3792 1
3791 3792 1
3792 3792 2
3590 3793 1
3661 3793 1
3741 3793 1
3767 3793 1
3769 3793 1
3776 3793 1
3780 3793 1
3789 3793 1
3792 3793 2
3793 3793 3
3722 3794 1
3786 3794 1
3787 3794 1
3790 3794 1
3791 3794 1
3794 3794 1
3493 3795 1
3754 3795 1
3786 3795 1
3788 3795 1
3790 3795 1
3794 3795 1
3175 3796 1
3409 3796 1
3595 3796 1
3746 3796 1
3774 3796 1
3777 3796 1
3794 3796 1
3795 3796 3
3796 3796 1
3573 3797 1
3713 3797 1
3721 3797 1
3755 3797 1
3768 3797 1
3776 3797 1
3787 3797 1
3795 3797 1
3797 3797 2
3440 3798 1
3614 3798 1
3626 3798 1
3669 3798 1
3736 3798 1
3758 3798 1
3764 3798 1
3781 3798 1
3796 3798 1
3798 3798 3
3592 3799 1
3729 3799 1
3737 3799 1
3743 3799 1
3747 3799 1
3759 3799 1
3771 3799 1
3777 3799 1
3780 3799 1
3783 3799 1
3784 3799 1
3787 3799 1
3798 3799 3
3436 3800 1
3656 3800 1
3671 3800 1
3683 3800 1
3719 3800 1
3740 3800 1
3746 3800 1
3776 3800 1
3779 3800 1
3786 3800 1
3795 3800 1
3797 3800 1
3798 3800 1
3799 3800 1
3800 3800 3
3278 3801 1
3581 3801 1
3629 3801 1
3715 3801 1
3747 3801 1
3755 3801 1
3756 3801 1
3757 3801 1
3780 3801 1
3795 3801 1
3796 3801 2
3801 3801 2
3515 3802 1
3592 3802 1
3631 3802 1
3738 3802 1
3770 3802 1
3788 3802 1
3799 3802 2
3800 3802 1
3801 3802 2
3802 3802 2
3206 3803 1
3734 3803 1
3745 3803 1
3770 3803 1
3772 3803 1
3776 3803 1
3797 3803 2
3798 3803 1
3799 3803 1
3800 3803 1
3801 3803 2
3803 3803 2
3306 3804 1
3467 3804 1
3728 3804 1
3744 3804 1
3752 3804 1
3756 3804 1
3773 3804 1
3780 3804 1
3793 3804 1
3794 3804 1
3796 3804 1
3800 3804 1
3803 3804 1
3627 3805 1
3650 3805 1
3748 3805 1
3771 3805 2
3775 3805 1
3798 3805 1
3801 3805 2
3804 3805 2
3427 3806 1
3647 3806 1
3695 3806 1
3735 3806 1
3786 3806 1
3791 3806 1
3792 3806 2
3794 3806 1
3798 3806 1
3800 3806 2
3801 3806 1
3803 3806 1
3805 3806 5
3806 3806 2
3168 3807 1
3691 3807 1
3712 3807 1
3743 3807 1
3753 3807 1
3754 3807 1
3769 3807 1
3793 3807 3
3801 3807 1
3802 3807 1
3806 3807 1
3807 3807 1
3704 3808 1
3738 3808 1
3740 3808 1
3746 3808 1
3749 3808 1
3758 3808 1
3780 3808 1
3781 3808 1
3783 3808 1
3792 3808 1
3803 3808 1
3807 3808 1
3808 3808 1
3177 3809 1
3392 3809 1
3607 3809 1
3722 3809 1
3735 3809 1
3747 3809 1
3761 3809 1
3769 3809 1
3781 3809 1
3791 3809 1
3809 3809 2
3281 3810 1
3788 3810 2
3792 3810 1
3808 3810 1
3809 3810 2
3810 3810 1
3463 3811 1
3561 3811 1
3580 3811 1
3758 3811 1
3759 3811 1
3778 3811 1
3788 3811 1
3793 3811 1
3811 3811 1
3507 3812 1
3636 3812 1
3666 3812 1
3808 3812 1
3811 3812 1
3334 3813 1
3339 3813 1
3731 3813 1
3740 3813 1
3757 3813 1
3801 3813 1
3810 3813 1
3565 3814 1
3798 3814 1
3808 3814 1
3813 3814 1
3621 3815 1
3689 3815 1
3728 3815 2
3781 3815 1
3805 3815 1
3809 3815 2
3815 3815 3
3345 3816 1
3382 3816 1
3737 3816 1
3788 3816 1
3792 3816 1
3813 3816 1
3464 3817 1
3755 3817 1
3786 3817 1
3806 3817 1
3807 3817 1
3809 3817 1
3810 3817 1
3813 3817 1
3814 3817 1
3173 3818 1
3243 3818 1
3496 3818 1
3792 3818 1
3809 3818 1
3811 3818 1
3815 3818 1
3816 3818 2
3817 3818 3
3818 3818 1
3584 3819 1
3632 3819 1
3675 3819 1
3744 3819 1
3802 3819 1
3811 3819 1
3815 3819 1
3817 3819 1
3818 3819 1
3819 3819 1
3009 3820 1
3332 3820 1
3346 3820 1
3543 3820 1
3716 3820 2
3800 3820 1
3809 3820 1
3820 3820 2
3590 3821 1
3651 3821 1
3737 3821 1
3789 3821 1
3812 3821 1
3820 3821 1
3821 3821 1
3384 3822 1
3450 3822 1
3702 3822 1
3718 3822 1
3798 3822 1
3801 3822 1
3802 3822 1
3803 3822 1
3804 3822 1
3813 3822 2
3821 3822 1
3822 3822 2
3743 3823 1
3747 3823 1
3749 3823 1
3754 3823 1
3788 3823 1
3802 3823 1
3810 3823 1
3817 3823 1
3818 3823 1
3820 3823 1
3822 3823 2
3107 3824 1
3501 3824 1
3739 3824 1
3769 3824 1
3791 3824 1
3799 3824 1
3809 3824 1
3814 3824 1
3820 3824 2
3824 3824 3
3138 3825 1
3144 3825 1
3241 3825 1
3622 3825 1
3625 3825 1
3661 3825 1
3811 3825 1
3812 3825 1
3818 3825 2
3822 3825 1
3823 3825 1
3825 3825 1
3391 3826 1
3484 3826 1
3590 3826 1
3661 3826 1
3723 3826 1
3741 3826 1
3791 3826 1
3797 3826 1
3809 3826 1
3810 3826 1
3819 3826 2
3820 3826 1
3825 3826 1
3644 3827 1
3713 3827 1
3742 3827 1
3778 3827 1
3788 3827 2
3813 3827 1
3815 3827 1
3820 3827 1
3826 3827 2
3491 3828 1
3693 3828 1
3735 3828 1
3769 3828 1
3791 3828 1
3805 3828 1
3810 3828 1
3817 3828 1
3818 3828 1
3820 3828 1
3824 3828 1
3825 3828 1
3827 3828 1
3828 3828 3
3626 3829 1
3777 3829 1
3816 3829 1
3821 3829 1
3825 3829 2
3827 3829 1
3828 3829 1
3112 3830 1
3312 3830 1
3698 3830 1
3716 3830 1
3730 3830 1
3738 3830 1
3759 3830 1
3807 3830 1
3822 3830 1
3827 3830 1
3829 3830 1
3356 3831 1
3729 3831 1
3804 3831 1
3815 3831 1
3821 3831 1
3828 3831 1
3829 3831 1
3830 3831 1
3182 3832 1
3318 3832 1
3824 3832 1
3826 3832 2
3827 3832 1
3830 3832 1
3831 3832 1
3112 3833 1
3161 3833 1
3557 3833 1
3588 3833 1
3789 3833 1
3793 3833 1
3812 3833 1
3821 3833 2
3826 3833 1
3827 3833 1
3830 3833 1
3655 3834 1
3732 3834 1
3793 3834 1
3810 3834 1
3820 3834 1
3833 3834 2
3121 3835 1
3267 3835 1
3428 3835 1
3710 3835 1
3749 3835 1
3765 3835 1
3784 3835 1
3802 3835 1
3812 3835 1
3825 3835 2
3826 3835 1
3832 3835 1
3835 3835 1
3243 3836 1
3748 3836 1
3805 3836 1
3828 3836 1
3835 3836 1
3593 3837 1
3777 3837 1
3801 3837 1
3809 3837 1
3830 3837 2
3834 3837 1
3835 3837 1
3836 3837 1
3837 3837 1
3330 3838 1
3403 3838 1
3644 3838 1
3714 3838 1
3782 3838 1
3802 3838 1
3813 3838 1
3826 3838 1
3828 3838 1
3829 3838 1
3835 3838 1
3838 3838 1
3611 3839 1
3732 3839 1
3735 3839 1
3742 3839 1
3759 3839 1
3791 3839 1
3798 3839 1
3825 3839 1
3836 3839 1
3838 3839 3
3839 3839 2
3384 3840 1
3394 3840 1
3660 3840 1
3738 3840 1
3777 3840 1
3805 3840 1
3820 3840 1
3823 3840 1
3828 3840 1
3830 3840 1
3833 3840 1
3837 3840 1
3839 3840 2
3840 3840 3
3170 3841 1
3247 3841 1
3276 3841 1
3647 3841 1
3690 3841 1
3696 3841 1
3715 3841 1
3747 3841 1
3780 3841 1
3785 3841 1
3832 3841 1
3833 3841 1
3834 3841 1
3840 3841 1
3841 3841 1
3334 3842 1
3437 3842 1
3728 3842 1
3741 3842 1
3746 3842 1
3762 3842 1
3770 3842 1
3787 3842 1
3808 3842 1
3820 3842 1
3824 3842 1
3825 3842 1
3832 3842 2
3833 3842 1
3835 3842 2
3838 3842 2
3839 3842 1
3840 3842 1
3841 3842 1
3842 3842 3
3378 3843 1
3725 3843 1
3749 3843 1
3804 3843 1
3835 3843 1
3838 3843 1
3840 3843 1
3841 3843 1
3842 3843 1
3733 3844 1
3785 3844 1
3795 3844 1
3808 3844 1
3818 3844 1
3821 3844 1
3827 3844 1
3837 3844 1
3841 3844 1
3842 3844 1
3843 3844 1
2991 3845 1
3580 3845 1
3751 3845 1
3798 3845 1
3802 3845 1
3803 3845 1
3814 3845 2
3830 3845 1
3837 3845 1
3840 3845 1
3844 3845 2
3845 3845 2
3735 3846 1
3805 3846 1
3809 3846 1
3824 3846 2
3835 3846 1
3838 3846 1
3840 3846 2
3843 3846 1
3846 3846 3
3272 3847 1
3355 3847 1
3727 3847 1
3799 3847 1
3800 3847 1
3807 3847 1
3821 3847 1
3838 3847 1
3841 3847 2
3845 3847 1
3846 3847 3
3192 3848 1
3266 3848 1
3714 3848 1
3778 3848 1
3780 3848 1
3793 3848 1
3801 3848 1
3810 3848 1
3823 3848 2
3833 3848 1
3835 3848 2
3837 3848 1
3838 3848 1
3841 3848 1
3844 3848 2
3845 3848 1
3848 3848 2
3412 3849 1
3538 3849 1
3731 3849 1
3758 3849 1
3776 3849 1
3778 3849 1
3812 3849 1
3825 3849 1
3836 3849 1
3847 3849 1
3848 3849 3
3849 3849 1
3445 3850 1
3457 3850 1
3496 3850 1
3542 3850 1
3629 3850 1
3733 3850 1
3753 3850 1
3799 3850 1
3823 3850 1
3829 3850 1
3834 3850 1
3849 3850 1
3850 3850 7
3266 3851 1
3505 3851 1
3661 3851 1
3701 3851 1
3735 3851 1
3736 3851 1
3741 3851 1
3797 3851 1
3811 3851 1
3835 3851 1
3848 3851 1
3849 3851 1
3850 3851 2
3851 3851 4
3191 3852 1
3675 3852 1
3713 3852 1
3756 3852 1
3760 3852 1
3761 3852 2
3800 3852 1
3812 3852 1
3847 3852 1
3850 3852 1
3851 3852 6
3314 3853 1
3636 3853 1
3643 3853 1
3737 3853 1
3775 3853 1
3777 3853 1
3796 3853 1
3809 3853 1
3823 3853 1
3827 3853 1
3836 3853 1
3842 3853 1
3850 3853 1
3852 3853 6
3853 3853 3
3311 3854 1
3400 3854 1
3514 3854 1
3581 3854 1
3588 3854 1
3795 3854 1
3798 3854 1
3827 3854 2
3849 3854 1
3850 3854 1
3851 3854 1
3852 3854 1
3854 3854 2
3329 3855 1
3538 3855 1
3633 3855 1
3702 3855 1
3740 3855 1
3767 3855 1
3789 3855 1
3836 3855 1
3851 3855 1
3852 3855 1
3853 3855 4
3854 3855 4
3855 3855 3
3686 3856 1
3732 3856 1
3734 3856 1
3736 3856 1
3781 3856 1
3840 3856 1
3850 3856 1
3851 3856 1
3853 3856 1
3854 3856 1
3855 3856 1
3856 3856 2
3262 3857 1
3292 3857 1
3361 3857 1
3536 3857 1
3561 3857 1
3714 3857 1
3733 3857 1
3750 3857 1
3782 3857 1
3834 3857 1
3841 3857 1
3844 3857 2
3850 3857 4
3851 3857 1
3852 3857 2
3854 3857 2
3855 3857 2
3856 3857 3
3857 3857 3
3085 3858 1
3523 3858 1
3535 3858 1
3576 3858 1
3728 3858 1
3732 3858 1
3767 3858 1
3783 3858 1
3803 3858 1
3842 3858 1
3844 3858 1
3847 3858 2
3850 3858 1
3851 3858 1
3854 3858 3
3855 3858 2
3856 3858 3
3858 3858 5
3407 3859 1
3582 3859 1
3755 3859 1
3763 3859 1
3779 3859 1
3794 3859 1
3848 3859 1
3849 3859 1
3850 3859 1
3854 3859 3
3856 3859 4
3857 3859 2
3858 3859 7
3859 3859 4
3588 3860 1
3686 3860 1
3782 3860 1
3833 3860 1
3841 3860 1
3843 3860 1
3845 3860 1
3849 3860 1
3854 3860 1
3856 3860 1
3857 3860 1
3858 3860 1
3859 3860 3
3542 3861 1
3663 3861 1
3707 3861 1
3734 3861 1
3782 3861 1
3819 3861 1
3855 3861 1
3859 3861 1
3860 3861 1
3507 3862 1
3646 3862 1
3701 3862 1
3838 3862 1
3847 3862 1
3848 3862 1
3850 3862 1
3851 3862 1
3855 3862 1
3857 3862 3
3858 3862 1
3861 3862 1
3862 3862 3
3713 3863 1
3722 3863 1
3851 3863 1
3859 3863 1
3860 3863 1
3862 3863 2
3290 3864 1
3381 3864 1
3527 3864 1
3694 3864 1
3721 3864 1
3730 3864 1
3849 3864 1
3853 3864 1
3863 3864 2
3864 3864 1
3377 3865 1
3412 3865 1
3539 3865 1
3604 3865 1
3651 3865 1
3658 3865 1
3808 3865 1
3818 3865 1
3825 3865 2
3854 3865 1
3855 3865 1
3862 3865 2
3863 3865 1
3864 3865 1
3865 3865 3
3113 3866 1
3330 3866 1
3351 3866 1
3565 3866 1
3590 3866 1
3663 3866 1
3744 3866 1
3775 3866 1
3845 3866 1
3854 3866 2
3858 3866 1
3863 3866 2
3864 3866 2
3865 3866 2
3866 3866 2
3282 3867 1
3445 3867 1
3546 3867 1
3692 3867 1
3701 3867 1
3739 3867 1
3814 3867 1
3850 3867 1
3851 3867 1
3859 3867 1
3863 3867 1
3865 3867 2
3866 3867 2
3867 3867 1
3228 3868 1
3378 3868 1
3666 3868 1
3737 3868 2
3852 3868 1
3853 3868 1
3856 3868 1
3857 3868 1
3858 3868 1
3859 3868 1
3861 3868 1
3866 3868 1
3867 3868 2
3868 3868 2
3296 3869 1
3571 3869 1
3686 3869 1
3742 3869 1
3858 3869 1
3859 3869 1
3861 3869 1
3862 3869 1
3864 3869 1
3866 3869 1
3867 3869 1
3868 3869 1
3869 3869 2
3392 3870 1
3441 3870 1
3693 3870 1
3732 3870 1
3734 3870 1
3735 3870 1
3755 3870 1
3847 3870 1
3866 3870 1
3868 3870 1
3869 3870 3
3870 3870 2
3501 3871 1
3673 3871 1
3768 3871 1
3852 3871 1
3855 3871 1
3863 3871 1
3864 3871 1
3869 3871 2
3870 3871 1
3871 3871 1
3387 3872 1
3511 3872 1
3578 3872 1
3630 3872 1
3734 3872 1
3751 3872 1
3766 3872 1
3803 3872 1
3850 3872 1
3851 3872 1
3854 3872 1
3855 3872 1
3858 3872 1
3865 3872 1
3871 3872 2
3872 3872 3
3761 3873 1
3854 3873 1
3855 3873 1
3865 3873 1
3871 3873 1
3872 3873 2
3873 3873 1
3524 3874 1
3857 3874 1
3869 3874 1
3871 3874 1
3872 3874 1
3873 3874 2
3874 3874 1
3383 3875 1
3533 3875 1
3623 3875 1
3854 3875 1
3866 3875 1
3872 3875 1
3669 3876 1
3844 3876 1
3868 3876 1
3870 3876 2
3872 3876 1
3873 3876 1
3876 3876 3
3325 3877 1
3481 3877 1
3728 3877 1
3748 3877 1
3764 3877 1
3854 3877 1
3866 3877 1
3869 3877 1
3872 3877 1
3873 3877 1
3876 3877 3
3877 3877 1
3640 3878 1
3686 3878 1
3732 3878 1
3801 3878 1
3855 3878 1
3858 3878 2
3864 3878 1
3873 3878 1
3875 3878 2
3876 3878 1
3878 3878 1
3546 3879 1
3572 3879 1
3865 3879 1
3866 3879 1
3868 3879 2
3875 3879 1
3877 3879 1
3878 3879 4
3879 3879 2
3166 3880 1
3534 3880 1
3850 3880 1
3857 3880 1
3858 3880 1
3863 3880 1
3867 3880 1
3868 3880 1
3869 3880 1
3870 3880 1
3873 3880 1
3874 3880 1
3876 3880 1
3878 3880 1
3879 3880 3
3880 3880 3
3316 3881 1
3335 3881 1
3659 3881 1
3874 3881 1
3876 3881 2
3877 3881 1
3880 3881 2
3881 3881 3
3443 3882 1
3866 3882 1
3867 3882 2
3868 3882 1
3871 3882 2
3876 3882 2
3877 3882 2
3878 3882 1
3880 3882 1
3881 3882 2
3882 3882 4
3777 3883 1
3849 3883 1
3859 3883 1
3867 3883 1
3883 3883 3
3405 3884 1
3661 3884 1
3848 3884 1
3852 3884 1
3870 3884 1
3871 3884 1
3883 3884 1
3884 3884 2
3530 3885 1
3716 3885 1
3850 3885 1
3860 3885 1
3867 3885 1
3877 3885 1
3881 3885 1
3882 3885 3
3884 3885 1
3240 3886 1
3702 3886 1
3835 3886 1
3853 3886 1
3865 3886 1
3867 3886 1
3879 3886 1
3880 3886 1
3881 3886 1
3882 3886 2
3883 3886 1
3885 3886 2
3561 3887 1
3569 3887 1
3629 3887 1
3823 3887 1
3852 3887 1
3863 3887 1
3865 3887 1
3884 3887 1
3886 3887 1
3887 3887 1
3366 3888 1
3369 3888 1
3530 3888 1
3578 3888 1
3647 3888 1
3659 3888 1
3689 3888 1
3835 3888 1
3855 3888 1
3872 3888 1
3878 3888 1
3879 3888 1
3882 3888 1
3884 3888 3
3885 3888 1
3886 3888 2
3887 3888 3
3888 3888 1
3866 3889 1
3867 3889 2
3875 3889 1
3887 3889 1
3888 3889 1
3889 3889 2
3531 3890 1
3570 3890 1
3634 3890 1
3854 3890 1
3870 3890 1
3874 3890 1
3879 3890 1
3881 3890 1
3883 3890 1
3887 3890 1
3888 3890 2
3889 3890 1
3890 3890 1
3300 3891 1
3553 3891 1
3616 3891 1
3801 3891 1
3803 3891 1
3852 3891 1
3866 3891 1
3889 3891 1
3890 3891 3
3891 3891 3
3645 3892 1
3819 3892 1
3830 3892 1
3872 3892 1
3883 3892 1
3885 3892 1
3887 3892 1
3888 3892 1
3890 3892 1
3891 3892 2
3892 3892 3
3267 3893 1
3574 3893 1
3577 3893 1
3682 3893 1
3716 3893 1
3779 3893 1
3864 3893 1
3866 3893 1
3867 3893 1
3892 3893 2
3893 3893 1
3075 3894 1
3447 3894 1
3797 3894 1
3866 3894 1
3889 3894 1
3893 3894 1
3619 3895 1
3797 3895 1
3856 3895 1
3892 3895 1
3895 3895 1
3438 3896 1
3568 3896 1
3595 3896 1
3674 3896 1
3853 3896 1
3868 3896 1
3877 3896 1
3880 3896 1
3889 3896 1
3893 3896 1
3896 3896 1
3239 3897 1
3668 3897 1
3795 3897 1
3802 3897 1
3864 3897 1
3868 3897 1
3870 3897 1
3885 3897 1
3887 3897 1
3888 3897 1
3892 3897 1
3894 3897 1
3326 3898 1
3373 3898 1
3502 3898 1
3635 3898 1
3769 3898 1
3846 3898 1
3870 3898 1
3878 3898 1
3879 3898 1
3882 3898 1
3885 3898 1
3888 3898 2
3894 3898 1
3897 3898 2
3259 3899 1
3383 3899 1
3399 3899 1
3650 3899 1
3738 3899 1
3871 3899 1
3875 3899 1
3880 3899 1
3888 3899 1
3891 3899 2
3893 3899 1
3153 3900 1
3395 3900 1
3651 3900 1
3808 3900 1
3865 3900 1
3880 3900 1
3881 3900 1
3891 3900 1
3896 3900 1
3898 3900 3
3899 3900 1
3900 3900 2
3294 3901 1
3471 3901 1
3634 3901 1
3815 3901 1
3856 3901 1
3870 3901 1
3871 3901 1
3888 3901 1
3896 3901 1
3900 3901 2
3901 3901 2
3598 3902 1
3661 3902 1
3733 3902 1
3861 3902 1
3868 3902 1
3882 3902 1
3893 3902 1
3894 3902 1
3899 3902 2
3900 3902 1
3901 3902 3
3902 3902 2
3546 3903 1
3583 3903 1
3865 3903 1
3881 3903 1
3882 3903 1
3887 3903 1
3888 3903 1
3896 3903 1
3900 3903 1
3901 3903 1
3902 3903 4
3903 3903 1
3257 3904 1
3762 3904 1
3852 3904 1
3859 3904 1
3864 3904 1
3873 3904 1
3881 3904 1
3883 3904 1
3885 3904 1
3887 3904 1
3892 3904 1
3894 3904 1
3899 3904 1
3901 3904 2
3903 3904 1
3904 3904 4
3847 3905 2
3866 3905 1
3871 3905 1
3878 3905 1
3880 3905 1
3888 3905 1
3895 3905 1
3899 3905 1
3901 3905 2
3905 3905 5
3046 3906 1
3186 3906 1
3306 3906 1
3506 3906 1
3558 3906 1
3626 3906 1
3687 3906 1
3882 3906 1
3890 3906 1
3899 3906 1
3901 3906 2
3902 3906 2
3904 3906 1
3905 3906 1
3906 3906 1
3424 3907 1
3446 3907 1
3591 3907 1
3638 3907 1
3719 3907 1
3858 3907 1
3863 3907 1
3880 3907 1
3882 3907 1
3883 3907 1
3896 3907 1
3902 3907 2
3903 3907 1
3905 3907 2
3906 3907 3
3907 3907 2
3690 3908 1
3718 3908 1
3755 3908 1
3830 3908 1
3870 3908 1
3887 3908 1
3897 3908 2
3898 3908 1
3899 3908 2
3900 3908 1
3901 3908 1
3903 3908 1
3905 3908 1
3907 3908 5
3908 3908 2
3741 3909 1
3863 3909 1
3888 3909 1
3891 3909 1
3896 3909 1
3901 3909 1
3904 3909 1
3634 3910 1
3720 3910 1
3853 3910 1
3867 3910 1
3870 3910 1
3874 3910 1
3888 3910 1
3897 3910 1
3901 3910 1
3906 3910 2
3909 3910 1
3409 3911 1
3569 3911 1
3694 3911 1
3829 3911 1
3841 3911 1
3880 3911 1
3883 3911 1
3886 3911 1
3887 3911 1
3903 3911 1
3904 3911 1
3908 3911 1
3909 3911 1
3910 3911 3
3911 3911 2
3682 3912 1
3735 3912 1
3746 3912 1
3785 3912 1
3819 3912 1
3866 3912 1
3884 3912 1
3898 3912 1
3899 3912 1
3906 3912 1
3907 3912 2
3908 3912 1
3910 3912 1
3911 3912 1
3912 3912 1
3365 3913 1
3381 3913 1
3587 3913 1
3688 3913 1
3736 3913 1
3743 3913 1
3834 3913 1
3851 3913 1
3868 3913 1
3874 3913 1
3880 3913 1
3898 3913 1
3900 3913 1
3904 3913 1
3905 3913 1
3907 3913 1
3911 3913 1
3912 3913 2
3913 3913 2
3394 3914 1
3784 3914 1
3821 3914 1
3882 3914 1
3894 3914 1
3898 3914 2
3908 3914 3
3910 3914 2
3912 3914 1
3914 3914 4
3685 3915 1
3709 3915 1
3795 3915 1
3830 3915 1
3856 3915 1
3865 3915 1
3866 3915 1
3889 3915 1
3898 3915 1
3906 3915 1
3915 3915 1
3240 3916 1
3565 3916 1
3822 3916 1
3852 3916 1
3856 3916 1
3863 3916 1
3885 3916 1
3903 3916 1
3910 3916 1
3912 3916 1
3915 3916 2
3916 3916 1
3449 3917 1
3459 3917 1
3880 3917 1
3912 3917 1
3915 3917 1
3917 3917 1
3069 3918 1
3680 3918 1
3743 3918 1
3792 3918 1
3856 3918 1
3857 3918 1
3879 3918 1
3917 3918 1
3918 3918 2
3165 3919 1
3353 3919 1
3587 3919 1
3865 3919 1
3872 3919 1
3904 3919 2
3907 3919 1
3915 3919 1
3917 3919 1
3919 3919 4
3503 3920 1
3838 3920 1
3851 3920 1
3901 3920 1
3909 3920 1
3912 3920 3
3917 3920 1
3248 3921 1
3307 3921 1
3310 3921 1
3596 3921 1
3829 3921 1
3864 3921 1
3913 3921 1
3919 3921 1
3921 3921 4
3155 3922 1
3353 3922 1
3866 3922 1
3907 3922 1
3911 3922 1
3920 3922 1
3922 3922 1
3222 3923 1
3536 3923 1
3782 3923 1
3816 3923 1
3863 3923 2
3868 3923 1
3887 3923 1
3889 3923 1
3912 3923 1
3916 3923 1
3922 3923 3
3255 3924 1
3350 3924 1
3549 3924 1
3901 3924 1
3905 3924 1
3914 3924 1
3916 3924 1
3923 3924 1
3924 3924 2
3263 3925 1
3808 3925 1
3853 3925 1
3855 3925 1
3871 3925 1
3891 3925 1
3900 3925 1
3902 3925 1
3915 3925 2
3917 3925 1
3920 3925 1
3923 3925 3
3924 3925 1
3925 3925 1
3638 3926 1
3735 3926 1
3796 3926 1
3818 3926 1
3840 3926 1
3888 3926 1
3922 3926 1
3923 3926 2
3924 3926 2
3925 3926 1
3926 3926 1
3586 3927 1
3761 3927 1
3853 3927 1
3916 3927 1
3924 3927 1
3926 3927 1
3609 3928 1
3664 3928 1
3728 3928 1
3848 3928 1
3850 3928 1
3920 3928 1
3921 3928 1
3926 3928 2
3927 3928 2
3928 3928 3
3078 3929 1
3240 3929 1
3573 3929 1
3922 3929 1
3927 3929 1
3747 3930 1
3846 3930 1
3858 3930 1
3910 3930 1
3917 3930 1
3919 3930 1
3924 3930 1
3928 3930 1
3929 3930 1
3359 3931 1
3579 3931 1
3706 3931 1
3838 3931 1
3857 3931 1
3907 3931 1
3921 3931 1
3926 3931 1
3928 3931 1
3931 3931 2
3439 3932 1
3523 3932 1
3538 3932 1
3862 3932 1
3864 3932 1
3906 3932 1
3907 3932 1
3926 3932 1
3927 3932 1
3928 3932 1
3931 3932 2
3522 3933 1
3922 3933 1
3925 3933 1
3931 3933 2
3932 3933 3
3860 3934 1
3919 3934 1
3934 3934 5
3825 3935 1
3921 3935 1
3925 3935 1
3926 3935 1
3594 3936 1
3861 3936 1
3900 3936 1
3908 3936 1
3919 3936 1
3935 3936 1
3936 3936 2
3196 3937 1
3288 3937 1
3509 3937 1
3765 3937 1
3804 3937 1
3871 3937 1
3920 3937 1
3928 3937 1
3931 3937 1
3934 3937 1
3936 3937 1
3937 3937 3
3351 3938 1
3560 3938 1
3572 3938 1
3897 3938 1
3898 3938 1
3920 3938 1
3936 3938 1
3937 3938 1
3938 3938 3
3263 3939 1
3296 3939 1
3691 3939 1
3726 3939 1
3786 3939 1
3849 3939 1
3914 3939 1
3924 3939 1
3925 3939 2
3929 3939 1
3931 3939 1
3934 3939 2
3935 3939 1
3937 3939 2
3938 3939 1
3939 3939 9
3229 3940 1
3486 3940 1
3592 3940 1
3594 3940 1
3651 3940 1
3659 3940 1
3667 3940 1
3737 3940 1
3858 3940 1
3894 3940 1
3897 3940 1
3914 3940 1
3916 3940 1
3926 3940 1
3929 3940 1
3936 3940 1
3938 3940 1
3940 3940 4
3480 3941 1
3592 3941 1
3788 3941 1
3826 3941 1
3869 3941 1
3913 3941 1
3914 3941 1
3934 3941 1
3937 3941 1
3938 3941 1
3939 3941 1
3940 3941 3
3941 3941 4
3330 3942 1
3666 3942 1
3729 3942 1
3829 3942 1
3865 3942 1
3918 3942 1
3923 3942 1
3927 3942 1
3939 3942 2
3941 3942 1
3481 3943 1
3503 3943 1
3928 3943 1
3938 3943 1
3940 3943 1
3941 3943 1
3942 3943 2
3386 3944 1
3525 3944 1
3576 3944 1
3671 3944 1
3814 3944 1
3923 3944 1
3926 3944 1
3927 3944 1
3942 3944 1
3943 3944 1
3944 3944 4
3305 3945 1
3493 3945 1
3538 3945 1
3826 3945 1
3836 3945 1
3857 3945 1
3881 3945 1
3886 3945 1
3889 3945 1
3915 3945 1
3917 3945 1
3923 3945 1
3939 3945 1
3941 3945 1
3944 3945 4
3945 3945 8
3388 3946 1
3442 3946 1
3557 3946 1
3565 3946 1
3620 3946 1
3686 3946 1
3696 3946 1
3715 3946 1
3731 3946 1
3846 3946 1
3850 3946 1
3859 3946 2
3888 3946 1
3908 3946 1
3913 3946 1
3922 3946 1
3934 3946 1
3935 3946 2
3940 3946 1
3941 3946 2
3943 3946 3
3944 3946 4
3945 3946 5
3946 3946 6
3165 3947 1
3276 3947 1
3632 3947 1
3675 3947 1
3707 3947 1
3882 3947 1
3886 3947 1
3903 3947 1
3918 3947 1
3927 3947 1
3931 3947 2
3934 3947 1
3937 3947 1
3938 3947 1
3940 3947 2
3945 3947 1
3946 3947 8
3947 3947 6
3171 3948 1
3273 3948 1
3275 3948 1
3377 3948 1
3381 3948 1
3572 3948 1
3639 3948 1
3700 3948 1
3769 3948 1
3831 3948 1
3855 3948 1
3937 3948 1
3938 3948 1
3940 3948 1
3944 3948 2
3945 3948 2
3946 3948 3
3947 3948 6
3948 3948 2
3215 3949 1
3238 3949 1
3438 3949 1
3602 3949 1
3661 3949 1
3776 3949 1
3783 3949 1
3827 3949 1
3885 3949 1
3914 3949 1
3922 3949 1
3923 3949 1
3931 3949 1
3940 3949 1
3942 3949 1
3943 3949 1
3944 3949 2
3945 3949 1
3946 3949 3
3947 3949 2
3948 3949 6
3949 3949 8
3582 3950 1
3737 3950 1
3896 3950 1
3943 3950 1
3945 3950 1
3947 3950 2
3949 3950 1
3950 3950 1
3188 3951 1
3302 3951 1
3653 3951 1
3709 3951 1
3728 3951 1
3799 3951 1
3889 3951 1
3904 3951 1
3914 3951 1
3928 3951 1
3935 3951 1
3946 3951 1
3947 3951 1
3949 3951 2
3951 3951 2
3427 3952 1
3428 3952 1
3643 3952 1
3674 3952 1
3801 3952 1
3859 3952 1
3939 3952 1
3943 3952 1
3948 3952 1
3949 3952 1
3951 3952 1
3952 3952 1
3418 3953 1
3621 3953 1
3692 3953 1
3750 3953 1
3900 3953 1
3924 3953 1
3939 3953 1
3943 3953 1
3950 3953 1
3951 3953 1
3952 3953 2
3141 3954 1
3428 3954 1
3493 3954 1
3886 3954 1
3951 3954 1
3101 3955 1
3362 3955 1
3429 3955 1
3521 3955 1
3869 3955 1
3876 3955 1
3940 3955 1
3944 3955 1
3949 3955 1
3952 3955 1
3954 3955 1
3955 3955 4
3666 3956 1
3685 3956 1
3826 3956 1
3830 3956 1
3853 3956 1
3919 3956 1
3926 3956 1
3944 3956 1
3948 3956 1
3949 3956 3
3952 3956 1
3954 3956 1
3955 3956 3
3956 3956 6
3123 3957 1
3230 3957 1
3271 3957 1
3484 3957 1
3768 3957 1
3876 3957 1
3930 3957 2
3939 3957 1
3942 3957 1
3943 3957 1
3946 3957 1
3947 3957 3
3948 3957 1
3950 3957 1
3951 3957 1
3953 3957 1
3955 3957 2
3956 3957 2
3957 3957 3
3452 3958 1
3601 3958 1
3734 3958 1
3825 3958 1
3834 3958 1
3862 3958 1
3905 3958 1
3944 3958 1
3946 3958 1
3948 3958 2
3949 3958 2
3950 3958 1
3951 3958 2
3954 3958 1
3955 3958 1
3956 3958 2
3957 3958 2
3958 3958 4
3407 3959 1
3445 3959 1
3507 3959 1
3674 3959 1
3855 3959 1
3871 3959 1
3887 3959 1
3912 3959 1
3933 3959 1
3944 3959 1
3947 3959 1
3948 3959 1
3949 3959 1
3957 3959 1
3958 3959 1
3959 3959 2
3717 3960 1
3719 3960 1
3804 3960 1
3818 3960 1
3857 3960 1
3923 3960 1
3931 3960 1
3938 3960 1
3940 3960 1
3948 3960 3
3949 3960 3
3957 3960 4
3958 3960 1
3959 3960 4
3960 3960 3
3379 3961 1
3760 3961 1
3878 3961 1
3924 3961 1
3939 3961 1
3943 3961 1
3945 3961 1
3948 3961 1
3951 3961 1
3957 3961 2
3958 3961 1
3959 3961 1
3960 3961 4
3961 3961 3
3678 3962 1
3898 3962 1
3941 3962 1
3951 3962 1
3952 3962 1
3953 3962 1
3959 3962 2
3960 3962 2
3961 3962 2
3962 3962 3
3156 3963 1
3388 3963 1
3413 3963 1
3842 3963 1
3870 3963 1
3875 3963 1
3914 3963 1
3948 3963 1
3949 3963 1
3959 3963 2
3962 3963 4
3963 3963 1
3143 3964 1
3332 3964 1
3387 3964 1
3427 3964 1
3678 3964 1
3940 3964 1
3958 3964 2
3960 3964 1
3962 3964 1
3963 3964 2
3964 3964 2
3252 3965 1
3263 3965 1
3835 3965 1
3882 3965 1
3952 3965 1
3957 3965 1
3958 3965 1
3962 3965 2
3963 3965 3
3964 3965 1
3965 3965 1
3030 3966 1
3513 3966 1
3624 3966 1
3739 3966 1
3866 3966 1
3876 3966 1
3940 3966 1
3947 3966 1
3958 3966 2
3959 3966 1
3960 3966 3
3962 3966 1
3963 3966 1
3964 3966 2
3965 3966 1
3966 3966 3
3410 3967 1
3483 3967 1
3595 3967 1
3662 3967 1
3727 3967 1
3733 3967 1
3763 3967 1
3810 3967 1
3931 3967 1
3947 3967 1
3951 3967 1
3957 3967 2
3959 3967 1
3960 3967 1
3961 3967 3
3966 3967 2
3967 3967 3
3381 3968 1
3440 3968 1
3468 3968 1
3586 3968 1
3625 3968 1
3689 3968 1
3736 3968 1
3850 3968 1
3873 3968 1
3886 3968 1
3956 3968 2
3960 3968 1
3961 3968 2
3962 3968 2
3965 3968 2
3967 3968 2
3968 3968 1
3621 3969 1
3698 3969 1
3788 3969 1
3826 3969 1
3853 3969 1
3920 3969 1
3929 3969 1
3931 3969 1
3940 3969 1
3956 3969 1
3959 3969 3
3960 3969 1
3961 3969 1
3962 3969 1
3963 3969 1
3967 3969 2
3968 3969 4
3969 3969 3
3624 3970 1
3744 3970 1
3763 3970 1
3899 3970 1
3947 3970 1
3956 3970 1
3958 3970 1
3959 3970 1
3961 3970 1
3962 3970 1
3966 3970 1
3967 3970 4
3968 3970 1
3969 3970 2
3970 3970 2
3411 3971 1
3428 3971 1
3477 3971 1
3748 3971 1
3876 3971 1
3884 3971 1
3901 3971 1
3940 3971 1
3957 3971 1
3958 3971 1
3959 3971 1
3960 3971 1
3969 3971 1
3970 3971 1
3971 3971 2
3701 3972 1
3775 3972 1
3802 3972 1
3934 3972 1
3945 3972 1
3949 3972 2
3950 3972 1
3951 3972 1
3954 3972 1
3958 3972 1
3959 3972 1
3966 3972 1
3972 3972 2
3251 3973 1
3267 3973 1
3640 3973 1
3680 3973 1
3909 3973 1
3911 3973 1
3940 3973 1
3946 3973 2
3950 3973 1
3961 3973 1
3962 3973 2
3964 3973 1
3970 3973 3
3971 3973 1
3972 3973 1
3973 3973 2
3489 3974 1
3650 3974 1
3777 3974 1
3791 3974 1
3862 3974 1
3907 3974 1
3948 3974 1
3950 3974 1
3962 3974 1
3970 3974 1
3971 3974 2
3973 3974 1
3974 3974 3
3375 3975 1
3538 3975 1
3548 3975 1
3637 3975 1
3939 3975 1
3948 3975 2
3966 3975 1
3968 3975 1
3973 3975 1
3974 3975 2
3975 3975 2
3427 3976 1
3759 3976 1
3867 3976 1
3959 3976 2
3966 3976 1
3970 3976 1
3974 3976 1
3975 3976 2
3976 3976 6
3049 3977 1
3183 3977 1
3560 3977 1
3575 3977 1
3818 3977 1
3914 3977 1
3945 3977 1
3947 3977 1
3961 3977 1
3965 3977 1
3974 3977 2
3975 3977 4
3976 3977 2
3977 3977 1
3698 3978 1
3743 3978 1
3756 3978 1
3878 3978 1
3900 3978 2
3905 3978 1
3949 3978 1
3950 3978 1
3961 3978 1
3968 3978 1
3974 3978 1
3977 3978 3
3978 3978 1
3408 3979 1
3516 3979 1
3618 3979 1
3713 3979 1
3854 3979 1
3858 3979 1
3906 3979 1
3913 3979 1
3948 3979 1
3968 3979 1
3970 3979 1
3975 3979 2
3976 3979 2
3977 3979 1
3978 3979 2
3979 3979 6
3284 3980 1
3381 3980 1
3736 3980 1
3844 3980 1
3886 3980 1
3889 3980 1
3913 3980 1
3961 3980 1
3962 3980 1
3963 3980 1
3966 3980 2
3969 3980 1
3977 3980 3
3979 3980 5
3980 3980 2
3193 3981 1
3392 3981 1
3472 3981 1
3547 3981 1
3743 3981 1
3926 3981 1
3941 3981 1
3975 3981 1
3976 3981 1
3977 3981 1
3981 3981 2
3535 3982 1
3867 3982 1
3951 3982 1
3959 3982 1
3968 3982 1
3972 3982 1
3973 3982 1
3976 3982 1
3977 3982 2
3979 3982 1
3980 3982 3
3982 3982 1
3135 3983 1
3588 3983 1
3688 3983 1
3716 3983 1
3940 3983 1
3956 3983 1
3968 3983 1
3979 3983 1
3982 3983 2
3983 3983 2
3288 3984 1
3522 3984 1
3690 3984 1
3729 3984 1
3772 3984 1
3899 3984 1
3959 3984 1
3968 3984 1
3973 3984 1
3975 3984 1
3978 3984 2
3979 3984 2
3982 3984 1
3983 3984 3
3984 3984 2
3563 3985 1
3683 3985 1
3715 3985 1
3938 3985 1
3951 3985 1
3972 3985 1
3973 3985 2
3975 3985 2
3977 3985 2
3978 3985 1
3982 3985 3
3983 3985 1
3985 3985 7
3183 3986 1
3368 3986 1
3717 3986 1
3845 3986 1
3969 3986 2
3977 3986 1
3979 3986 1
3981 3986 1
3982 3986 1
3984 3986 1
3986 3986 2
3258 3987 1
3888 3987 1
3907 3987 1
3944 3987 1
3960 3987 1
3971 3987 1
3974 3987 1
3976 3987 2
3977 3987 2
3980 3987 1
3981 3987 1
3985 3987 1
273 3988 1
749 3995 1
58 3997 1
144 3997 1
861 3997 1
911 3997 1
94 3998 1
158 3998 1
726 4001 1
874 4001 1
414 4003 1
29 4004 1
717 4005 1
546 4006 1
622 4007 1
563 4008 1
176 4009 1
241 4009 1
286 4014 1
246 4015 1
282 4015 1
521 4015 1
36 4016 1
882 4016 1
899 4020 1
183 4021 1
352 4021 1
420 4025 1
515 4025 1
168 4027 1
323 4027 1
632 4028 1
86 4030 1
547 4032 1
899 4032 1
950 4035 1
350 4038 1
752 4038 1
384 4039 1
332 4040 1
20 4041 1
483 4042 1
944 4044 1
319 4045 1
383 4045 1
458 4045 1
660 4045 1
816 4047 1
895 4047 1
96 4049 1
702 4050 1
35 4052 1
292 4052 1
763 4052 1
184 4054 1
736 4054 1
922 4054 1
67 4055 1
232 4055 1
499 4055 1
160 4056 1
162 4056 1
893 4056 1
215 4057 1
296 4058 1
392 4058 1
809 4058 1
438 4059 1
757 4059 1
616 4061 1
180 4062 1
332 4062 1
569 4063 1
359 4064 1
382 4064 1
77 4065 1
275 4065 1
859 4065 1
12 4066 1
318 4066 1
333 4066 1
132 4067 1
799 4067 1
431 4068 1
715 4069 1
545 4070 1
18 4071 1
309 4071 1
349 4071 1
177 4072 1
199 4072 1
320 4072 1
454 4072 1
327 4073 1
466 4073 1
609 4073 1
237 4075 1
767 4075 1
40 4076 1
191 4076 1
290 4076 1
859 4076 1
244 4077 1
487 4077 1
931 4077 1
164 4079 1
505 4079 1
502 4080 1
367 4082 1
765 4082 1
211 4083 1
490 4084 1
919 4086 1
563 4087 1
635 4087 1
155 4088 1
593 4089 1
135 4090 1
620 4090 1
882 4090 1
172 4091 1
633 4092 1
27 4093 1
636 4093 1
124 4094 1
237 4094 1
763 4095 1
127 4098 1
246 4098 1
408 4100 1
548 4101 1
599 4102 1
327 4103 1
784 4103 1
922 4103 1
658 4104 1
779 4104 1
331 4105 1
605 4105 1
825 4105 1
31 4106 1
339 4106 1
680 4106 1
517 4107 1
735 4107 1
920 4107 1
480 4108 1
24 4109 1
82 4109 1
473 4109 1
865 4110 1
930 4110 1
36 4111 1
645 4111 1
274 4112 1
643 4112 1
644 4112 1
762 4112 1
636 4113 1
65 4114 1
750 4114 1
366 4115 1
923 4115 1
488 4116 1
135 4118 1
232 4122 1
628 4122 1
902 4122 1
928 4122 1
915 4123 1
185 4130 1
780 4132 1
367 4133 1
892 4133 1
223 4134 1
854 4134 1
237 4136 1
228 4137 1
568 4137 1
631 4138 1
253 4140 1
335 4140 1
471 4140 1
930 4140 1
802 4142 1
891 4144 1
733 4146 1
864 4149 1
161 4157 1
582 4157 1
605 4159 1
253 4166 1
91 4167 1
610 4167 1
272 4168 1
530 4168 1
740 4168 1
180 4171 1
122 4172 1
249 4173 1
423 4178 1
385 4180 1
332 4181 1
764 4186 1
349 4187 1
332 4188 1
967 4188 1
93 4191 1
115 4191 1
346 4191 1
82 4193 1
250 4193 1
663 4193 1
938 4194 1
443 4198 1
576 4198 1
867 4198 1
879 4200 1
951 4201 1
966 4201 1
783 4204 1
911 4205 1
971 4206 1
590 4207 1
225 4210 1
684 4210 1
743 4212 1
84 4214 1
601 4214 1
98 4220 1
614 4222 1
111 4223 1
165 4224 1
264 4224 1
621 4224 1
734 4225 1
667 4226 1
690 4226 1
811 4228 1
290 4229 1
757 4230 1
320 4235 1
118 4236 1
697 4236 1
939 4236 1
830 4238 1
116 4242 1
880 4242 1
906 4243 1
239 4245 1
524 4245 1
148 4246 1
350 4251 1
557 4251 1
226 4252 1
777 4253 1
471 4254 1
222 4256 1
460 4256 1
517 4256 1
61 4260 1
642 4261 1
668 4267 1
206 4268 1
968 4268 1
43 4270 1
535 4270 1
994 4270 1
971 4274 1
34 4275 1
930 4277 1
49 4279 1
201 4279 1
669 4279 1
18 4280 1
71 4280 1
307 4281 1
85 4282 1
780 4282 1
77 4284 1
431 4287 1
627 4288 1
956 4288 1
690 4290 1
883 4290 1
941 4290 1
81 4291 1
875 4293 1
972 4294 1
165 4299 1
275 4299 1
757 4301 1
99 4303 1
927 4303 1
129 4304 1
982 4307 1
462 4309 1
154 4312 1
88 4313 1
702 4316 1
105 4318 1
822 4318 1
209 4319 1
300 4320 1
944 4321 1
947 4321 1
185 4329 1
868 4332 1
895 4333 1
311 4334 1
379 4336 1
778 4336 1
563 4340 1
610 4340 1
107 4350 1
608 4350 1
89 4351 1
719 4351 1
51 4354 1
99 4361 1
213 4361 1
767 4367 1
157 4369 1
471 4369 1
550 4369 1
648 4369 1
677 4369 1
892 4371 1
25 4373 1
85 4375 1
855 4375 1
967 4375 1
780 4385 1
335 4388 1
664 4388 1
233 4389 1
808 4391 1
701 4392 1
994 4392 1
679 4393 1
827 4394 1
471 4395 1
803 4395 1
365 4399 1
46 4401 1
134 4401 1
779 4401 1
165 4406 1
924 4406 1
104 4407 1
621 4407 1
488 4410 1
477 4411 1
144 4412 1
772 4412 1
264 4415 1
418 4421 1
880 4421 1
106 4423 1
770 4423 1
994 4423 1
587 4424 1
358 4426 1
930 4426 1
627 4428 1
820 4429 1
834 4429 1
274 4433 1
711 4433 1
304 4435 1
180 4436 1
939 4436 1
927 4441 1
279 4442 1
494 4442 1
99 4444 1
500 4446 1
521 4453 1
289 4455 1
820 4456 1
940 4457 1
926 4459 1
109 4461 1
176 4461 1
504 4462 1
190 4466 1
576 4466 1
159 4467 1
743 4468 1
39 4476 1
114 4476 1
354 4476 1
524 4476 1
15 4480 1
317 4481 1
136 4482 1
291 4482 1
31 4483 1
898 4483 1
900 4483 1
125 4485 1
234 4485 1
74 4486 1
407 4486 1
135 4488 1
518 4488 1
256 4492 1
367 4492 1
483 4492 1
597 4493 1
179 4494 1
485 4494 1
584 4495 1
484 4497 1
252 4498 1
899 4498 1
279 4499 1
706 4501 1
165 4502 1
774 4502 1
909 4502 1
662 4503 1
108 4504 1
208 4504 1
376 4504 1
818 4506 1
626 4508 1
420 4510 1
491 4511 1
552 4512 1
553 4512 1
165 4513 1
419 4513 1
535 4513 1
174 4515 1
584 4515 1
231 4516 1
725 4516 1
45 4518 1
355 4518 1
314 4520 1
440 4520 1
694 4521 1
149 4522 1
221 4522 1
586 4522 1
216 4523 1
578 4523 1
722 4524 1
243 4527 1
467 4528 1
637 4528 1
735 4528 1
177 4531 1
776 4531 1
150 4532 1
28 4533 1
332 4533 1
20 4534 1
123 4535 1
148 4536 1
799 4537 1
183 4538 1
232 4539 1
862 4540 1
165 4541 1
357 4541 1
144 4542 1
812 4542 1
130 4543 1
207 4545 1
904 4545 1
163 4546 1
162 4548 1
766 4550 1
214 4551 1
945 4551 1
162 4552 1
97 4554 1
371 4554 1
294 4556 1
320 4556 1
614 4556 1
28 4557 1
754 4557 1
974 4557 1
898 4558 1
909 4558 1
72 4561 1
141 4561 1
210 4561 1
557 4561 1
327 4562 1
735 4562 1
781 4563 1
793 4563 1
337 4564 1
23 4565 1
632 4566 1
87 4567 1
564 4567 1
176 4568 1
506 4568 1
544 4568 1
885 4568 1
900 4568 1
343 4569 1
774 4569 1
163 4573 1
572 4573 1
158 4574 1
366 4575 1
302 4577 1
632 4578 1
941 4578 1
193 4580 1
327 4581 1
408 4581 1
818 4581 1
119 4582 1
753 4585 1
886 4587 1
322 4589 1
802 4590 1
22 4591 1
490 4591 1
145 4592 1
178 4592 1
98 4594 1
851 4594 1
147 4595 1
277 4595 1
347 4595 1
763 4595 1
839 4596 1
822 4598 1
137 4601 1
215 4601 1
41 4603 1
918 4603 1
52 4604 1
474 4606 1
542 4606 1
857 4606 1
95 4607 1
573 4607 1
44 4608 1
615 4608 1
90 4609 1
590 4610 1
202 4611 1
79 4612 1
151 4612 1
597 4612 1
287 4613 1
414 4615 1
73 4616 1
148 4616 1
138 4618 1
26 4620 1
926 4620 1
313 4621 1
573 4621 1
110 4622 1
304 4622 1
292 4623 1
416 4623 1
842 4623 1
91 4624 1
251 4625 1
22 4627 1
12 4628 1
338 4631 1
839 4631 1
180 4632 1
799 4632 1
79 4633 1
297 4633 1
339 4633 1
61 4635 1
715 4635 1
60 4636 1
139 4636 1
297 4641 1
142 4648 1
206 4649 1
576 4649 1
671 4649 1
994 4649 1
979 4652 1
249 4653 1
443 4655 1
656 4655 1
83 4656 1
62 4657 1
108 4658 1
195 4658 1
285 4658 1
842 4659 1
505 4660 1
684 4660 1
223 4661 1
264 4662 1
487 4662 1
95 4663 1
152 4663 1
270 4663 1
526 4663 1
191 4664 1
540 4664 1
950 4664 1
698 4665 1
81 4669 1
144 4671 1
879 4671 1
332 4674 1
670 4674 1
886 4674 1
275 4675 1
588 4677 1
939 4679 1
75 4683 1
280 4685 1
930 4685 1
80 4686 1
81 4686 1
332 4686 1
355 4687 1
805 4687 1
672 4688 1
983 4688 1
113 4689 1
18 4690 1
84 4690 1
884 4690 1
204 4694 1
169 4695 1
308 4695 1
327 4695 1
332 4695 1
893 4695 1
193 4696 1
233 4696 1
335 4696 1
750 4696 1
335 4697 1
642 4697 1
28 4700 1
925 4700 1
715 4704 1
49 4706 1
198 4707 1
294 4707 1
382 4709 1
329 4710 1
382 4710 1
959 4710 1
458 4711 1
296 4712 1
835 4712 1
593 4716 1
931 4716 1
147 4718 1
361 4718 1
248 4720 1
678 4720 1
73 4721 1
666 4722 1
90 4725 1
202 4725 1
97 4726 1
550 4726 1
63 4728 1
107 4728 1
825 4729 1
94 4734 1
106 4735 1
467 4736 1
991 4741 1
848 4742 1
255 4743 1
79 4744 1
147 4745 1
570 4745 1
268 4747 1
649 4748 1
395 4749 1
758 4749 1
61 4752 1
128 4753 1
295 4753 1
726 4753 1
25 4754 1
586 4757 1
97 4758 1
342 4762 1
692 4764 1
107 4767 1
357 4767 1
555 4767 1
388 4768 1
309 4769 1
385 4770 1
475 4773 1
691 4773 1
777 4774 1
821 4777 1
857 4785 1
82 4787 1
385 4787 1
522 4787 1
32 4791 1
461 4795 1
686 4797 1
435 4799 1
94 4802 1
113 4805 1
423 4806 1
484 4806 1
122 4807 1
288 4809 1
985 4810 1
293 4811 1
751 4811 1
963 4811 1
146 4813 1
532 4814 1
981 4814 1
457 4816 1
390 4819 1
12 4820 1
164 4820 1
177 4820 1
269 4820 1
82 4824 1
266 4825 1
543 4825 1
371 4830 1
832 4831 1
524 4833 1
172 4834 1
931 4834 1
190 4835 1
499 4835 1
84 4838 1
246 4838 1
516 4840 1
107 4841 1
135 4843 1
881 4843 1
848 4844 1
826 4845 1
578 4846 1
75 4847 1
253 4852 1
359 4852 1
626 4853 1
897 4853 1
187 4855 1
84 4857 1
572 4857 1
622 4857 1
941 4858 1
86 4860 1
195 4863 1
249 4866 1
587 4866 1
594 4867 1
823 4868 1
299 4869 1
824 4869 1
92 4870 1
272 4871 1
324 4872 1
581 4872 1
950 4873 1
325 4876 1
241 4877 1
363 4878 1
591 4878 1
156 4879 1
112 4880 1
199 4880 1
749 4880 1
96 4881 1
848 4881 1
933 4881 1
827 4882 1
58 4884 1
674 4884 1
116 4885 1
212 4887 1
697 4887 1
301 4891 1
333 4892 1
150 4893 1
174 4893 1
60 4894 1
579 4894 1
332 4895 1
613 4895 1
47 4897 1
82 4897 1
650 4897 1
198 4898 1
315 4899 1
798 4901 1
893 4901 1
934 4901 1
121 4902 1
776 4904 1
16 4905 1
99 4905 1
105 4906 1
147 4906 1
305 4906 1
955 4906 1
269 4907 1
327 4907 1
395 4907 1
424 4907 1
647 4907 1
969 4908 1
604 4910 1
421 4912 1
845 4914 1
856 4914 1
83 4915 1
337 4916 1
937 4916 1
116 4917 1
204 4917 1
65 4918 1
244 4918 1
91 4919 1
844 4919 1
133 4921 1
407 4921 1
622 4921 1
210 4922 1
575 4922 1
698 4922 1
858 4922 1
131 4923 1
911 4923 1
109 4924 1
770 4924 1
285 4925 1
597 4925 1
67 4926 1
672 4926 1
656 4927 1
252 4928 1
776 4928 1
31 4931 1
55 4931 1
74 4931 1
645 4931 1
129 4932 1
447 4932 1
334 4933 1
801 4936 1
186 4938 1
192 4938 1
644 4938 1
822 4938 1
79 4942 1
187 4942 1
318 4942 1
430 4942 1
88 4946 1
893 4946 1
159 4947 1
309 4947 1
546 4948 1
219 4949 1
689 4949 1
278 4951 1
533 4951 1
937 4954 1
111 4956 1
309 4956 1
602 4956 1
729 4956 1
140 4961 1
400 4961 1
609 4963 1
297 4967 1
553 4967 1
572 4968 1
190 4972 1
938 4972 1
91 4973 1
119 4973 1
690 4973 1
868 4974 1
111 4975 1
136 4975 1
504 4975 1
116 4976 1
375 4977 1
1180 3989 1
1264 3991 1
1504 3992 1
1608 3993 1
1744 3993 1
1105 3995 1
1715 3995 1
1897 3995 1
1200 3996 1
1766 3996 1
1883 3996 1
1828 3997 1
1550 4000 1
1162 4001 1
1423 4001 1
1739 4001 1
1197 4002 1
1345 4004 1
1409 4005 1
1232 4006 1
1332 4007 1
1349 4007 1
1784 4007 1
1815 4009 1
1604 4010 1
1198 4015 1
1344 4015 1
1079 4016 1
1274 4017 1
1977 4018 1
1951 4019 1
1087 4021 1
1777 4024 1
1193 4025 1
1772 4027 1
1051 4030 1
1837 4031 1
1203 4035 1
1077 4036 1
1797 4036 1
1772 4037 1
1059 4040 1
1818 4040 1
1830 4043 1
1352 4044 1
1963 4047 1
1055 4051 1
1977 4055 1
1366 4057 1
1517 4057 1
1702 4058 1
1019 4065 1
1780 4065 1
1279 4068 1
1621 4075 1
1189 4078 1
1162 4079 1
1752 4080 1
1054 4082 1
1369 4082 1
1499 4082 1
1726 4082 1
1161 4085 1
1085 4092 1
1164 4092 1
1842 4092 1
1087 4094 1
1830 4094 1
1657 4096 1
1425 4100 1
1728 4100 1
1893 4100 1
1710 4105 1
1532 4106 1
1860 4106 1
1173 4107 1
1957 4108 1
1745 4111 1
1550 4113 1
1083 4114 1
1344 4114 1
1067 4118 1
1730 4118 1
1892 4118 1
1884 4120 1
1242 4128 1
1051 4133 1
1503 4133 1
1902 4133 1
1614 4134 1
1007 4136 1
1297 4139 1
1992 4141 1
1050 4142 1
1326 4142 1
1283 4143 1
1191 4144 1
1903 4146 1
1190 4155 1
1738 4155 1
1046 4157 1
1837 4161 1
1009 4163 1
1290 4164 1
1209 4166 1
1243 4166 1
1020 4168 1
1110 4171 1
1143 4171 1
1347 4171 1
1200 4172 1
1588 4173 1
1332 4176 1
1987 4176 1
1624 4177 1
1516 4179 1
1140 4182 1
1965 4182 1
1145 4183 1
1403 4186 1
1568 4190 1
1676 4190 1
1054 4192 1
1216 4197 1
1338 4197 1
1462 4197 1
1073 4198 1
1042 4200 1
1139 4201 1
1515 4201 1
1765 4201 1
1142 4205 1
1188 4205 1
1325 4205 1
1842 4205 1
1123 4208 1
1246 4208 1
1313 4211 1
1899 4215 1
1933 4215 1
1283 4218 1
1728 4219 1
1241 4222 1
1360 4222 1
1290 4223 1
1847 4226 1
1855 4226 1
1979 4226 1
1098 4230 1
1215 4230 1
1038 4231 1
1103 4232 1
1906 4232 1
1710 4233 1
1415 4236 1
1848 4236 1
1086 4238 1
1747 4238 1
1732 4242 1
1308 4243 1
1101 4246 1
1260 4246 1
1531 4249 1
1764 4252 1
1092 4253 1
1878 4253 1
1474 4261 1
1434 4265 1
1526 4266 1
1537 4266 1
1039 4267 1
1169 4267 1
1316 4267 1
1326 4268 1
1175 4269 1
1507 4269 1
1232 4271 1
1213 4272 1
1360 4273 1
1980 4273 1
1778 4279 1
1164 4280 1
1188 4280 1
1306 4280 1
1145 4283 1
1148 4283 1
1826 4283 1
1117 4289 1
1730 4289 1
1744 4289 1
1773 4290 1
1265 4291 1
1338 4296 1
1325 4303 1
1938 4307 1
1126 4308 1
1262 4315 1
1339 4315 1
1074 4317 1
1281 4319 1
1140 4321 1
1225 4328 1
1650 4333 1
1028 4335 1
1717 4338 1
1195 4343 1
1316 4345 1
1985 4345 1
1005 4351 1
1620 4352 1
1541 4353 1
1633 4360 1
1230 4363 1
1705 4363 1
1615 4364 1
1690 4365 1
1087 4367 1
1232 4367 1
1283 4367 1
1300 4367 1
1403 4367 1
1708 4367 1
1192 4368 1
1978 4370 1
1153 4377 1
1470 4377 1
1000 4381 1
1696 4381 1
997 4385 1
1280 4385 1
1127 4388 1
1532 4391 1
1361 4393 1
1055 4395 1
1888 4395 1
1901 4395 1
1746 4397 1
1308 4399 1
1951 4399 1
1283 4404 1
1729 4407 1
1322 4408 1
1388 4408 1
1453 4408 1
1500 4408 1
1501 4409 1
1986 4409 1
1151 4411 1
1435 4412 1
1305 4414 1
1474 4414 1
1260 4415 1
1321 4415 1
1842 4415 1
1547 4416 1
1631 4417 1
1118 4422 1
1426 4423 1
1128 4425 1
1379 4427 1
1286 4428 1
1586 4428 1
1216 4429 1
1400 4429 1
1813 4429 1
1021 4430 1
1167 4431 1
1286 4431 1
1233 4436 1
1503 4436 1
1958 4436 1
1261 4442 1
1127 4444 1
1206 4445 1
1501 4445 1
1247 4448 1
1260 4451 1
1339 4452 1
1178 4454 1
1398 4455 1
1125 4456 1
1246 4456 1
1321 4457 1
1648 4457 1
1239 4458 1
1316 4458 1
1210 4460 1
1236 4460 1
1577 4460 1
1047 4462 1
1251 4462 1
1510 4464 1
1071 4466 1
1264 4467 1
1815 4467 1
1686 4470 1
1731 4470 1
1180 4473 1
1002 4474 1
1267 4474 1
1412 4476 1
1888 4477 1
1088 4481 1
1178 4482 1
1071 4484 1
1108 4484 1
1391 4484 1
1449 4484 1
1639 4490 1
1014 4492 1
1294 4492 1
1006 4493 1
1155 4496 1
1674 4498 1
1307 4499 1
1450 4499 1
1164 4502 1
1258 4502 1
1163 4503 1
1494 4503 1
1159 4505 1
1226 4505 1
1362 4508 1
1266 4512 1
1027 4517 1
1827 4521 1
1744 4523 1
1057 4530 1
1024 4533 1
1241 4533 1
1571 4533 1
1256 4539 1
1018 4540 1
1011 4543 1
1083 4547 1
1718 4548 1
1242 4556 1
1353 4556 1
1029 4557 1
1987 4557 1
1584 4558 1
1393 4560 1
1727 4569 1
1796 4569 1
1680 4573 1
1335 4575 1
1120 4576 1
1403 4580 1
1135 4585 1
1000 4592 1
1272 4595 1
1833 4596 1
1042 4601 1
1158 4601 1
1297 4601 1
1317 4601 1
1326 4601 1
1045 4602 1
1177 4603 1
1328 4603 1
1058 4606 1
1894 4606 1
1985 4606 1
1017 4607 1
1193 4607 1
1718 4609 1
1243 4613 1
1300 4613 1
1049 4617 1
1342 4617 1
1082 4619 1
1243 4620 1
1191 4621 1
1209 4621 1
1293 4622 1
1094 4625 1
1972 4626 1
1766 4628 1
1247 4635 1
1288 4636 1
1279 4638 1
1509 4638 1
1340 4643 1
1056 4648 1
1009 4653 1
1123 4655 1
1717 4656 1
1132 4660 1
1166 4660 1
1511 4660 1
1985 4661 1
1373 4662 1
1732 4663 1
1886 4664 1
1108 4665 1
1666 4665 1
1162 4667 1
1204 4669 1
1259 4671 1
1029 4674 1
1199 4675 1
1390 4675 1
1464 4675 1
1176 4677 1
1532 4679 1
1214 4681 1
1242 4681 1
1006 4683 1
1150 4683 1
1635 4684 1
1862 4685 1
1696 4689 1
1362 4690 1
1042 4695 1
1296 4695 1
1351 4695 1
1141 4698 1
1294 4698 1
1191 4699 1
1019 4702 1
1358 4703 1
1083 4709 1
1319 4709 1
1816 4710 1
1859 4710 1
1265 4711 1
1149 4712 1
1815 4712 1
1271 4714 1
1386 4716 1
1109 4720 1
1542 4721 1
1108 4723 1
1507 4725 1
1059 4726 1
1004 4727 1
1378 4727 1
1272 4729 1
1193 4730 1
1257 4731 1
1126 4732 1
1314 4733 1
1260 4734 1
1267 4734 1
1032 4735 1
1393 4735 1
1129 4738 1
1828 4739 1
1201 4740 1
1116 4741 1
1246 4742 1
1771 4742 1
1158 4743 1
1490 4743 1
1495 4743 1
1114 4744 1
1317 4744 1
1034 4746 1
1126 4748 1
1676 4751 1
1829 4751 1
1280 4755 1
1275 4756 1
1469 4756 1
997 4758 1
1926 4758 1
1131 4759 1
1619 4762 1
1615 4763 1
1260 4764 1
1492 4764 1
1149 4765 1
1308 4765 1
1500 4765 1
1195 4766 1
1791 4767 1
1142 4772 1
1732 4773 1
1715 4776 1
1372 4780 1
1372 4785 1
1824 4785 1
1342 4796 1
1553 4799 1
1139 4802 1
1661 4804 1
1119 4806 1
1029 4811 1
1362 4811 1
1579 4812 1
1509 4813 1
1427 4814 1
1988 4814 1
1377 4815 1
1152 4817 1
1166 4822 1
1366 4823 1
1442 4826 1
1765 4827 1
1833 4828 1
1003 4834 1
1267 4834 1
1225 4835 1
1767 4835 1
1869 4836 1
1255 4838 1
1900 4838 1
1153 4840 1
1243 4840 1
1286 4840 1
1326 4840 1
1557 4842 1
1706 4842 1
1115 4844 1
1273 4844 1
1733 4845 1
1974 4845 1
1614 4846 1
1130 4849 1
1978 4850 1
1115 4851 1
1003 4852 1
1241 4854 1
1287 4855 1
1550 4855 1
1082 4856 1
1325 4856 1
1433 4857 1
1805 4857 1
1168 4858 1
1473 4858 1
1830 4859 1
1769 4863 1
1274 4864 1
1666 4864 1
1413 4866 1
1044 4868 1
1054 4868 1
1139 4868 1
1143 4868 1
1164 4868 1
1768 4868 1
1247 4872 1
1106 4873 1
1696 4873 1
1326 4874 1
1365 4874 1
1671 4874 1
1403 4876 1
1698 4876 1
1153 4877 1
1251 4877 1
1187 4878 1
1265 4878 1
1721 4879 1
1259 4880 1
1300 4881 1
1395 4881 1
1026 4882 1
1280 4882 1
1825 4882 1
1316 4883 1
1519 4883 1
1341 4884 1
1651 4884 1
1689 4884 1
1945 4884 1
1188 4886 1
1198 4886 1
1358 4886 1
1560 4887 1
1698 4887 1
1046 4889 1
1545 4891 1
1695 4891 1
1976 4892 1
1089 4893 1
1188 4893 1
1616 4893 1
1104 4894 1
1287 4897 1
1187 4899 1
1861 4900 1
1337 4902 1
1509 4902 1
1166 4904 1
1262 4907 1
1262 4908 1
1520 4908 1
1272 4911 1
1366 4912 1
1652 4912 1
1094 4916 1
1244 4917 1
1710 4917 1
1343 4918 1
1428 4921 1
997 4924 1
1014 4924 1
1031 4926 1
1617 4926 1
1033 4928 1
1835 4928 1
1140 4929 1
1155 4930 1
1268 4931 1
1427 4932 1
1918 4933 1
1056 4935 1
1548 4935 1
1170 4936 1
1261 4936 1
1035 4938 1
1318 4939 1
1011 4942 1
1145 4942 1
1841 4942 1
1317 4943 1
1515 4944 1
1727 4947 1
1760 4947 1
1028 4948 1
1506 4948 1
1010 4949 1
1263 4950 1
1325 4950 1
1364 4951 1
1589 4951 1
1241 4953 1
1391 4954 1
1361 4955 1
1717 4957 1
1263 4958 1
1902 4958 1
1108 4959 1
1203 4961 1
1497 4964 1
1162 4965 1
1895 4965 1
1767 4968 1
1324 4969 1
1147 4974 1
1237 4975 1
1276 4975 1
1366 4975 1
1552 4975 1
1295 4976 1
2964 3996 1
2467 3997 1
2197 3998 1
2244 3998 1
2045 4000 1
2872 4002 1
2161 4008 1
2270 4012 1
2314 4019 1
2334 4019 1
2497 4025 1
2032 4028 1
2031 4041 1
2100 4042 1
2174 4056 1
2249 4057 1
2937 4058 1
2943 4069 1
2292 4071 1
2227 4075 1
2198 4079 1
2208 4080 1
2937 4080 1
2173 4088 1
2216 4088 1
2006 4089 1
2395 4092 1
2266 4104 1
2333 4116 1
2015 4129 1
2039 4130 1
2005 4143 1
2873 4151 1
2324 4156 1
2261 4161 1
2267 4165 1
2352 4167 1
2127 4169 1
2043 4184 1
2017 4188 1
2055 4191 1
2955 4193 1
2013 4196 1
2219 4196 1
2940 4196 1
2158 4197 1
2194 4202 1
2302 4203 1
2356 4205 1
2087 4206 1
2316 4208 1
2376 4209 1
2004 4211 1
2937 4217 1
2144 4218 1
2128 4219 1
2013 4222 1
2979 4234 1
2000 4247 1
2012 4256 1
2401 4257 1
2949 4260 1
2383 4264 1
2943 4267 1
2359 4268 1
2929 4269 1
2968 4278 1
2309 4281 1
2132 4282 1
2189 4288 1
2273 4289 1
2299 4291 1
2026 4294 1
2044 4304 1
2256 4314 1
2349 4315 1
2325 4320 1
2061 4325 1
2955 4333 1
2358 4344 1
2386 4346 1
2098 4348 1
2340 4348 1
2202 4353 1
2180 4358 1
2485 4363 1
2068 4368 2
2205 4375 1
2172 4379 1
2374 4385 1
2271 4388 1
2387 4388 1
2276 4396 1
2966 4399 1
2028 4401 1
2017 4418 1
2219 4426 1
2253 4428 1
2296 4432 1
2062 4442 1
2296 4442 1
2205 4444 1
2155 4451 1
2068 4453 1
2396 4457 1
2307 4458 1
2359 4463 1
2395 4467 1
2198 4484 1
2289 4485 1
2250 4488 1
2304 4490 1
2265 4504 1
2954 4513 1
2391 4514 1
2263 4515 1
2480 4518 1
2285 4539 1
2029 4542 1
2239 4544 1
2045 4545 1
2950 4545 1
2390 4546 1
2941 4552 1
2176 4559 1
2189 4568 1
2984 4568 1
2865 4578 1
2196 4579 1
2349 4579 1
2203 4583 1
2257 4584 1
2217 4587 1
2910 4593 1
2939 4594 1
2057 4599 1
2874 4606 1
2183 4615 1
2192 4619 1
2028 4621 1
2306 4630 1
2246 4633 1
2959 4641 1
2024 4648 1
2364 4650 1
2010 4654 1
2160 4660 1
2283 4663 1
2271 4664 1
2010 4665 1
2269 4671 1
2017 4685 1
2027 4685 1
2317 4685 1
2017 4686 1
2276 4686 1
2339 4687 1
2343 4691 1
[truncated: 186,362 more chars]
