# Supplementary material for: Polycomb-lamina antagonism partitions heterochromatin at the nuclear periphery
Source: Nat Commun. 2022 Jul 20;13:4199. doi: 10.1038/s41467-022-31857-5 (PMC9300685; doi:10.1038/s41467-022-31857-5)
Supplement: Supplementary file 7 — Supplementary Software [file 41467_2022_31857_MOESM7_ESM.zip › Lamina-LIMe-main/Example_Data/1_gpc_chr1_50000_Unsfilt.txt]

1 1 1
7 12 1
12 13 1
15 15 7
11 16 1
12 16 2
15 16 18
16 16 33
11 17 1
12 17 2
13 17 2
14 17 2
15 17 15
16 17 41
17 17 69
12 18 3
15 18 10
16 18 33
17 18 64
18 18 148
15 19 5
16 19 14
17 19 41
18 19 108
19 19 98
12 20 1
15 20 6
16 20 9
17 20 25
18 20 36
19 20 96
20 20 99
12 21 2
16 21 6
17 21 23
18 21 42
19 21 52
20 21 73
21 21 74
11 22 1
12 22 2
13 22 1
14 22 1
15 22 2
16 22 5
17 22 9
18 22 23
19 22 37
20 22 64
21 22 89
22 22 106
12 23 1
14 23 1
15 23 2
16 23 7
17 23 10
18 23 18
19 23 38
20 23 33
21 23 31
22 23 105
23 23 151
12 24 1
15 24 3
16 24 6
17 24 11
18 24 21
19 24 49
20 24 32
21 24 43
22 24 84
23 24 107
24 24 103
11 25 2
12 25 3
15 25 2
16 25 3
17 25 15
18 25 31
19 25 47
20 25 69
21 25 59
22 25 77
23 25 60
24 25 79
25 25 144
12 26 1
15 26 5
16 26 5
17 26 10
18 26 21
19 26 26
20 26 27
21 26 28
22 26 15
23 26 20
24 26 20
25 26 82
26 26 107
11 27 1
12 27 1
15 27 4
16 27 4
17 27 6
18 27 14
19 27 16
20 27 25
21 27 18
22 27 22
23 27 17
24 27 16
25 27 26
26 27 68
27 27 146
11 28 1
15 28 2
16 28 5
17 28 5
18 28 10
19 28 13
20 28 14
21 28 16
22 28 9
23 28 11
24 28 17
25 28 29
26 28 37
27 28 116
28 28 142
15 29 1
16 29 4
17 29 7
18 29 6
19 29 19
20 29 16
21 29 14
22 29 15
23 29 11
24 29 18
25 29 18
26 29 37
27 29 94
28 29 104
29 29 117
11 30 1
12 30 1
16 30 3
17 30 5
18 30 15
19 30 22
20 30 9
21 30 12
22 30 4
23 30 10
24 30 10
25 30 19
26 30 37
27 30 53
28 30 48
29 30 84
30 30 97
11 31 1
15 31 1
16 31 2
17 31 7
18 31 7
19 31 11
20 31 13
21 31 9
22 31 13
23 31 12
24 31 9
25 31 24
26 31 25
27 31 32
28 31 35
29 31 45
30 31 133
31 31 232
11 32 1
15 32 4
16 32 3
17 32 8
18 32 3
19 32 5
20 32 9
21 32 9
22 32 11
23 32 9
24 32 4
25 32 8
26 32 18
27 32 29
28 32 28
29 32 16
30 32 39
31 32 122
32 32 110
16 33 2
17 33 1
18 33 8
19 33 6
20 33 9
21 33 5
22 33 5
23 33 5
24 33 7
25 33 14
26 33 21
27 33 27
28 33 17
29 33 25
30 33 33
31 33 71
32 33 76
33 33 113
15 34 1
16 34 3
17 34 2
18 34 7
19 34 4
20 34 5
21 34 7
22 34 3
23 34 2
24 34 3
25 34 7
26 34 8
27 34 10
28 34 7
29 34 17
30 34 17
31 34 41
32 34 75
33 34 114
34 34 53
15 35 3
18 35 9
19 35 6
20 35 4
21 35 5
22 35 7
23 35 5
24 35 3
25 35 8
26 35 16
27 35 6
28 35 13
29 35 13
30 35 27
31 35 37
32 35 31
33 35 48
34 35 53
35 35 140
15 36 6
16 36 3
17 36 3
18 36 4
19 36 1
20 36 4
21 36 6
22 36 6
23 36 5
24 36 7
25 36 10
26 36 8
27 36 13
28 36 11
29 36 10
30 36 10
31 36 25
32 36 22
33 36 27
34 36 30
35 36 125
36 36 161
12 37 1
15 37 2
16 37 2
18 37 5
19 37 6
20 37 4
21 37 2
22 37 2
23 37 4
24 37 6
25 37 9
26 37 5
27 37 8
28 37 6
29 37 15
30 37 22
31 37 30
32 37 17
33 37 34
34 37 24
35 37 63
36 37 144
37 37 138
11 38 1
15 38 1
16 38 4
17 38 2
18 38 4
19 38 4
20 38 7
21 38 5
22 38 2
23 38 5
24 38 3
25 38 10
26 38 10
27 38 14
28 38 9
29 38 11
30 38 11
31 38 29
32 38 22
33 38 18
34 38 34
35 38 54
36 38 56
37 38 82
38 38 124
12 39 1
14 39 1
15 39 1
16 39 2
17 39 3
18 39 2
19 39 6
20 39 3
21 39 4
22 39 1
23 39 2
24 39 4
25 39 4
26 39 7
27 39 8
28 39 9
29 39 10
30 39 6
31 39 14
32 39 16
33 39 10
34 39 12
35 39 39
36 39 32
37 39 28
38 39 135
39 39 180
14 40 1
15 40 2
16 40 5
18 40 6
19 40 1
20 40 4
21 40 2
22 40 4
23 40 1
24 40 3
25 40 3
26 40 3
27 40 9
28 40 5
29 40 6
30 40 4
31 40 24
32 40 9
33 40 16
34 40 11
35 40 26
36 40 50
37 40 43
38 40 113
39 40 248
40 40 239
15 41 1
16 41 2
17 41 6
18 41 3
19 41 2
22 41 3
23 41 1
24 41 2
25 41 5
26 41 5
27 41 2
28 41 5
29 41 3
30 41 8
31 41 8
32 41 12
33 41 16
34 41 11
35 41 20
36 41 25
37 41 22
38 41 64
39 41 77
40 41 90
41 41 122
15 42 1
16 42 3
17 42 1
18 42 2
19 42 2
20 42 5
21 42 4
22 42 1
23 42 3
24 42 4
25 42 5
26 42 4
27 42 4
28 42 8
29 42 4
30 42 4
31 42 6
32 42 9
33 42 8
34 42 9
35 42 11
36 42 15
37 42 24
38 42 51
39 42 69
40 42 49
41 42 95
42 42 126
16 43 3
17 43 3
19 43 1
20 43 3
21 43 4
22 43 2
23 43 2
24 43 3
25 43 2
26 43 3
27 43 7
28 43 5
29 43 5
30 43 4
31 43 4
32 43 7
33 43 8
34 43 6
35 43 14
36 43 15
37 43 13
38 43 27
39 43 34
40 43 35
41 43 53
42 43 118
43 43 149
12 44 2
15 44 1
16 44 2
17 44 4
18 44 2
19 44 4
20 44 1
21 44 1
22 44 4
23 44 2
24 44 1
25 44 2
26 44 4
27 44 2
28 44 5
29 44 5
30 44 1
31 44 5
32 44 9
33 44 8
34 44 3
35 44 9
36 44 13
37 44 7
38 44 14
39 44 21
40 44 17
41 44 34
42 44 43
43 44 101
44 44 147
12 45 1
16 45 1
17 45 1
18 45 1
19 45 3
21 45 3
22 45 2
23 45 1
24 45 1
25 45 3
26 45 3
27 45 3
28 45 2
29 45 5
30 45 5
31 45 4
32 45 3
33 45 6
34 45 4
35 45 7
36 45 10
37 45 7
38 45 15
39 45 8
40 45 13
41 45 20
42 45 31
43 45 49
44 45 97
45 45 84
15 46 1
16 46 2
17 46 2
18 46 1
19 46 2
20 46 3
21 46 3
23 46 1
24 46 2
25 46 1
26 46 3
27 46 1
28 46 2
29 46 2
30 46 3
31 46 3
32 46 5
33 46 6
34 46 6
35 46 5
36 46 12
37 46 7
38 46 19
39 46 17
40 46 21
41 46 34
42 46 48
43 46 41
44 46 81
45 46 67
46 46 113
16 47 1
17 47 1
19 47 2
20 47 1
21 47 2
22 47 1
23 47 5
25 47 1
26 47 5
27 47 3
28 47 2
29 47 2
30 47 1
31 47 1
32 47 3
33 47 6
34 47 4
35 47 5
36 47 7
37 47 6
38 47 16
39 47 18
40 47 22
41 47 33
42 47 41
43 47 98
44 47 70
45 47 73
46 47 115
47 47 160
15 48 1
16 48 1
17 48 1
18 48 1
19 48 2
20 48 3
21 48 1
22 48 1
23 48 1
24 48 1
25 48 1
26 48 2
27 48 2
28 48 1
29 48 2
30 48 1
31 48 6
32 48 1
33 48 3
34 48 3
35 48 7
36 48 2
37 48 5
38 48 9
39 48 12
40 48 8
41 48 20
42 48 30
43 48 42
44 48 20
45 48 16
46 48 26
47 48 53
48 48 109
22 49 1
23 49 2
24 49 2
26 49 1
27 49 3
28 49 3
29 49 4
30 49 7
31 49 4
32 49 2
33 49 1
35 49 6
36 49 4
37 49 2
38 49 8
39 49 16
40 49 8
41 49 13
42 49 16
43 49 21
44 49 15
45 49 18
46 49 21
47 49 41
48 49 120
49 49 135
16 50 4
19 50 1
22 50 2
25 50 1
26 50 2
27 50 1
28 50 1
29 50 2
30 50 2
31 50 2
32 50 2
33 50 2
34 50 2
35 50 4
36 50 3
37 50 7
38 50 5
39 50 16
40 50 8
41 50 14
42 50 20
43 50 33
44 50 18
45 50 12
46 50 17
47 50 39
48 50 77
49 50 96
50 50 79
16 51 1
18 51 1
19 51 2
20 51 3
21 51 4
22 51 4
23 51 2
25 51 2
27 51 3
28 51 1
29 51 5
31 51 2
33 51 4
34 51 4
35 51 2
36 51 4
37 51 6
38 51 6
39 51 11
40 51 5
41 51 10
42 51 22
43 51 27
44 51 17
45 51 9
46 51 19
47 51 27
48 51 50
49 51 33
50 51 52
51 51 119
18 52 2
19 52 2
20 52 1
22 52 1
23 52 2
25 52 1
27 52 1
28 52 2
29 52 1
32 52 1
33 52 2
35 52 2
36 52 1
37 52 3
38 52 6
39 52 9
40 52 3
41 52 6
42 52 17
43 52 17
44 52 7
45 52 6
46 52 12
47 52 20
48 52 33
49 52 40
50 52 32
51 52 72
52 52 127
19 53 1
20 53 3
22 53 1
23 53 1
25 53 1
29 53 1
31 53 1
35 53 1
36 53 1
37 53 3
40 53 4
41 53 2
42 53 3
43 53 5
44 53 3
45 53 4
46 53 1
47 53 8
48 53 12
49 53 11
50 53 6
51 53 16
52 53 27
53 53 102
48 54 1
51 54 1
53 54 9
15 55 1
20 55 1
26 55 1
28 55 1
29 55 1
33 55 1
35 55 3
36 55 1
38 55 2
40 55 3
41 55 2
42 55 6
43 55 9
44 55 2
45 55 6
46 55 2
47 55 10
48 55 23
49 55 12
50 55 17
51 55 17
52 55 20
53 55 46
54 55 2
55 55 56
16 56 1
17 56 1
21 56 1
23 56 1
26 56 1
28 56 3
30 56 1
36 56 1
37 56 2
38 56 3
39 56 5
40 56 5
41 56 6
42 56 5
43 56 10
44 56 7
45 56 6
46 56 6
47 56 17
48 56 35
49 56 22
50 56 16
51 56 12
52 56 38
53 56 22
55 56 46
56 56 107
15 57 1
16 57 1
17 57 1
20 57 1
22 57 1
25 57 1
26 57 1
27 57 1
29 57 1
31 57 2
34 57 1
35 57 2
36 57 3
38 57 1
40 57 2
41 57 4
42 57 6
43 57 4
44 57 3
45 57 5
46 57 8
47 57 12
48 57 10
49 57 10
50 57 6
51 57 17
52 57 11
53 57 14
55 57 12
56 57 73
57 57 68
16 58 1
17 58 1
19 58 1
21 58 1
26 58 1
28 58 1
29 58 1
30 58 2
31 58 1
33 58 1
34 58 1
35 58 1
36 58 2
38 58 2
39 58 1
40 58 5
41 58 3
42 58 3
43 58 9
44 58 3
45 58 1
46 58 4
47 58 11
48 58 16
49 58 11
50 58 8
51 58 10
52 58 14
53 58 10
54 58 1
55 58 8
56 58 33
57 58 85
58 58 111
18 59 1
21 59 1
23 59 1
25 59 1
27 59 2
31 59 3
33 59 1
39 59 2
40 59 2
41 59 2
42 59 3
43 59 4
44 59 1
45 59 3
46 59 5
47 59 4
48 59 4
49 59 8
50 59 2
51 59 6
52 59 12
53 59 8
55 59 9
56 59 30
57 59 34
58 59 69
59 59 57
15 60 3
16 60 1
20 60 1
21 60 1
23 60 1
24 60 1
29 60 1
31 60 1
32 60 1
33 60 1
34 60 1
35 60 1
36 60 1
37 60 2
39 60 4
40 60 4
41 60 2
42 60 7
43 60 4
44 60 6
45 60 8
46 60 4
47 60 4
48 60 10
49 60 5
50 60 5
51 60 11
52 60 8
53 60 5
55 60 7
56 60 34
57 60 26
58 60 30
59 60 67
60 60 106
17 61 2
18 61 1
21 61 1
25 61 3
28 61 2
30 61 1
33 61 2
36 61 1
37 61 1
38 61 3
39 61 2
40 61 3
41 61 4
42 61 2
43 61 5
44 61 4
45 61 4
46 61 2
47 61 5
48 61 7
49 61 7
50 61 3
51 61 10
52 61 9
53 61 4
55 61 5
56 61 13
57 61 24
58 61 20
59 61 30
60 61 79
61 61 112
12 62 1
17 62 1
29 62 1
31 62 2
33 62 1
35 62 1
36 62 3
37 62 1
38 62 2
39 62 5
40 62 6
41 62 7
42 62 3
43 62 3
44 62 3
45 62 4
46 62 10
47 62 5
48 62 6
49 62 8
50 62 8
51 62 4
52 62 6
53 62 7
55 62 1
56 62 20
57 62 18
58 62 26
59 62 18
60 62 42
61 62 83
62 62 113
16 63 1
17 63 1
20 63 3
22 63 2
23 63 1
27 63 1
31 63 1
32 63 1
34 63 3
35 63 2
36 63 4
37 63 4
39 63 10
40 63 6
41 63 1
42 63 2
43 63 3
44 63 6
45 63 6
46 63 4
47 63 5
48 63 9
49 63 8
50 63 7
51 63 9
52 63 8
53 63 6
54 63 1
55 63 5
56 63 13
57 63 15
58 63 30
59 63 20
60 63 40
61 63 48
62 63 108
63 63 124
12 64 1
15 64 1
19 64 1
20 64 2
23 64 1
25 64 1
28 64 2
29 64 1
31 64 1
32 64 1
33 64 1
36 64 4
37 64 4
38 64 1
39 64 5
40 64 6
41 64 2
42 64 3
44 64 2
45 64 3
46 64 1
47 64 9
48 64 7
49 64 8
50 64 2
51 64 4
52 64 7
53 64 6
55 64 6
56 64 15
57 64 16
58 64 20
59 64 23
60 64 28
61 64 42
62 64 60
63 64 111
64 64 137
15 65 1
16 65 1
22 65 1
23 65 1
24 65 1
25 65 1
26 65 1
27 65 1
28 65 3
29 65 2
31 65 3
33 65 1
35 65 1
36 65 2
37 65 1
38 65 3
39 65 2
40 65 5
41 65 2
42 65 4
43 65 7
44 65 2
45 65 7
46 65 1
47 65 3
48 65 9
49 65 9
50 65 2
51 65 5
52 65 4
53 65 3
55 65 9
56 65 22
57 65 12
58 65 19
59 65 31
60 65 39
61 65 45
62 65 42
63 65 36
64 65 105
65 65 100
16 66 1
18 66 1
19 66 2
22 66 2
23 66 1
28 66 1
30 66 2
31 66 2
32 66 1
34 66 3
36 66 5
37 66 2
39 66 6
40 66 6
41 66 3
42 66 4
43 66 3
45 66 2
46 66 6
47 66 11
48 66 9
49 66 6
50 66 2
51 66 8
52 66 7
53 66 6
54 66 1
55 66 7
56 66 16
57 66 15
58 66 23
59 66 21
60 66 44
61 66 43
62 66 33
63 66 46
64 66 65
65 66 104
66 66 113
21 67 1
23 67 2
27 67 1
29 67 1
30 67 2
31 67 4
32 67 1
33 67 2
36 67 4
37 67 3
38 67 2
39 67 7
40 67 4
41 67 6
42 67 3
43 67 4
44 67 3
45 67 8
46 67 3
47 67 11
48 67 16
49 67 16
50 67 12
51 67 10
52 67 7
53 67 4
54 67 1
55 67 9
56 67 18
57 67 17
58 67 15
59 67 29
60 67 38
61 67 25
62 67 43
63 67 35
64 67 46
65 67 48
66 67 89
67 67 115
18 68 1
19 68 1
20 68 1
21 68 2
23 68 2
25 68 1
30 68 1
31 68 2
32 68 3
34 68 2
35 68 1
36 68 4
37 68 1
38 68 4
39 68 5
40 68 4
41 68 9
42 68 7
43 68 5
44 68 4
45 68 3
46 68 3
47 68 13
48 68 19
49 68 16
50 68 11
51 68 13
52 68 14
53 68 6
55 68 11
56 68 29
57 68 25
58 68 28
59 68 20
60 68 30
61 68 26
62 68 36
63 68 21
64 68 30
65 68 38
66 68 40
67 68 77
68 68 119
17 69 1
21 69 2
22 69 1
25 69 1
26 69 1
27 69 1
28 69 2
29 69 1
30 69 3
31 69 2
32 69 1
33 69 1
34 69 2
35 69 2
36 69 5
38 69 3
39 69 6
40 69 6
41 69 3
42 69 5
43 69 10
44 69 5
45 69 5
46 69 5
47 69 10
48 69 9
49 69 5
50 69 7
51 69 10
52 69 6
53 69 1
55 69 3
56 69 16
57 69 15
58 69 10
59 69 11
60 69 12
61 69 16
62 69 11
63 69 10
64 69 12
65 69 11
66 69 21
67 69 34
68 69 91
69 69 109
16 70 1
17 70 1
23 70 2
27 70 1
29 70 1
30 70 1
31 70 3
32 70 3
37 70 2
38 70 2
39 70 1
40 70 3
41 70 3
42 70 4
43 70 6
44 70 2
45 70 2
46 70 2
47 70 1
48 70 4
49 70 7
50 70 2
51 70 2
52 70 7
53 70 2
55 70 1
56 70 5
57 70 6
58 70 5
59 70 4
60 70 11
61 70 12
62 70 9
63 70 6
64 70 13
65 70 7
66 70 15
67 70 19
68 70 41
69 70 83
70 70 106
15 71 1
18 71 1
19 71 1
24 71 3
25 71 1
26 71 1
28 71 3
29 71 2
30 71 3
31 71 1
32 71 1
33 71 1
35 71 3
36 71 3
37 71 2
38 71 3
39 71 2
40 71 6
41 71 4
42 71 4
43 71 5
44 71 4
45 71 3
46 71 6
47 71 3
48 71 2
49 71 6
50 71 1
51 71 5
52 71 4
53 71 2
55 71 4
56 71 6
57 71 5
58 71 5
59 71 2
60 71 4
61 71 3
62 71 13
63 71 8
64 71 12
65 71 7
66 71 7
67 71 13
68 71 29
69 71 52
70 71 78
71 71 121
15 72 2
18 72 2
19 72 1
20 72 2
21 72 2
22 72 1
23 72 1
25 72 1
27 72 2
29 72 1
30 72 2
31 72 1
32 72 1
33 72 2
35 72 1
36 72 4
37 72 2
38 72 2
39 72 3
40 72 8
41 72 2
42 72 5
43 72 5
44 72 4
45 72 4
46 72 2
47 72 6
48 72 8
49 72 3
50 72 5
51 72 5
52 72 7
53 72 1
55 72 2
56 72 4
57 72 2
58 72 6
59 72 3
60 72 3
61 72 5
62 72 3
63 72 11
64 72 12
65 72 5
66 72 6
67 72 13
68 72 33
69 72 71
70 72 66
71 72 126
72 72 143
18 73 1
19 73 1
20 73 2
21 73 2
22 73 1
25 73 2
27 73 1
28 73 2
31 73 3
32 73 1
33 73 3
34 73 1
35 73 1
36 73 3
37 73 2
38 73 4
39 73 5
40 73 3
41 73 6
42 73 4
43 73 3
44 73 7
45 73 7
46 73 8
47 73 2
48 73 5
49 73 9
50 73 3
51 73 2
52 73 5
53 73 1
56 73 6
57 73 3
58 73 3
59 73 2
60 73 5
61 73 7
62 73 2
63 73 12
64 73 6
65 73 7
66 73 11
67 73 7
68 73 17
69 73 36
70 73 35
71 73 45
72 73 113
73 73 133
16 74 2
19 74 2
23 74 2
24 74 1
27 74 3
28 74 3
29 74 4
30 74 1
31 74 3
32 74 2
33 74 2
35 74 1
36 74 3
37 74 1
38 74 3
39 74 4
40 74 1
41 74 5
42 74 3
43 74 3
44 74 5
45 74 6
46 74 5
47 74 6
48 74 1
49 74 2
50 74 3
51 74 4
55 74 4
56 74 2
57 74 3
58 74 6
59 74 4
60 74 6
61 74 3
62 74 2
64 74 6
65 74 8
66 74 7
67 74 13
68 74 24
69 74 25
70 74 44
71 74 48
72 74 74
73 74 98
74 74 108
12 75 1
15 75 1
16 75 1
18 75 2
19 75 1
20 75 1
21 75 1
24 75 2
26 75 2
27 75 2
28 75 5
29 75 1
30 75 2
31 75 1
32 75 1
33 75 1
34 75 1
35 75 1
37 75 2
38 75 3
39 75 5
40 75 3
42 75 8
43 75 5
44 75 5
45 75 2
46 75 6
47 75 2
48 75 6
49 75 6
50 75 2
51 75 4
52 75 4
55 75 2
56 75 7
57 75 4
58 75 4
59 75 2
60 75 4
61 75 1
62 75 5
63 75 4
64 75 3
65 75 3
66 75 10
67 75 8
68 75 18
69 75 30
70 75 33
71 75 28
72 75 39
73 75 55
74 75 105
75 75 181
18 76 1
19 76 1
24 76 1
26 76 1
27 76 1
29 76 1
31 76 3
32 76 2
33 76 1
34 76 1
36 76 1
37 76 3
38 76 5
39 76 2
40 76 2
41 76 2
42 76 4
43 76 5
44 76 2
45 76 4
47 76 4
48 76 4
49 76 4
50 76 3
51 76 3
52 76 2
55 76 4
56 76 2
57 76 5
58 76 3
59 76 1
60 76 4
61 76 3
62 76 9
63 76 2
64 76 2
65 76 2
66 76 6
67 76 5
68 76 15
69 76 24
70 76 25
71 76 22
72 76 32
73 76 40
74 76 40
75 76 102
76 76 149
18 77 1
20 77 2
22 77 1
23 77 1
24 77 2
26 77 1
27 77 1
28 77 2
29 77 1
30 77 2
31 77 2
33 77 2
34 77 2
35 77 2
36 77 4
37 77 2
38 77 3
39 77 1
40 77 3
41 77 1
43 77 2
44 77 3
45 77 2
46 77 1
47 77 4
48 77 2
49 77 7
50 77 3
51 77 6
52 77 3
55 77 1
57 77 1
58 77 2
59 77 2
60 77 1
61 77 3
62 77 3
63 77 3
64 77 4
65 77 3
66 77 9
67 77 7
68 77 9
69 77 23
70 77 14
71 77 19
72 77 26
73 77 27
74 77 44
75 77 48
76 77 110
77 77 141
16 78 1
20 78 1
33 78 1
34 78 1
35 78 1
36 78 3
37 78 2
39 78 1
41 78 2
42 78 1
43 78 1
44 78 3
45 78 1
46 78 2
47 78 1
48 78 4
49 78 2
50 78 3
51 78 5
52 78 3
53 78 2
56 78 2
57 78 1
58 78 1
59 78 2
60 78 4
61 78 2
62 78 4
63 78 2
64 78 5
65 78 1
66 78 2
67 78 2
68 78 5
69 78 14
70 78 8
71 78 8
72 78 10
73 78 10
74 78 18
75 78 30
76 78 28
77 78 49
78 78 131
19 79 1
28 79 1
29 79 1
32 79 1
36 79 4
38 79 1
39 79 1
40 79 1
41 79 2
42 79 3
44 79 3
45 79 5
46 79 1
47 79 1
48 79 3
49 79 1
50 79 4
51 79 3
52 79 2
55 79 2
56 79 1
57 79 2
58 79 4
59 79 3
60 79 2
61 79 2
62 79 3
63 79 2
64 79 4
65 79 5
66 79 1
67 79 5
68 79 2
69 79 9
70 79 6
71 79 9
72 79 9
73 79 10
74 79 9
75 79 18
76 79 17
77 79 27
78 79 99
79 79 103
20 80 2
23 80 1
24 80 1
25 80 1
26 80 1
27 80 1
31 80 1
32 80 1
36 80 1
38 80 1
40 80 1
41 80 2
42 80 2
43 80 3
44 80 1
45 80 2
46 80 1
47 80 1
48 80 1
50 80 2
51 80 3
52 80 4
55 80 1
56 80 1
58 80 3
59 80 2
60 80 2
61 80 2
63 80 3
64 80 6
65 80 5
66 80 7
67 80 7
68 80 3
69 80 6
70 80 4
71 80 16
72 80 11
73 80 8
74 80 8
75 80 15
76 80 14
77 80 28
78 80 51
79 80 77
80 80 100
15 81 1
24 81 1
29 81 1
30 81 2
33 81 1
34 81 1
36 81 2
37 81 1
41 81 3
43 81 1
44 81 1
45 81 1
46 81 2
48 81 4
49 81 2
52 81 2
53 81 1
55 81 1
56 81 3
57 81 1
58 81 2
59 81 1
60 81 3
61 81 2
62 81 2
63 81 2
64 81 3
65 81 1
66 81 5
68 81 6
69 81 8
70 81 4
71 81 8
72 81 5
73 81 5
74 81 5
75 81 7
76 81 9
77 81 19
78 81 27
79 81 43
80 81 58
81 81 87
11 82 1
27 82 1
32 82 1
36 82 2
37 82 1
41 82 2
43 82 1
44 82 1
48 82 1
49 82 3
50 82 2
51 82 2
52 82 2
53 82 1
56 82 3
57 82 3
58 82 3
59 82 2
60 82 2
61 82 3
62 82 6
63 82 3
64 82 2
65 82 4
66 82 3
67 82 6
68 82 9
69 82 10
70 82 8
71 82 10
72 82 8
73 82 10
74 82 10
75 82 8
76 82 10
77 82 32
78 82 38
79 82 27
80 82 29
81 82 79
82 82 127
37 83 2
38 83 1
39 83 1
40 83 1
41 83 1
42 83 2
43 83 1
44 83 1
45 83 1
47 83 1
48 83 1
49 83 4
51 83 1
53 83 2
56 83 3
58 83 5
59 83 5
60 83 3
61 83 2
62 83 3
63 83 3
64 83 2
65 83 2
66 83 2
67 83 3
68 83 3
69 83 7
70 83 2
71 83 4
72 83 4
73 83 2
74 83 7
75 83 6
76 83 12
77 83 12
78 83 25
79 83 23
80 83 17
81 83 24
82 83 83
83 83 78
23 84 1
36 84 1
42 84 1
44 84 1
45 84 1
49 84 1
52 84 3
53 84 4
55 84 1
56 84 4
57 84 4
58 84 3
59 84 1
60 84 2
61 84 1
62 84 2
63 84 1
64 84 3
65 84 2
66 84 2
67 84 2
68 84 2
69 84 5
70 84 2
71 84 5
72 84 6
73 84 6
74 84 5
75 84 6
76 84 2
77 84 7
78 84 19
79 84 17
80 84 18
81 84 32
82 84 35
83 84 45
84 84 67
27 85 1
31 85 1
35 85 1
36 85 1
40 85 1
47 85 1
49 85 2
51 85 2
52 85 1
53 85 1
55 85 1
56 85 2
57 85 2
59 85 3
60 85 5
61 85 1
63 85 1
64 85 2
65 85 2
66 85 1
67 85 3
68 85 3
69 85 6
70 85 4
71 85 7
72 85 2
74 85 4
75 85 1
76 85 9
77 85 6
78 85 11
79 85 10
80 85 9
81 85 9
82 85 18
83 85 25
84 85 42
85 85 41
32 86 3
35 86 1
42 86 1
46 86 1
47 86 2
48 86 1
51 86 1
52 86 2
53 86 1
56 86 2
59 86 3
61 86 2
62 86 3
63 86 2
64 86 3
65 86 1
66 86 2
67 86 1
68 86 2
69 86 3
70 86 2
71 86 3
74 86 4
75 86 4
76 86 8
77 86 3
78 86 15
79 86 15
80 86 8
81 86 14
82 86 19
83 86 11
84 86 22
85 86 33
86 86 47
19 87 1
27 87 1
35 87 1
38 87 1
42 87 1
47 87 1
48 87 1
50 87 1
51 87 2
52 87 1
53 87 4
55 87 1
56 87 2
58 87 3
59 87 2
60 87 2
61 87 2
62 87 2
63 87 2
64 87 4
66 87 3
67 87 1
68 87 1
69 87 2
70 87 1
71 87 2
72 87 4
73 87 2
74 87 2
75 87 2
76 87 2
77 87 9
78 87 19
79 87 9
80 87 6
81 87 9
82 87 16
83 87 16
84 87 27
85 87 24
86 87 32
87 87 74
19 88 1
31 88 1
36 88 1
38 88 1
43 88 2
48 88 1
49 88 1
52 88 2
53 88 1
55 88 1
56 88 1
57 88 2
58 88 3
59 88 4
61 88 1
62 88 2
63 88 1
64 88 2
66 88 3
67 88 3
68 88 4
70 88 2
73 88 3
74 88 2
76 88 4
77 88 9
78 88 24
79 88 7
80 88 9
81 88 11
82 88 14
83 88 12
84 88 9
85 88 25
86 88 17
87 88 78
88 88 87
18 89 1
24 89 1
31 89 1
32 89 1
33 89 1
38 89 2
39 89 1
42 89 1
47 89 1
50 89 4
52 89 1
53 89 3
55 89 4
56 89 4
57 89 2
58 89 6
59 89 3
60 89 3
62 89 2
63 89 1
64 89 1
65 89 2
67 89 2
68 89 2
69 89 6
70 89 3
72 89 4
73 89 2
74 89 3
75 89 2
76 89 7
77 89 6
78 89 8
79 89 8
80 89 9
81 89 15
82 89 11
83 89 14
84 89 10
85 89 7
86 89 22
87 89 27
88 89 61
89 89 56
22 90 2
30 90 1
32 90 1
35 90 1
37 90 1
39 90 1
41 90 1
42 90 2
45 90 1
46 90 2
47 90 1
48 90 1
50 90 2
52 90 1
53 90 2
55 90 2
56 90 2
57 90 2
58 90 3
59 90 2
60 90 2
61 90 4
62 90 1
63 90 1
64 90 2
65 90 1
66 90 1
67 90 1
68 90 3
69 90 1
70 90 1
71 90 6
72 90 3
75 90 2
76 90 5
77 90 5
78 90 16
79 90 7
80 90 12
81 90 7
82 90 12
83 90 16
84 90 18
85 90 18
86 90 18
87 90 20
88 90 39
89 90 47
90 90 67
17 91 1
18 91 1
23 91 1
26 91 1
30 91 2
35 91 1
36 91 1
40 91 1
41 91 2
44 91 1
46 91 2
48 91 1
49 91 2
52 91 3
53 91 4
56 91 2
57 91 3
58 91 1
60 91 2
61 91 3
62 91 3
63 91 1
64 91 2
65 91 5
66 91 4
67 91 2
68 91 3
69 91 2
70 91 5
71 91 1
72 91 3
73 91 2
74 91 1
75 91 4
76 91 2
77 91 6
78 91 19
79 91 11
80 91 13
81 91 10
82 91 16
83 91 13
84 91 11
85 91 18
86 91 17
87 91 10
88 91 33
89 91 32
90 91 59
91 91 88
22 92 1
28 92 1
33 92 1
37 92 1
40 92 1
43 92 2
45 92 2
46 92 1
47 92 1
48 92 1
49 92 2
50 92 1
51 92 1
53 92 4
59 92 2
60 92 1
61 92 4
62 92 5
63 92 1
64 92 1
65 92 1
66 92 1
67 92 2
68 92 3
69 92 5
70 92 3
71 92 2
72 92 2
73 92 2
74 92 7
75 92 1
76 92 3
77 92 7
78 92 16
79 92 7
80 92 7
81 92 8
82 92 14
83 92 10
84 92 18
85 92 15
86 92 13
87 92 16
88 92 20
89 92 18
90 92 30
91 92 62
92 92 86
31 93 1
34 93 1
39 93 2
40 93 1
41 93 2
44 93 1
47 93 1
49 93 1
51 93 1
52 93 2
53 93 3
56 93 2
57 93 1
58 93 1
62 93 2
63 93 1
64 93 2
65 93 3
66 93 1
67 93 3
68 93 3
69 93 5
70 93 1
73 93 3
74 93 5
75 93 3
76 93 8
77 93 10
78 93 14
79 93 12
80 93 10
81 93 14
82 93 11
83 93 11
84 93 11
85 93 9
86 93 17
87 93 20
88 93 13
89 93 11
90 93 20
91 93 29
92 93 64
93 93 87
15 94 1
24 94 1
25 94 1
26 94 1
37 94 1
39 94 2
40 94 1
41 94 3
42 94 1
44 94 2
45 94 1
47 94 1
49 94 1
51 94 1
52 94 2
53 94 2
55 94 1
56 94 1
58 94 5
59 94 3
60 94 2
62 94 3
63 94 2
64 94 2
65 94 2
67 94 2
68 94 4
69 94 1
71 94 4
72 94 2
73 94 2
74 94 1
75 94 3
77 94 4
78 94 15
79 94 8
80 94 6
81 94 6
82 94 10
83 94 8
84 94 8
85 94 11
86 94 7
87 94 6
88 94 11
89 94 15
90 94 11
91 94 23
92 94 31
93 94 71
94 94 65
15 95 1
20 95 1
22 95 1
25 95 2
38 95 2
40 95 1
42 95 1
43 95 1
50 95 2
52 95 2
53 95 2
55 95 1
56 95 3
57 95 2
58 95 5
59 95 1
60 95 5
62 95 1
63 95 1
65 95 1
66 95 3
68 95 3
69 95 2
70 95 2
71 95 2
72 95 2
73 95 1
74 95 2
75 95 4
76 95 5
77 95 5
78 95 15
79 95 8
80 95 6
81 95 8
82 95 9
83 95 9
84 95 10
85 95 8
86 95 9
87 95 15
88 95 20
89 95 11
90 95 17
91 95 27
92 95 26
93 95 39
94 95 56
95 95 74
35 96 1
38 96 1
41 96 1
42 96 1
45 96 1
47 96 2
48 96 1
50 96 1
52 96 4
53 96 1
55 96 1
57 96 2
58 96 2
61 96 1
63 96 1
65 96 1
66 96 2
68 96 1
69 96 2
70 96 2
71 96 1
74 96 1
75 96 1
77 96 5
78 96 1
79 96 2
80 96 1
81 96 2
82 96 6
83 96 3
84 96 4
85 96 6
86 96 9
87 96 7
88 96 8
89 96 8
90 96 6
91 96 11
92 96 12
93 96 5
94 96 16
95 96 37
96 96 20
16 97 1
17 97 1
23 97 1
27 97 1
39 97 1
44 97 1
48 97 1
49 97 1
51 97 1
52 97 2
53 97 1
55 97 2
56 97 1
58 97 2
60 97 3
61 97 1
62 97 1
63 97 1
64 97 2
67 97 1
71 97 2
72 97 1
74 97 1
76 97 1
77 97 1
78 97 4
79 97 4
80 97 4
81 97 3
82 97 6
83 97 1
84 97 10
85 97 10
86 97 8
87 97 13
88 97 12
89 97 4
90 97 9
91 97 10
92 97 9
93 97 10
94 97 13
95 97 22
96 97 33
97 97 44
22 98 1
42 98 1
43 98 2
47 98 1
49 98 1
52 98 2
53 98 2
55 98 1
56 98 1
57 98 1
58 98 2
59 98 1
60 98 2
64 98 1
67 98 1
68 98 2
69 98 2
70 98 2
71 98 2
75 98 1
76 98 1
77 98 1
78 98 8
79 98 4
80 98 6
81 98 1
82 98 3
83 98 9
84 98 8
85 98 9
86 98 8
87 98 10
88 98 7
89 98 8
90 98 9
91 98 15
92 98 8
93 98 12
94 98 8
95 98 13
96 98 24
97 98 34
98 98 50
22 99 1
25 99 1
44 99 1
47 99 2
49 99 1
50 99 1
51 99 1
52 99 1
56 99 1
57 99 3
58 99 2
59 99 2
65 99 2
66 99 2
67 99 3
68 99 3
69 99 1
71 99 2
72 99 2
73 99 1
77 99 7
78 99 6
79 99 4
80 99 4
81 99 3
82 99 9
83 99 10
84 99 10
85 99 4
86 99 5
87 99 9
88 99 14
89 99 10
90 99 13
91 99 10
92 99 13
93 99 20
94 99 7
95 99 19
96 99 10
97 99 20
98 99 38
99 99 62
23 100 1
39 100 1
44 100 1
46 100 1
49 100 1
52 100 1
55 100 3
56 100 4
57 100 1
58 100 5
61 100 1
63 100 1
64 100 1
66 100 1
67 100 2
69 100 1
71 100 2
74 100 1
75 100 1
76 100 3
77 100 1
78 100 3
79 100 5
80 100 6
81 100 2
82 100 2
83 100 1
84 100 7
85 100 8
86 100 7
87 100 10
88 100 4
89 100 6
90 100 7
91 100 11
92 100 9
93 100 7
94 100 12
95 100 16
96 100 14
97 100 13
98 100 17
99 100 42
100 100 53
24 101 1
27 101 1
40 101 1
52 101 3
55 101 1
56 101 1
57 101 1
60 101 1
61 101 1
66 101 2
69 101 1
71 101 2
75 101 1
77 101 1
78 101 6
79 101 4
80 101 4
81 101 3
82 101 4
83 101 4
84 101 4
85 101 6
86 101 5
87 101 8
88 101 7
89 101 4
90 101 4
91 101 6
92 101 7
93 101 3
94 101 13
95 101 9
96 101 9
97 101 9
98 101 5
99 101 10
100 101 41
101 101 31
17 102 1
47 102 2
51 102 1
53 102 3
55 102 1
56 102 1
57 102 1
58 102 1
59 102 2
60 102 2
64 102 1
66 102 1
67 102 2
69 102 1
70 102 2
71 102 1
76 102 1
77 102 3
78 102 6
79 102 4
80 102 3
81 102 2
82 102 2
83 102 5
84 102 6
85 102 5
86 102 7
87 102 3
88 102 8
89 102 5
90 102 8
91 102 12
92 102 6
93 102 10
94 102 7
95 102 12
96 102 15
97 102 9
98 102 18
99 102 17
100 102 31
101 102 25
102 102 41
24 103 1
27 103 1
28 103 1
37 103 1
40 103 2
43 103 1
44 103 1
49 103 2
54 103 1
56 103 3
58 103 1
59 103 1
61 103 2
62 103 1
65 103 2
66 103 1
68 103 1
69 103 1
70 103 2
72 103 1
73 103 1
74 103 1
75 103 1
76 103 2
77 103 4
78 103 6
79 103 5
80 103 6
81 103 2
82 103 8
83 103 5
84 103 8
85 103 5
86 103 7
87 103 11
88 103 4
89 103 4
90 103 6
91 103 9
92 103 3
93 103 8
94 103 6
95 103 17
96 103 8
97 103 12
98 103 16
99 103 16
100 103 17
101 103 18
102 103 37
103 103 49
16 104 1
26 104 1
31 104 1
32 104 1
35 104 1
42 104 1
43 104 1
53 104 1
55 104 1
57 104 1
58 104 1
59 104 3
60 104 4
63 104 2
64 104 2
68 104 1
69 104 6
72 104 1
75 104 1
77 104 1
78 104 4
79 104 4
80 104 3
81 104 5
82 104 2
83 104 5
84 104 6
85 104 6
86 104 8
87 104 3
88 104 7
89 104 7
90 104 6
91 104 13
92 104 7
93 104 6
94 104 6
95 104 14
96 104 5
97 104 12
98 104 15
99 104 13
100 104 20
101 104 13
102 104 16
103 104 35
104 104 52
19 105 1
27 105 1
28 105 2
29 105 1
31 105 1
38 105 1
40 105 1
49 105 2
51 105 3
53 105 3
56 105 3
59 105 1
61 105 2
63 105 1
64 105 1
66 105 2
67 105 1
68 105 1
69 105 1
70 105 2
71 105 1
72 105 1
75 105 3
76 105 5
77 105 4
78 105 7
79 105 3
80 105 7
81 105 4
82 105 4
83 105 13
84 105 10
85 105 9
86 105 13
87 105 12
88 105 15
89 105 7
90 105 15
91 105 7
92 105 9
93 105 22
94 105 13
95 105 17
96 105 9
97 105 15
98 105 14
99 105 10
100 105 13
101 105 15
102 105 26
103 105 38
104 105 42
105 105 98
21 106 1
23 106 1
29 106 2
43 106 1
47 106 1
53 106 1
55 106 2
56 106 4
58 106 1
59 106 1
60 106 4
64 106 1
65 106 1
66 106 1
67 106 2
68 106 1
69 106 2
71 106 1
73 106 1
74 106 1
75 106 1
76 106 1
77 106 1
78 106 10
79 106 2
80 106 1
81 106 3
82 106 3
83 106 4
84 106 5
85 106 4
86 106 5
87 106 16
88 106 15
89 106 9
90 106 5
91 106 7
92 106 10
93 106 18
94 106 9
95 106 17
96 106 14
97 106 16
98 106 9
99 106 13
100 106 7
101 106 15
102 106 24
103 106 27
104 106 28
105 106 58
106 106 67
17 107 1
29 107 1
32 107 1
34 107 1
35 107 1
41 107 1
42 107 1
47 107 1
48 107 1
50 107 2
52 107 2
53 107 1
55 107 1
57 107 2
58 107 6
62 107 1
63 107 1
64 107 2
65 107 2
66 107 2
67 107 1
68 107 2
70 107 1
72 107 2
75 107 1
76 107 1
77 107 2
78 107 3
79 107 2
80 107 4
81 107 3
82 107 7
83 107 5
84 107 10
85 107 10
86 107 7
87 107 14
88 107 9
89 107 9
90 107 9
91 107 7
92 107 11
93 107 14
94 107 8
95 107 19
96 107 6
97 107 8
98 107 8
99 107 17
100 107 9
101 107 6
102 107 17
103 107 16
104 107 18
105 107 35
106 107 47
107 107 77
27 108 1
30 108 2
31 108 1
40 108 3
42 108 1
48 108 2
49 108 2
50 108 2
51 108 1
52 108 3
53 108 4
55 108 1
56 108 2
57 108 1
59 108 3
60 108 1
62 108 3
63 108 2
64 108 3
66 108 1
67 108 2
68 108 2
70 108 1
71 108 3
72 108 2
75 108 4
76 108 4
77 108 5
78 108 14
79 108 5
80 108 5
81 108 10
82 108 10
83 108 4
84 108 9
85 108 7
86 108 4
87 108 14
88 108 6
89 108 8
90 108 12
91 108 11
92 108 7
93 108 14
94 108 13
95 108 13
96 108 7
97 108 19
98 108 13
99 108 16
100 108 12
101 108 11
102 108 9
103 108 20
104 108 10
105 108 24
106 108 37
107 108 50
108 108 75
23 109 1
33 109 1
38 109 1
41 109 1
42 109 1
43 109 1
49 109 1
51 109 1
52 109 1
53 109 3
55 109 1
56 109 2
57 109 2
58 109 2
59 109 3
60 109 2
61 109 1
63 109 1
64 109 1
65 109 1
66 109 2
68 109 4
69 109 2
70 109 1
71 109 1
72 109 1
73 109 1
74 109 2
75 109 4
76 109 4
77 109 3
78 109 9
79 109 4
80 109 5
81 109 4
82 109 9
83 109 8
84 109 9
85 109 4
86 109 8
87 109 6
88 109 5
89 109 7
90 109 7
91 109 2
92 109 10
93 109 15
94 109 9
95 109 9
96 109 2
97 109 15
98 109 12
99 109 6
100 109 7
101 109 4
102 109 16
103 109 14
104 109 11
105 109 26
106 109 16
107 109 20
108 109 60
109 109 65
17 110 1
19 110 1
35 110 1
39 110 1
42 110 1
44 110 1
45 110 1
48 110 1
52 110 2
55 110 1
57 110 1
58 110 1
59 110 2
61 110 1
62 110 2
63 110 1
65 110 1
67 110 2
69 110 3
71 110 4
72 110 1
74 110 3
76 110 7
77 110 2
78 110 10
79 110 2
80 110 7
81 110 10
82 110 6
83 110 8
84 110 4
85 110 7
86 110 3
87 110 8
88 110 8
89 110 9
90 110 6
91 110 8
92 110 14
93 110 17
94 110 5
95 110 13
96 110 6
97 110 7
98 110 8
99 110 5
100 110 6
101 110 7
102 110 7
103 110 9
104 110 6
105 110 16
106 110 8
107 110 20
108 110 26
109 110 62
110 110 42
24 111 2
29 111 1
31 111 2
34 111 1
43 111 1
44 111 1
47 111 1
55 111 4
56 111 2
57 111 2
58 111 1
59 111 2
61 111 1
63 111 1
64 111 1
65 111 2
66 111 1
67 111 2
68 111 3
69 111 3
70 111 4
72 111 1
73 111 2
74 111 1
76 111 2
77 111 2
78 111 8
79 111 5
80 111 3
81 111 5
82 111 11
83 111 5
84 111 7
85 111 4
86 111 7
87 111 7
88 111 6
89 111 9
90 111 11
91 111 11
92 111 9
93 111 13
94 111 6
95 111 11
96 111 4
97 111 4
98 111 8
99 111 10
100 111 13
101 111 5
102 111 15
103 111 13
104 111 6
105 111 15
106 111 9
107 111 12
108 111 23
109 111 28
110 111 51
111 111 74
16 112 1
18 112 1
20 112 1
24 112 1
41 112 1
47 112 1
49 112 2
51 112 1
52 112 2
53 112 3
55 112 3
56 112 1
58 112 1
59 112 1
60 112 1
61 112 1
62 112 3
63 112 2
64 112 1
65 112 2
66 112 1
67 112 1
69 112 3
70 112 1
71 112 2
72 112 1
73 112 3
74 112 1
75 112 6
76 112 2
77 112 4
78 112 8
79 112 4
80 112 5
81 112 4
82 112 8
83 112 10
84 112 5
85 112 1
86 112 5
87 112 3
88 112 6
89 112 7
90 112 8
91 112 7
92 112 9
93 112 7
94 112 4
95 112 10
96 112 8
97 112 4
98 112 8
99 112 9
100 112 10
101 112 9
102 112 10
103 112 8
104 112 6
105 112 13
106 112 8
107 112 19
108 112 15
109 112 28
110 112 27
111 112 56
112 112 71
17 113 3
19 113 1
25 113 2
27 113 1
32 113 1
37 113 2
38 113 1
40 113 2
42 113 1
45 113 1
48 113 1
49 113 1
51 113 1
52 113 1
53 113 2
55 113 2
57 113 2
59 113 1
60 113 3
61 113 2
62 113 5
64 113 2
66 113 3
67 113 2
68 113 2
69 113 2
71 113 2
72 113 2
73 113 3
75 113 1
76 113 4
77 113 8
78 113 6
79 113 10
80 113 3
81 113 5
82 113 15
83 113 4
84 113 4
85 113 5
86 113 4
87 113 5
88 113 7
89 113 3
90 113 5
91 113 8
92 113 10
93 113 5
94 113 5
95 113 4
96 113 4
97 113 5
98 113 4
99 113 2
100 113 5
101 113 3
102 113 7
103 113 8
104 113 6
105 113 10
106 113 8
107 113 12
108 113 19
109 113 22
110 113 19
111 113 35
112 113 66
113 113 73
21 114 1
29 114 1
31 114 1
33 114 2
34 114 1
36 114 2
40 114 1
45 114 1
47 114 1
51 114 3
52 114 1
53 114 1
55 114 1
56 114 2
60 114 4
61 114 5
62 114 4
63 114 4
64 114 1
65 114 3
67 114 1
68 114 2
69 114 2
70 114 1
71 114 2
72 114 2
73 114 2
74 114 6
75 114 3
76 114 1
77 114 9
78 114 13
79 114 3
80 114 5
81 114 4
82 114 2
83 114 7
84 114 7
85 114 7
86 114 5
87 114 8
88 114 4
89 114 4
90 114 9
91 114 9
92 114 11
93 114 13
94 114 9
95 114 7
96 114 4
97 114 7
98 114 6
99 114 5
100 114 2
101 114 4
102 114 7
103 114 9
104 114 8
105 114 9
106 114 14
107 114 10
108 114 18
109 114 14
110 114 32
111 114 14
112 114 39
113 114 70
114 114 74
12 115 1
20 115 1
35 115 1
36 115 1
39 115 2
42 115 2
43 115 2
44 115 1
46 115 2
47 115 1
48 115 2
50 115 1
51 115 2
52 115 1
53 115 1
56 115 4
57 115 2
58 115 3
59 115 5
61 115 3
62 115 1
63 115 5
64 115 3
65 115 2
67 115 3
68 115 2
69 115 5
70 115 4
71 115 4
72 115 3
73 115 5
74 115 3
75 115 5
76 115 8
77 115 5
78 115 13
79 115 9
80 115 1
81 115 9
82 115 13
83 115 6
84 115 7
85 115 7
86 115 4
87 115 6
88 115 7
89 115 3
90 115 5
91 115 12
92 115 11
93 115 12
94 115 4
95 115 9
96 115 3
97 115 3
98 115 2
99 115 4
100 115 4
101 115 4
102 115 5
103 115 3
104 115 4
105 115 13
106 115 4
107 115 15
108 115 14
109 115 14
110 115 25
111 115 31
112 115 22
113 115 41
114 115 75
115 115 111
16 116 2
22 116 2
23 116 3
26 116 1
31 116 3
35 116 3
36 116 1
41 116 1
43 116 1
44 116 1
45 116 1
47 116 1
48 116 2
49 116 4
50 116 2
51 116 1
52 116 1
53 116 1
56 116 1
58 116 3
59 116 1
60 116 2
62 116 2
63 116 4
65 116 3
66 116 4
67 116 1
68 116 3
69 116 3
70 116 7
71 116 4
72 116 4
73 116 4
74 116 5
75 116 6
76 116 7
77 116 10
78 116 12
79 116 13
80 116 7
81 116 4
82 116 9
83 116 7
84 116 3
85 116 2
86 116 5
87 116 4
88 116 5
89 116 11
90 116 3
91 116 7
92 116 10
93 116 14
94 116 7
95 116 7
96 116 4
97 116 5
98 116 3
99 116 2
100 116 4
101 116 1
102 116 5
103 116 3
104 116 2
105 116 8
106 116 8
107 116 6
108 116 18
109 116 10
110 116 19
111 116 21
112 116 31
113 116 28
114 116 44
115 116 103
116 116 144
12 117 1
23 117 1
27 117 1
30 117 1
33 117 1
36 117 1
37 117 3
39 117 1
40 117 1
42 117 3
43 117 4
45 117 3
46 117 2
48 117 1
49 117 2
50 117 1
52 117 2
56 117 3
58 117 1
60 117 2
61 117 2
62 117 1
63 117 2
64 117 1
65 117 4
67 117 5
68 117 9
69 117 3
70 117 3
71 117 10
72 117 4
73 117 6
74 117 5
75 117 9
76 117 9
77 117 15
78 117 8
79 117 11
80 117 7
81 117 7
82 117 5
83 117 6
84 117 5
85 117 2
86 117 2
87 117 5
88 117 4
89 117 6
90 117 4
91 117 1
92 117 5
93 117 5
94 117 6
95 117 8
96 117 6
97 117 1
98 117 4
99 117 4
100 117 5
101 117 1
102 117 2
103 117 8
104 117 4
105 117 5
106 117 8
107 117 6
108 117 8
109 117 20
110 117 23
111 117 17
112 117 19
113 117 20
114 117 31
115 117 61
116 117 124
117 117 125
20 118 1
21 118 1
24 118 1
25 118 1
28 118 1
29 118 1
32 118 3
34 118 1
36 118 1
37 118 1
38 118 1
39 118 2
44 118 2
45 118 1
47 118 1
48 118 1
49 118 1
51 118 2
55 118 1
57 118 2
58 118 3
59 118 1
60 118 2
61 118 1
62 118 4
64 118 1
65 118 2
66 118 2
68 118 5
69 118 2
70 118 5
71 118 4
72 118 6
73 118 3
74 118 6
75 118 11
76 118 9
77 118 8
78 118 9
79 118 13
80 118 7
81 118 8
82 118 6
83 118 4
84 118 4
85 118 4
86 118 3
87 118 4
88 118 8
89 118 3
90 118 2
91 118 4
92 118 4
93 118 6
94 118 6
95 118 7
96 118 4
97 118 2
98 118 3
99 118 4
100 118 4
101 118 1
102 118 1
103 118 4
104 118 5
105 118 9
106 118 3
107 118 7
108 118 9
109 118 14
110 118 18
111 118 17
112 118 6
113 118 16
114 118 33
115 118 42
116 118 43
117 118 81
118 118 132
15 119 1
16 119 1
18 119 1
23 119 1
29 119 1
34 119 2
36 119 2
37 119 2
39 119 1
40 119 1
41 119 1
42 119 1
43 119 3
44 119 3
46 119 2
47 119 3
49 119 1
50 119 1
51 119 1
53 119 3
56 119 4
58 119 4
59 119 4
60 119 2
61 119 1
62 119 3
63 119 5
64 119 4
65 119 2
66 119 4
68 119 5
69 119 5
70 119 6
71 119 4
72 119 4
73 119 9
74 119 6
75 119 7
76 119 6
77 119 19
78 119 13
79 119 5
80 119 8
81 119 7
82 119 3
83 119 4
84 119 2
85 119 3
86 119 4
88 119 8
89 119 4
90 119 2
91 119 8
92 119 5
93 119 5
94 119 7
95 119 3
96 119 2
98 119 1
99 119 1
100 119 1
101 119 2
102 119 1
103 119 2
104 119 4
105 119 3
106 119 4
107 119 5
108 119 2
109 119 12
110 119 13
111 119 9
112 119 10
113 119 13
114 119 16
115 119 28
116 119 23
117 119 35
118 119 104
119 119 107
15 120 1
16 120 1
20 120 1
22 120 1
25 120 1
26 120 1
30 120 1
31 120 2
32 120 1
33 120 3
35 120 1
36 120 2
37 120 2
38 120 1
40 120 3
41 120 1
42 120 1
43 120 1
45 120 1
47 120 3
48 120 3
49 120 2
50 120 2
51 120 1
52 120 1
55 120 2
57 120 3
58 120 2
61 120 2
62 120 2
63 120 3
64 120 1
65 120 5
66 120 2
67 120 4
68 120 1
69 120 4
70 120 6
71 120 6
72 120 4
73 120 7
74 120 5
75 120 9
76 120 13
77 120 4
78 120 11
79 120 6
80 120 11
81 120 5
82 120 7
83 120 1
84 120 2
85 120 1
88 120 2
90 120 1
91 120 3
92 120 2
93 120 1
94 120 3
95 120 7
97 120 3
98 120 1
99 120 2
100 120 5
102 120 2
103 120 5
105 120 3
106 120 2
107 120 3
108 120 5
109 120 8
110 120 11
111 120 9
112 120 7
113 120 8
114 120 9
115 120 18
116 120 24
117 120 25
118 120 36
119 120 86
120 120 145
17 121 1
19 121 1
22 121 3
25 121 2
26 121 1
28 121 2
29 121 1
31 121 1
32 121 3
35 121 2
36 121 2
38 121 3
39 121 1
40 121 4
41 121 1
42 121 1
43 121 2
44 121 3
45 121 2
46 121 2
47 121 1
48 121 3
49 121 1
50 121 2
51 121 2
55 121 1
56 121 2
57 121 2
58 121 1
59 121 2
60 121 2
61 121 6
62 121 3
63 121 2
64 121 1
66 121 1
67 121 3
68 121 4
69 121 3
70 121 5
71 121 7
72 121 8
73 121 5
74 121 6
75 121 10
76 121 8
77 121 11
78 121 7
79 121 6
80 121 4
81 121 4
82 121 5
83 121 5
84 121 2
85 121 5
86 121 3
87 121 2
88 121 1
89 121 2
90 121 4
91 121 2
92 121 1
93 121 3
94 121 4
95 121 1
97 121 1
99 121 4
100 121 4
101 121 2
102 121 2
103 121 4
104 121 3
105 121 4
106 121 1
107 121 1
108 121 3
109 121 2
110 121 5
111 121 5
112 121 4
113 121 11
114 121 10
115 121 20
116 121 19
117 121 23
118 121 34
119 121 35
120 121 111
121 121 153
17 122 5
20 122 1
23 122 1
24 122 3
25 122 2
29 122 2
31 122 1
32 122 1
36 122 2
38 122 2
40 122 1
41 122 1
42 122 1
43 122 2
44 122 3
46 122 1
47 122 1
48 122 1
49 122 3
50 122 1
51 122 1
52 122 2
53 122 1
55 122 2
56 122 1
57 122 3
58 122 2
59 122 1
60 122 2
61 122 1
64 122 3
66 122 4
67 122 1
69 122 2
70 122 7
71 122 7
72 122 4
73 122 5
74 122 8
75 122 4
76 122 8
77 122 10
78 122 4
79 122 2
80 122 2
81 122 5
82 122 2
83 122 1
85 122 1
86 122 1
88 122 1
90 122 3
91 122 5
92 122 6
93 122 1
94 122 1
97 122 1
98 122 2
99 122 3
100 122 2
101 122 1
102 122 1
103 122 1
104 122 1
105 122 3
107 122 3
108 122 3
109 122 4
110 122 8
111 122 4
112 122 3
113 122 6
114 122 11
115 122 11
116 122 16
117 122 20
118 122 29
119 122 18
120 122 70
121 122 144
122 122 160
18 123 1
26 123 1
27 123 1
28 123 1
29 123 1
31 123 1
32 123 2
33 123 1
35 123 1
36 123 1
37 123 1
38 123 1
39 123 2
40 123 2
42 123 3
43 123 4
44 123 1
46 123 2
47 123 1
48 123 2
49 123 3
50 123 3
51 123 3
53 123 2
55 123 1
56 123 1
58 123 1
60 123 2
61 123 2
62 123 2
63 123 3
64 123 2
65 123 1
66 123 4
67 123 1
68 123 2
69 123 4
70 123 3
71 123 3
72 123 7
73 123 6
74 123 7
75 123 8
76 123 4
77 123 6
78 123 3
79 123 6
80 123 3
81 123 4
82 123 2
83 123 2
84 123 2
86 123 1
87 123 1
88 123 3
89 123 2
90 123 2
92 123 2
93 123 3
94 123 1
98 123 2
100 123 2
101 123 2
104 123 3
105 123 1
106 123 2
107 123 1
108 123 2
109 123 4
110 123 2
111 123 3
112 123 7
113 123 3
114 123 6
115 123 8
116 123 11
117 123 17
118 123 17
119 123 27
120 123 65
121 123 90
122 123 162
123 123 130
12 124 1
13 124 1
17 124 1
19 124 1
20 124 1
21 124 2
22 124 2
23 124 1
27 124 2
28 124 1
30 124 2
31 124 3
32 124 1
33 124 1
35 124 3
36 124 1
37 124 2
38 124 1
41 124 2
43 124 2
44 124 6
45 124 3
47 124 5
48 124 2
49 124 1
50 124 2
51 124 1
53 124 2
58 124 1
59 124 2
60 124 1
61 124 1
62 124 1
63 124 1
64 124 1
66 124 1
67 124 2
68 124 3
69 124 4
70 124 3
71 124 4
72 124 4
73 124 4
74 124 8
75 124 5
76 124 8
77 124 8
78 124 3
79 124 1
80 124 3
82 124 2
83 124 2
84 124 1
85 124 1
86 124 1
88 124 1
89 124 1
91 124 2
92 124 1
93 124 1
94 124 1
95 124 1
96 124 1
98 124 1
100 124 2
101 124 2
102 124 2
104 124 1
105 124 1
106 124 1
108 124 2
109 124 3
110 124 2
111 124 4
112 124 2
113 124 3
114 124 9
115 124 6
116 124 12
117 124 17
118 124 22
119 124 15
120 124 57
121 124 69
122 124 48
123 124 98
124 124 141
20 125 1
24 125 1
28 125 2
29 125 1
30 125 2
34 125 1
35 125 2
36 125 3
39 125 1
40 125 1
41 125 1
42 125 1
43 125 3
44 125 1
45 125 1
46 125 1
47 125 1
48 125 2
51 125 2
52 125 3
53 125 1
55 125 1
56 125 2
57 125 1
58 125 2
60 125 2
61 125 2
63 125 1
65 125 2
66 125 1
69 125 2
71 125 5
72 125 2
73 125 8
74 125 2
75 125 5
76 125 5
77 125 7
78 125 2
79 125 1
80 125 2
81 125 4
82 125 5
83 125 1
84 125 2
86 125 1
87 125 2
88 125 1
91 125 1
92 125 2
93 125 2
94 125 1
95 125 3
100 125 1
101 125 2
102 125 2
104 125 3
105 125 2
107 125 2
109 125 2
110 125 3
111 125 2
112 125 1
113 125 2
114 125 6
115 125 7
116 125 6
117 125 8
118 125 13
119 125 11
120 125 34
121 125 41
122 125 32
123 125 33
124 125 81
125 125 97
17 126 1
18 126 1
19 126 1
21 126 1
26 126 2
29 126 1
30 126 1
31 126 2
36 126 3
38 126 2
39 126 2
40 126 2
41 126 2
42 126 3
43 126 1
44 126 1
45 126 2
47 126 1
49 126 1
51 126 2
52 126 4
55 126 1
56 126 2
58 126 3
60 126 2
62 126 1
64 126 2
65 126 1
66 126 1
67 126 3
68 126 5
69 126 2
70 126 5
71 126 2
72 126 1
73 126 3
74 126 1
75 126 4
76 126 8
77 126 7
78 126 5
79 126 3
80 126 1
81 126 1
82 126 2
84 126 1
87 126 2
89 126 1
90 126 1
91 126 1
92 126 2
93 126 1
94 126 1
95 126 2
96 126 2
97 126 2
98 126 2
100 126 2
101 126 1
102 126 2
103 126 1
104 126 2
105 126 2
106 126 1
108 126 2
109 126 6
110 126 6
111 126 1
112 126 6
113 126 3
114 126 7
115 126 2
116 126 11
117 126 8
118 126 8
119 126 18
120 126 35
121 126 42
122 126 37
123 126 40
124 126 70
125 126 126
126 126 171
15 127 1
17 127 1
19 127 2
20 127 2
21 127 1
22 127 1
23 127 1
24 127 3
25 127 3
27 127 3
28 127 1
32 127 2
36 127 2
37 127 3
38 127 1
39 127 3
40 127 2
41 127 2
42 127 1
43 127 2
44 127 1
45 127 2
46 127 4
47 127 1
48 127 1
49 127 3
50 127 1
51 127 3
52 127 1
53 127 1
56 127 1
57 127 2
58 127 3
60 127 1
62 127 1
63 127 2
64 127 1
65 127 1
67 127 1
68 127 6
69 127 5
70 127 3
71 127 2
72 127 2
73 127 2
74 127 4
75 127 9
76 127 3
77 127 3
78 127 8
79 127 5
80 127 3
81 127 2
82 127 1
84 127 1
85 127 2
88 127 1
91 127 1
92 127 1
93 127 2
95 127 2
98 127 1
100 127 2
101 127 1
103 127 1
104 127 2
105 127 1
106 127 1
109 127 2
110 127 3
111 127 1
112 127 2
113 127 4
114 127 3
115 127 7
116 127 9
117 127 8
118 127 8
119 127 11
120 127 24
121 127 27
122 127 29
123 127 27
124 127 48
125 127 64
126 127 111
127 127 177
12 128 1
16 128 1
18 128 2
19 128 1
22 128 2
24 128 1
25 128 1
26 128 3
29 128 2
30 128 1
33 128 1
35 128 2
36 128 1
37 128 1
38 128 1
39 128 4
40 128 3
41 128 1
42 128 3
43 128 1
44 128 5
45 128 1
46 128 3
47 128 3
48 128 1
49 128 2
50 128 1
51 128 2
52 128 4
56 128 1
57 128 2
59 128 1
60 128 4
62 128 2
64 128 1
65 128 1
67 128 3
68 128 4
69 128 7
70 128 3
71 128 3
72 128 4
73 128 4
74 128 4
75 128 7
76 128 6
77 128 4
79 128 4
80 128 2
81 128 3
82 128 2
83 128 1
84 128 2
87 128 1
88 128 1
89 128 1
91 128 2
92 128 1
94 128 1
98 128 1
101 128 1
102 128 1
104 128 3
105 128 2
106 128 1
107 128 1
108 128 1
109 128 5
110 128 2
111 128 2
112 128 3
113 128 5
114 128 1
115 128 3
116 128 5
117 128 6
118 128 8
119 128 10
120 128 27
121 128 32
122 128 25
123 128 36
124 128 62
125 128 80
126 128 91
127 128 196
128 128 212
18 129 1
19 129 1
20 129 2
25 129 1
26 129 2
27 129 3
30 129 4
31 129 3
32 129 1
33 129 2
34 129 1
35 129 2
36 129 1
38 129 3
39 129 1
40 129 2
41 129 1
42 129 2
43 129 1
44 129 2
45 129 1
46 129 3
47 129 3
49 129 1
50 129 2
52 129 1
53 129 1
55 129 1
57 129 1
58 129 2
60 129 1
61 129 1
62 129 3
63 129 3
64 129 2
65 129 2
66 129 1
67 129 3
68 129 2
69 129 5
70 129 2
71 129 5
72 129 3
73 129 6
74 129 3
75 129 2
76 129 5
77 129 5
78 129 3
79 129 3
80 129 4
81 129 2
82 129 3
83 129 1
84 129 1
87 129 1
91 129 4
92 129 4
93 129 1
94 129 1
96 129 2
98 129 1
102 129 1
106 129 1
108 129 2
109 129 1
110 129 1
112 129 3
113 129 3
114 129 1
115 129 4
116 129 1
117 129 6
118 129 4
119 129 9
120 129 17
121 129 22
122 129 18
123 129 21
124 129 36
125 129 38
126 129 37
127 129 83
128 129 172
129 129 183
16 130 1
18 130 1
19 130 3
20 130 1
21 130 1
22 130 1
24 130 1
26 130 1
27 130 2
28 130 3
29 130 1
32 130 1
33 130 2
34 130 1
36 130 1
37 130 5
38 130 2
40 130 2
41 130 1
42 130 2
43 130 5
44 130 1
45 130 4
46 130 1
47 130 2
48 130 2
49 130 3
50 130 1
52 130 2
53 130 1
56 130 1
57 130 1
59 130 1
62 130 1
64 130 1
65 130 1
66 130 1
67 130 1
69 130 1
70 130 4
71 130 4
72 130 5
73 130 4
74 130 3
75 130 2
76 130 3
77 130 5
78 130 3
80 130 3
81 130 2
82 130 2
83 130 1
84 130 1
86 130 1
87 130 1
90 130 1
91 130 1
93 130 2
94 130 3
95 130 3
96 130 2
97 130 1
101 130 1
103 130 1
105 130 2
106 130 1
107 130 3
109 130 1
111 130 1
112 130 2
113 130 2
115 130 5
116 130 3
117 130 2
118 130 9
119 130 10
120 130 13
121 130 19
122 130 13
123 130 11
124 130 15
125 130 19
126 130 34
127 130 51
128 130 97
129 130 175
130 130 183
16 131 1
17 131 1
18 131 1
19 131 2
20 131 1
21 131 2
22 131 2
23 131 1
24 131 2
28 131 1
30 131 2
32 131 1
33 131 2
36 131 1
38 131 2
39 131 1
40 131 3
41 131 2
42 131 1
43 131 1
44 131 2
45 131 4
46 131 1
47 131 3
49 131 1
50 131 2
51 131 1
52 131 2
56 131 1
58 131 2
59 131 1
60 131 1
61 131 1
62 131 1
65 131 1
67 131 2
68 131 1
69 131 1
70 131 3
71 131 4
72 131 2
73 131 4
74 131 1
75 131 8
76 131 3
77 131 2
78 131 1
79 131 4
80 131 1
82 131 1
83 131 3
84 131 1
87 131 1
89 131 2
94 131 1
95 131 1
105 131 1
107 131 2
108 131 1
109 131 1
110 131 2
113 131 5
114 131 5
116 131 2
117 131 2
118 131 6
119 131 5
120 131 10
121 131 15
122 131 13
123 131 9
124 131 14
125 131 19
126 131 13
127 131 27
128 131 61
129 131 76
130 131 117
131 131 130
16 132 2
20 132 1
22 132 1
23 132 3
24 132 1
25 132 1
26 132 3
27 132 1
28 132 1
29 132 1
30 132 1
31 132 1
32 132 2
34 132 1
35 132 2
36 132 2
37 132 1
38 132 2
40 132 2
41 132 2
42 132 1
43 132 3
44 132 4
46 132 1
47 132 2
48 132 1
49 132 1
52 132 2
55 132 1
56 132 1
59 132 1
61 132 1
62 132 3
67 132 1
68 132 3
69 132 2
70 132 3
73 132 2
74 132 1
75 132 6
76 132 2
77 132 2
78 132 2
79 132 3
81 132 2
83 132 1
91 132 1
92 132 1
96 132 1
97 132 1
101 132 1
112 132 1
113 132 2
114 132 2
116 132 3
117 132 3
118 132 3
119 132 11
120 132 6
121 132 5
122 132 15
123 132 8
124 132 16
125 132 11
126 132 26
127 132 26
128 132 45
129 132 73
130 132 78
131 132 84
132 132 146
17 133 1
19 133 1
20 133 1
23 133 1
24 133 1
26 133 2
27 133 1
31 133 1
32 133 1
35 133 1
36 133 1
37 133 2
42 133 1
43 133 1
44 133 1
45 133 1
47 133 1
50 133 1
51 133 1
52 133 3
55 133 1
56 133 1
57 133 1
60 133 2
61 133 1
63 133 1
64 133 2
65 133 1
66 133 3
67 133 1
68 133 1
69 133 2
70 133 4
71 133 2
72 133 2
73 133 3
74 133 1
75 133 1
76 133 1
77 133 8
78 133 1
79 133 2
85 133 1
86 133 1
87 133 1
90 133 2
91 133 4
93 133 2
95 133 1
105 133 1
108 133 1
109 133 3
110 133 3
114 133 1
115 133 4
116 133 2
117 133 6
118 133 5
119 133 4
120 133 6
121 133 8
122 133 15
123 133 7
124 133 14
125 133 14
126 133 19
127 133 29
128 133 38
129 133 63
130 133 51
131 133 35
132 133 108
133 133 144
1 134 1
16 134 2
17 134 1
19 134 1
24 134 1
28 134 1
29 134 1
30 134 1
31 134 1
32 134 2
33 134 1
34 134 1
35 134 1
36 134 2
38 134 3
40 134 2
42 134 2
43 134 2
44 134 2
45 134 2
46 134 1
47 134 2
48 134 1
49 134 2
50 134 1
51 134 1
52 134 1
57 134 1
59 134 1
61 134 1
62 134 1
63 134 3
64 134 1
65 134 4
67 134 3
68 134 2
70 134 1
71 134 1
72 134 2
73 134 1
74 134 2
75 134 5
76 134 1
78 134 1
79 134 2
80 134 1
81 134 1
82 134 2
83 134 2
84 134 2
87 134 2
89 134 2
98 134 1
100 134 1
103 134 1
104 134 1
105 134 1
106 134 1
107 134 1
108 134 1
109 134 1
110 134 1
113 134 1
114 134 2
115 134 1
116 134 1
117 134 3
118 134 5
119 134 7
120 134 4
121 134 10
122 134 5
123 134 5
124 134 9
125 134 6
126 134 9
127 134 23
128 134 22
129 134 34
130 134 21
131 134 25
132 134 40
133 134 83
134 134 169
16 135 2
17 135 1
19 135 2
27 135 1
29 135 1
30 135 1
31 135 1
32 135 1
33 135 1
36 135 1
37 135 1
43 135 1
44 135 1
45 135 1
47 135 1
48 135 1
49 135 1
51 135 1
52 135 1
56 135 1
62 135 1
63 135 2
64 135 3
65 135 1
66 135 2
67 135 2
68 135 1
70 135 3
71 135 2
72 135 1
73 135 2
75 135 2
76 135 3
77 135 2
78 135 1
80 135 1
84 135 1
86 135 1
89 135 1
91 135 1
92 135 2
93 135 1
96 135 1
97 135 1
102 135 1
104 135 1
107 135 2
108 135 1
109 135 1
110 135 1
112 135 1
113 135 2
114 135 1
115 135 2
117 135 3
118 135 10
119 135 6
120 135 4
121 135 6
122 135 6
123 135 8
124 135 6
125 135 5
126 135 10
127 135 9
128 135 17
129 135 18
130 135 18
131 135 17
132 135 32
133 135 54
134 135 146
135 135 139
16 136 1
20 136 1
21 136 1
23 136 1
26 136 1
28 136 2
30 136 1
31 136 1
33 136 1
38 136 2
40 136 2
42 136 1
45 136 3
46 136 1
47 136 3
49 136 1
50 136 1
51 136 1
55 136 1
58 136 2
59 136 1
64 136 2
65 136 1
66 136 2
67 136 1
68 136 1
69 136 2
70 136 1
71 136 2
73 136 2
74 136 2
75 136 1
77 136 2
78 136 1
79 136 1
80 136 1
86 136 1
90 136 1
91 136 1
92 136 1
93 136 1
95 136 1
99 136 1
102 136 1
104 136 1
105 136 1
107 136 1
108 136 1
109 136 1
110 136 1
112 136 1
113 136 4
114 136 4
116 136 1
117 136 2
118 136 1
119 136 1
120 136 4
121 136 3
122 136 4
123 136 1
124 136 3
125 136 5
126 136 6
127 136 10
128 136 11
129 136 15
130 136 15
131 136 12
132 136 7
133 136 21
134 136 62
135 136 73
136 136 108
18 137 1
19 137 1
26 137 1
27 137 1
28 137 1
32 137 1
33 137 2
34 137 1
35 137 2
36 137 2
38 137 1
40 137 2
41 137 1
42 137 2
43 137 3
45 137 2
47 137 1
50 137 1
52 137 1
53 137 1
56 137 1
58 137 2
59 137 1
60 137 3
61 137 1
62 137 2
65 137 3
67 137 2
68 137 1
70 137 1
72 137 2
73 137 1
75 137 2
76 137 3
77 137 3
79 137 1
80 137 1
81 137 1
83 137 1
87 137 1
88 137 2
92 137 2
93 137 2
95 137 1
99 137 1
104 137 3
109 137 1
110 137 3
111 137 2
112 137 1
113 137 1
114 137 2
116 137 2
117 137 2
118 137 3
119 137 3
120 137 1
121 137 1
122 137 2
123 137 2
124 137 4
125 137 4
126 137 4
127 137 6
128 137 9
129 137 5
130 137 11
131 137 6
132 137 6
133 137 28
134 137 53
135 137 62
136 137 95
137 137 101
15 138 1
23 138 1
24 138 1
26 138 1
31 138 1
37 138 1
38 138 1
40 138 2
41 138 2
44 138 2
47 138 2
48 138 1
49 138 2
50 138 1
51 138 1
55 138 1
56 138 1
59 138 2
62 138 1
63 138 2
65 138 1
66 138 1
67 138 1
68 138 1
69 138 2
70 138 1
71 138 3
72 138 2
73 138 1
75 138 2
76 138 1
77 138 3
78 138 1
79 138 1
80 138 1
81 138 2
83 138 1
86 138 1
87 138 1
88 138 1
89 138 1
90 138 1
91 138 2
92 138 1
95 138 1
97 138 1
101 138 1
103 138 1
105 138 2
108 138 1
109 138 1
110 138 2
112 138 2
113 138 1
114 138 1
115 138 4
116 138 2
117 138 5
118 138 2
119 138 2
120 138 6
121 138 6
122 138 6
123 138 2
124 138 6
125 138 4
126 138 7
127 138 6
128 138 10
129 138 4
130 138 7
131 138 9
132 138 17
133 138 17
134 138 50
135 138 38
136 138 46
137 138 80
138 138 114
19 139 1
23 139 1
24 139 1
28 139 1
33 139 1
36 139 1
37 139 1
38 139 1
41 139 1
42 139 2
45 139 1
46 139 1
47 139 1
48 139 1
49 139 1
50 139 1
51 139 2
52 139 2
53 139 1
55 139 1
56 139 2
57 139 1
58 139 1
59 139 2
60 139 1
61 139 2
62 139 1
64 139 3
65 139 1
66 139 1
67 139 3
68 139 3
69 139 1
71 139 2
72 139 3
73 139 1
74 139 2
78 139 1
80 139 2
81 139 1
82 139 3
83 139 1
86 139 1
92 139 2
94 139 1
95 139 1
96 139 1
98 139 1
100 139 1
102 139 1
105 139 1
107 139 1
108 139 1
110 139 1
111 139 3
112 139 2
113 139 3
114 139 1
115 139 5
116 139 2
117 139 2
118 139 5
119 139 1
120 139 4
121 139 9
122 139 6
123 139 2
124 139 3
125 139 3
126 139 7
127 139 9
128 139 13
129 139 8
130 139 12
131 139 4
132 139 12
133 139 21
134 139 33
135 139 27
136 139 25
137 139 34
138 139 76
139 139 97
17 140 1
21 140 1
34 140 1
35 140 1
36 140 1
40 140 1
41 140 2
42 140 1
44 140 1
48 140 1
49 140 2
51 140 1
55 140 1
58 140 2
62 140 1
63 140 1
64 140 4
65 140 1
68 140 2
69 140 1
70 140 1
72 140 2
74 140 3
76 140 1
77 140 1
78 140 2
80 140 2
82 140 1
83 140 2
84 140 2
87 140 1
89 140 1
91 140 2
92 140 1
93 140 2
97 140 1
98 140 3
100 140 1
101 140 1
103 140 3
105 140 5
106 140 2
108 140 2
109 140 2
111 140 2
112 140 2
114 140 3
115 140 2
116 140 2
117 140 3
118 140 3
119 140 5
120 140 5
122 140 4
123 140 1
124 140 5
125 140 5
126 140 7
127 140 12
128 140 9
129 140 9
130 140 13
131 140 5
132 140 11
133 140 19
134 140 32
135 140 25
136 140 32
137 140 26
138 140 36
139 140 88
140 140 106
27 141 1
32 141 1
36 141 1
39 141 1
40 141 2
41 141 1
44 141 1
47 141 1
49 141 2
51 141 2
52 141 2
53 141 1
57 141 1
58 141 1
59 141 2
60 141 1
62 141 2
63 141 2
66 141 1
67 141 2
68 141 3
70 141 2
73 141 2
74 141 1
75 141 1
76 141 1
78 141 2
79 141 2
81 141 3
82 141 3
83 141 3
84 141 2
85 141 1
86 141 2
87 141 1
91 141 1
94 141 1
95 141 1
102 141 1
103 141 1
105 141 1
106 141 1
108 141 3
109 141 1
110 141 1
111 141 1
112 141 1
113 141 3
114 141 1
115 141 3
116 141 4
117 141 2
118 141 4
120 141 3
121 141 4
122 141 3
123 141 2
124 141 1
125 141 4
126 141 5
127 141 6
128 141 8
129 141 11
130 141 7
131 141 2
132 141 9
133 141 20
134 141 36
135 141 33
136 141 27
137 141 24
138 141 30
139 141 37
140 141 87
141 141 101
12 142 1
16 142 1
18 142 1
25 142 1
28 142 1
36 142 1
37 142 1
38 142 1
39 142 4
41 142 1
46 142 1
47 142 1
48 142 3
49 142 1
51 142 1
52 142 2
53 142 1
55 142 2
57 142 1
58 142 1
59 142 2
61 142 1
62 142 1
63 142 3
64 142 4
66 142 3
68 142 2
69 142 1
70 142 1
73 142 1
74 142 1
76 142 2
78 142 4
79 142 2
81 142 2
82 142 3
83 142 2
86 142 2
88 142 1
89 142 1
90 142 2
91 142 1
92 142 3
94 142 1
95 142 2
96 142 1
98 142 1
99 142 3
100 142 1
101 142 2
102 142 1
103 142 2
104 142 1
105 142 1
106 142 1
107 142 1
109 142 2
110 142 2
111 142 2
112 142 3
113 142 2
114 142 1
115 142 4
116 142 3
117 142 1
118 142 2
119 142 4
120 142 5
121 142 5
122 142 2
123 142 1
124 142 4
125 142 5
126 142 1
127 142 8
128 142 4
129 142 10
130 142 9
131 142 5
132 142 11
133 142 18
134 142 25
135 142 18
136 142 15
137 142 14
138 142 39
139 142 25
140 142 44
141 142 105
142 142 103
23 143 1
27 143 1
34 143 1
35 143 1
36 143 1
43 143 1
48 143 1
51 143 1
52 143 1
53 143 1
58 143 1
59 143 1
60 143 1
61 143 3
62 143 1
64 143 1
65 143 1
67 143 2
70 143 1
71 143 1
73 143 1
75 143 1
78 143 2
79 143 3
81 143 1
82 143 3
83 143 1
86 143 1
88 143 1
92 143 2
93 143 3
94 143 1
95 143 1
96 143 1
97 143 1
98 143 2
99 143 1
101 143 2
102 143 1
103 143 2
105 143 1
107 143 1
108 143 4
109 143 1
110 143 2
112 143 3
113 143 2
114 143 2
116 143 2
117 143 5
118 143 5
119 143 2
120 143 2
121 143 3
122 143 5
123 143 8
124 143 3
125 143 8
126 143 8
127 143 6
128 143 9
129 143 7
130 143 7
131 143 4
132 143 12
133 143 21
134 143 20
135 143 21
136 143 17
137 143 16
138 143 31
139 143 20
140 143 41
141 143 33
142 143 96
143 143 84
18 144 1
31 144 1
32 144 1
36 144 1
40 144 1
41 144 1
43 144 1
44 144 1
49 144 1
50 144 1
52 144 1
53 144 2
55 144 1
56 144 2
59 144 1
60 144 2
61 144 4
62 144 2
64 144 3
65 144 1
67 144 1
72 144 1
73 144 2
77 144 2
80 144 2
82 144 1
85 144 1
86 144 1
88 144 2
89 144 3
90 144 1
92 144 1
93 144 2
96 144 3
98 144 1
99 144 1
100 144 1
105 144 2
106 144 2
107 144 1
108 144 1
109 144 2
111 144 3
112 144 4
114 144 2
115 144 2
116 144 3
117 144 2
118 144 2
119 144 2
120 144 3
121 144 2
122 144 3
123 144 1
124 144 6
125 144 12
126 144 6
127 144 10
128 144 18
129 144 25
130 144 11
131 144 10
132 144 11
133 144 32
134 144 27
135 144 22
136 144 22
137 144 19
138 144 28
139 144 25
140 144 41
141 144 37
142 144 44
143 144 56
144 144 106
17 145 1
22 145 1
29 145 1
38 145 1
39 145 2
40 145 1
44 145 1
45 145 1
46 145 1
47 145 1
48 145 1
55 145 1
60 145 3
61 145 3
62 145 1
63 145 3
64 145 1
65 145 1
67 145 3
68 145 3
69 145 3
70 145 1
71 145 3
72 145 2
76 145 1
78 145 1
80 145 1
81 145 1
83 145 1
84 145 2
86 145 1
89 145 1
90 145 1
91 145 1
94 145 2
95 145 3
96 145 1
97 145 2
98 145 1
102 145 1
103 145 1
104 145 2
105 145 1
106 145 2
107 145 2
108 145 3
109 145 1
110 145 2
111 145 2
112 145 2
113 145 3
114 145 1
117 145 1
118 145 2
119 145 2
120 145 4
121 145 1
122 145 4
123 145 2
124 145 3
125 145 3
126 145 7
127 145 6
128 145 8
129 145 6
130 145 6
131 145 7
132 145 6
133 145 14
134 145 15
135 145 13
136 145 13
137 145 8
138 145 8
139 145 13
140 145 18
141 145 15
142 145 32
143 145 27
144 145 69
145 145 95
17 146 1
25 146 1
31 146 1
32 146 1
34 146 1
45 146 1
47 146 1
49 146 1
50 146 1
52 146 1
55 146 1
56 146 1
58 146 1
59 146 1
60 146 3
61 146 1
65 146 2
66 146 2
67 146 2
68 146 1
69 146 1
71 146 1
72 146 1
73 146 3
78 146 1
79 146 1
80 146 2
81 146 2
84 146 2
85 146 1
86 146 1
87 146 2
88 146 2
89 146 1
90 146 1
91 146 1
92 146 2
93 146 2
95 146 1
96 146 1
98 146 1
99 146 1
103 146 2
104 146 1
105 146 1
106 146 1
108 146 3
109 146 2
110 146 2
111 146 1
112 146 1
113 146 2
114 146 2
115 146 2
119 146 5
120 146 1
121 146 4
122 146 2
124 146 2
125 146 1
126 146 2
127 146 4
128 146 8
129 146 5
130 146 8
131 146 2
132 146 6
133 146 6
134 146 11
135 146 8
136 146 8
137 146 6
138 146 15
139 146 16
140 146 22
141 146 18
142 146 9
143 146 10
144 146 24
145 146 77
146 146 90
11 147 1
25 147 1
30 147 1
31 147 1
41 147 1
42 147 2
47 147 1
49 147 1
51 147 1
52 147 1
55 147 3
57 147 1
58 147 2
59 147 2
60 147 1
62 147 1
67 147 1
70 147 1
71 147 1
74 147 1
75 147 2
76 147 1
79 147 2
80 147 3
81 147 2
82 147 1
83 147 1
87 147 1
90 147 2
92 147 1
94 147 1
95 147 2
96 147 1
97 147 1
99 147 1
100 147 1
103 147 1
107 147 1
108 147 5
109 147 1
110 147 1
111 147 1
112 147 2
113 147 1
114 147 3
115 147 3
116 147 3
117 147 3
118 147 3
119 147 1
120 147 4
121 147 2
122 147 2
123 147 2
125 147 5
126 147 7
127 147 8
128 147 4
129 147 3
130 147 2
131 147 2
132 147 4
133 147 8
134 147 11
135 147 5
136 147 9
137 147 11
138 147 18
139 147 14
140 147 24
141 147 19
142 147 20
143 147 13
144 147 21
145 147 39
146 147 74
147 147 81
19 148 2
30 148 1
31 148 2
32 148 1
38 148 2
41 148 1
45 148 1
47 148 1
48 148 1
49 148 1
51 148 1
52 148 1
55 148 1
56 148 1
58 148 1
60 148 1
61 148 1
62 148 3
63 148 1
64 148 2
65 148 1
66 148 1
67 148 1
68 148 1
70 148 3
71 148 1
76 148 1
77 148 2
79 148 2
81 148 1
82 148 1
83 148 1
86 148 1
88 148 2
89 148 1
90 148 1
91 148 2
92 148 1
93 148 3
94 148 3
96 148 2
98 148 1
99 148 1
100 148 3
101 148 1
106 148 3
108 148 1
109 148 1
110 148 2
113 148 2
114 148 3
115 148 4
116 148 1
117 148 3
118 148 4
119 148 1
120 148 3
121 148 2
122 148 4
123 148 4
124 148 5
125 148 6
126 148 7
127 148 3
128 148 6
129 148 3
130 148 1
131 148 2
132 148 2
133 148 6
134 148 11
135 148 12
136 148 9
137 148 11
138 148 7
139 148 10
140 148 8
141 148 15
142 148 18
143 148 17
144 148 20
145 148 24
146 148 29
147 148 60
148 148 86
22 149 1
25 149 1
27 149 1
34 149 1
36 149 3
42 149 1
44 149 2
46 149 2
47 149 1
50 149 1
51 149 1
52 149 1
58 149 3
60 149 2
61 149 2
62 149 1
63 149 2
65 149 1
68 149 2
69 149 1
70 149 1
73 149 2
74 149 1
76 149 2
81 149 1
82 149 3
85 149 1
87 149 1
88 149 1
90 149 1
95 149 1
98 149 1
100 149 1
101 149 1
102 149 2
104 149 2
106 149 1
107 149 1
108 149 1
111 149 1
112 149 1
113 149 1
114 149 2
115 149 2
116 149 3
117 149 3
118 149 3
119 149 1
121 149 5
122 149 3
123 149 4
124 149 3
125 149 1
126 149 2
127 149 2
128 149 8
129 149 6
130 149 7
131 149 2
132 149 2
133 149 4
134 149 13
135 149 12
136 149 7
137 149 13
138 149 16
139 149 12
140 149 10
141 149 15
142 149 15
143 149 17
144 149 18
145 149 20
146 149 23
147 149 32
148 149 82
149 149 97
23 150 2
24 150 1
26 150 1
27 150 1
28 150 1
30 150 4
39 150 4
40 150 3
41 150 1
42 150 1
45 150 1
48 150 1
49 150 1
50 150 2
51 150 2
56 150 2
57 150 1
58 150 3
59 150 1
60 150 1
61 150 2
62 150 1
63 150 1
64 150 1
65 150 3
66 150 1
69 150 1
71 150 2
74 150 1
75 150 1
76 150 1
77 150 1
79 150 1
80 150 1
81 150 2
82 150 1
84 150 1
86 150 1
87 150 1
88 150 3
89 150 1
90 150 3
91 150 1
92 150 1
96 150 1
100 150 1
101 150 1
105 150 1
109 150 1
110 150 1
112 150 3
113 150 1
114 150 4
116 150 3
117 150 1
118 150 2
119 150 2
120 150 4
121 150 3
122 150 2
123 150 3
124 150 1
125 150 4
126 150 3
127 150 5
128 150 3
129 150 7
130 150 7
131 150 6
132 150 5
133 150 13
134 150 12
135 150 11
136 150 11
137 150 11
138 150 11
139 150 11
140 150 12
141 150 24
142 150 17
143 150 20
144 150 15
145 150 23
146 150 23
147 150 39
148 150 38
149 150 91
150 150 105
20 151 1
24 151 1
29 151 1
32 151 2
33 151 1
34 151 2
38 151 1
42 151 1
44 151 2
45 151 1
46 151 1
51 151 1
53 151 1
55 151 1
56 151 2
57 151 1
59 151 1
61 151 2
63 151 5
65 151 2
67 151 1
68 151 5
69 151 2
70 151 1
71 151 3
72 151 3
73 151 3
77 151 1
78 151 2
80 151 1
82 151 1
83 151 4
84 151 1
85 151 2
86 151 1
88 151 1
89 151 1
91 151 2
92 151 1
93 151 1
94 151 1
95 151 2
96 151 4
103 151 2
104 151 1
105 151 2
108 151 2
110 151 2
113 151 4
114 151 1
115 151 3
116 151 3
117 151 3
118 151 2
119 151 3
120 151 4
121 151 4
122 151 3
123 151 1
124 151 1
125 151 4
126 151 3
127 151 5
128 151 6
129 151 3
130 151 8
131 151 4
132 151 5
133 151 12
134 151 16
135 151 9
136 151 12
137 151 11
138 151 12
139 151 15
140 151 19
141 151 20
142 151 19
143 151 14
144 151 29
145 151 22
146 151 18
147 151 30
148 151 37
149 151 48
150 151 86
151 151 115
23 152 1
29 152 1
37 152 1
38 152 1
40 152 1
41 152 2
42 152 1
45 152 2
46 152 1
47 152 1
49 152 1
50 152 2
56 152 2
57 152 2
59 152 1
61 152 1
62 152 2
63 152 4
66 152 2
67 152 1
68 152 1
69 152 1
70 152 1
71 152 2
72 152 2
77 152 1
78 152 1
80 152 1
82 152 1
88 152 1
90 152 1
92 152 1
94 152 1
95 152 3
99 152 1
100 152 1
101 152 1
102 152 1
104 152 2
105 152 1
106 152 2
107 152 3
108 152 3
109 152 2
112 152 1
113 152 1
114 152 1
115 152 1
116 152 2
117 152 1
118 152 1
119 152 2
120 152 5
121 152 4
122 152 5
123 152 1
124 152 7
125 152 4
126 152 2
127 152 4
128 152 3
129 152 10
130 152 4
131 152 4
132 152 3
133 152 13
134 152 9
135 152 14
136 152 16
137 152 12
138 152 15
139 152 17
140 152 23
141 152 30
142 152 19
143 152 14
144 152 27
145 152 24
146 152 16
147 152 19
148 152 23
149 152 43
150 152 51
151 152 82
152 152 90
25 153 1
28 153 2
31 153 1
32 153 1
34 153 1
35 153 1
36 153 3
37 153 2
38 153 1
39 153 1
40 153 1
43 153 1
44 153 2
46 153 1
47 153 2
48 153 2
51 153 1
55 153 1
56 153 1
58 153 1
59 153 2
60 153 1
66 153 2
68 153 1
70 153 1
72 153 1
73 153 1
74 153 1
75 153 3
76 153 1
77 153 1
78 153 1
79 153 1
80 153 1
81 153 5
85 153 1
90 153 1
92 153 1
93 153 1
94 153 1
99 153 1
102 153 1
103 153 2
108 153 1
111 153 1
112 153 1
114 153 1
115 153 3
116 153 1
118 153 1
119 153 3
120 153 3
121 153 4
122 153 2
123 153 1
124 153 2
125 153 4
126 153 3
127 153 3
128 153 8
129 153 6
130 153 8
131 153 4
132 153 6
133 153 13
134 153 11
135 153 12
136 153 10
137 153 6
138 153 8
139 153 10
140 153 12
141 153 14
142 153 10
143 153 15
144 153 17
145 153 11
146 153 13
147 153 14
148 153 16
149 153 18
150 153 23
151 153 40
152 153 65
153 153 144
14 154 1
17 154 1
18 154 1
19 154 1
22 154 2
23 154 3
24 154 1
30 154 1
31 154 1
32 154 1
33 154 1
35 154 1
36 154 2
39 154 5
40 154 2
41 154 1
42 154 1
43 154 1
44 154 2
45 154 2
46 154 1
47 154 1
49 154 2
51 154 1
57 154 1
58 154 1
59 154 1
60 154 2
61 154 1
62 154 1
63 154 1
64 154 1
65 154 2
71 154 1
73 154 1
74 154 4
75 154 4
76 154 1
80 154 1
81 154 1
82 154 1
83 154 1
84 154 1
87 154 3
89 154 1
90 154 1
91 154 1
92 154 1
93 154 1
96 154 1
100 154 1
102 154 1
104 154 1
108 154 1
111 154 1
112 154 1
114 154 1
116 154 5
117 154 2
118 154 4
119 154 2
120 154 3
121 154 3
122 154 6
123 154 3
124 154 3
125 154 2
126 154 5
128 154 6
129 154 8
130 154 11
131 154 6
132 154 6
133 154 5
134 154 17
135 154 14
136 154 11
137 154 13
138 154 6
139 154 10
140 154 4
141 154 8
142 154 8
143 154 5
144 154 10
145 154 9
146 154 6
147 154 8
148 154 12
149 154 10
150 154 14
151 154 17
152 154 31
153 154 166
154 154 172
22 155 1
25 155 1
26 155 2
27 155 1
28 155 1
30 155 1
34 155 1
35 155 1
36 155 1
37 155 5
38 155 1
40 155 2
41 155 1
42 155 1
43 155 2
45 155 2
51 155 1
52 155 1
62 155 1
63 155 1
64 155 2
66 155 2
67 155 1
68 155 1
71 155 2
73 155 3
74 155 1
75 155 1
77 155 1
78 155 1
93 155 1
99 155 1
101 155 1
103 155 1
105 155 1
109 155 1
110 155 1
115 155 1
116 155 1
117 155 1
119 155 2
120 155 3
121 155 3
122 155 1
123 155 3
124 155 4
125 155 3
126 155 2
127 155 4
128 155 5
129 155 6
130 155 3
131 155 3
132 155 5
133 155 5
134 155 12
135 155 7
136 155 7
137 155 5
138 155 3
139 155 9
140 155 6
141 155 3
142 155 5
144 155 6
145 155 6
146 155 7
147 155 9
148 155 8
149 155 8
150 155 8
151 155 19
152 155 20
153 155 87
154 155 102
155 155 96
17 156 1
18 156 1
21 156 1
26 156 1
30 156 1
33 156 1
36 156 2
39 156 3
40 156 1
41 156 3
42 156 2
44 156 3
45 156 2
47 156 1
48 156 1
50 156 2
51 156 2
52 156 2
59 156 1
65 156 2
66 156 1
67 156 2
69 156 1
71 156 1
74 156 1
77 156 1
79 156 1
80 156 1
83 156 2
87 156 1
88 156 1
91 156 1
92 156 1
95 156 1
96 156 1
100 156 2
106 156 1
107 156 2
110 156 1
115 156 1
119 156 1
120 156 1
122 156 4
123 156 2
124 156 3
125 156 3
126 156 2
127 156 4
128 156 1
129 156 2
130 156 4
131 156 6
132 156 7
133 156 10
134 156 9
135 156 5
136 156 9
137 156 5
138 156 4
139 156 4
140 156 1
141 156 6
142 156 4
143 156 4
144 156 4
145 156 6
146 156 2
147 156 3
148 156 8
149 156 11
150 156 2
151 156 5
152 156 10
153 156 32
154 156 45
155 156 84
156 156 95
11 157 1
15 157 1
20 157 1
21 157 1
31 157 1
34 157 1
35 157 1
37 157 2
38 157 2
39 157 3
40 157 2
42 157 3
43 157 1
45 157 2
46 157 1
51 157 2
53 157 1
55 157 1
56 157 2
57 157 1
58 157 2
59 157 2
63 157 1
66 157 1
68 157 1
69 157 1
71 157 2
72 157 2
74 157 3
75 157 1
76 157 1
77 157 1
78 157 1
79 157 1
83 157 1
87 157 1
92 157 2
107 157 1
112 157 1
115 157 2
116 157 2
117 157 1
118 157 1
121 157 6
122 157 3
123 157 5
124 157 1
125 157 3
126 157 1
128 157 2
129 157 7
130 157 4
131 157 5
132 157 5
133 157 5
134 157 6
135 157 6
136 157 12
137 157 3
138 157 5
139 157 4
140 157 5
141 157 8
143 157 4
144 157 2
145 157 5
146 157 5
147 157 2
148 157 11
149 157 10
150 157 7
151 157 8
152 157 16
153 157 34
154 157 40
155 157 57
156 157 124
157 157 134
15 158 1
16 158 1
18 158 1
19 158 1
20 158 1
22 158 3
26 158 1
27 158 1
29 158 1
30 158 1
31 158 2
32 158 1
33 158 2
35 158 1
36 158 2
37 158 2
39 158 3
40 158 1
41 158 2
43 158 3
44 158 3
47 158 2
52 158 1
61 158 1
62 158 1
63 158 1
66 158 1
68 158 1
69 158 2
70 158 1
71 158 1
72 158 2
75 158 2
76 158 2
78 158 1
79 158 1
81 158 2
82 158 1
89 158 1
90 158 1
91 158 1
93 158 1
94 158 1
95 158 1
96 158 1
99 158 1
101 158 1
102 158 2
104 158 1
113 158 1
114 158 2
115 158 2
116 158 2
117 158 1
119 158 3
120 158 1
121 158 4
122 158 1
123 158 2
124 158 1
125 158 2
126 158 2
127 158 2
128 158 4
129 158 4
130 158 4
131 158 2
132 158 6
133 158 5
134 158 14
135 158 7
136 158 2
137 158 6
138 158 6
139 158 7
140 158 1
141 158 3
142 158 4
143 158 1
144 158 4
145 158 6
146 158 4
147 158 3
148 158 9
149 158 7
150 158 5
151 158 11
152 158 15
153 158 69
154 158 51
155 158 72
156 158 77
157 158 128
158 158 185
17 159 1
18 159 1
19 159 1
22 159 2
23 159 1
27 159 1
28 159 1
29 159 1
32 159 1
35 159 2
37 159 2
39 159 5
40 159 1
44 159 2
48 159 2
49 159 1
51 159 2
53 159 1
63 159 1
66 159 1
68 159 2
69 159 1
73 159 1
74 159 1
75 159 1
77 159 2
78 159 2
79 159 1
80 159 1
82 159 1
88 159 1
92 159 1
95 159 1
97 159 1
99 159 1
103 159 1
105 159 1
110 159 1
112 159 1
113 159 1
114 159 1
115 159 1
118 159 2
119 159 1
120 159 2
121 159 1
123 159 3
125 159 2
127 159 1
128 159 6
129 159 2
130 159 4
131 159 3
132 159 3
133 159 4
134 159 6
135 159 4
136 159 4
137 159 5
138 159 5
139 159 3
140 159 3
141 159 5
142 159 3
143 159 2
145 159 5
146 159 5
147 159 6
148 159 3
149 159 8
150 159 7
151 159 5
152 159 12
153 159 44
154 159 34
155 159 42
156 159 36
157 159 56
158 159 113
159 159 109
15 160 1
17 160 1
18 160 1
19 160 1
23 160 2
32 160 1
34 160 1
36 160 3
38 160 1
41 160 2
42 160 1
45 160 2
46 160 1
47 160 2
48 160 1
50 160 1
51 160 1
52 160 1
55 160 1
61 160 2
63 160 2
64 160 1
65 160 1
66 160 2
67 160 2
73 160 1
74 160 1
80 160 1
81 160 1
84 160 1
89 160 1
90 160 1
100 160 1
102 160 1
105 160 1
106 160 1
107 160 1
108 160 1
117 160 1
119 160 1
120 160 2
123 160 2
124 160 1
125 160 2
126 160 1
127 160 3
128 160 1
129 160 4
130 160 2
131 160 2
132 160 5
134 160 6
135 160 6
136 160 1
137 160 1
138 160 2
139 160 3
140 160 3
141 160 2
142 160 3
143 160 2
144 160 3
145 160 1
148 160 4
149 160 1
150 160 8
151 160 8
152 160 10
153 160 24
154 160 28
155 160 22
156 160 21
157 160 16
158 160 53
159 160 118
160 160 107
27 161 1
29 161 1
30 161 1
31 161 1
33 161 1
34 161 2
35 161 1
37 161 1
38 161 1
39 161 2
40 161 1
41 161 2
42 161 1
43 161 2
44 161 2
46 161 1
48 161 1
49 161 1
50 161 2
51 161 1
58 161 1
62 161 1
63 161 1
64 161 1
65 161 2
67 161 1
68 161 2
69 161 1
70 161 2
75 161 3
76 161 1
77 161 1
79 161 1
80 161 4
81 161 2
82 161 1
83 161 1
90 161 1
91 161 1
95 161 1
100 161 1
103 161 1
104 161 1
107 161 1
108 161 1
109 161 1
111 161 1
112 161 2
114 161 1
116 161 1
118 161 1
121 161 2
123 161 2
124 161 1
125 161 5
126 161 1
127 161 4
129 161 5
130 161 4
131 161 4
132 161 1
133 161 5
134 161 6
135 161 4
136 161 7
137 161 4
138 161 4
139 161 3
140 161 4
141 161 1
142 161 2
143 161 6
144 161 1
145 161 4
146 161 1
147 161 1
148 161 6
149 161 4
150 161 4
151 161 13
152 161 3
153 161 19
154 161 26
155 161 22
156 161 19
157 161 13
158 161 27
159 161 54
160 161 82
161 161 197
12 162 1
17 162 2
18 162 1
19 162 1
21 162 1
24 162 1
25 162 1
26 162 2
28 162 1
29 162 1
31 162 1
33 162 1
35 162 4
36 162 1
38 162 1
42 162 2
45 162 1
46 162 1
47 162 1
48 162 2
58 162 2
60 162 2
61 162 1
65 162 1
66 162 6
70 162 1
71 162 1
72 162 1
74 162 1
82 162 1
88 162 1
94 162 1
108 162 3
110 162 1
114 162 1
115 162 1
116 162 2
117 162 3
118 162 1
120 162 2
122 162 1
123 162 1
124 162 1
125 162 1
126 162 1
127 162 2
128 162 3
129 162 2
130 162 1
131 162 3
132 162 4
133 162 7
134 162 7
135 162 5
136 162 3
137 162 2
138 162 6
139 162 6
140 162 4
141 162 5
142 162 3
144 162 1
145 162 4
146 162 4
147 162 4
148 162 6
149 162 1
150 162 2
151 162 6
152 162 6
153 162 12
154 162 17
155 162 15
156 162 11
157 162 16
158 162 24
159 162 30
160 162 70
161 162 157
162 162 180
18 163 2
19 163 1
22 163 1
23 163 1
24 163 1
25 163 1
26 163 1
29 163 1
31 163 1
37 163 1
39 163 1
40 163 1
41 163 1
42 163 2
44 163 1
48 163 1
49 163 1
51 163 1
59 163 1
60 163 1
63 163 2
65 163 1
72 163 1
73 163 3
75 163 1
77 163 5
78 163 1
79 163 1
82 163 1
84 163 1
85 163 1
91 163 1
98 163 1
106 163 1
112 163 1
117 163 1
118 163 1
119 163 2
120 163 1
121 163 3
122 163 2
123 163 3
124 163 3
125 163 6
126 163 3
127 163 2
128 163 5
129 163 2
130 163 4
131 163 4
132 163 4
133 163 1
134 163 3
135 163 4
136 163 6
137 163 2
138 163 6
139 163 4
140 163 5
141 163 2
142 163 3
143 163 2
144 163 2
145 163 1
146 163 1
147 163 3
148 163 4
149 163 2
150 163 6
151 163 4
152 163 7
153 163 18
154 163 17
155 163 21
156 163 15
157 163 14
158 163 25
159 163 34
160 163 44
161 163 92
162 163 131
163 163 191
18 164 2
19 164 1
22 164 1
23 164 1
27 164 1
32 164 1
35 164 1
37 164 2
38 164 1
39 164 3
40 164 1
42 164 1
43 164 1
44 164 1
45 164 3
46 164 1
48 164 3
49 164 2
50 164 1
65 164 1
67 164 1
73 164 2
74 164 1
75 164 2
76 164 2
77 164 1
80 164 1
81 164 3
82 164 1
91 164 1
98 164 1
108 164 1
112 164 1
116 164 4
117 164 1
118 164 2
119 164 2
120 164 3
121 164 4
122 164 2
124 164 6
125 164 1
126 164 4
127 164 1
128 164 6
129 164 2
130 164 5
131 164 3
132 164 7
133 164 8
134 164 6
135 164 3
136 164 2
137 164 5
138 164 4
139 164 2
140 164 3
141 164 1
142 164 2
143 164 3
144 164 2
145 164 3
146 164 3
147 164 4
148 164 4
149 164 7
150 164 4
151 164 10
152 164 4
153 164 11
154 164 17
155 164 12
156 164 14
157 164 14
158 164 29
159 164 37
160 164 60
161 164 81
162 164 78
163 164 142
164 164 190
16 165 1
20 165 1
27 165 1
29 165 1
31 165 3
36 165 1
37 165 1
38 165 2
39 165 2
40 165 1
43 165 1
45 165 1
46 165 3
48 165 1
50 165 2
52 165 2
53 165 1
63 165 1
64 165 2
68 165 2
71 165 1
72 165 1
73 165 1
75 165 1
76 165 1
77 165 1
78 165 1
81 165 1
82 165 1
83 165 1
85 165 1
91 165 1
93 165 1
94 165 1
105 165 1
108 165 1
111 165 1
112 165 1
119 165 1
120 165 2
121 165 4
122 165 3
123 165 2
124 165 2
125 165 2
126 165 4
127 165 3
128 165 1
129 165 4
130 165 6
131 165 1
132 165 2
133 165 3
134 165 2
135 165 3
136 165 4
137 165 4
138 165 5
139 165 1
140 165 1
141 165 3
142 165 5
143 165 4
144 165 2
145 165 2
146 165 2
148 165 3
149 165 2
150 165 4
151 165 2
152 165 8
153 165 17
154 165 20
155 165 15
156 165 17
157 165 24
158 165 32
159 165 37
160 165 50
161 165 75
162 165 78
163 165 77
164 165 120
165 165 139
13 166 1
16 166 1
21 166 2
30 166 1
31 166 1
33 166 1
39 166 1
40 166 1
46 166 1
47 166 1
58 166 2
60 166 1
63 166 2
71 166 1
73 166 1
74 166 1
79 166 1
80 166 2
93 166 1
95 166 1
99 166 1
103 166 2
104 166 1
105 166 1
112 166 1
114 166 1
116 166 2
118 166 1
119 166 2
120 166 2
122 166 1
123 166 2
124 166 1
126 166 1
127 166 5
128 166 2
129 166 2
130 166 5
131 166 4
132 166 6
133 166 2
134 166 4
135 166 4
136 166 4
137 166 3
138 166 5
139 166 2
140 166 4
141 166 1
142 166 2
143 166 3
144 166 1
145 166 3
146 166 1
147 166 5
148 166 3
149 166 3
150 166 4
151 166 8
152 166 6
153 166 30
154 166 29
155 166 28
156 166 25
157 166 19
158 166 58
159 166 70
160 166 110
161 166 63
162 166 55
163 166 71
164 166 67
165 166 126
166 166 158
16 167 1
17 167 2
18 167 2
20 167 1
24 167 1
29 167 1
31 167 1
32 167 1
33 167 1
36 167 2
42 167 1
44 167 2
46 167 1
47 167 1
51 167 1
52 167 1
57 167 2
58 167 1
59 167 2
63 167 2
64 167 1
65 167 1
68 167 1
73 167 1
75 167 1
76 167 1
77 167 1
78 167 1
79 167 2
81 167 1
84 167 1
105 167 1
106 167 2
112 167 1
114 167 1
118 167 1
120 167 1
122 167 1
123 167 1
124 167 2
126 167 3
127 167 1
128 167 1
129 167 2
130 167 4
131 167 1
132 167 2
133 167 3
134 167 4
135 167 4
136 167 5
137 167 3
138 167 1
139 167 2
140 167 4
141 167 2
142 167 3
143 167 3
144 167 1
145 167 3
146 167 3
147 167 4
148 167 1
149 167 3
150 167 4
151 167 3
152 167 9
153 167 14
154 167 14
155 167 16
156 167 14
157 167 15
158 167 19
159 167 38
160 167 29
161 167 26
162 167 23
163 167 20
164 167 23
165 167 34
166 167 76
167 167 88
12 168 1
15 168 1
16 168 1
19 168 1
21 168 1
23 168 1
24 168 1
31 168 2
35 168 4
36 168 1
39 168 1
40 168 2
44 168 1
47 168 1
50 168 1
51 168 2
52 168 1
58 168 1
59 168 1
64 168 1
65 168 2
67 168 2
69 168 1
70 168 2
72 168 1
74 168 1
76 168 2
77 168 2
78 168 1
81 168 1
88 168 1
94 168 1
95 168 1
97 168 1
118 168 1
119 168 4
120 168 1
121 168 1
122 168 1
123 168 1
124 168 2
126 168 2
127 168 3
128 168 5
130 168 4
132 168 1
133 168 1
134 168 4
136 168 1
137 168 2
138 168 1
139 168 4
140 168 1
141 168 3
142 168 1
143 168 4
144 168 2
145 168 3
147 168 1
148 168 3
149 168 3
150 168 4
151 168 4
152 168 1
153 168 7
154 168 10
155 168 7
156 168 5
157 168 10
158 168 11
159 168 21
160 168 13
161 168 14
162 168 12
163 168 11
164 168 19
165 168 10
166 168 35
167 168 62
168 168 93
12 169 1
16 169 1
18 169 1
20 169 1
21 169 1
22 169 1
23 169 2
24 169 1
30 169 1
31 169 1
33 169 1
35 169 1
36 169 1
38 169 1
40 169 3
43 169 1
44 169 1
45 169 2
47 169 1
48 169 2
49 169 1
56 169 2
57 169 1
60 169 1
71 169 1
72 169 1
79 169 1
80 169 1
91 169 1
92 169 1
96 169 1
104 169 1
110 169 1
112 169 1
115 169 1
116 169 1
117 169 2
118 169 1
119 169 1
121 169 4
123 169 1
125 169 1
127 169 1
129 169 1
131 169 1
132 169 4
133 169 3
134 169 4
135 169 2
136 169 1
137 169 3
138 169 4
139 169 1
140 169 3
141 169 4
142 169 1
143 169 4
144 169 2
146 169 2
147 169 2
148 169 2
149 169 3
150 169 3
151 169 1
152 169 2
153 169 5
154 169 3
155 169 7
156 169 5
157 169 10
158 169 12
159 169 6
160 169 10
161 169 14
162 169 9
163 169 8
164 169 14
165 169 12
166 169 18
167 169 23
168 169 89
169 169 95
17 170 1
19 170 1
20 170 1
26 170 1
31 170 1
35 170 2
36 170 2
38 170 1
43 170 1
44 170 2
45 170 1
46 170 1
47 170 1
48 170 1
53 170 2
61 170 1
62 170 2
65 170 1
67 170 1
68 170 1
71 170 2
75 170 2
76 170 2
87 170 1
104 170 1
109 170 1
114 170 1
121 170 1
123 170 1
124 170 1
127 170 2
129 170 3
130 170 4
131 170 2
132 170 2
133 170 2
134 170 3
135 170 2
136 170 3
139 170 3
140 170 1
141 170 2
143 170 1
144 170 2
146 170 2
147 170 1
148 170 1
149 170 1
150 170 1
151 170 2
152 170 4
153 170 5
154 170 7
155 170 9
156 170 2
157 170 8
158 170 4
159 170 9
160 170 7
161 170 7
162 170 10
163 170 11
164 170 11
165 170 11
166 170 16
167 170 37
168 170 46
169 170 79
170 170 85
16 171 1
18 171 1
24 171 1
31 171 1
34 171 2
35 171 1
36 171 1
41 171 1
44 171 2
52 171 1
57 171 1
63 171 1
64 171 1
73 171 2
77 171 1
97 171 1
118 171 1
119 171 1
121 171 2
122 171 1
125 171 3
127 171 1
128 171 3
130 171 1
131 171 1
134 171 3
136 171 1
137 171 1
138 171 2
139 171 1
140 171 1
141 171 1
143 171 1
144 171 1
145 171 1
147 171 2
149 171 1
151 171 1
152 171 2
153 171 4
154 171 5
155 171 7
156 171 2
157 171 1
158 171 13
159 171 7
160 171 10
161 171 7
162 171 4
163 171 5
164 171 8
165 171 12
166 171 16
167 171 16
168 171 26
169 171 34
170 171 52
171 171 72
15 172 1
20 172 2
23 172 1
25 172 1
26 172 1
28 172 1
30 172 1
31 172 1
38 172 1
39 172 3
40 172 2
43 172 1
46 172 1
47 172 1
51 172 1
58 172 1
61 172 4
63 172 2
64 172 1
66 172 1
68 172 1
72 172 1
75 172 1
78 172 1
80 172 1
81 172 1
82 172 1
91 172 1
92 172 1
99 172 1
100 172 1
105 172 1
111 172 1
112 172 1
114 172 1
115 172 2
116 172 2
119 172 1
121 172 2
122 172 1
123 172 1
125 172 1
127 172 1
128 172 2
129 172 4
130 172 2
131 172 2
132 172 1
133 172 2
134 172 4
135 172 1
136 172 2
137 172 1
138 172 3
139 172 4
140 172 2
141 172 2
142 172 2
143 172 1
147 172 2
148 172 1
149 172 1
150 172 1
151 172 2
152 172 1
153 172 4
154 172 2
155 172 4
156 172 6
157 172 5
158 172 8
159 172 8
160 172 7
161 172 8
162 172 7
163 172 7
164 172 9
165 172 8
166 172 7
167 172 17
168 172 21
169 172 22
170 172 24
171 172 69
172 172 85
17 173 1
18 173 1
21 173 1
22 173 1
26 173 1
29 173 1
32 173 1
33 173 1
36 173 2
41 173 1
44 173 1
50 173 1
51 173 1
52 173 1
60 173 1
61 173 1
64 173 2
66 173 1
72 173 1
73 173 1
78 173 2
81 173 1
82 173 1
83 173 1
84 173 2
93 173 1
94 173 1
108 173 1
110 173 1
115 173 1
116 173 1
119 173 1
121 173 2
123 173 1
126 173 1
127 173 1
128 173 3
129 173 1
130 173 3
131 173 4
132 173 2
133 173 3
136 173 2
137 173 3
138 173 2
140 173 4
141 173 1
143 173 1
144 173 2
145 173 3
146 173 1
147 173 4
148 173 1
149 173 2
150 173 1
151 173 4
152 173 1
153 173 5
154 173 1
155 173 3
156 173 5
157 173 10
158 173 6
159 173 10
160 173 7
161 173 9
162 173 7
163 173 10
164 173 10
165 173 11
166 173 13
167 173 31
168 173 18
169 173 17
170 173 32
171 173 52
172 173 91
173 173 97
23 174 1
24 174 1
26 174 1
27 174 1
30 174 2
35 174 2
36 174 1
37 174 3
39 174 1
43 174 2
49 174 1
58 174 1
61 174 1
62 174 1
67 174 1
69 174 1
73 174 1
75 174 1
76 174 1
80 174 1
83 174 2
90 174 1
92 174 1
100 174 1
102 174 1
108 174 1
109 174 1
110 174 1
117 174 2
120 174 1
122 174 1
124 174 2
125 174 1
126 174 1
127 174 1
128 174 3
129 174 2
130 174 1
131 174 1
133 174 4
134 174 2
135 174 2
136 174 3
137 174 2
140 174 2
141 174 2
143 174 1
146 174 2
147 174 4
148 174 1
150 174 1
151 174 1
152 174 1
153 174 6
154 174 5
155 174 4
156 174 4
157 174 4
158 174 7
159 174 6
160 174 14
161 174 12
162 174 11
163 174 11
164 174 9
165 174 13
166 174 28
167 174 19
168 174 25
169 174 24
170 174 38
171 174 46
172 174 21
173 174 67
174 174 84
17 175 1
26 175 1
30 175 1
31 175 2
32 175 1
34 175 1
35 175 1
39 175 1
40 175 3
41 175 4
44 175 1
46 175 1
47 175 1
62 175 1
73 175 2
74 175 2
77 175 2
88 175 1
103 175 1
106 175 1
107 175 1
108 175 1
112 175 1
115 175 1
116 175 1
118 175 1
121 175 1
122 175 1
124 175 1
125 175 1
127 175 1
128 175 2
129 175 2
130 175 2
131 175 1
132 175 1
133 175 1
134 175 3
135 175 4
136 175 2
137 175 1
138 175 4
139 175 2
140 175 2
144 175 1
146 175 1
147 175 1
148 175 1
150 175 1
151 175 5
152 175 1
153 175 4
154 175 3
155 175 6
156 175 7
157 175 4
158 175 16
160 175 8
161 175 11
162 175 13
163 175 8
164 175 10
165 175 6
166 175 12
167 175 30
168 175 20
169 175 27
170 175 27
171 175 25
172 175 22
173 175 24
174 175 74
175 175 95
16 176 1
18 176 1
21 176 2
23 176 3
25 176 1
29 176 1
32 176 1
33 176 1
38 176 1
40 176 2
41 176 1
43 176 1
44 176 1
45 176 1
46 176 1
50 176 1
51 176 1
57 176 1
60 176 1
63 176 1
65 176 2
66 176 1
68 176 1
69 176 1
71 176 1
72 176 1
73 176 1
74 176 1
76 176 1
78 176 1
80 176 1
88 176 2
116 176 1
117 176 1
120 176 1
121 176 2
123 176 3
124 176 1
126 176 1
127 176 1
128 176 3
129 176 4
131 176 5
132 176 6
133 176 1
134 176 5
135 176 2
137 176 2
140 176 1
141 176 4
142 176 2
145 176 1
147 176 1
148 176 2
149 176 1
150 176 1
151 176 3
152 176 3
153 176 3
154 176 3
155 176 2
156 176 8
157 176 8
158 176 9
159 176 13
160 176 14
161 176 12
162 176 13
163 176 7
164 176 8
165 176 10
166 176 20
167 176 17
168 176 28
169 176 26
170 176 33
171 176 38
172 176 17
173 176 26
174 176 63
175 176 92
176 176 140
20 177 2
21 177 1
23 177 2
25 177 2
26 177 1
28 177 1
30 177 1
33 177 2
36 177 2
38 177 1
39 177 1
40 177 3
43 177 3
45 177 1
47 177 2
48 177 1
50 177 2
51 177 2
53 177 2
58 177 1
61 177 1
63 177 1
66 177 2
67 177 1
72 177 3
73 177 3
75 177 1
76 177 1
81 177 1
99 177 1
106 177 1
108 177 1
109 177 1
116 177 1
119 177 1
120 177 1
121 177 1
122 177 1
125 177 1
126 177 1
128 177 2
130 177 2
131 177 2
132 177 3
133 177 4
134 177 2
135 177 3
136 177 2
138 177 1
140 177 3
143 177 2
144 177 1
146 177 2
148 177 2
150 177 2
151 177 1
154 177 4
155 177 3
156 177 9
157 177 9
158 177 5
159 177 7
160 177 3
161 177 9
162 177 7
163 177 8
164 177 13
165 177 10
166 177 14
167 177 26
168 177 14
169 177 19
170 177 15
171 177 23
172 177 11
173 177 27
174 177 35
175 177 47
176 177 114
177 177 167
15 178 1
19 178 3
20 178 1
21 178 1
24 178 1
26 178 1
29 178 1
30 178 1
32 178 1
33 178 1
34 178 2
36 178 1
37 178 3
39 178 2
40 178 2
41 178 1
43 178 2
45 178 3
48 178 1
50 178 1
53 178 1
59 178 2
60 178 2
62 178 1
69 178 3
72 178 1
74 178 1
77 178 3
78 178 2
81 178 1
84 178 1
91 178 1
94 178 1
95 178 1
102 178 1
115 178 1
120 178 2
121 178 1
123 178 1
127 178 1
128 178 1
129 178 3
130 178 2
133 178 1
134 178 3
135 178 2
136 178 2
137 178 1
138 178 2
140 178 2
141 178 1
145 178 1
146 178 1
148 178 1
151 178 1
152 178 2
153 178 1
154 178 5
155 178 6
156 178 4
157 178 5
158 178 5
159 178 5
160 178 7
161 178 5
162 178 5
163 178 10
164 178 12
165 178 8
166 178 13
167 178 14
168 178 15
169 178 8
170 178 13
171 178 13
172 178 12
173 178 24
174 178 20
175 178 18
176 178 42
177 178 141
178 178 168
15 179 1
17 179 3
22 179 2
23 179 1
24 179 1
26 179 1
28 179 1
30 179 1
33 179 1
35 179 1
36 179 2
39 179 2
40 179 1
42 179 1
43 179 2
44 179 1
46 179 1
47 179 1
55 179 1
58 179 2
59 179 2
61 179 2
63 179 1
65 179 1
66 179 1
67 179 1
68 179 1
70 179 1
72 179 2
78 179 1
79 179 1
107 179 1
108 179 1
112 179 2
116 179 2
121 179 1
122 179 1
124 179 2
125 179 3
127 179 2
129 179 1
130 179 2
131 179 1
132 179 4
133 179 1
134 179 8
135 179 5
136 179 1
137 179 1
140 179 2
141 179 1
142 179 3
143 179 1
144 179 1
146 179 1
147 179 1
149 179 2
150 179 3
151 179 2
152 179 3
153 179 5
154 179 6
155 179 6
156 179 7
157 179 4
158 179 3
159 179 11
160 179 6
161 179 6
162 179 7
163 179 5
164 179 6
165 179 10
166 179 9
167 179 13
168 179 11
169 179 11
170 179 17
171 179 12
172 179 7
173 179 17
174 179 25
175 179 18
176 179 38
177 179 74
178 179 194
179 179 204
16 180 1
21 180 1
22 180 1
23 180 1
31 180 1
32 180 1
35 180 2
41 180 3
44 180 1
51 180 1
56 180 1
58 180 1
61 180 1
63 180 1
65 180 1
66 180 1
67 180 2
71 180 2
72 180 1
73 180 2
74 180 1
76 180 1
77 180 1
81 180 1
82 180 1
83 180 1
92 180 2
99 180 1
100 180 2
108 180 1
115 180 1
122 180 2
124 180 1
125 180 1
126 180 1
127 180 1
128 180 1
129 180 1
130 180 1
131 180 1
132 180 2
133 180 3
134 180 1
135 180 1
136 180 1
137 180 1
138 180 1
139 180 1
140 180 2
141 180 2
143 180 3
145 180 3
148 180 2
149 180 1
150 180 1
151 180 3
152 180 1
153 180 7
154 180 3
155 180 3
156 180 1
157 180 4
158 180 6
159 180 5
160 180 6
161 180 6
162 180 8
163 180 10
164 180 11
165 180 8
166 180 12
167 180 9
168 180 12
169 180 11
170 180 13
171 180 14
172 180 11
173 180 15
174 180 10
175 180 23
176 180 30
177 180 53
178 180 96
179 180 138
180 180 178
19 181 1
24 181 2
25 181 1
28 181 2
30 181 1
32 181 1
35 181 1
36 181 1
41 181 1
43 181 1
46 181 1
47 181 1
49 181 1
52 181 1
56 181 1
57 181 1
58 181 1
60 181 1
62 181 1
68 181 1
69 181 1
70 181 1
72 181 4
74 181 1
75 181 1
76 181 1
77 181 1
81 181 1
84 181 1
86 181 1
92 181 1
94 181 1
105 181 1
106 181 1
116 181 2
118 181 1
119 181 1
120 181 1
122 181 1
123 181 1
124 181 1
125 181 1
126 181 2
129 181 2
130 181 3
131 181 3
132 181 3
135 181 2
136 181 2
138 181 2
139 181 1
140 181 1
141 181 1
142 181 2
143 181 2
144 181 1
147 181 2
148 181 3
150 181 1
151 181 4
152 181 1
153 181 6
154 181 4
156 181 5
157 181 4
158 181 3
159 181 5
160 181 5
161 181 5
162 181 5
164 181 8
165 181 13
166 181 9
167 181 7
168 181 8
169 181 11
170 181 8
171 181 9
172 181 15
173 181 9
174 181 7
175 181 16
176 181 21
177 181 44
178 181 54
179 181 80
180 181 155
181 181 143
22 182 2
23 182 1
35 182 1
36 182 1
39 182 1
40 182 1
42 182 1
48 182 1
50 182 1
60 182 1
63 182 1
64 182 1
66 182 1
67 182 1
68 182 1
69 182 1
71 182 1
80 182 1
81 182 1
82 182 1
86 182 1
95 182 1
96 182 1
103 182 1
107 182 1
108 182 1
110 182 1
111 182 1
115 182 1
116 182 1
119 182 2
120 182 1
121 182 1
123 182 2
124 182 1
126 182 2
131 182 1
132 182 1
134 182 2
135 182 1
136 182 1
137 182 1
138 182 4
139 182 2
140 182 1
141 182 2
142 182 2
145 182 2
148 182 2
149 182 2
150 182 1
151 182 2
152 182 1
153 182 3
154 182 4
155 182 2
156 182 2
157 182 4
158 182 7
159 182 8
160 182 6
161 182 6
162 182 3
163 182 5
164 182 6
165 182 4
166 182 10
167 182 9
168 182 8
169 182 9
170 182 11
171 182 6
172 182 9
173 182 13
174 182 12
175 182 15
176 182 17
177 182 28
178 182 55
179 182 68
180 182 76
181 182 117
182 182 152
11 183 1
12 183 1
16 183 1
17 183 3
22 183 3
23 183 1
24 183 1
30 183 1
31 183 1
33 183 1
36 183 3
37 183 1
38 183 3
41 183 1
42 183 1
46 183 1
50 183 1
51 183 1
57 183 1
62 183 1
66 183 1
68 183 2
69 183 3
71 183 2
72 183 1
88 183 1
104 183 1
105 183 1
109 183 1
111 183 1
115 183 1
122 183 3
123 183 2
124 183 1
125 183 2
126 183 3
127 183 4
128 183 1
130 183 1
131 183 2
132 183 3
134 183 1
135 183 4
136 183 4
137 183 2
138 183 2
139 183 2
141 183 1
142 183 1
144 183 1
146 183 1
147 183 2
149 183 1
150 183 8
151 183 4
152 183 2
153 183 4
154 183 3
155 183 3
156 183 3
157 183 1
158 183 2
159 183 8
160 183 5
161 183 4
162 183 10
163 183 10
164 183 7
165 183 6
166 183 4
167 183 6
168 183 7
169 183 12
170 183 7
171 183 5
172 183 9
173 183 10
174 183 10
175 183 15
176 183 12
177 183 27
178 183 52
179 183 40
180 183 49
181 183 74
182 183 174
183 183 190
12 184 1
16 184 1
17 184 1
22 184 2
23 184 1
24 184 1
25 184 1
27 184 2
28 184 1
29 184 1
32 184 1
35 184 1
36 184 1
38 184 2
39 184 4
40 184 2
42 184 3
43 184 2
44 184 1
46 184 1
47 184 1
55 184 1
56 184 1
61 184 1
63 184 1
64 184 1
72 184 1
75 184 1
78 184 1
79 184 3
82 184 1
84 184 1
88 184 1
90 184 2
94 184 1
97 184 1
98 184 1
103 184 1
116 184 1
117 184 1
118 184 1
119 184 1
121 184 1
125 184 1
126 184 1
127 184 1
128 184 1
131 184 1
132 184 3
133 184 1
134 184 2
135 184 1
136 184 2
137 184 2
138 184 1
139 184 1
141 184 2
146 184 1
148 184 1
149 184 3
150 184 2
151 184 2
152 184 1
153 184 2
154 184 4
155 184 3
156 184 2
157 184 1
158 184 1
159 184 1
160 184 7
161 184 8
162 184 6
163 184 3
164 184 5
165 184 1
166 184 8
167 184 6
168 184 9
169 184 7
170 184 9
171 184 5
172 184 8
173 184 9
174 184 5
175 184 7
176 184 13
177 184 23
178 184 49
179 184 39
180 184 49
181 184 48
182 184 106
183 184 135
184 184 144
16 185 1
17 185 2
22 185 2
26 185 1
32 185 1
38 185 1
42 185 1
43 185 2
44 185 3
47 185 1
48 185 1
52 185 2
60 185 1
64 185 1
65 185 2
71 185 1
72 185 1
78 185 1
79 185 1
83 185 2
92 185 1
105 185 1
110 185 1
111 185 1
112 185 1
115 185 1
119 185 2
121 185 1
123 185 1
124 185 1
128 185 1
129 185 1
130 185 1
131 185 1
132 185 1
134 185 2
135 185 1
137 185 1
139 185 1
140 185 2
141 185 2
142 185 2
144 185 2
145 185 2
148 185 2
149 185 2
151 185 2
153 185 3
154 185 2
155 185 2
156 185 1
157 185 3
158 185 2
159 185 4
160 185 1
161 185 2
162 185 3
163 185 3
164 185 4
165 185 2
166 185 2
167 185 6
168 185 4
169 185 4
170 185 4
171 185 6
172 185 2
173 185 10
174 185 5
175 185 7
176 185 8
177 185 14
178 185 23
179 185 11
180 185 33
181 185 31
182 185 72
183 185 53
184 185 78
185 185 122
18 186 1
22 186 1
24 186 1
28 186 1
31 186 1
33 186 2
35 186 2
36 186 1
37 186 1
40 186 1
43 186 2
44 186 1
46 186 1
62 186 1
63 186 1
66 186 1
67 186 1
72 186 1
80 186 1
89 186 1
98 186 1
112 186 1
117 186 1
124 186 2
126 186 2
130 186 2
131 186 1
133 186 1
134 186 4
135 186 2
136 186 1
138 186 2
139 186 1
140 186 1
141 186 1
142 186 1
144 186 1
148 186 1
149 186 3
151 186 3
152 186 1
153 186 2
154 186 2
156 186 1
157 186 1
158 186 3
159 186 4
161 186 6
162 186 3
163 186 7
164 186 4
165 186 2
166 186 4
167 186 6
168 186 8
169 186 6
170 186 5
171 186 4
172 186 7
173 186 6
174 186 12
175 186 7
176 186 10
177 186 18
178 186 19
179 186 23
180 186 29
181 186 29
182 186 33
183 186 31
184 186 38
185 186 119
186 186 226
17 187 1
20 187 1
31 187 1
36 187 1
39 187 2
40 187 1
41 187 1
42 187 1
43 187 1
46 187 1
47 187 2
48 187 2
50 187 1
52 187 1
60 187 2
61 187 1
65 187 1
66 187 1
67 187 1
68 187 1
70 187 1
76 187 1
80 187 1
81 187 1
82 187 2
83 187 1
88 187 1
90 187 1
97 187 1
107 187 1
114 187 3
116 187 1
120 187 2
121 187 2
124 187 1
125 187 1
126 187 1
128 187 2
129 187 2
130 187 1
131 187 2
132 187 1
134 187 1
135 187 1
136 187 4
137 187 1
139 187 2
140 187 3
141 187 1
142 187 3
143 187 1
144 187 1
145 187 2
146 187 1
148 187 1
149 187 1
150 187 1
151 187 6
152 187 1
153 187 2
154 187 2
155 187 2
156 187 1
157 187 2
158 187 4
159 187 3
160 187 2
161 187 5
162 187 5
163 187 5
164 187 6
165 187 3
166 187 4
167 187 2
168 187 3
169 187 5
170 187 7
171 187 3
172 187 5
173 187 3
174 187 6
175 187 7
176 187 12
177 187 9
178 187 10
179 187 15
180 187 22
181 187 30
182 187 33
183 187 33
184 187 33
185 187 74
186 187 171
187 187 186
5 188 1
18 188 1
19 188 3
20 188 4
22 188 3
23 188 1
25 188 1
26 188 1
28 188 1
29 188 1
33 188 1
36 188 4
37 188 1
39 188 2
40 188 2
43 188 1
44 188 2
49 188 1
52 188 1
61 188 2
62 188 1
73 188 2
76 188 1
77 188 1
78 188 1
82 188 1
88 188 1
90 188 1
91 188 1
93 188 1
95 188 1
108 188 2
111 188 1
113 188 1
116 188 1
117 188 1
120 188 1
124 188 2
125 188 1
126 188 1
127 188 3
129 188 2
131 188 1
133 188 1
134 188 1
135 188 1
136 188 1
139 188 1
140 188 1
141 188 1
142 188 1
144 188 1
145 188 1
148 188 2
149 188 4
151 188 1
154 188 2
155 188 1
156 188 1
157 188 2
158 188 4
159 188 1
160 188 4
161 188 6
162 188 6
163 188 5
164 188 6
165 188 2
166 188 6
167 188 4
168 188 2
169 188 3
170 188 3
171 188 8
172 188 3
173 188 5
174 188 3
175 188 3
176 188 8
177 188 9
178 188 12
179 188 17
180 188 10
181 188 14
182 188 38
183 188 31
184 188 32
185 188 70
186 188 95
187 188 155
188 188 143
16 189 1
19 189 1
22 189 4
28 189 1
31 189 3
32 189 1
33 189 1
34 189 1
35 189 1
36 189 2
37 189 3
38 189 1
40 189 2
42 189 1
49 189 2
50 189 1
52 189 1
62 189 1
64 189 1
66 189 1
67 189 1
70 189 2
71 189 2
72 189 1
73 189 1
74 189 1
79 189 1
80 189 1
81 189 1
100 189 2
101 189 1
118 189 2
120 189 2
122 189 2
123 189 1
124 189 1
126 189 1
127 189 1
128 189 2
129 189 2
130 189 4
131 189 1
132 189 2
133 189 1
134 189 1
135 189 3
136 189 3
137 189 1
138 189 1
139 189 3
140 189 1
141 189 2
149 189 1
150 189 1
151 189 1
153 189 1
154 189 2
155 189 3
156 189 3
157 189 4
158 189 2
159 189 5
160 189 4
161 189 4
162 189 6
163 189 1
164 189 5
165 189 6
166 189 4
167 189 6
168 189 7
169 189 2
170 189 2
171 189 4
172 189 4
173 189 3
174 189 3
175 189 5
176 189 12
177 189 13
178 189 33
179 189 12
180 189 24
181 189 26
182 189 46
183 189 39
184 189 58
185 189 144
186 189 100
187 189 93
188 189 120
189 189 162
18 190 2
20 190 1
23 190 3
24 190 1
27 190 1
30 190 1
34 190 1
35 190 1
36 190 1
37 190 3
38 190 3
39 190 1
40 190 1
41 190 1
42 190 2
43 190 1
44 190 1
45 190 1
46 190 1
49 190 1
51 190 2
57 190 1
60 190 2
64 190 1
66 190 2
67 190 1
68 190 1
69 190 1
71 190 1
73 190 1
74 190 1
80 190 1
95 190 1
99 190 1
105 190 1
107 190 1
118 190 1
119 190 1
120 190 1
124 190 3
128 190 1
129 190 1
130 190 1
131 190 3
132 190 3
133 190 2
134 190 2
135 190 2
138 190 1
139 190 2
140 190 1
141 190 1
142 190 1
143 190 2
147 190 1
149 190 1
152 190 2
153 190 2
154 190 3
156 190 2
157 190 4
158 190 7
159 190 1
160 190 2
161 190 7
162 190 7
163 190 2
164 190 7
165 190 6
166 190 3
168 190 1
169 190 4
170 190 6
171 190 6
172 190 3
173 190 6
174 190 2
175 190 3
176 190 6
177 190 16
178 190 21
179 190 17
180 190 11
181 190 18
182 190 22
183 190 27
184 190 37
185 190 65
186 190 48
187 190 46
188 190 47
189 190 123
190 190 177
11 191 1
15 191 2
18 191 1
23 191 2
27 191 1
31 191 2
32 191 1
33 191 1
34 191 1
35 191 3
37 191 2
38 191 1
39 191 2
42 191 1
44 191 2
45 191 1
47 191 2
51 191 1
53 191 1
69 191 1
70 191 1
71 191 1
77 191 1
79 191 1
89 191 1
107 191 1
110 191 1
117 191 1
118 191 1
119 191 1
121 191 1
124 191 1
125 191 2
129 191 2
131 191 1
135 191 1
137 191 1
145 191 1
147 191 1
148 191 1
152 191 2
153 191 2
154 191 3
158 191 5
159 191 2
160 191 5
161 191 2
162 191 1
163 191 1
164 191 2
165 191 4
166 191 2
167 191 4
168 191 3
169 191 3
170 191 3
171 191 5
172 191 4
173 191 3
174 191 1
175 191 3
176 191 2
177 191 9
178 191 13
179 191 16
180 191 8
181 191 16
182 191 24
183 191 23
184 191 22
185 191 54
186 191 33
187 191 33
188 191 32
189 191 71
190 191 152
191 191 158
13 192 1
20 192 1
23 192 1
28 192 2
30 192 1
31 192 1
32 192 1
33 192 1
35 192 1
36 192 1
37 192 1
38 192 1
44 192 2
45 192 1
46 192 1
48 192 1
50 192 1
51 192 1
67 192 1
75 192 2
76 192 2
78 192 1
80 192 1
86 192 1
92 192 1
108 192 1
116 192 1
118 192 1
120 192 1
124 192 2
125 192 1
127 192 1
128 192 1
130 192 1
132 192 2
133 192 3
134 192 1
135 192 3
136 192 2
137 192 1
141 192 2
143 192 2
146 192 1
147 192 1
148 192 3
149 192 1
150 192 1
152 192 1
154 192 3
155 192 2
156 192 2
158 192 5
159 192 1
160 192 1
161 192 5
162 192 3
163 192 1
164 192 3
166 192 1
167 192 2
169 192 2
170 192 2
171 192 4
172 192 2
173 192 1
174 192 4
175 192 2
176 192 3
177 192 4
178 192 8
179 192 8
180 192 9
181 192 8
182 192 18
183 192 19
184 192 16
185 192 16
186 192 20
187 192 14
188 192 11
189 192 33
190 192 36
191 192 86
192 192 120
16 193 1
17 193 1
18 193 3
19 193 1
23 193 2
25 193 1
27 193 2
28 193 2
29 193 2
32 193 1
35 193 1
38 193 1
39 193 3
40 193 1
42 193 3
43 193 4
47 193 2
48 193 1
56 193 1
59 193 1
61 193 1
62 193 1
65 193 2
66 193 1
67 193 1
72 193 1
75 193 2
76 193 1
85 193 1
94 193 1
108 193 1
116 193 2
119 193 1
120 193 1
121 193 2
122 193 1
123 193 1
125 193 2
126 193 2
127 193 1
128 193 2
129 193 2
131 193 1
133 193 1
134 193 2
135 193 2
136 193 2
137 193 3
139 193 2
141 193 2
142 193 1
145 193 1
146 193 1
147 193 1
149 193 1
150 193 3
154 193 4
155 193 2
157 193 1
158 193 1
159 193 2
160 193 1
161 193 1
162 193 1
163 193 1
164 193 2
165 193 3
166 193 3
167 193 1
168 193 2
169 193 3
170 193 2
171 193 4
172 193 7
173 193 1
174 193 5
175 193 3
176 193 6
177 193 5
178 193 7
179 193 4
180 193 5
181 193 3
182 193 12
183 193 11
184 193 9
185 193 24
186 193 18
187 193 14
188 193 9
189 193 19
190 193 32
191 193 40
192 193 127
193 193 207
17 194 1
20 194 1
23 194 1
27 194 1
29 194 1
31 194 1
33 194 2
35 194 1
36 194 2
38 194 2
39 194 2
41 194 1
42 194 1
43 194 1
49 194 1
58 194 1
62 194 2
63 194 1
64 194 1
66 194 1
74 194 1
78 194 1
109 194 1
118 194 1
122 194 1
126 194 1
128 194 3
129 194 1
130 194 1
131 194 2
132 194 1
136 194 1
139 194 2
140 194 2
141 194 1
144 194 1
149 194 3
152 194 2
153 194 1
154 194 1
155 194 3
156 194 1
158 194 2
160 194 1
161 194 1
162 194 2
164 194 3
167 194 1
169 194 3
170 194 2
171 194 2
172 194 3
173 194 4
174 194 3
175 194 7
176 194 4
177 194 2
178 194 10
179 194 8
180 194 5
181 194 4
182 194 6
183 194 6
184 194 10
185 194 13
186 194 15
187 194 13
188 194 11
189 194 21
190 194 22
191 194 39
192 194 75
193 194 171
194 194 160
15 195 1
17 195 1
19 195 3
22 195 2
26 195 1
30 195 1
31 195 1
33 195 1
34 195 1
37 195 1
40 195 1
42 195 1
43 195 1
46 195 1
52 195 1
62 195 1
64 195 1
72 195 1
73 195 2
74 195 1
76 195 2
81 195 1
113 195 1
117 195 2
118 195 1
123 195 1
124 195 1
125 195 1
127 195 1
128 195 1
129 195 3
132 195 2
134 195 2
139 195 1
140 195 1
142 195 2
145 195 1
148 195 1
151 195 1
152 195 1
153 195 1
154 195 1
156 195 2
157 195 3
158 195 3
160 195 2
161 195 3
162 195 3
163 195 5
164 195 3
165 195 2
167 195 4
168 195 4
170 195 2
171 195 2
172 195 5
174 195 1
176 195 5
177 195 3
178 195 5
179 195 5
180 195 3
181 195 10
182 195 4
183 195 5
184 195 9
185 195 12
186 195 8
187 195 7
188 195 12
189 195 15
190 195 16
191 195 22
192 195 51
193 195 57
194 195 118
195 195 139
17 196 1
18 196 1
21 196 1
25 196 2
30 196 1
32 196 1
37 196 1
39 196 1
40 196 2
42 196 2
44 196 1
47 196 2
49 196 2
52 196 1
56 196 1
62 196 1
63 196 1
72 196 2
73 196 1
75 196 1
76 196 1
77 196 1
96 196 1
99 196 1
116 196 2
122 196 2
124 196 2
125 196 2
128 196 2
129 196 5
130 196 2
135 196 2
136 196 2
139 196 1
140 196 1
141 196 1
142 196 2
144 196 1
145 196 1
148 196 1
150 196 1
152 196 1
154 196 4
155 196 1
156 196 4
157 196 2
158 196 3
159 196 1
161 196 2
162 196 2
163 196 3
164 196 2
165 196 1
166 196 1
168 196 4
169 196 3
170 196 1
171 196 3
172 196 2
173 196 5
174 196 3
175 196 4
176 196 2
177 196 4
178 196 9
179 196 2
180 196 2
181 196 2
182 196 7
183 196 8
184 196 5
185 196 12
186 196 13
187 196 11
188 196 8
189 196 15
190 196 18
191 196 26
192 196 42
193 196 50
194 196 71
195 196 148
196 196 172
12 197 1
13 197 1
24 197 1
25 197 2
27 197 1
28 197 1
30 197 1
36 197 1
37 197 2
38 197 1
50 197 1
63 197 1
67 197 1
68 197 1
77 197 2
87 197 1
92 197 1
112 197 1
116 197 1
117 197 1
120 197 2
122 197 1
123 197 2
125 197 3
127 197 1
128 197 3
133 197 1
137 197 3
140 197 1
142 197 1
148 197 1
151 197 2
153 197 1
156 197 1
157 197 2
158 197 2
162 197 3
163 197 1
165 197 1
166 197 2
168 197 2
169 197 2
170 197 2
171 197 2
172 197 3
173 197 1
174 197 1
175 197 2
176 197 1
177 197 2
178 197 6
179 197 10
180 197 2
181 197 2
182 197 5
183 197 9
184 197 7
185 197 15
186 197 10
187 197 3
188 197 14
189 197 13
190 197 13
191 197 20
192 197 39
193 197 41
194 197 54
195 197 75
196 197 103
197 197 113
11 198 1
18 198 1
20 198 1
22 198 1
23 198 2
24 198 1
31 198 1
32 198 1
33 198 1
35 198 1
36 198 3
37 198 2
50 198 1
56 198 1
60 198 2
61 198 1
66 198 1
70 198 2
72 198 1
75 198 2
79 198 1
88 198 1
89 198 1
93 198 1
111 198 1
116 198 1
117 198 2
121 198 1
124 198 1
128 198 3
129 198 1
131 198 2
132 198 1
134 198 2
138 198 1
139 198 1
140 198 1
141 198 1
143 198 2
150 198 2
151 198 1
152 198 1
153 198 1
154 198 2
155 198 1
157 198 2
159 198 2
160 198 1
161 198 2
162 198 1
163 198 2
164 198 1
166 198 1
167 198 2
168 198 1
169 198 1
170 198 3
171 198 3
173 198 2
175 198 1
176 198 4
177 198 3
178 198 5
179 198 1
180 198 3
181 198 4
182 198 6
183 198 4
184 198 4
185 198 4
186 198 11
187 198 3
188 198 6
189 198 14
190 198 10
191 198 11
192 198 26
193 198 24
194 198 32
195 198 33
196 198 42
197 198 100
198 198 115
17 199 1
19 199 1
20 199 1
22 199 1
24 199 3
26 199 1
27 199 2
28 199 1
31 199 1
33 199 1
36 199 1
38 199 1
39 199 2
40 199 2
41 199 1
44 199 2
46 199 1
47 199 3
48 199 1
51 199 1
52 199 1
59 199 1
62 199 1
66 199 1
71 199 1
73 199 1
78 199 1
93 199 1
95 199 1
97 199 1
101 199 1
105 199 1
117 199 1
118 199 1
123 199 1
124 199 1
125 199 1
127 199 1
128 199 1
130 199 1
131 199 2
132 199 1
133 199 3
134 199 1
135 199 1
136 199 1
137 199 1
140 199 2
141 199 1
142 199 1
145 199 1
153 199 1
154 199 1
156 199 1
158 199 2
159 199 2
160 199 1
162 199 2
163 199 3
164 199 1
165 199 2
166 199 3
167 199 1
168 199 2
169 199 1
171 199 1
172 199 1
173 199 1
174 199 2
175 199 5
177 199 4
178 199 4
179 199 2
180 199 4
181 199 5
182 199 2
183 199 4
184 199 2
185 199 7
186 199 10
187 199 8
188 199 13
189 199 7
190 199 13
191 199 13
192 199 26
193 199 17
194 199 23
195 199 33
196 199 38
197 199 58
198 199 104
199 199 185
16 200 2
18 200 3
20 200 1
21 200 1
22 200 1
26 200 2
27 200 2
30 200 1
32 200 1
33 200 1
34 200 1
36 200 3
37 200 1
38 200 3
40 200 1
46 200 1
52 200 1
61 200 1
62 200 1
65 200 1
67 200 1
68 200 1
77 200 1
79 200 1
87 200 1
92 200 1
101 200 1
111 200 1
120 200 1
121 200 1
122 200 1
123 200 1
126 200 1
127 200 2
128 200 1
129 200 2
130 200 1
132 200 2
133 200 1
134 200 1
135 200 2
136 200 1
139 200 1
140 200 1
141 200 1
143 200 1
146 200 1
147 200 1
150 200 1
151 200 2
153 200 1
154 200 2
157 200 2
158 200 2
159 200 1
161 200 1
162 200 1
163 200 1
164 200 1
167 200 3
168 200 1
169 200 2
171 200 3
172 200 2
173 200 1
174 200 2
175 200 3
176 200 4
177 200 6
178 200 8
179 200 6
180 200 1
181 200 2
182 200 4
183 200 6
184 200 6
185 200 7
186 200 6
187 200 6
188 200 3
189 200 8
190 200 14
191 200 14
192 200 21
193 200 21
194 200 19
195 200 46
196 200 30
197 200 52
198 200 69
199 200 171
200 200 172
16 201 2
18 201 1
19 201 2
20 201 1
22 201 1
24 201 1
25 201 1
27 201 1
29 201 1
30 201 1
32 201 1
33 201 1
34 201 1
35 201 1
37 201 4
41 201 1
44 201 1
47 201 2
48 201 1
49 201 1
52 201 1
59 201 1
63 201 1
66 201 1
67 201 1
70 201 1
71 201 1
81 201 1
90 201 1
97 201 1
101 201 1
110 201 1
113 201 1
115 201 1
117 201 2
118 201 1
120 201 1
121 201 1
122 201 1
126 201 2
128 201 1
129 201 1
130 201 2
131 201 2
132 201 1
134 201 2
136 201 1
141 201 1
144 201 1
153 201 1
154 201 1
155 201 1
160 201 2
162 201 2
163 201 3
164 201 2
165 201 2
167 201 4
168 201 1
169 201 1
170 201 2
172 201 2
173 201 2
174 201 1
175 201 1
176 201 1
177 201 3
178 201 5
179 201 6
180 201 3
181 201 1
182 201 6
183 201 2
184 201 4
185 201 10
186 201 9
187 201 12
188 201 5
189 201 5
190 201 9
191 201 10
192 201 9
193 201 15
194 201 13
195 201 25
196 201 33
197 201 43
198 201 50
199 201 50
200 201 107
201 201 150
16 202 1
22 202 1
29 202 1
35 202 1
36 202 2
38 202 1
39 202 1
46 202 1
47 202 1
49 202 1
61 202 1
63 202 1
77 202 2
78 202 1
82 202 1
83 202 1
87 202 1
109 202 1
113 202 1
115 202 1
120 202 1
122 202 1
123 202 1
124 202 1
125 202 2
126 202 1
128 202 1
129 202 1
132 202 1
133 202 1
134 202 2
135 202 2
137 202 2
138 202 1
142 202 1
147 202 2
150 202 1
151 202 2
154 202 1
155 202 1
156 202 1
157 202 1
158 202 1
159 202 3
160 202 1
161 202 3
162 202 2
163 202 4
166 202 2
167 202 6
168 202 2
169 202 3
170 202 1
171 202 1
172 202 1
175 202 2
176 202 3
177 202 3
178 202 3
179 202 3
180 202 8
181 202 4
182 202 7
183 202 1
184 202 6
185 202 4
186 202 4
187 202 4
188 202 6
189 202 7
190 202 6
191 202 5
192 202 18
193 202 13
194 202 20
195 202 24
196 202 19
197 202 25
198 202 22
199 202 47
200 202 49
201 202 123
202 202 137
13 203 1
18 203 1
21 203 1
27 203 1
34 203 1
35 203 1
36 203 1
37 203 1
38 203 1
41 203 1
42 203 1
62 203 1
64 203 1
65 203 1
70 203 1
75 203 2
76 203 1
78 203 1
81 203 1
93 203 1
95 203 1
114 203 1
115 203 1
119 203 2
121 203 1
122 203 1
125 203 1
126 203 1
130 203 2
131 203 1
132 203 1
135 203 1
136 203 2
138 203 1
141 203 1
142 203 1
144 203 1
149 203 1
151 203 2
153 203 3
155 203 1
156 203 1
157 203 1
158 203 1
161 203 1
162 203 2
163 203 1
164 203 1
165 203 2
166 203 2
167 203 1
169 203 1
170 203 1
171 203 2
172 203 1
173 203 1
175 203 7
176 203 3
177 203 4
178 203 6
179 203 4
180 203 4
181 203 3
182 203 4
183 203 8
184 203 4
185 203 6
186 203 8
187 203 9
188 203 5
189 203 10
190 203 10
191 203 15
192 203 16
193 203 22
194 203 18
195 203 21
196 203 37
197 203 27
198 203 33
199 203 35
200 203 35
201 203 64
202 203 102
203 203 131
23 204 1
27 204 1
29 204 2
32 204 2
33 204 1
36 204 1
43 204 1
48 204 1
50 204 1
52 204 1
58 204 1
71 204 1
73 204 1
85 204 1
90 204 1
109 204 1
113 204 1
116 204 1
118 204 1
121 204 2
122 204 1
124 204 2
131 204 2
132 204 1
136 204 2
137 204 1
139 204 1
145 204 1
147 204 1
149 204 2
150 204 2
154 204 1
156 204 1
157 204 1
158 204 2
159 204 1
162 204 1
163 204 5
164 204 2
167 204 2
169 204 3
170 204 1
172 204 1
173 204 2
174 204 1
175 204 3
176 204 3
177 204 2
178 204 2
179 204 2
180 204 5
181 204 1
182 204 4
183 204 6
184 204 1
185 204 6
186 204 5
187 204 5
188 204 5
189 204 8
190 204 7
191 204 5
192 204 15
193 204 15
194 204 12
195 204 11
196 204 19
197 204 25
198 204 23
199 204 25
200 204 37
201 204 26
202 204 46
203 204 101
204 204 135
16 205 1
19 205 1
27 205 1
36 205 1
37 205 1
39 205 2
43 205 1
46 205 1
48 205 1
49 205 1
50 205 1
51 205 2
52 205 1
58 205 1
63 205 1
69 205 1
80 205 1
89 205 1
91 205 1
115 205 1
117 205 1
121 205 2
123 205 1
127 205 1
128 205 1
130 205 2
133 205 2
135 205 1
140 205 2
141 205 1
143 205 1
146 205 1
148 205 1
150 205 2
153 205 1
156 205 2
161 205 1
164 205 3
165 205 1
167 205 1
168 205 3
169 205 2
171 205 1
173 205 2
174 205 1
175 205 3
176 205 2
178 205 3
179 205 2
180 205 3
181 205 1
182 205 1
183 205 2
184 205 5
185 205 5
186 205 5
187 205 8
188 205 5
189 205 7
190 205 9
191 205 5
192 205 9
193 205 9
194 205 15
195 205 19
196 205 18
197 205 8
198 205 19
199 205 25
200 205 22
201 205 17
202 205 26
203 205 45
204 205 104
205 205 114
16 206 1
20 206 1
21 206 1
22 206 2
33 206 1
35 206 1
37 206 1
39 206 2
40 206 2
41 206 1
52 206 1
58 206 1
59 206 1
60 206 1
64 206 2
66 206 1
67 206 2
68 206 2
77 206 2
78 206 1
91 206 1
96 206 1
117 206 2
118 206 1
120 206 3
122 206 2
123 206 1
126 206 1
127 206 1
128 206 2
129 206 1
131 206 1
133 206 1
135 206 3
136 206 1
137 206 1
138 206 1
140 206 1
142 206 1
143 206 1
145 206 3
147 206 1
148 206 3
149 206 2
151 206 3
152 206 1
153 206 2
155 206 1
156 206 2
157 206 1
158 206 2
159 206 1
160 206 3
161 206 3
163 206 2
164 206 2
165 206 2
168 206 1
169 206 3
171 206 2
173 206 1
174 206 1
175 206 2
176 206 1
178 206 3
179 206 1
181 206 2
182 206 1
183 206 7
184 206 2
185 206 6
186 206 7
187 206 9
188 206 3
189 206 11
190 206 6
191 206 10
192 206 14
193 206 12
194 206 14
195 206 18
196 206 24
197 206 18
198 206 20
199 206 17
200 206 26
201 206 18
202 206 30
203 206 46
204 206 57
205 206 93
206 206 107
20 207 2
25 207 1
26 207 1
27 207 1
33 207 1
37 207 2
38 207 1
57 207 1
61 207 1
66 207 1
67 207 1
69 207 1
70 207 1
71 207 1
72 207 2
77 207 2
83 207 2
90 207 1
98 207 1
103 207 1
113 207 1
117 207 1
120 207 1
122 207 1
123 207 1
124 207 1
129 207 3
130 207 2
131 207 2
132 207 1
133 207 1
135 207 1
136 207 1
138 207 1
140 207 1
144 207 1
145 207 1
153 207 2
154 207 1
156 207 1
157 207 1
158 207 1
162 207 1
163 207 1
164 207 3
165 207 1
166 207 2
168 207 1
170 207 2
171 207 2
172 207 1
173 207 4
174 207 2
175 207 3
176 207 5
177 207 3
178 207 6
179 207 2
180 207 4
181 207 2
182 207 2
183 207 5
184 207 4
185 207 1
186 207 6
187 207 10
188 207 5
189 207 8
190 207 11
191 207 10
192 207 26
193 207 15
194 207 11
195 207 10
196 207 17
197 207 36
198 207 23
199 207 17
200 207 18
201 207 19
202 207 25
203 207 46
204 207 43
205 207 39
206 207 85
207 207 145
12 208 1
17 208 1
19 208 1
21 208 1
22 208 1
30 208 1
31 208 1
34 208 1
36 208 1
38 208 1
39 208 1
41 208 1
43 208 3
44 208 2
51 208 1
52 208 1
59 208 1
63 208 1
66 208 1
72 208 2
74 208 1
76 208 1
78 208 2
92 208 1
107 208 1
118 208 1
120 208 1
124 208 2
134 208 1
138 208 1
139 208 1
144 208 2
145 208 1
146 208 1
150 208 1
153 208 3
156 208 1
158 208 1
160 208 1
161 208 1
162 208 3
163 208 1
164 208 4
166 208 1
167 208 2
168 208 2
169 208 1
170 208 1
171 208 1
172 208 3
173 208 1
175 208 4
176 208 3
177 208 3
178 208 1
179 208 4
180 208 1
181 208 1
182 208 2
183 208 3
184 208 3
185 208 3
186 208 9
187 208 8
188 208 9
189 208 14
190 208 21
191 208 13
192 208 19
193 208 16
194 208 25
195 208 26
196 208 32
197 208 31
198 208 24
199 208 21
200 208 27
201 208 34
202 208 25
203 208 42
204 208 39
205 208 25
206 208 43
207 208 140
208 208 171
18 209 1
27 209 1
32 209 1
35 209 2
36 209 1
38 209 1
39 209 1
40 209 2
42 209 4
47 209 1
50 209 1
63 209 1
68 209 1
71 209 1
72 209 1
75 209 1
76 209 1
77 209 1
78 209 1
79 209 1
85 209 1
108 209 1
118 209 1
122 209 1
123 209 1
124 209 1
125 209 1
128 209 2
129 209 1
130 209 2
131 209 3
132 209 3
133 209 1
134 209 1
136 209 2
137 209 2
138 209 2
142 209 2
143 209 1
147 209 2
148 209 2
152 209 1
153 209 1
155 209 1
156 209 2
157 209 1
158 209 4
159 209 2
160 209 1
161 209 1
162 209 1
163 209 1
164 209 3
165 209 1
166 209 3
168 209 2
169 209 1
171 209 2
172 209 3
173 209 2
174 209 1
175 209 1
176 209 2
177 209 2
178 209 2
179 209 4
180 209 6
181 209 2
182 209 2
183 209 5
184 209 2
185 209 6
186 209 5
187 209 6
188 209 3
189 209 9
190 209 12
191 209 12
192 209 21
193 209 12
194 209 15
195 209 24
196 209 14
197 209 18
198 209 18
199 209 22
200 209 18
201 209 8
202 209 29
203 209 19
204 209 30
205 209 21
206 209 37
207 209 70
208 209 167
209 209 159
26 210 1
28 210 1
30 210 1
36 210 1
37 210 1
38 210 1
40 210 1
41 210 1
43 210 1
44 210 1
45 210 2
48 210 2
56 210 1
62 210 1
66 210 1
71 210 1
85 210 1
87 210 1
96 210 1
98 210 1
103 210 1
106 210 1
113 210 1
117 210 1
118 210 1
121 210 2
122 210 1
125 210 1
128 210 2
131 210 2
134 210 1
139 210 1
142 210 1
143 210 2
145 210 2
147 210 1
148 210 1
149 210 1
151 210 1
153 210 1
157 210 1
158 210 1
159 210 2
160 210 1
161 210 1
162 210 2
164 210 1
166 210 1
167 210 1
168 210 2
169 210 2
173 210 1
174 210 2
175 210 3
177 210 1
178 210 2
179 210 2
180 210 1
181 210 1
182 210 7
183 210 3
184 210 4
185 210 9
186 210 4
187 210 5
188 210 1
189 210 3
190 210 7
191 210 8
192 210 7
193 210 7
194 210 8
195 210 6
196 210 5
197 210 7
198 210 11
199 210 12
200 210 10
201 210 8
202 210 8
203 210 8
204 210 20
205 210 20
206 210 22
207 210 36
208 210 53
209 210 75
210 210 108
20 211 1
22 211 1
23 211 1
27 211 1
30 211 1
33 211 1
38 211 1
39 211 1
40 211 1
45 211 1
52 211 1
57 211 1
60 211 1
78 211 1
88 211 1
89 211 1
92 211 1
107 211 2
114 211 1
116 211 1
118 211 1
119 211 1
125 211 1
127 211 1
128 211 1
129 211 2
130 211 1
133 211 1
134 211 1
140 211 1
142 211 1
144 211 1
145 211 1
147 211 1
150 211 1
151 211 1
154 211 1
156 211 3
157 211 3
160 211 2
164 211 2
166 211 2
168 211 2
169 211 1
171 211 1
173 211 4
174 211 3
175 211 1
176 211 2
178 211 1
179 211 3
180 211 2
181 211 2
182 211 1
183 211 3
184 211 3
185 211 3
186 211 6
187 211 3
188 211 2
189 211 2
190 211 5
191 211 1
192 211 6
193 211 8
194 211 10
195 211 6
196 211 6
197 211 5
198 211 7
199 211 3
200 211 6
201 211 11
202 211 7
203 211 10
204 211 9
205 211 14
206 211 8
207 211 15
208 211 28
209 211 39
210 211 104
211 211 111
17 212 1
19 212 1
36 212 1
38 212 1
41 212 1
42 212 2
43 212 1
47 212 2
56 212 1
64 212 2
65 212 1
67 212 1
71 212 1
72 212 1
75 212 1
77 212 1
80 212 1
89 212 1
100 212 1
109 212 1
114 212 1
115 212 1
119 212 1
120 212 1
122 212 2
126 212 3
127 212 2
128 212 1
129 212 1
130 212 2
135 212 3
136 212 1
137 212 1
139 212 2
146 212 1
147 212 2
149 212 1
150 212 1
151 212 3
153 212 1
154 212 2
155 212 1
156 212 3
157 212 1
160 212 1
161 212 3
162 212 2
163 212 3
164 212 2
165 212 2
169 212 3
171 212 2
172 212 5
173 212 2
174 212 2
176 212 1
177 212 2
178 212 1
179 212 2
180 212 3
181 212 6
182 212 3
183 212 6
184 212 3
185 212 5
186 212 3
187 212 5
188 212 1
189 212 3
190 212 3
191 212 6
192 212 3
193 212 4
194 212 5
195 212 4
196 212 3
197 212 6
198 212 5
199 212 11
200 212 8
201 212 8
202 212 7
203 212 8
204 212 12
205 212 8
206 212 5
207 212 13
208 212 22
209 212 37
210 212 74
211 212 110
212 212 121
23 213 1
25 213 1
31 213 2
34 213 2
36 213 3
37 213 1
38 213 1
39 213 1
40 213 1
47 213 1
50 213 1
52 213 1
55 213 1
58 213 1
59 213 2
60 213 1
64 213 1
65 213 1
66 213 1
67 213 1
72 213 1
90 213 1
99 213 1
110 213 2
114 213 1
117 213 1
121 213 1
122 213 1
123 213 1
124 213 1
125 213 2
126 213 1
127 213 1
131 213 1
133 213 2
134 213 1
135 213 1
136 213 1
139 213 1
144 213 1
149 213 1
150 213 1
152 213 1
153 213 3
154 213 3
155 213 3
156 213 2
157 213 1
159 213 1
160 213 2
161 213 2
163 213 1
164 213 2
165 213 2
166 213 1
167 213 1
168 213 1
169 213 2
170 213 2
171 213 1
172 213 1
173 213 1
174 213 1
176 213 1
177 213 2
178 213 1
179 213 5
180 213 2
181 213 1
182 213 3
183 213 3
184 213 3
185 213 9
186 213 2
188 213 6
189 213 6
190 213 1
191 213 7
192 213 4
193 213 2
194 213 6
195 213 4
196 213 13
197 213 1
198 213 5
199 213 3
200 213 8
201 213 3
202 213 6
203 213 7
204 213 5
205 213 7
206 213 12
207 213 12
208 213 23
209 213 38
210 213 56
211 213 50
212 213 76
213 213 130
18 214 1
25 214 1
29 214 4
30 214 1
35 214 1
39 214 1
40 214 1
41 214 1
44 214 1
46 214 1
47 214 3
50 214 1
55 214 1
59 214 1
63 214 1
65 214 1
68 214 2
72 214 1
81 214 1
100 214 1
112 214 1
117 214 1
118 214 1
122 214 2
124 214 1
125 214 2
129 214 2
130 214 2
131 214 3
132 214 2
133 214 1
135 214 1
138 214 1
141 214 1
142 214 1
145 214 1
149 214 1
150 214 1
151 214 1
152 214 2
157 214 1
158 214 1
159 214 2
160 214 1
161 214 3
163 214 1
164 214 1
165 214 4
167 214 2
168 214 1
170 214 2
171 214 2
173 214 1
174 214 2
175 214 1
176 214 2
177 214 1
178 214 6
179 214 3
180 214 2
181 214 5
182 214 6
183 214 3
184 214 1
185 214 2
186 214 2
187 214 7
188 214 4
189 214 5
190 214 6
191 214 5
192 214 2
193 214 4
194 214 4
195 214 9
196 214 8
197 214 3
198 214 8
199 214 2
200 214 3
201 214 2
202 214 7
203 214 7
204 214 7
205 214 7
206 214 12
207 214 8
208 214 11
209 214 28
210 214 51
211 214 39
212 214 40
213 214 93
214 214 127
16 215 1
17 215 2
19 215 1
21 215 1
23 215 1
25 215 2
26 215 1
31 215 1
32 215 1
33 215 1
37 215 1
38 215 1
39 215 1
40 215 1
42 215 1
43 215 2
53 215 1
62 215 1
66 215 1
67 215 1
69 215 1
71 215 1
72 215 1
73 215 1
74 215 1
76 215 1
80 215 1
83 215 1
84 215 1
88 215 1
89 215 1
101 215 1
106 215 1
113 215 2
114 215 1
115 215 1
116 215 1
120 215 1
124 215 1
128 215 3
129 215 1
131 215 3
134 215 1
138 215 1
139 215 1
145 215 1
146 215 1
147 215 1
148 215 1
151 215 1
153 215 1
154 215 2
155 215 2
156 215 1
159 215 1
160 215 1
161 215 4
162 215 1
164 215 2
165 215 2
166 215 3
167 215 4
168 215 2
169 215 3
170 215 3
171 215 3
173 215 1
174 215 2
175 215 2
177 215 3
178 215 3
179 215 2
180 215 4
181 215 3
182 215 5
183 215 3
184 215 2
186 215 5
187 215 6
188 215 1
189 215 3
190 215 7
191 215 3
192 215 2
193 215 7
194 215 6
195 215 11
196 215 6
197 215 11
198 215 5
199 215 11
200 215 7
201 215 11
202 215 4
203 215 5
204 215 8
205 215 11
206 215 11
207 215 22
208 215 16
209 215 33
210 215 45
211 215 48
212 215 47
213 215 73
214 215 158
215 215 173
20 216 1
23 216 2
26 216 1
31 216 1
35 216 1
38 216 1
40 216 2
41 216 2
42 216 1
44 216 3
49 216 1
50 216 1
59 216 1
61 216 1
63 216 1
72 216 2
73 216 3
75 216 1
77 216 1
82 216 1
93 216 1
105 216 1
108 216 1
116 216 1
119 216 1
120 216 1
123 216 1
124 216 1
128 216 2
129 216 2
130 216 2
132 216 2
133 216 2
136 216 1
138 216 1
140 216 2
141 216 1
142 216 1
144 216 1
147 216 2
152 216 3
154 216 2
155 216 1
156 216 1
157 216 2
158 216 1
159 216 4
160 216 2
161 216 1
165 216 2
166 216 1
167 216 1
169 216 4
170 216 1
171 216 2
173 216 4
174 216 1
175 216 3
176 216 2
178 216 3
179 216 3
180 216 5
181 216 3
182 216 5
183 216 4
184 216 5
185 216 2
186 216 3
187 216 4
188 216 7
189 216 5
190 216 2
191 216 6
192 216 5
193 216 5
194 216 10
195 216 4
196 216 7
197 216 8
198 216 4
199 216 4
200 216 7
201 216 7
202 216 9
203 216 3
204 216 12
205 216 9
206 216 15
207 216 16
208 216 24
209 216 36
210 216 49
211 216 34
212 216 55
213 216 52
214 216 69
215 216 122
216 216 143
18 217 2
22 217 1
34 217 1
40 217 1
43 217 1
58 217 3
62 217 1
66 217 1
72 217 1
78 217 1
80 217 1
81 217 1
82 217 2
86 217 1
91 217 1
101 217 1
119 217 1
120 217 1
121 217 2
122 217 1
125 217 1
128 217 1
129 217 1
130 217 2
131 217 1
133 217 1
135 217 2
142 217 1
143 217 1
145 217 1
146 217 1
149 217 1
152 217 1
153 217 2
154 217 1
158 217 3
159 217 1
160 217 1
161 217 5
162 217 1
163 217 4
164 217 1
165 217 1
166 217 3
168 217 1
170 217 1
171 217 2
172 217 2
173 217 2
175 217 2
176 217 1
177 217 2
178 217 5
179 217 2
180 217 7
181 217 5
182 217 4
183 217 3
184 217 3
185 217 3
186 217 3
187 217 10
188 217 4
190 217 3
191 217 7
192 217 5
193 217 5
194 217 3
195 217 16
196 217 11
197 217 12
198 217 5
199 217 7
200 217 6
201 217 12
202 217 6
203 217 6
204 217 6
205 217 5
206 217 12
207 217 16
208 217 39
209 217 43
210 217 68
211 217 26
212 217 46
213 217 63
214 217 48
215 217 81
216 217 130
217 217 170
15 218 1
18 218 1
19 218 1
32 218 1
34 218 1
36 218 1
39 218 1
40 218 1
45 218 1
48 218 1
51 218 1
58 218 1
59 218 1
66 218 1
71 218 1
72 218 1
76 218 3
83 218 1
102 218 1
107 218 1
111 218 1
112 218 1
117 218 1
118 218 1
119 218 1
122 218 1
123 218 1
126 218 1
127 218 1
130 218 4
131 218 1
132 218 1
133 218 1
134 218 2
135 218 1
137 218 3
138 218 1
143 218 2
144 218 1
145 218 1
148 218 1
153 218 2
157 218 3
158 218 1
162 218 1
164 218 3
165 218 1
166 218 4
167 218 2
168 218 1
169 218 2
170 218 1
171 218 3
172 218 5
173 218 1
174 218 2
176 218 2
177 218 2
178 218 2
179 218 4
180 218 3
182 218 3
183 218 3
184 218 2
185 218 5
186 218 4
187 218 12
188 218 3
189 218 2
190 218 4
191 218 3
192 218 6
193 218 5
194 218 8
195 218 7
196 218 7
197 218 3
198 218 12
199 218 11
200 218 10
201 218 6
202 218 9
203 218 11
204 218 10
205 218 5
206 218 6
207 218 12
208 218 24
209 218 42
210 218 49
211 218 27
212 218 28
213 218 45
214 218 52
215 218 59
216 218 72
217 218 131
218 218 164
17 219 1
18 219 1
19 219 2
22 219 1
23 219 1
27 219 1
28 219 1
29 219 1
35 219 1
36 219 1
38 219 2
39 219 1
40 219 1
43 219 2
44 219 1
46 219 1
47 219 1
48 219 1
49 219 1
58 219 1
60 219 1
66 219 1
67 219 1
70 219 1
71 219 1
72 219 1
74 219 2
76 219 1
79 219 1
93 219 1
96 219 1
101 219 1
102 219 1
107 219 1
116 219 1
120 219 1
122 219 1
125 219 1
126 219 2
129 219 2
131 219 2
132 219 1
133 219 1
134 219 1
135 219 1
140 219 4
148 219 1
149 219 1
151 219 2
153 219 2
154 219 1
155 219 1
156 219 1
157 219 2
158 219 1
160 219 1
161 219 1
162 219 1
163 219 3
165 219 2
166 219 1
168 219 1
169 219 2
170 219 2
171 219 2
174 219 3
175 219 3
176 219 2
177 219 2
178 219 2
179 219 3
180 219 1
181 219 2
182 219 2
183 219 2
184 219 4
185 219 4
186 219 6
187 219 3
188 219 6
189 219 4
190 219 6
191 219 4
192 219 4
193 219 6
194 219 2
195 219 7
196 219 4
197 219 5
198 219 2
199 219 9
200 219 7
201 219 6
202 219 6
203 219 5
204 219 10
205 219 5
206 219 11
207 219 9
208 219 26
209 219 32
210 219 41
211 219 28
212 219 30
213 219 34
214 219 33
215 219 56
216 219 49
217 219 87
218 219 131
219 219 183
15 220 1
19 220 1
20 220 1
22 220 3
23 220 1
24 220 2
30 220 1
33 220 1
34 220 1
35 220 1
37 220 2
39 220 1
40 220 1
41 220 1
43 220 1
44 220 1
48 220 1
53 220 1
63 220 1
77 220 1
79 220 1
80 220 1
99 220 1
114 220 1
116 220 1
123 220 1
124 220 1
125 220 1
126 220 1
127 220 1
129 220 2
131 220 1
132 220 1
133 220 1
135 220 1
136 220 1
139 220 2
141 220 1
142 220 2
145 220 2
146 220 1
148 220 1
152 220 3
155 220 1
156 220 2
157 220 2
161 220 1
162 220 2
163 220 1
164 220 2
166 220 1
167 220 1
168 220 1
169 220 1
171 220 1
172 220 2
173 220 1
176 220 2
177 220 1
180 220 3
181 220 3
182 220 4
183 220 1
184 220 3
185 220 4
186 220 3
187 220 2
188 220 2
189 220 1
190 220 2
191 220 2
192 220 4
193 220 4
194 220 3
195 220 4
196 220 3
197 220 2
198 220 4
199 220 5
200 220 9
201 220 6
202 220 6
203 220 5
204 220 5
205 220 3
206 220 8
207 220 12
208 220 9
209 220 27
210 220 16
211 220 16
212 220 10
213 220 18
214 220 20
215 220 21
216 220 17
217 220 30
218 220 35
219 220 110
220 220 132
17 221 1
21 221 1
23 221 2
27 221 1
30 221 2
32 221 2
36 221 1
39 221 1
42 221 1
45 221 1
47 221 1
50 221 1
51 221 1
62 221 2
65 221 1
68 221 1
69 221 1
70 221 1
71 221 1
75 221 1
79 221 2
92 221 1
106 221 1
109 221 1
110 221 1
116 221 1
118 221 1
119 221 1
122 221 1
123 221 2
124 221 1
126 221 2
127 221 2
128 221 1
130 221 1
131 221 1
132 221 1
133 221 1
134 221 1
135 221 1
145 221 1
147 221 1
149 221 2
153 221 1
154 221 1
156 221 1
159 221 1
160 221 1
165 221 1
168 221 1
170 221 1
172 221 1
173 221 2
175 221 1
177 221 4
178 221 1
179 221 1
180 221 3
182 221 1
184 221 1
186 221 1
187 221 2
188 221 1
190 221 2
191 221 3
192 221 1
194 221 2
195 221 4
196 221 4
197 221 1
198 221 3
200 221 7
202 221 4
203 221 3
204 221 5
205 221 8
206 221 4
207 221 8
208 221 11
209 221 11
210 221 13
211 221 12
212 221 9
213 221 12
214 221 8
215 221 7
216 221 4
217 221 15
218 221 29
219 221 42
220 221 100
221 221 185
15 222 1
19 222 1
20 222 1
24 222 1
25 222 1
28 222 1
34 222 1
36 222 1
44 222 1
46 222 1
48 222 2
50 222 1
56 222 1
59 222 1
62 222 1
67 222 1
70 222 2
73 222 2
74 222 1
75 222 1
79 222 1
80 222 1
82 222 1
86 222 1
93 222 1
109 222 1
120 222 1
121 222 3
124 222 1
126 222 1
128 222 1
129 222 2
130 222 1
132 222 2
133 222 1
136 222 2
137 222 1
144 222 1
152 222 1
154 222 1
156 222 1
157 222 2
159 222 1
162 222 1
163 222 2
164 222 3
169 222 2
174 222 2
175 222 1
176 222 1
177 222 2
178 222 2
179 222 3
180 222 2
182 222 1
183 222 2
184 222 2
185 222 2
186 222 3
187 222 1
188 222 1
189 222 2
190 222 3
191 222 3
193 222 1
194 222 2
195 222 3
197 222 2
198 222 2
199 222 2
200 222 8
201 222 3
202 222 1
203 222 2
204 222 3
205 222 5
206 222 9
207 222 4
208 222 12
209 222 12
210 222 12
211 222 5
212 222 7
213 222 6
214 222 6
215 222 9
216 222 7
217 222 15
218 222 17
219 222 27
220 222 58
221 222 127
222 222 140
15 223 1
17 223 1
21 223 1
25 223 1
32 223 1
33 223 1
35 223 1
37 223 1
38 223 1
40 223 1
45 223 1
48 223 1
52 223 1
61 223 1
62 223 1
65 223 1
72 223 3
73 223 1
74 223 1
75 223 1
77 223 1
80 223 1
83 223 1
84 223 1
87 223 1
97 223 1
116 223 1
117 223 1
119 223 1
125 223 1
127 223 1
128 223 2
130 223 2
134 223 1
135 223 1
136 223 1
140 223 1
144 223 1
145 223 1
147 223 1
150 223 1
151 223 1
153 223 1
159 223 1
160 223 1
161 223 1
162 223 1
163 223 1
164 223 1
165 223 1
166 223 2
167 223 1
168 223 1
172 223 1
174 223 1
177 223 1
178 223 1
182 223 3
183 223 3
184 223 1
186 223 2
187 223 2
188 223 1
189 223 1
190 223 5
191 223 1
192 223 2
194 223 2
195 223 3
196 223 5
197 223 1
199 223 3
200 223 2
201 223 5
202 223 3
203 223 5
204 223 3
205 223 3
206 223 4
207 223 6
208 223 2
209 223 8
210 223 7
211 223 3
212 223 11
213 223 6
214 223 10
215 223 11
216 223 10
217 223 10
218 223 12
219 223 26
220 223 29
221 223 54
222 223 91
223 223 77
19 224 1
20 224 2
21 224 1
28 224 3
35 224 1
36 224 2
37 224 1
39 224 1
42 224 1
43 224 1
44 224 1
47 224 1
52 224 1
53 224 1
62 224 1
69 224 1
70 224 1
71 224 1
72 224 2
73 224 1
77 224 1
94 224 1
95 224 1
111 224 1
118 224 2
123 224 1
125 224 1
127 224 2
129 224 1
130 224 1
133 224 2
135 224 1
140 224 1
148 224 1
153 224 1
155 224 3
156 224 1
160 224 1
162 224 1
167 224 1
169 224 2
170 224 1
171 224 1
172 224 1
173 224 2
174 224 1
176 224 2
177 224 4
178 224 2
179 224 2
183 224 3
184 224 2
185 224 1
187 224 1
188 224 1
189 224 1
191 224 2
192 224 2
193 224 2
195 224 2
196 224 2
197 224 1
198 224 2
199 224 1
200 224 3
201 224 6
202 224 4
203 224 5
204 224 5
205 224 2
206 224 4
207 224 6
208 224 11
209 224 12
210 224 10
211 224 7
212 224 11
213 224 7
214 224 3
215 224 13
216 224 10
217 224 6
218 224 16
219 224 21
220 224 44
221 224 48
222 224 67
223 224 83
224 224 106
15 225 1
16 225 1
20 225 3
23 225 2
24 225 1
26 225 1
28 225 1
30 225 1
31 225 2
36 225 3
37 225 1
43 225 2
46 225 1
48 225 1
57 225 1
64 225 1
65 225 1
69 225 1
74 225 1
75 225 2
77 225 1
79 225 1
80 225 1
81 225 1
82 225 1
85 225 1
92 225 1
100 225 1
105 225 1
112 225 1
118 225 1
119 225 1
121 225 1
124 225 1
128 225 2
129 225 1
130 225 1
131 225 1
132 225 1
134 225 2
143 225 3
146 225 1
149 225 1
151 225 3
154 225 1
155 225 2
156 225 1
158 225 2
161 225 1
162 225 1
166 225 1
168 225 1
169 225 1
170 225 1
171 225 1
172 225 2
173 225 1
175 225 1
177 225 1
178 225 2
180 225 1
181 225 4
185 225 1
188 225 2
193 225 1
194 225 2
195 225 1
197 225 3
199 225 3
200 225 5
201 225 7
202 225 4
203 225 2
204 225 3
205 225 3
206 225 3
207 225 3
208 225 8
209 225 11
210 225 8
211 225 7
212 225 8
213 225 7
214 225 4
215 225 7
216 225 8
217 225 10
218 225 14
219 225 19
220 225 39
221 225 38
222 225 37
223 225 42
224 225 85
225 225 127
18 226 1
21 226 2
27 226 1
31 226 1
38 226 1
40 226 2
44 226 1
48 226 1
53 226 2
55 226 2
68 226 1
71 226 1
72 226 2
74 226 1
80 226 1
82 226 1
84 226 1
92 226 1
93 226 1
104 226 1
122 226 1
123 226 2
124 226 1
125 226 1
130 226 2
131 226 2
132 226 1
133 226 1
136 226 1
137 226 2
138 226 1
141 226 1
142 226 2
143 226 1
149 226 1
154 226 2
156 226 1
157 226 3
158 226 1
160 226 2
161 226 1
162 226 3
163 226 1
165 226 1
166 226 1
168 226 1
171 226 2
172 226 2
173 226 1
175 226 3
177 226 2
178 226 1
179 226 2
180 226 1
182 226 1
184 226 3
185 226 3
186 226 4
188 226 1
189 226 2
190 226 3
191 226 2
192 226 2
193 226 1
194 226 1
195 226 4
196 226 2
197 226 1
198 226 3
199 226 2
200 226 5
201 226 5
202 226 1
203 226 4
204 226 3
205 226 4
207 226 2
208 226 3
209 226 6
210 226 17
211 226 6
212 226 6
213 226 8
214 226 4
215 226 8
216 226 9
217 226 5
218 226 16
219 226 22
220 226 28
221 226 26
222 226 27
223 226 24
224 226 38
225 226 139
226 226 172
12 227 1
15 227 1
23 227 1
27 227 1
30 227 2
31 227 1
32 227 1
33 227 1
34 227 1
36 227 2
37 227 1
41 227 1
42 227 3
43 227 1
45 227 2
46 227 1
48 227 1
49 227 1
50 227 1
52 227 1
61 227 1
68 227 1
70 227 1
73 227 1
77 227 1
79 227 1
80 227 2
88 227 1
89 227 1
92 227 1
109 227 1
116 227 3
122 227 3
124 227 1
125 227 2
128 227 1
129 227 1
131 227 1
133 227 3
135 227 1
136 227 3
137 227 1
139 227 1
140 227 1
141 227 1
144 227 1
147 227 1
148 227 1
151 227 1
153 227 2
154 227 2
155 227 1
159 227 1
161 227 1
162 227 1
163 227 2
165 227 2
166 227 2
167 227 1
168 227 2
169 227 1
170 227 1
171 227 2
172 227 2
173 227 2
176 227 2
177 227 1
178 227 3
179 227 2
180 227 1
181 227 2
182 227 3
183 227 3
185 227 1
186 227 4
187 227 5
188 227 1
190 227 1
191 227 2
192 227 4
193 227 4
194 227 3
195 227 2
196 227 2
197 227 1
198 227 3
199 227 2
200 227 2
201 227 4
202 227 1
203 227 4
204 227 1
206 227 5
207 227 4
208 227 4
209 227 8
210 227 7
211 227 8
212 227 4
213 227 8
214 227 6
215 227 13
216 227 6
217 227 10
218 227 10
219 227 24
220 227 32
221 227 29
222 227 20
223 227 23
224 227 37
225 227 57
226 227 146
227 227 166
20 228 1
23 228 1
25 228 1
30 228 1
33 228 1
35 228 1
36 228 1
38 228 1
41 228 1
43 228 2
44 228 1
47 228 1
49 228 2
50 228 1
51 228 1
57 228 1
58 228 1
63 228 1
71 228 1
73 228 1
76 228 1
77 228 1
87 228 1
92 228 1
94 228 1
96 228 1
107 228 2
113 228 1
114 228 1
116 228 2
121 228 3
125 228 3
127 228 2
128 228 1
129 228 2
130 228 1
131 228 2
137 228 3
140 228 1
142 228 1
144 228 1
150 228 1
151 228 1
152 228 2
153 228 3
154 228 1
155 228 1
156 228 3
160 228 2
161 228 2
164 228 1
166 228 1
167 228 2
168 228 2
169 228 1
170 228 2
172 228 1
173 228 1
174 228 2
175 228 2
179 228 2
180 228 1
181 228 1
184 228 1
185 228 4
187 228 2
189 228 2
190 228 1
191 228 1
192 228 3
193 228 3
194 228 2
195 228 1
196 228 2
198 228 6
199 228 7
200 228 2
201 228 7
202 228 2
203 228 2
204 228 5
205 228 5
206 228 5
207 228 2
208 228 5
209 228 9
210 228 6
211 228 4
212 228 6
213 228 8
214 228 4
215 228 8
216 228 8
217 228 10
218 228 8
219 228 18
220 228 23
221 228 16
222 228 16
223 228 16
224 228 29
225 228 36
226 228 55
227 228 151
228 228 160
21 229 1
22 229 1
24 229 1
26 229 1
32 229 1
35 229 1
36 229 2
37 229 1
40 229 1
41 229 1
45 229 1
49 229 1
52 229 1
55 229 1
58 229 1
62 229 1
63 229 1
64 229 1
69 229 1
70 229 1
73 229 1
81 229 1
83 229 1
93 229 1
95 229 2
103 229 1
105 229 1
114 229 1
117 229 1
118 229 2
120 229 1
121 229 1
124 229 1
127 229 1
128 229 3
129 229 4
130 229 1
131 229 1
135 229 3
137 229 1
140 229 1
142 229 1
143 229 1
147 229 1
148 229 2
150 229 2
151 229 1
152 229 1
154 229 1
158 229 3
163 229 1
164 229 1
166 229 1
167 229 1
169 229 1
171 229 3
172 229 2
173 229 2
174 229 1
176 229 1
178 229 1
179 229 2
180 229 3
181 229 2
183 229 3
184 229 1
185 229 1
186 229 2
187 229 2
189 229 5
190 229 2
191 229 4
193 229 1
194 229 2
196 229 2
197 229 2
198 229 2
199 229 1
201 229 2
202 229 2
203 229 2
204 229 2
205 229 2
207 229 5
208 229 1
209 229 4
210 229 12
211 229 4
212 229 5
213 229 3
214 229 4
215 229 7
216 229 8
217 229 8
218 229 15
219 229 20
220 229 28
221 229 18
222 229 9
223 229 8
224 229 17
225 229 19
226 229 45
227 229 72
228 229 128
229 229 103
12 230 1
17 230 1
18 230 3
21 230 1
23 230 1
24 230 1
31 230 1
37 230 1
39 230 2
40 230 1
42 230 2
50 230 1
55 230 1
70 230 1
72 230 1
73 230 1
75 230 1
78 230 1
79 230 1
92 230 1
97 230 1
112 230 1
113 230 1
117 230 2
118 230 1
124 230 1
125 230 1
127 230 1
130 230 2
133 230 1
135 230 1
137 230 2
140 230 1
143 230 1
145 230 1
148 230 1
150 230 1
153 230 1
154 230 1
157 230 1
158 230 1
159 230 1
165 230 1
166 230 1
167 230 2
168 230 1
169 230 1
171 230 1
172 230 1
173 230 3
174 230 2
176 230 1
177 230 2
179 230 3
180 230 1
181 230 1
182 230 1
187 230 2
188 230 2
189 230 2
190 230 1
191 230 2
192 230 1
193 230 3
194 230 1
195 230 4
196 230 2
197 230 2
198 230 1
200 230 5
201 230 1
202 230 2
203 230 7
204 230 2
205 230 2
206 230 4
207 230 1
208 230 3
209 230 6
210 230 6
211 230 2
212 230 6
213 230 7
214 230 5
215 230 7
216 230 10
217 230 6
218 230 12
219 230 11
220 230 23
221 230 14
222 230 9
223 230 9
224 230 19
225 230 17
226 230 41
227 230 51
228 230 54
229 230 89
230 230 115
17 231 1
18 231 1
23 231 1
25 231 1
26 231 1
28 231 1
30 231 1
34 231 1
41 231 1
47 231 1
56 231 1
57 231 1
58 231 1
60 231 1
66 231 1
68 231 1
69 231 3
75 231 1
90 231 2
93 231 1
100 231 1
112 231 1
113 231 1
114 231 1
119 231 3
120 231 1
121 231 3
123 231 1
127 231 2
128 231 2
129 231 1
132 231 1
133 231 1
134 231 1
135 231 1
136 231 1
138 231 2
140 231 1
142 231 1
145 231 2
146 231 1
150 231 2
151 231 1
152 231 1
153 231 2
154 231 1
155 231 3
156 231 1
157 231 2
158 231 4
159 231 1
160 231 1
162 231 2
164 231 2
167 231 1
170 231 2
174 231 2
175 231 1
176 231 2
177 231 1
180 231 2
181 231 1
182 231 1
183 231 2
184 231 1
185 231 4
187 231 5
188 231 2
189 231 1
190 231 2
191 231 2
192 231 1
193 231 1
194 231 1
195 231 2
196 231 3
197 231 3
198 231 2
199 231 1
200 231 3
201 231 4
202 231 2
203 231 4
204 231 2
205 231 2
206 231 1
207 231 5
208 231 6
209 231 6
210 231 9
211 231 4
212 231 4
213 231 7
214 231 5
215 231 7
216 231 11
217 231 9
218 231 14
219 231 24
220 231 21
221 231 30
222 231 19
223 231 23
224 231 16
225 231 23
226 231 37
227 231 43
228 231 56
229 231 60
230 231 105
231 231 128
15 232 1
19 232 1
28 232 1
29 232 1
31 232 1
37 232 2
42 232 1
56 232 1
75 232 1
76 232 1
87 232 1
93 232 1
94 232 2
101 232 1
102 232 1
111 232 1
117 232 2
119 232 1
123 232 1
126 232 1
130 232 1
131 232 2
135 232 1
141 232 1
142 232 2
143 232 1
153 232 1
156 232 1
157 232 1
159 232 2
161 232 2
165 232 1
169 232 1
171 232 1
172 232 1
174 232 1
175 232 1
176 232 1
179 232 1
180 232 1
181 232 1
182 232 1
183 232 2
184 232 1
185 232 3
187 232 3
189 232 1
190 232 3
191 232 2
193 232 1
195 232 1
196 232 2
197 232 3
198 232 1
199 232 5
200 232 2
201 232 3
202 232 2
203 232 2
204 232 3
205 232 3
206 232 5
207 232 3
208 232 8
209 232 5
210 232 4
211 232 6
212 232 8
213 232 10
214 232 7
215 232 4
216 232 6
217 232 9
218 232 8
219 232 22
220 232 46
221 232 39
222 232 20
223 232 22
224 232 44
225 232 35
226 232 75
227 232 64
228 232 62
229 232 63
230 232 63
231 232 130
232 232 129
16 233 1
17 233 1
19 233 1
21 233 1
22 233 1
24 233 1
25 233 1
26 233 1
27 233 1
28 233 1
31 233 3
33 233 1
34 233 1
35 233 1
37 233 1
43 233 2
44 233 2
47 233 1
50 233 1
51 233 2
57 233 2
59 233 1
63 233 1
69 233 2
70 233 1
71 233 1
73 233 3
74 233 1
75 233 4
89 233 1
107 233 1
113 233 1
115 233 2
116 233 1
117 233 1
118 233 1
120 233 1
123 233 1
124 233 1
126 233 1
128 233 2
129 233 1
130 233 1
136 233 1
139 233 1
144 233 1
145 233 1
149 233 2
154 233 2
158 233 1
161 233 1
162 233 2
163 233 3
164 233 1
167 233 1
169 233 1
171 233 1
172 233 1
173 233 2
174 233 1
175 233 2
176 233 1
177 233 4
179 233 1
183 233 1
184 233 1
185 233 4
186 233 1
187 233 3
189 233 3
190 233 3
192 233 3
193 233 4
194 233 3
195 233 3
196 233 7
198 233 3
199 233 1
200 233 3
201 233 2
203 233 2
204 233 3
205 233 4
206 233 2
207 233 6
208 233 5
209 233 7
210 233 5
211 233 4
212 233 7
213 233 4
214 233 8
215 233 6
216 233 4
217 233 5
218 233 3
219 233 23
220 233 22
221 233 30
222 233 16
223 233 13
224 233 17
225 233 18
226 233 40
227 233 24
228 233 25
229 233 18
230 233 25
231 233 22
232 233 53
233 233 130
21 234 1
22 234 1
26 234 1
28 234 2
31 234 1
32 234 1
33 234 1
34 234 1
35 234 1
36 234 1
37 234 1
38 234 1
42 234 1
44 234 1
45 234 1
48 234 3
49 234 1
58 234 1
61 234 1
66 234 1
72 234 1
75 234 2
77 234 1
78 234 1
81 234 1
91 234 1
116 234 2
119 234 1
121 234 1
123 234 2
129 234 1
130 234 1
131 234 2
132 234 2
135 234 3
136 234 1
137 234 1
139 234 4
141 234 1
142 234 1
145 234 2
146 234 2
148 234 1
150 234 1
153 234 1
157 234 1
158 234 1
159 234 2
160 234 3
162 234 1
163 234 1
164 234 2
165 234 2
167 234 2
168 234 2
169 234 1
170 234 2
173 234 1
175 234 1
176 234 1
177 234 3
178 234 1
179 234 1
180 234 1
181 234 1
183 234 2
184 234 1
185 234 2
186 234 4
187 234 1
188 234 1
189 234 1
190 234 2
191 234 3
192 234 1
193 234 4
195 234 5
196 234 3
197 234 1
198 234 1
199 234 2
200 234 5
201 234 2
202 234 2
204 234 4
205 234 3
206 234 3
207 234 3
208 234 3
209 234 4
210 234 8
211 234 7
212 234 5
213 234 8
214 234 7
215 234 3
216 234 5
217 234 7
218 234 12
219 234 14
220 234 30
221 234 25
222 234 20
223 234 11
224 234 23
225 234 41
226 234 37
227 234 28
228 234 35
229 234 28
230 234 31
231 234 25
232 234 64
233 234 188
234 234 184
15 235 1
18 235 1
24 235 1
31 235 2
32 235 1
34 235 1
36 235 1
37 235 1
38 235 1
39 235 2
42 235 1
47 235 1
48 235 2
50 235 1
51 235 1
59 235 1
60 235 1
62 235 1
67 235 1
68 235 1
71 235 1
72 235 3
73 235 1
74 235 1
78 235 1
80 235 1
83 235 1
85 235 1
88 235 1
92 235 1
117 235 1
118 235 1
124 235 3
130 235 2
131 235 1
132 235 1
133 235 1
136 235 1
137 235 1
138 235 2
139 235 1
141 235 1
149 235 1
152 235 1
153 235 1
156 235 3
157 235 1
158 235 1
160 235 1
161 235 1
162 235 1
173 235 1
174 235 1
175 235 1
176 235 2
177 235 1
178 235 1
179 235 2
180 235 1
181 235 2
183 235 3
184 235 2
186 235 3
187 235 1
189 235 2
190 235 3
191 235 2
192 235 5
193 235 2
194 235 2
195 235 1
196 235 1
197 235 3
198 235 4
199 235 4
200 235 3
201 235 1
202 235 2
203 235 8
204 235 2
205 235 2
206 235 4
207 235 3
208 235 2
209 235 4
210 235 3
211 235 4
212 235 6
213 235 3
214 235 3
215 235 5
216 235 9
217 235 5
218 235 5
219 235 9
220 235 17
221 235 15
222 235 8
223 235 7
224 235 15
225 235 23
226 235 22
227 235 12
228 235 14
229 235 12
230 235 24
231 235 14
232 235 28
233 235 74
234 235 130
235 235 161
20 236 1
27 236 1
29 236 1
30 236 1
35 236 1
37 236 1
38 236 1
46 236 1
48 236 1
59 236 1
63 236 1
69 236 1
76 236 1
80 236 1
92 236 1
103 236 1
104 236 1
112 236 1
114 236 1
116 236 1
117 236 1
123 236 2
125 236 1
126 236 1
127 236 2
129 236 1
130 236 1
132 236 2
135 236 2
136 236 1
137 236 1
141 236 1
145 236 1
148 236 1
151 236 2
155 236 5
156 236 1
157 236 2
160 236 2
163 236 1
165 236 1
166 236 1
171 236 1
174 236 2
175 236 2
176 236 2
177 236 1
178 236 2
179 236 2
180 236 1
181 236 1
182 236 3
183 236 1
184 236 2
185 236 2
186 236 1
189 236 3
190 236 1
192 236 2
193 236 3
194 236 3
195 236 3
196 236 3
197 236 2
198 236 1
199 236 2
200 236 2
201 236 1
202 236 2
203 236 2
204 236 3
205 236 3
206 236 1
207 236 3
208 236 2
209 236 4
210 236 2
211 236 2
212 236 1
213 236 4
214 236 3
215 236 2
216 236 6
217 236 2
218 236 7
219 236 9
220 236 11
221 236 17
222 236 4
223 236 6
224 236 10
225 236 7
226 236 15
227 236 15
228 236 5
229 236 13
230 236 8
231 236 16
232 236 17
233 236 41
234 236 54
235 236 118
236 236 161
18 237 2
22 237 1
24 237 1
25 237 1
27 237 1
28 237 2
30 237 3
33 237 1
35 237 1
38 237 1
39 237 2
41 237 1
43 237 1
44 237 1
46 237 1
47 237 1
48 237 1
50 237 1
52 237 1
61 237 1
64 237 1
69 237 2
70 237 1
73 237 1
74 237 1
75 237 1
76 237 1
77 237 1
80 237 1
84 237 1
91 237 1
94 237 1
95 237 1
97 237 1
107 237 1
112 237 1
122 237 1
123 237 2
127 237 1
128 237 2
131 237 1
133 237 3
135 237 1
146 237 2
148 237 2
151 237 3
153 237 1
154 237 1
155 237 2
156 237 1
160 237 1
161 237 1
162 237 1
163 237 3
165 237 2
170 237 1
171 237 1
172 237 1
173 237 1
174 237 1
178 237 2
180 237 2
181 237 2
182 237 2
184 237 3
185 237 1
186 237 1
187 237 1
189 237 1
190 237 1
191 237 2
192 237 3
193 237 1
194 237 2
195 237 1
196 237 3
197 237 3
198 237 2
200 237 5
202 237 3
204 237 1
206 237 2
207 237 1
208 237 2
209 237 5
210 237 2
211 237 2
212 237 1
213 237 3
214 237 4
215 237 3
216 237 2
217 237 4
218 237 3
219 237 10
220 237 12
221 237 6
222 237 5
223 237 9
224 237 9
225 237 11
226 237 14
227 237 8
228 237 10
229 237 11
230 237 7
231 237 8
232 237 15
233 237 39
234 237 44
235 237 61
236 237 195
237 237 218
16 238 2
18 238 1
19 238 3
20 238 2
21 238 1
26 238 1
30 238 2
34 238 2
35 238 1
36 238 1
37 238 1
38 238 1
39 238 2
40 238 1
41 238 1
43 238 2
44 238 2
45 238 1
47 238 1
50 238 4
51 238 1
52 238 1
61 238 1
62 238 1
63 238 1
64 238 1
69 238 2
70 238 2
71 238 1
73 238 1
74 238 4
76 238 1
93 238 1
111 238 1
117 238 1
118 238 2
119 238 1
123 238 2
124 238 1
125 238 1
126 238 2
127 238 1
129 238 1
130 238 3
131 238 2
132 238 1
133 238 1
134 238 1
138 238 1
139 238 1
149 238 1
152 238 1
154 238 2
157 238 1
159 238 1
160 238 1
163 238 1
166 238 2
170 238 1
173 238 1
175 238 1
176 238 1
177 238 1
178 238 1
181 238 1
182 238 2
184 238 1
187 238 4
188 238 1
189 238 1
190 238 1
192 238 1
193 238 1
194 238 1
195 238 4
196 238 2
197 238 1
198 238 1
199 238 2
201 238 3
204 238 4
205 238 1
206 238 1
207 238 2
208 238 4
209 238 1
210 238 3
211 238 4
213 238 1
214 238 1
215 238 1
216 238 4
217 238 1
218 238 1
219 238 9
220 238 7
221 238 10
222 238 4
223 238 4
224 238 4
225 238 7
226 238 10
227 238 5
228 238 4
229 238 8
230 238 10
231 238 9
232 238 10
233 238 25
234 238 37
235 238 60
236 238 95
237 238 137
238 238 182
18 239 1
23 239 1
24 239 2
25 239 1
28 239 1
30 239 2
31 239 1
33 239 1
34 239 1
35 239 2
40 239 1
43 239 3
44 239 2
47 239 1
51 239 1
56 239 1
64 239 1
65 239 1
66 239 1
69 239 1
72 239 1
91 239 1
97 239 1
106 239 2
108 239 1
119 239 1
123 239 1
124 239 1
126 239 1
128 239 1
129 239 2
130 239 2
131 239 3
132 239 2
133 239 3
134 239 1
135 239 1
137 239 1
140 239 2
147 239 1
148 239 1
153 239 2
154 239 2
155 239 1
156 239 1
157 239 1
158 239 1
159 239 1
161 239 1
162 239 1
164 239 2
165 239 3
172 239 1
173 239 1
175 239 1
178 239 1
179 239 2
181 239 2
183 239 1
184 239 1
185 239 1
186 239 1
187 239 3
188 239 3
189 239 2
190 239 3
191 239 2
192 239 2
193 239 3
194 239 1
195 239 1
196 239 1
197 239 1
198 239 1
200 239 1
201 239 3
202 239 3
203 239 1
204 239 4
205 239 3
206 239 2
207 239 2
208 239 3
209 239 4
211 239 4
213 239 1
214 239 2
215 239 1
216 239 1
217 239 4
218 239 3
219 239 3
220 239 9
221 239 4
222 239 1
223 239 10
224 239 3
225 239 12
226 239 13
227 239 5
228 239 1
229 239 4
230 239 7
231 239 7
232 239 7
233 239 21
234 239 12
235 239 33
236 239 52
237 239 82
238 239 180
239 239 180
18 240 1
19 240 2
21 240 1
23 240 1
25 240 1
27 240 1
31 240 2
35 240 1
37 240 1
42 240 1
44 240 1
45 240 2
46 240 1
47 240 1
48 240 1
49 240 2
51 240 1
53 240 1
62 240 1
63 240 1
64 240 1
65 240 1
67 240 1
68 240 1
71 240 1
75 240 1
77 240 1
79 240 1
80 240 2
94 240 2
101 240 1
117 240 2
118 240 1
120 240 1
123 240 1
127 240 2
128 240 1
129 240 2
132 240 3
133 240 2
141 240 1
148 240 1
151 240 1
153 240 1
154 240 1
156 240 1
159 240 1
160 240 2
161 240 1
163 240 4
165 240 2
168 240 1
170 240 1
173 240 2
174 240 1
175 240 1
177 240 1
178 240 1
179 240 3
181 240 1
182 240 1
183 240 3
185 240 1
187 240 1
189 240 1
190 240 3
191 240 3
192 240 1
193 240 1
194 240 3
195 240 1
196 240 1
197 240 1
198 240 3
200 240 1
201 240 2
203 240 2
204 240 1
205 240 2
207 240 2
208 240 6
210 240 1
212 240 4
213 240 1
214 240 1
215 240 5
216 240 3
217 240 2
218 240 5
219 240 5
220 240 9
221 240 10
222 240 1
223 240 1
224 240 9
225 240 9
226 240 4
227 240 3
228 240 7
230 240 5
231 240 7
232 240 8
233 240 18
234 240 20
235 240 19
236 240 40
237 240 62
238 240 67
239 240 124
240 240 193
16 241 1
17 241 1
18 241 1
21 241 1
22 241 2
27 241 2
28 241 1
29 241 1
31 241 2
35 241 1
36 241 1
39 241 1
40 241 2
43 241 1
44 241 1
47 241 1
48 241 1
55 241 1
58 241 1
63 241 1
68 241 2
72 241 1
73 241 1
77 241 1
79 241 1
80 241 1
82 241 1
94 241 1
107 241 1
110 241 1
116 241 1
119 241 1
120 241 1
121 241 1
123 241 1
126 241 2
128 241 1
129 241 1
130 241 2
132 241 2
134 241 1
136 241 1
154 241 1
157 241 1
158 241 1
160 241 1
161 241 2
164 241 3
166 241 1
167 241 1
168 241 1
169 241 3
170 241 1
172 241 1
173 241 1
174 241 1
175 241 1
176 241 1
177 241 1
178 241 1
179 241 1
180 241 1
183 241 2
186 241 1
187 241 2
189 241 1
190 241 1
191 241 2
192 241 1
194 241 3
196 241 1
198 241 3
199 241 1
200 241 5
201 241 1
203 241 4
204 241 1
205 241 2
206 241 1
207 241 3
208 241 3
209 241 2
210 241 2
211 241 2
213 241 1
215 241 2
216 241 2
218 241 2
219 241 4
220 241 3
221 241 6
222 241 5
223 241 2
224 241 3
225 241 3
226 241 9
227 241 4
228 241 4
230 241 2
231 241 4
232 241 4
233 241 13
234 241 15
235 241 13
236 241 24
237 241 29
238 241 50
239 241 47
240 241 116
241 241 104
17 242 1
22 242 1
24 242 1
28 242 1
30 242 1
31 242 1
32 242 2
34 242 1
36 242 2
37 242 1
39 242 1
40 242 1
41 242 1
43 242 2
45 242 1
46 242 1
47 242 3
48 242 1
49 242 1
52 242 1
56 242 2
57 242 1
59 242 1
63 242 3
68 242 1
69 242 1
70 242 1
72 242 1
73 242 1
76 242 1
78 242 1
80 242 1
88 242 1
94 242 1
106 242 1
107 242 1
115 242 1
117 242 1
118 242 4
119 242 2
120 242 2
122 242 3
123 242 1
124 242 2
125 242 1
126 242 1
127 242 1
128 242 4
130 242 2
132 242 1
133 242 1
137 242 1
138 242 1
148 242 1
149 242 1
151 242 1
153 242 2
154 242 1
155 242 2
159 242 2
160 242 1
162 242 1
163 242 1
164 242 2
171 242 2
176 242 3
177 242 1
178 242 1
179 242 1
180 242 1
182 242 1
184 242 2
185 242 2
186 242 1
189 242 1
191 242 1
192 242 3
200 242 1
201 242 2
202 242 1
203 242 1
205 242 2
208 242 2
209 242 2
210 242 1
211 242 2
212 242 5
213 242 2
214 242 1
215 242 3
216 242 3
218 242 2
219 242 3
220 242 1
221 242 3
222 242 2
223 242 3
224 242 2
225 242 5
226 242 3
227 242 7
228 242 3
229 242 2
230 242 2
231 242 8
232 242 3
233 242 7
234 242 9
235 242 13
236 242 20
237 242 22
238 242 24
239 242 45
240 242 60
241 242 121
242 242 155
16 243 1
19 243 2
21 243 1
23 243 2
28 243 1
36 243 1
42 243 1
44 243 4
46 243 1
50 243 1
52 243 1
57 243 2
65 243 1
66 243 2
69 243 1
73 243 1
76 243 2
77 243 1
79 243 1
91 243 1
94 243 1
95 243 1
107 243 1
114 243 1
118 243 1
120 243 4
123 243 2
125 243 1
126 243 1
127 243 1
128 243 4
129 243 2
132 243 1
133 243 1
134 243 3
141 243 3
144 243 1
145 243 1
149 243 1
150 243 1
151 243 2
152 243 1
153 243 2
159 243 2
166 243 1
168 243 1
171 243 1
172 243 1
173 243 2
174 243 1
175 243 3
182 243 2
183 243 1
184 243 1
187 243 1
188 243 1
190 243 2
191 243 1
192 243 2
193 243 1
198 243 1
199 243 1
200 243 1
202 243 1
203 243 1
206 243 1
207 243 3
208 243 1
209 243 2
212 243 2
213 243 1
214 243 2
215 243 4
216 243 4
217 243 2
218 243 2
219 243 1
220 243 1
221 243 3
222 243 5
223 243 1
224 243 1
225 243 3
226 243 1
227 243 3
228 243 3
229 243 3
230 243 1
231 243 2
232 243 4
233 243 6
234 243 14
235 243 4
236 243 15
237 243 21
238 243 19
239 243 12
240 243 35
241 243 42
242 243 127
243 243 115
18 244 1
20 244 1
28 244 1
32 244 1
36 244 1
38 244 1
39 244 1
41 244 2
42 244 1
51 244 1
59 244 1
60 244 1
65 244 2
67 244 1
69 244 1
71 244 2
76 244 1
77 244 1
91 244 1
92 244 1
93 244 1
94 244 1
96 244 1
100 244 1
105 244 1
118 244 2
119 244 2
120 244 1
121 244 2
122 244 1
123 244 1
125 244 3
126 244 1
127 244 1
128 244 2
131 244 1
132 244 3
136 244 2
137 244 1
138 244 1
139 244 1
142 244 1
144 244 1
145 244 1
146 244 1
147 244 1
150 244 1
153 244 1
157 244 2
158 244 1
159 244 2
160 244 2
162 244 1
163 244 2
169 244 2
173 244 2
175 244 1
176 244 1
177 244 3
178 244 1
180 244 1
184 244 1
189 244 2
191 244 1
193 244 4
194 244 1
195 244 1
196 244 2
197 244 1
198 244 1
200 244 1
202 244 1
203 244 1
204 244 1
208 244 1
209 244 2
211 244 1
212 244 2
213 244 3
214 244 3
216 244 1
218 244 1
219 244 2
220 244 1
221 244 7
222 244 9
223 244 2
224 244 2
225 244 4
226 244 3
227 244 5
229 244 2
231 244 5
232 244 2
233 244 7
234 244 8
235 244 10
236 244 20
237 244 13
238 244 14
239 244 29
240 244 51
241 244 60
242 244 171
243 244 120
244 244 136
12 245 1
17 245 1
20 245 1
22 245 1
23 245 1
28 245 1
35 245 1
37 245 1
42 245 1
43 245 1
45 245 1
50 245 2
52 245 1
59 245 1
73 245 1
74 245 1
75 245 3
76 245 1
77 245 1
79 245 2
82 245 1
93 245 1
108 245 1
115 245 2
116 245 1
118 245 2
120 245 2
122 245 1
123 245 1
125 245 1
126 245 1
127 245 1
129 245 1
133 245 3
134 245 1
139 245 1
140 245 1
142 245 1
150 245 1
152 245 1
154 245 2
158 245 1
159 245 2
161 245 1
164 245 1
166 245 1
169 245 1
173 245 1
174 245 1
176 245 1
177 245 2
178 245 1
180 245 1
182 245 1
183 245 1
184 245 1
185 245 1
187 245 1
190 245 2
192 245 1
195 245 1
197 245 1
198 245 1
201 245 2
202 245 2
203 245 2
204 245 1
205 245 1
206 245 3
207 245 2
208 245 1
209 245 1
210 245 1
212 245 1
213 245 3
216 245 1
217 245 1
218 245 1
219 245 4
220 245 1
221 245 3
223 245 1
224 245 2
225 245 4
226 245 6
227 245 7
228 245 5
229 245 3
230 245 3
231 245 2
232 245 4
233 245 5
234 245 5
235 245 1
236 245 8
237 245 11
238 245 7
239 245 21
240 245 23
241 245 22
242 245 86
243 245 34
244 245 127
245 245 133
22 246 1
29 246 1
40 246 1
42 246 1
51 246 1
55 246 1
58 246 1
68 246 1
72 246 1
73 246 2
75 246 2
76 246 2
77 246 1
78 246 1
79 246 1
81 246 1
83 246 1
84 246 1
99 246 1
101 246 1
114 246 1
115 246 1
117 246 2
119 246 1
122 246 2
123 246 1
125 246 1
138 246 1
139 246 1
143 246 1
146 246 1
147 246 1
148 246 2
154 246 1
158 246 1
159 246 1
177 246 1
178 246 2
179 246 1
180 246 2
182 246 1
184 246 2
186 246 1
189 246 1
190 246 1
191 246 1
192 246 1
197 246 1
198 246 1
199 246 1
200 246 1
202 246 1
204 246 1
206 246 1
208 246 1
209 246 1
211 246 1
212 246 2
214 246 1
215 246 1
217 246 2
218 246 1
220 246 1
221 246 1
222 246 4
224 246 1
225 246 2
227 246 1
228 246 4
229 246 3
230 246 3
231 246 1
232 246 2
233 246 1
234 246 2
235 246 5
236 246 3
237 246 9
238 246 8
239 246 7
240 246 11
241 246 12
242 246 28
243 246 27
244 246 33
245 246 63
246 246 92
24 247 1
33 247 1
36 247 2
38 247 1
40 247 1
48 247 1
64 247 2
65 247 1
67 247 1
68 247 1
69 247 1
74 247 1
75 247 1
79 247 1
93 247 1
97 247 1
102 247 1
105 247 1
117 247 1
119 247 2
123 247 1
124 247 1
126 247 1
128 247 1
130 247 1
132 247 2
134 247 1
136 247 1
137 247 1
148 247 3
152 247 1
154 247 1
157 247 1
158 247 1
160 247 1
162 247 1
169 247 1
172 247 1
173 247 1
178 247 1
191 247 1
196 247 1
199 247 1
202 247 2
204 247 1
206 247 1
207 247 2
208 247 1
209 247 1
210 247 2
214 247 1
216 247 3
218 247 1
219 247 2
220 247 1
221 247 1
222 247 1
223 247 3
224 247 2
225 247 2
226 247 3
227 247 2
228 247 1
229 247 1
230 247 4
231 247 2
232 247 3
233 247 2
234 247 7
235 247 2
236 247 4
237 247 3
238 247 8
239 247 11
240 247 7
241 247 10
242 247 29
243 247 14
244 247 24
245 247 35
246 247 86
247 247 113
22 248 1
23 248 1
27 248 1
30 248 1
31 248 1
33 248 1
36 248 1
38 248 1
39 248 1
42 248 1
44 248 1
45 248 1
52 248 1
56 248 2
69 248 1
70 248 2
72 248 1
74 248 3
76 248 1
77 248 3
81 248 1
84 248 1
87 248 1
89 248 1
114 248 1
115 248 1
117 248 1
119 248 1
121 248 1
122 248 1
128 248 1
130 248 1
132 248 1
133 248 2
138 248 1
141 248 1
143 248 1
145 248 1
152 248 1
153 248 2
158 248 1
159 248 1
160 248 1
161 248 1
162 248 3
163 248 1
168 248 1
170 248 1
173 248 1
175 248 1
177 248 3
180 248 2
181 248 1
188 248 2
189 248 1
194 248 1
195 248 2
196 248 2
198 248 1
201 248 1
202 248 2
203 248 3
204 248 1
205 248 1
206 248 1
207 248 1
208 248 2
209 248 2
210 248 1
211 248 1
212 248 3
214 248 2
216 248 1
217 248 2
219 248 1
220 248 2
225 248 1
226 248 1
227 248 2
228 248 3
229 248 1
230 248 1
231 248 1
232 248 1
233 248 4
234 248 5
235 248 2
236 248 5
237 248 10
238 248 5
239 248 9
240 248 9
241 248 11
242 248 15
243 248 19
244 248 14
245 248 26
246 248 47
247 248 77
248 248 101
22 249 1
24 249 2
27 249 1
28 249 1
32 249 1
34 249 1
38 249 1
40 249 1
41 249 1
44 249 1
49 249 2
50 249 1
57 249 2
59 249 2
65 249 1
67 249 1
68 249 1
69 249 1
72 249 2
74 249 2
75 249 3
77 249 1
78 249 1
79 249 2
82 249 1
83 249 2
84 249 1
89 249 1
101 249 1
105 249 1
108 249 1
109 249 1
111 249 1
117 249 1
118 249 1
119 249 1
122 249 3
123 249 1
126 249 1
127 249 2
128 249 1
129 249 1
130 249 2
136 249 1
137 249 1
138 249 1
139 249 1
142 249 1
145 249 1
146 249 1
156 249 3
158 249 1
162 249 2
163 249 1
164 249 1
168 249 2
169 249 1
173 249 1
176 249 1
178 249 2
182 249 1
184 249 1
187 249 1
188 249 1
189 249 1
191 249 1
192 249 1
194 249 2
195 249 1
196 249 1
198 249 1
199 249 1
200 249 1
201 249 1
203 249 1
204 249 5
210 249 1
211 249 2
213 249 5
215 249 3
216 249 3
217 249 1
220 249 2
221 249 3
222 249 1
223 249 1
225 249 2
226 249 1
227 249 2
228 249 2
229 249 1
231 249 4
233 249 4
234 249 3
235 249 6
236 249 9
237 249 6
238 249 8
239 249 8
240 249 11
241 249 12
242 249 16
243 249 9
244 249 22
245 249 19
246 249 25
247 249 43
248 249 108
249 249 112
18 250 1
20 250 1
23 250 1
28 250 1
29 250 1
32 250 2
39 250 2
40 250 3
41 250 1
42 250 1
43 250 1
45 250 1
46 250 1
51 250 1
52 250 1
58 250 2
59 250 1
61 250 1
62 250 1
70 250 2
71 250 1
72 250 2
73 250 1
74 250 1
75 250 1
77 250 2
78 250 1
87 250 1
95 250 1
98 250 1
99 250 1
111 250 1
116 250 1
117 250 1
118 250 1
119 250 1
121 250 1
124 250 1
125 250 1
126 250 1
127 250 1
128 250 2
129 250 1
132 250 1
133 250 1
134 250 1
135 250 1
145 250 1
149 250 1
150 250 1
151 250 1
152 250 1
154 250 1
155 250 1
156 250 1
158 250 1
159 250 1
160 250 1
162 250 1
163 250 4
166 250 2
167 250 1
168 250 1
169 250 1
170 250 1
176 250 1
182 250 1
184 250 2
187 250 3
189 250 2
191 250 1
194 250 1
195 250 3
196 250 1
197 250 2
198 250 2
199 250 1
200 250 1
201 250 2
203 250 2
206 250 3
207 250 1
208 250 2
209 250 4
210 250 2
211 250 1
214 250 3
215 250 2
216 250 3
217 250 1
218 250 2
219 250 4
221 250 2
223 250 3
224 250 6
225 250 3
226 250 2
227 250 7
228 250 2
229 250 2
230 250 1
233 250 3
234 250 6
235 250 3
236 250 11
237 250 6
238 250 6
239 250 8
240 250 15
241 250 21
242 250 26
243 250 8
244 250 16
245 250 40
246 250 38
247 250 47
248 250 82
249 250 137
250 250 161
17 251 1
18 251 2
20 251 1
21 251 1
22 251 1
28 251 2
29 251 2
31 251 1
32 251 1
33 251 1
35 251 1
41 251 1
43 251 1
44 251 2
45 251 1
47 251 1
52 251 1
53 251 2
56 251 1
57 251 1
59 251 1
61 251 1
63 251 1
69 251 2
71 251 1
72 251 1
75 251 1
77 251 1
80 251 2
81 251 1
88 251 1
93 251 2
98 251 1
114 251 1
116 251 1
117 251 1
122 251 1
125 251 1
129 251 1
132 251 1
133 251 1
135 251 2
136 251 2
141 251 2
143 251 1
149 251 1
152 251 1
153 251 1
157 251 2
159 251 1
163 251 1
165 251 3
169 251 1
170 251 1
172 251 1
175 251 1
177 251 1
178 251 3
181 251 1
182 251 2
184 251 1
186 251 4
187 251 2
189 251 1
190 251 2
191 251 1
192 251 1
196 251 1
197 251 1
200 251 1
201 251 1
202 251 1
205 251 1
206 251 1
207 251 1
208 251 1
209 251 2
210 251 1
211 251 2
212 251 2
215 251 1
216 251 1
217 251 1
218 251 2
219 251 2
220 251 2
221 251 2
222 251 3
223 251 4
224 251 1
225 251 1
226 251 3
227 251 2
228 251 3
231 251 3
232 251 1
233 251 3
234 251 4
235 251 3
236 251 6
237 251 7
238 251 5
239 251 13
240 251 8
241 251 10
242 251 12
243 251 12
244 251 18
245 251 30
246 251 41
247 251 51
248 251 67
249 251 55
250 251 118
251 251 152
12 252 2
16 252 1
28 252 1
29 252 1
31 252 1
37 252 1
38 252 1
39 252 2
42 252 1
49 252 1
50 252 1
52 252 1
55 252 1
56 252 1
58 252 1
59 252 1
66 252 1
72 252 1
73 252 1
76 252 1
77 252 2
79 252 2
82 252 1
83 252 1
85 252 2
86 252 1
89 252 1
95 252 1
101 252 1
103 252 1
108 252 1
109 252 1
115 252 1
116 252 1
117 252 1
120 252 2
121 252 1
122 252 2
125 252 1
126 252 1
127 252 1
130 252 1
131 252 2
136 252 1
140 252 1
141 252 1
151 252 1
152 252 1
153 252 1
154 252 2
157 252 1
162 252 2
173 252 1
174 252 1
176 252 1
177 252 2
179 252 1
180 252 1
182 252 1
183 252 2
186 252 2
188 252 1
191 252 1
193 252 1
194 252 3
195 252 2
196 252 1
199 252 1
200 252 1
202 252 1
203 252 2
204 252 2
205 252 1
206 252 2
208 252 3
210 252 2
211 252 3
212 252 1
213 252 2
214 252 1
215 252 1
216 252 1
217 252 1
218 252 1
219 252 3
220 252 2
221 252 2
222 252 1
223 252 1
224 252 2
225 252 3
226 252 6
227 252 5
228 252 5
229 252 2
230 252 1
231 252 3
232 252 5
233 252 4
234 252 3
235 252 3
236 252 8
237 252 10
238 252 11
239 252 12
240 252 13
241 252 16
242 252 39
243 252 21
244 252 31
245 252 60
246 252 72
247 252 64
248 252 64
249 252 51
250 252 74
251 252 111
252 252 139
22 253 1
27 253 1
32 253 1
36 253 1
45 253 1
60 253 1
66 253 2
73 253 2
74 253 3
79 253 2
80 253 1
83 253 1
84 253 3
88 253 1
90 253 1
96 253 1
98 253 1
106 253 1
107 253 1
111 253 1
113 253 1
114 253 1
115 253 1
116 253 1
117 253 2
118 253 1
120 253 1
125 253 1
126 253 1
127 253 1
129 253 1
130 253 2
137 253 1
138 253 1
140 253 2
145 253 1
147 253 2
148 253 2
153 253 1
154 253 1
156 253 1
163 253 1
164 253 2
168 253 1
169 253 1
171 253 1
172 253 1
175 253 2
177 253 1
179 253 1
183 253 3
186 253 1
187 253 2
191 253 1
197 253 1
198 253 1
200 253 1
201 253 2
202 253 2
206 253 1
208 253 1
209 253 3
210 253 1
211 253 1
212 253 1
215 253 2
216 253 1
217 253 1
218 253 1
219 253 1
220 253 2
222 253 1
224 253 1
225 253 2
226 253 1
228 253 2
229 253 1
230 253 1
232 253 1
234 253 4
235 253 1
236 253 1
237 253 3
238 253 3
239 253 9
240 253 4
241 253 12
242 253 31
243 253 15
244 253 26
245 253 49
246 253 52
247 253 26
248 253 28
249 253 20
250 253 17
251 253 28
252 253 82
253 253 86
12 254 1
25 254 1
28 254 1
37 254 1
49 254 1
51 254 1
59 254 1
60 254 1
62 254 1
68 254 1
69 254 3
70 254 1
85 254 1
95 254 1
100 254 1
113 254 1
116 254 1
118 254 1
122 254 1
135 254 1
136 254 1
137 254 1
138 254 1
140 254 1
141 254 2
142 254 2
145 254 1
148 254 2
150 254 2
151 254 2
153 254 1
154 254 2
155 254 1
156 254 1
158 254 1
159 254 1
162 254 1
169 254 1
173 254 1
181 254 1
182 254 1
183 254 1
186 254 1
189 254 1
192 254 1
193 254 1
197 254 1
201 254 1
203 254 1
209 254 2
211 254 1
212 254 1
213 254 1
214 254 2
215 254 2
216 254 1
217 254 2
218 254 1
220 254 1
221 254 1
223 254 2
224 254 1
225 254 3
226 254 2
227 254 1
228 254 1
229 254 4
230 254 2
231 254 4
232 254 3
233 254 4
234 254 3
235 254 5
236 254 6
237 254 3
238 254 4
239 254 4
240 254 11
241 254 11
242 254 24
243 254 12
244 254 16
245 254 31
246 254 26
247 254 16
248 254 10
249 254 10
250 254 12
251 254 22
252 254 40
253 254 82
254 254 83
36 255 1
42 255 1
49 255 1
51 255 1
57 255 1
58 255 2
59 255 1
60 255 1
61 255 1
66 255 1
70 255 1
76 255 1
86 255 1
87 255 1
88 255 1
89 255 1
91 255 2
93 255 1
96 255 1
100 255 1
104 255 1
105 255 1
109 255 1
111 255 1
113 255 1
114 255 2
116 255 1
118 255 1
119 255 2
120 255 1
124 255 1
126 255 1
128 255 1
129 255 1
139 255 1
140 255 1
148 255 1
149 255 1
150 255 1
152 255 3
156 255 1
157 255 1
160 255 1
164 255 1
166 255 1
168 255 1
171 255 1
174 255 1
179 255 1
181 255 1
183 255 1
187 255 1
189 255 1
190 255 2
192 255 1
197 255 1
199 255 1
202 255 1
203 255 1
204 255 3
209 255 3
210 255 1
211 255 2
213 255 1
215 255 2
216 255 1
217 255 1
220 255 1
221 255 1
222 255 4
223 255 1
224 255 4
227 255 4
228 255 5
229 255 4
230 255 3
231 255 3
233 255 2
234 255 6
235 255 4
236 255 3
237 255 2
238 255 2
239 255 5
240 255 6
241 255 2
242 255 21
243 255 8
244 255 17
245 255 24
246 255 27
247 255 18
248 255 10
249 255 7
250 255 13
251 255 17
252 255 23
253 255 33
254 255 56
255 255 65
22 256 1
38 256 1
39 256 1
43 256 1
46 256 1
52 256 1
55 256 2
64 256 1
65 256 1
68 256 2
76 256 1
78 256 2
82 256 1
84 256 2
86 256 1
88 256 1
93 256 1
103 256 1
107 256 1
109 256 1
113 256 1
116 256 1
117 256 1
119 256 1
121 256 2
122 256 1
140 256 1
143 256 1
145 256 1
146 256 1
148 256 1
154 256 1
155 256 1
158 256 3
162 256 1
166 256 1
175 256 1
177 256 1
184 256 1
186 256 1
187 256 1
189 256 1
190 256 1
191 256 1
196 256 1
200 256 1
201 256 1
208 256 1
209 256 1
210 256 1
211 256 1
212 256 1
213 256 2
214 256 1
215 256 2
216 256 1
218 256 1
220 256 1
221 256 1
222 256 2
223 256 1
224 256 4
225 256 1
226 256 1
227 256 1
229 256 3
230 256 1
231 256 2
232 256 3
233 256 2
235 256 3
236 256 1
237 256 1
238 256 3
239 256 1
240 256 3
241 256 3
242 256 8
243 256 3
244 256 9
245 256 15
246 256 6
247 256 4
248 256 5
249 256 5
250 256 4
251 256 7
252 256 13
253 256 10
254 256 16
255 256 43
256 256 53
22 257 1
51 257 1
62 257 2
67 257 1
71 257 1
86 257 1
88 257 2
93 257 1
94 257 1
108 257 1
109 257 1
112 257 1
117 257 1
125 257 1
127 257 1
139 257 1
140 257 1
142 257 2
143 257 1
151 257 1
168 257 1
185 257 1
188 257 2
201 257 1
203 257 1
206 257 1
209 257 1
210 257 1
212 257 1
216 257 2
219 257 1
220 257 1
221 257 2
224 257 1
226 257 1
227 257 1
231 257 1
235 257 3
236 257 4
238 257 1
241 257 2
242 257 2
243 257 4
244 257 1
245 257 5
246 257 9
247 257 4
248 257 4
249 257 3
250 257 1
251 257 2
252 257 3
253 257 6
254 257 8
255 257 15
256 257 30
257 257 19
44 258 1
66 258 1
80 258 1
91 258 1
92 258 1
94 258 2
107 258 1
109 258 1
113 258 1
127 258 1
128 258 1
133 258 1
141 258 1
151 258 1
173 258 1
183 258 1
192 258 1
221 258 2
227 258 4
232 258 1
234 258 1
241 258 2
245 258 2
246 258 2
248 258 1
250 258 1
251 258 2
253 258 1
254 258 5
255 258 8
256 258 1
257 258 5
258 258 4
245 259 2
257 259 1
42 260 1
52 260 1
56 260 1
57 260 1
89 260 1
220 260 1
225 260 1
230 260 1
231 260 1
236 260 1
244 260 2
245 260 2
246 260 2
252 260 1
253 260 1
254 260 1
255 260 4
256 260 7
258 260 3
118 261 1
153 261 1
196 261 1
222 261 1
244 261 1
245 261 1
253 261 1
255 261 3
256 261 1
258 261 1
260 261 1
18 262 1
32 262 1
39 262 1
42 262 1
52 262 1
77 262 1
83 262 1
87 262 1
93 262 2
94 262 1
103 262 1
106 262 1
107 262 1
108 262 1
114 262 1
123 262 1
151 262 2
155 262 1
181 262 1
207 262 1
209 262 1
218 262 2
219 262 1
227 262 1
229 262 1
241 262 1
242 262 1
244 262 2
245 262 3
246 262 2
248 262 1
252 262 2
254 262 8
255 262 3
256 262 6
257 262 2
261 262 2
262 262 10
55 263 1
57 263 1
80 263 1
92 263 1
99 263 1
101 263 1
149 263 1
165 263 1
175 263 1
215 263 1
221 263 1
223 263 1
224 263 1
240 263 1
242 263 1
247 263 1
251 263 1
252 263 1
254 263 1
255 263 3
256 263 3
257 263 3
259 263 1
260 263 2
261 263 7
262 263 1
263 263 1
16 264 1
18 264 1
23 264 1
43 264 2
46 264 1
54 264 1
56 264 1
57 264 1
58 264 1
63 264 1
68 264 1
73 264 1
78 264 1
81 264 1
84 264 2
86 264 1
87 264 1
88 264 1
89 264 1
90 264 1
92 264 1
94 264 2
95 264 1
96 264 1
97 264 1
100 264 1
103 264 1
105 264 1
106 264 1
107 264 1
108 264 2
110 264 2
111 264 1
112 264 2
116 264 2
121 264 2
122 264 1
125 264 1
126 264 1
127 264 1
129 264 1
137 264 1
138 264 1
142 264 1
147 264 1
151 264 1
153 264 1
156 264 1
157 264 1
161 264 1
166 264 1
176 264 1
177 264 1
186 264 2
188 264 1
189 264 1
191 264 1
192 264 1
193 264 1
195 264 1
196 264 1
198 264 1
204 264 1
206 264 2
208 264 1
209 264 1
211 264 1
212 264 1
213 264 1
215 264 1
218 264 1
219 264 1
221 264 1
223 264 1
224 264 2
225 264 1
226 264 1
227 264 1
230 264 1
231 264 3
232 264 1
234 264 1
235 264 1
236 264 1
237 264 2
238 264 1
241 264 1
242 264 7
243 264 6
244 264 3
245 264 5
246 264 11
247 264 7
248 264 3
249 264 2
250 264 5
252 264 6
253 264 11
254 264 9
255 264 26
256 264 18
257 264 12
258 264 13
259 264 1
260 264 8
261 264 1
262 264 15
263 264 1
264 264 50
29 265 1
46 265 1
76 265 1
84 265 1
98 265 1
124 265 1
128 265 1
130 265 1
133 265 1
136 265 1
164 265 1
180 265 1
219 265 1
223 265 1
238 265 1
241 265 2
244 265 3
247 265 1
248 265 1
249 265 1
250 265 1
252 265 2
253 265 1
254 265 3
255 265 3
256 265 3
257 265 3
258 265 28
260 265 4
262 265 1
263 265 3
264 265 9
265 265 1
22 266 1
32 266 1
51 266 1
69 266 1
85 266 2
86 266 1
101 266 1
108 266 1
109 266 1
113 266 1
114 266 1
116 266 1
123 266 1
128 266 1
130 266 1
135 266 1
140 266 1
141 266 1
145 266 1
151 266 1
164 266 1
178 266 1
180 266 1
181 266 1
183 266 1
192 266 1
204 266 1
213 266 1
214 266 1
219 266 1
230 266 2
231 266 1
234 266 1
237 266 1
238 266 1
242 266 1
243 266 2
245 266 1
246 266 2
248 266 1
249 266 1
250 266 1
251 266 1
252 266 3
253 266 2
254 266 3
255 266 5
256 266 8
257 266 14
258 266 5
260 266 2
261 266 2
262 266 1
263 266 2
264 266 12
265 266 2
266 266 8
24 267 1
25 267 1
48 267 1
49 267 1
50 267 1
52 267 1
55 267 1
62 267 1
64 267 1
66 267 1
68 267 1
73 267 1
74 267 1
77 267 1
78 267 1
81 267 1
83 267 1
85 267 1
86 267 2
87 267 2
88 267 3
89 267 1
90 267 2
91 267 2
96 267 1
106 267 1
109 267 1
113 267 1
117 267 1
120 267 2
121 267 1
125 267 1
129 267 2
130 267 1
134 267 1
135 267 2
139 267 1
144 267 1
147 267 1
153 267 1
154 267 1
157 267 1
159 267 1
161 267 1
162 267 1
165 267 1
172 267 1
175 267 1
176 267 1
188 267 1
190 267 1
196 267 1
203 267 2
204 267 1
209 267 1
213 267 1
216 267 2
222 267 1
223 267 2
224 267 2
225 267 1
226 267 1
227 267 1
228 267 1
229 267 1
231 267 1
234 267 1
239 267 2
240 267 1
241 267 2
242 267 5
243 267 2
244 267 1
245 267 4
246 267 5
247 267 2
249 267 2
252 267 2
253 267 4
254 267 4
255 267 8
256 267 8
257 267 9
258 267 4
260 267 4
262 267 4
263 267 4
264 267 61
265 267 3
266 267 15
267 267 65
42 268 1
45 268 1
47 268 1
49 268 1
58 268 1
60 268 1
63 268 2
65 268 1
67 268 1
68 268 1
69 268 1
72 268 1
74 268 1
76 268 1
78 268 1
81 268 1
84 268 1
85 268 1
86 268 1
92 268 1
96 268 2
98 268 2
100 268 1
103 268 1
106 268 1
107 268 1
108 268 3
109 268 1
111 268 2
114 268 2
115 268 1
116 268 2
117 268 3
118 268 1
120 268 1
123 268 1
134 268 2
140 268 2
143 268 2
146 268 1
148 268 2
153 268 1
158 268 1
160 268 1
161 268 2
162 268 1
164 268 1
166 268 1
174 268 1
178 268 1
183 268 2
185 268 1
190 268 1
191 268 1
193 268 1
199 268 1
202 268 1
203 268 1
204 268 1
207 268 1
208 268 1
217 268 1
219 268 1
220 268 1
222 268 2
223 268 1
225 268 1
226 268 1
227 268 1
228 268 1
229 268 1
230 268 2
231 268 1
232 268 1
234 268 1
235 268 1
236 268 1
237 268 3
238 268 1
239 268 2
240 268 2
241 268 1
242 268 4
243 268 2
244 268 1
245 268 7
246 268 5
247 268 5
248 268 3
251 268 1
252 268 4
253 268 6
254 268 10
255 268 10
256 268 12
257 268 5
258 268 1
260 268 2
261 268 3
262 268 1
263 268 1
264 268 23
265 268 5
266 268 15
267 268 100
268 268 93
22 269 1
44 269 1
45 269 1
58 269 1
61 269 1
65 269 1
70 269 1
73 269 1
77 269 1
78 269 2
82 269 1
83 269 1
84 269 3
86 269 2
87 269 1
89 269 1
90 269 1
95 269 1
96 269 1
97 269 1
98 269 2
100 269 2
101 269 2
102 269 1
103 269 1
104 269 1
105 269 1
106 269 1
107 269 1
108 269 2
109 269 1
111 269 1
113 269 1
119 269 1
120 269 1
126 269 1
130 269 1
131 269 1
138 269 1
139 269 1
140 269 1
141 269 1
142 269 1
147 269 1
148 269 1
149 269 1
151 269 1
152 269 1
153 269 1
154 269 1
157 269 1
159 269 1
160 269 1
163 269 1
168 269 1
180 269 1
181 269 1
182 269 2
187 269 1
188 269 2
189 269 1
193 269 2
195 269 1
196 269 1
201 269 1
202 269 1
209 269 2
210 269 1
211 269 1
216 269 1
217 269 2
222 269 1
223 269 1
224 269 1
227 269 2
228 269 4
230 269 4
231 269 1
234 269 2
235 269 4
236 269 2
238 269 2
239 269 1
240 269 2
241 269 1
242 269 3
245 269 6
246 269 1
247 269 4
248 269 1
249 269 2
250 269 3
251 269 3
252 269 4
253 269 2
254 269 6
255 269 9
256 269 9
257 269 11
258 269 3
260 269 1
261 269 1
262 269 3
263 269 1
264 269 11
265 269 3
266 269 8
267 269 37
268 269 66
269 269 90
50 270 1
53 270 1
59 270 3
60 270 1
63 270 1
75 270 1
80 270 1
81 270 1
83 270 1
84 270 1
86 270 1
88 270 1
89 270 1
90 270 1
91 270 1
92 270 1
93 270 1
95 270 3
97 270 1
101 270 1
102 270 1
105 270 2
108 270 3
109 270 3
110 270 1
111 270 1
112 270 1
117 270 1
118 270 1
126 270 1
129 270 2
134 270 1
135 270 1
140 270 1
141 270 2
142 270 4
145 270 2
146 270 2
153 270 1
158 270 2
162 270 1
163 270 1
178 270 1
182 270 1
196 270 1
198 270 1
201 270 1
205 270 1
207 270 2
209 270 1
212 270 1
213 270 1
215 270 1
216 270 1
217 270 4
218 270 1
219 270 1
221 270 2
223 270 1
225 270 1
226 270 1
228 270 2
229 270 1
230 270 1
231 270 2
232 270 4
234 270 1
235 270 2
239 270 1
240 270 1
241 270 2
242 270 5
244 270 1
245 270 3
246 270 1
247 270 3
248 270 2
249 270 4
250 270 4
251 270 1
252 270 6
253 270 8
254 270 6
255 270 6
256 270 7
257 270 8
258 270 2
260 270 1
262 270 3
264 270 7
265 270 2
266 270 9
267 270 20
268 270 37
269 270 99
270 270 119
18 271 1
42 271 1
45 271 1
49 271 1
51 271 1
58 271 1
59 271 1
61 271 2
62 271 1
63 271 2
66 271 1
67 271 1
69 271 1
76 271 2
77 271 1
79 271 1
80 271 1
83 271 2
84 271 3
85 271 2
89 271 1
91 271 1
92 271 1
94 271 1
95 271 1
100 271 1
101 271 1
103 271 2
104 271 1
106 271 2
110 271 1
111 271 2
114 271 1
115 271 1
119 271 1
126 271 2
127 271 1
130 271 1
132 271 1
133 271 1
134 271 2
136 271 1
137 271 1
139 271 2
140 271 1
142 271 3
144 271 1
145 271 1
146 271 1
147 271 2
148 271 1
149 271 1
161 271 1
169 271 1
184 271 1
188 271 1
197 271 1
201 271 1
202 271 1
203 271 1
208 271 1
210 271 1
211 271 1
212 271 1
214 271 1
216 271 1
217 271 1
218 271 2
219 271 1
220 271 1
224 271 1
225 271 2
227 271 1
228 271 1
229 271 1
231 271 1
232 271 1
233 271 1
235 271 1
238 271 1
240 271 2
241 271 1
242 271 2
243 271 3
244 271 3
245 271 2
246 271 4
247 271 2
248 271 1
249 271 4
250 271 4
252 271 3
253 271 3
254 271 8
255 271 7
256 271 6
257 271 5
258 271 3
260 271 1
262 271 4
263 271 1
264 271 7
265 271 1
266 271 5
267 271 21
268 271 33
269 271 41
270 271 95
271 271 98
27 272 1
33 272 1
34 272 1
43 272 1
45 272 1
51 272 1
52 272 1
61 272 2
73 272 2
76 272 1
78 272 1
80 272 1
81 272 1
82 272 1
84 272 1
85 272 1
87 272 2
92 272 1
93 272 1
106 272 1
107 272 1
109 272 1
114 272 1
117 272 1
118 272 1
126 272 1
127 272 1
133 272 1
138 272 1
140 272 1
142 272 1
143 272 1
144 272 1
147 272 2
148 272 1
150 272 1
151 272 1
152 272 1
153 272 1
155 272 1
158 272 2
160 272 2
161 272 1
164 272 1
165 272 1
168 272 1
170 272 2
171 272 1
172 272 2
175 272 1
177 272 1
184 272 1
185 272 1
186 272 1
187 272 1
188 272 1
189 272 1
190 272 2
195 272 1
204 272 2
206 272 1
208 272 1
211 272 1
212 272 1
213 272 2
214 272 2
216 272 1
222 272 1
224 272 1
227 272 1
228 272 2
229 272 1
230 272 1
235 272 2
236 272 1
237 272 1
238 272 1
239 272 2
240 272 1
241 272 1
242 272 4
243 272 3
244 272 3
245 272 5
246 272 5
247 272 3
248 272 1
249 272 3
250 272 5
251 272 3
252 272 4
253 272 4
254 272 7
255 272 4
257 272 4
258 272 4
260 272 2
261 272 1
262 272 6
263 272 1
264 272 4
265 272 3
266 272 2
267 272 22
268 272 24
269 272 33
270 272 47
271 272 99
272 272 152
31 273 2
36 273 1
38 273 2
42 273 2
47 273 1
53 273 1
56 273 1
58 273 1
59 273 1
61 273 2
62 273 1
64 273 1
65 273 1
69 273 1
87 273 2
91 273 1
97 273 1
99 273 1
101 273 1
112 273 1
117 273 1
119 273 1
121 273 1
122 273 1
126 273 1
132 273 1
135 273 1
141 273 1
142 273 1
144 273 1
145 273 1
146 273 1
147 273 1
148 273 1
151 273 1
153 273 1
155 273 1
156 273 1
157 273 1
158 273 2
160 273 1
161 273 1
163 273 1
164 273 1
165 273 1
166 273 1
169 273 2
178 273 1
181 273 1
183 273 1
187 273 2
198 273 1
199 273 1
202 273 1
203 273 1
207 273 1
213 273 2
216 273 1
218 273 1
222 273 1
223 273 1
225 273 2
226 273 1
229 273 1
230 273 1
232 273 2
234 273 1
235 273 1
238 273 2
239 273 2
240 273 1
241 273 1
242 273 1
244 273 2
246 273 4
247 273 2
248 273 1
249 273 1
250 273 2
251 273 4
252 273 5
253 273 5
254 273 6
255 273 4
256 273 9
257 273 2
258 273 1
260 273 1
261 273 1
262 273 3
263 273 1
264 273 7
265 273 1
266 273 4
267 273 7
268 273 19
269 273 24
270 273 30
271 273 34
272 273 81
273 273 84
17 274 1
31 274 1
34 274 1
35 274 1
38 274 1
40 274 2
44 274 1
46 274 1
47 274 1
48 274 2
49 274 1
53 274 1
65 274 2
72 274 2
74 274 1
76 274 1
77 274 1
79 274 1
84 274 1
87 274 1
92 274 1
93 274 1
95 274 2
104 274 1
108 274 1
112 274 1
114 274 2
118 274 1
119 274 1
120 274 2
121 274 1
123 274 2
125 274 1
127 274 1
133 274 1
142 274 1
151 274 4
152 274 1
161 274 1
162 274 1
163 274 2
167 274 2
175 274 1
176 274 1
178 274 2
179 274 1
180 274 1
182 274 1
186 274 2
189 274 1
190 274 1
191 274 1
192 274 1
194 274 1
198 274 1
199 274 1
207 274 1
208 274 2
209 274 2
211 274 1
212 274 1
215 274 1
222 274 1
223 274 2
224 274 1
226 274 1
229 274 2
231 274 1
233 274 1
234 274 4
236 274 2
238 274 1
239 274 3
240 274 1
241 274 3
242 274 4
244 274 2
245 274 6
246 274 1
247 274 4
248 274 3
249 274 5
250 274 2
251 274 4
252 274 6
253 274 4
255 274 2
256 274 1
257 274 6
258 274 2
260 274 2
264 274 5
265 274 2
266 274 5
267 274 10
268 274 12
269 274 14
270 274 22
271 274 16
272 274 42
273 274 74
274 274 78
28 275 1
36 275 1
43 275 1
47 275 1
48 275 1
51 275 1
58 275 1
60 275 1
64 275 1
66 275 1
78 275 1
79 275 2
84 275 1
93 275 2
98 275 1
100 275 1
106 275 1
112 275 2
115 275 1
119 275 1
120 275 1
121 275 1
123 275 1
124 275 1
126 275 1
127 275 1
130 275 3
132 275 2
134 275 2
135 275 1
136 275 1
137 275 1
138 275 1
140 275 1
141 275 1
142 275 2
143 275 2
147 275 2
148 275 1
150 275 1
154 275 1
155 275 1
156 275 1
157 275 1
158 275 3
159 275 1
160 275 1
163 275 1
165 275 1
173 275 1
175 275 1
176 275 2
179 275 1
180 275 1
181 275 1
183 275 1
184 275 1
185 275 2
186 275 1
190 275 1
192 275 1
193 275 1
195 275 1
197 275 1
198 275 1
199 275 1
200 275 1
204 275 1
205 275 1
207 275 1
208 275 1
209 275 2
210 275 2
213 275 1
215 275 1
216 275 2
217 275 1
220 275 1
223 275 1
227 275 2
228 275 1
229 275 2
231 275 3
232 275 1
233 275 1
236 275 1
237 275 2
239 275 5
240 275 2
241 275 1
242 275 4
243 275 2
244 275 5
245 275 4
246 275 3
247 275 2
248 275 1
249 275 3
250 275 2
251 275 5
252 275 1
254 275 6
255 275 3
256 275 3
257 275 5
258 275 3
260 275 1
262 275 2
264 275 5
265 275 2
266 275 2
267 275 5
268 275 11
269 275 11
270 275 13
271 275 14
272 275 29
273 275 44
274 275 61
275 275 76
27 276 1
35 276 1
38 276 1
42 276 2
43 276 1
48 276 1
51 276 1
59 276 1
60 276 1
63 276 1
66 276 1
68 276 1
70 276 1
72 276 1
73 276 1
76 276 1
77 276 1
79 276 1
80 276 1
81 276 1
82 276 1
83 276 1
84 276 1
93 276 1
94 276 2
95 276 2
96 276 1
104 276 1
106 276 1
112 276 1
114 276 1
117 276 1
119 276 2
121 276 1
123 276 1
128 276 1
132 276 3
137 276 2
139 276 3
140 276 1
141 276 1
143 276 3
144 276 1
146 276 2
148 276 1
150 276 1
152 276 1
153 276 1
155 276 1
157 276 1
159 276 1
165 276 1
168 276 2
175 276 2
181 276 1
183 276 2
186 276 1
189 276 1
194 276 1
198 276 1
199 276 1
202 276 1
205 276 1
207 276 1
208 276 2
212 276 1
213 276 1
217 276 1
218 276 1
220 276 2
224 276 1
225 276 1
226 276 1
227 276 1
228 276 2
229 276 1
230 276 1
231 276 1
233 276 2
235 276 1
237 276 1
239 276 2
241 276 1
242 276 4
244 276 1
246 276 2
247 276 1
248 276 1
249 276 4
251 276 5
252 276 2
253 276 6
254 276 4
255 276 3
256 276 2
257 276 2
262 276 1
263 276 2
264 276 6
265 276 2
266 276 3
267 276 5
268 276 11
269 276 14
270 276 19
271 276 29
272 276 32
273 276 54
274 276 39
275 276 68
276 276 70
31 277 2
35 277 1
43 277 2
46 277 1
51 277 1
52 277 1
56 277 2
57 277 1
58 277 1
60 277 1
63 277 1
64 277 1
66 277 1
67 277 1
69 277 1
70 277 1
72 277 1
73 277 1
77 277 1
78 277 1
80 277 1
86 277 1
89 277 1
92 277 1
98 277 2
100 277 1
102 277 1
108 277 1
110 277 1
111 277 1
113 277 1
121 277 2
123 277 1
126 277 1
128 277 1
129 277 1
139 277 1
147 277 2
154 277 1
158 277 1
159 277 2
160 277 1
165 277 1
175 277 1
179 277 1
182 277 1
184 277 1
187 277 1
190 277 1
192 277 1
194 277 1
196 277 2
197 277 1
204 277 1
209 277 1
210 277 2
217 277 1
219 277 1
221 277 1
222 277 1
223 277 1
226 277 1
227 277 1
228 277 2
231 277 2
232 277 1
233 277 1
234 277 1
235 277 1
236 277 2
241 277 1
242 277 1
243 277 1
244 277 1
245 277 2
246 277 2
248 277 1
250 277 1
251 277 4
252 277 4
253 277 4
254 277 2
255 277 2
256 277 3
257 277 2
258 277 2
262 277 1
263 277 1
264 277 8
266 277 1
267 277 8
268 277 15
269 277 18
270 277 22
271 277 20
272 277 26
273 277 24
274 277 13
275 277 23
276 277 60
277 277 64
18 278 1
46 278 1
58 278 2
59 278 1
61 278 1
62 278 1
64 278 2
66 278 1
68 278 1
71 278 1
79 278 1
80 278 1
89 278 1
91 278 1
99 278 1
103 278 1
107 278 1
109 278 1
110 278 3
111 278 1
113 278 1
114 278 1
115 278 1
118 278 1
120 278 1
123 278 1
125 278 1
127 278 1
128 278 1
131 278 1
132 278 1
137 278 2
139 278 1
143 278 2
144 278 2
147 278 1
148 278 1
149 278 1
150 278 2
154 278 1
157 278 1
161 278 1
169 278 1
178 278 1
179 278 1
182 278 1
186 278 2
190 278 1
201 278 1
210 278 1
211 278 1
217 278 2
219 278 2
222 278 2
223 278 2
224 278 2
226 278 3
228 278 1
232 278 1
234 278 1
241 278 2
242 278 1
244 278 2
245 278 1
246 278 1
247 278 3
248 278 2
250 278 1
251 278 3
252 278 1
253 278 1
254 278 3
255 278 3
256 278 7
257 278 3
260 278 2
262 278 3
263 278 2
264 278 3
265 278 2
266 278 2
267 278 11
268 278 15
269 278 11
270 278 15
271 278 17
272 278 42
273 278 19
274 278 13
275 278 18
276 278 38
277 278 68
278 278 68
53 279 1
58 279 1
60 279 1
64 279 1
69 279 1
70 279 1
86 279 1
88 279 1
97 279 1
98 279 2
105 279 1
107 279 1
110 279 1
111 279 2
112 279 1
115 279 1
116 279 1
121 279 1
126 279 1
133 279 1
136 279 1
139 279 1
143 279 1
145 279 1
154 279 1
155 279 1
158 279 1
166 279 1
182 279 1
184 279 1
195 279 1
200 279 1
208 279 1
210 279 2
212 279 1
214 279 1
216 279 2
217 279 1
219 279 1
227 279 1
229 279 1
231 279 1
236 279 1
237 279 1
241 279 2
243 279 1
244 279 2
245 279 1
246 279 2
247 279 2
248 279 1
249 279 1
250 279 2
251 279 2
252 279 1
253 279 3
254 279 1
255 279 2
256 279 2
257 279 2
258 279 1
260 279 2
261 279 1
264 279 6
266 279 5
267 279 10
268 279 6
269 279 13
270 279 9
271 279 20
272 279 22
273 279 29
274 279 14
275 279 8
276 279 24
277 279 28
278 279 52
279 279 50
15 280 1
28 280 1
32 280 2
43 280 1
48 280 1
49 280 1
58 280 1
59 280 2
60 280 1
62 280 1
64 280 1
75 280 1
78 280 1
83 280 2
84 280 1
90 280 1
91 280 3
92 280 1
94 280 1
97 280 1
104 280 1
107 280 1
109 280 1
111 280 1
116 280 1
117 280 1
125 280 1
129 280 1
132 280 1
139 280 1
146 280 2
147 280 1
150 280 1
153 280 1
159 280 1
160 280 1
162 280 2
163 280 1
166 280 1
176 280 2
186 280 1
188 280 1
196 280 1
198 280 1
212 280 1
223 280 1
226 280 1
227 280 1
228 280 1
230 280 1
232 280 1
233 280 1
235 280 1
236 280 1
243 280 1
244 280 1
245 280 1
246 280 1
247 280 1
248 280 1
252 280 1
253 280 2
254 280 4
255 280 2
256 280 1
257 280 4
258 280 1
262 280 3
264 280 10
266 280 2
267 280 9
268 280 12
269 280 4
270 280 12
271 280 13
272 280 16
273 280 6
274 280 10
275 280 6
276 280 12
277 280 11
278 280 21
279 280 40
280 280 53
20 281 1
21 281 1
31 281 2
48 281 1
58 281 1
61 281 1
64 281 1
66 281 1
72 281 1
74 281 1
78 281 1
79 281 1
81 281 1
83 281 2
84 281 1
86 281 1
98 281 1
99 281 1
104 281 1
109 281 1
110 281 1
113 281 1
114 281 1
118 281 1
120 281 1
136 281 1
149 281 2
150 281 1
157 281 1
161 281 1
167 281 1
170 281 1
180 281 1
186 281 1
187 281 1
191 281 1
193 281 1
208 281 1
211 281 1
218 281 1
219 281 1
223 281 1
224 281 1
238 281 1
239 281 1
241 281 1
243 281 1
244 281 1
245 281 1
246 281 3
248 281 1
250 281 4
251 281 1
252 281 1
253 281 3
254 281 2
255 281 2
256 281 1
257 281 3
262 281 1
264 281 7
265 281 1
267 281 5
268 281 7
269 281 6
270 281 10
271 281 10
272 281 11
273 281 10
274 281 5
275 281 6
276 281 9
277 281 9
278 281 12
279 281 23
280 281 36
281 281 41
22 282 1
35 282 1
47 282 1
52 282 1
58 282 1
61 282 1
65 282 2
68 282 1
72 282 1
77 282 1
82 282 1
85 282 1
90 282 1
91 282 1
92 282 3
97 282 1
107 282 1
112 282 1
115 282 1
123 282 1
124 282 2
131 282 2
133 282 1
135 282 1
137 282 1
138 282 1
139 282 1
148 282 2
150 282 1
151 282 2
156 282 1
158 282 1
159 282 1
160 282 1
162 282 2
167 282 2
169 282 1
176 282 2
187 282 1
195 282 1
197 282 1
202 282 1
203 282 1
204 282 1
207 282 1
209 282 1
211 282 1
212 282 2
213 282 1
215 282 1
216 282 1
217 282 1
219 282 1
223 282 1
227 282 3
231 282 1
232 282 1
234 282 1
236 282 1
241 282 1
242 282 4
245 282 1
246 282 1
248 282 2
249 282 2
250 282 1
251 282 2
252 282 2
253 282 4
254 282 1
255 282 1
256 282 2
257 282 3
258 282 1
261 282 1
262 282 2
263 282 3
264 282 4
266 282 2
267 282 7
268 282 5
269 282 6
270 282 3
271 282 9
272 282 9
273 282 8
274 282 8
275 282 6
276 282 3
277 282 4
278 282 7
279 282 12
280 282 8
281 282 39
282 282 82
52 283 1
53 283 1
56 283 1
59 283 1
63 283 1
69 283 1
77 283 1
80 283 1
86 283 2
87 283 1
102 283 1
105 283 1
113 283 1
119 283 1
125 283 1
127 283 1
130 283 1
132 283 1
134 283 2
135 283 1
138 283 1
147 283 1
154 283 1
159 283 1
164 283 1
166 283 1
170 283 1
174 283 2
179 283 2
195 283 1
198 283 1
203 283 1
208 283 1
209 283 1
212 283 1
215 283 1
216 283 1
217 283 1
218 283 1
219 283 1
220 283 1
221 283 2
223 283 1
226 283 1
227 283 1
234 283 1
236 283 1
238 283 1
244 283 1
245 283 2
246 283 1
247 283 2
250 283 2
251 283 1
252 283 2
253 283 1
255 283 2
256 283 4
257 283 2
258 283 1
260 283 1
264 283 1
266 283 1
267 283 3
268 283 3
269 283 7
270 283 3
271 283 3
272 283 4
273 283 8
274 283 3
275 283 3
276 283 10
277 283 9
278 283 9
279 283 7
280 283 16
281 283 17
282 283 52
283 283 55
21 284 1
31 284 1
52 284 1
75 284 1
76 284 1
78 284 1
80 284 2
85 284 1
88 284 1
92 284 1
97 284 1
102 284 3
112 284 1
113 284 1
121 284 1
132 284 1
134 284 1
138 284 3
145 284 4
153 284 1
155 284 1
156 284 1
158 284 1
161 284 1
166 284 3
169 284 1
181 284 2
188 284 1
197 284 1
200 284 2
208 284 2
209 284 1
213 284 1
221 284 1
224 284 1
225 284 1
226 284 2
229 284 1
231 284 3
235 284 1
237 284 2
238 284 1
242 284 2
245 284 1
246 284 1
247 284 1
248 284 1
249 284 1
250 284 1
252 284 2
254 284 1
255 284 3
256 284 1
257 284 2
263 284 1
264 284 8
267 284 1
268 284 1
269 284 3
270 284 8
271 284 4
272 284 7
273 284 10
274 284 1
275 284 4
276 284 4
277 284 9
278 284 8
279 284 4
280 284 11
281 284 11
282 284 32
283 284 47
284 284 47
12 285 1
17 285 1
20 285 1
41 285 1
56 285 1
60 285 1
64 285 1
65 285 1
69 285 1
72 285 1
74 285 1
76 285 1
77 285 1
79 285 3
80 285 1
81 285 1
82 285 1
88 285 1
97 285 1
99 285 1
104 285 1
109 285 1
114 285 1
121 285 1
122 285 1
125 285 1
126 285 1
127 285 1
132 285 1
133 285 1
134 285 1
135 285 1
137 285 1
138 285 1
143 285 1
149 285 1
152 285 1
154 285 1
156 285 1
163 285 2
165 285 1
178 285 1
179 285 1
181 285 1
182 285 1
184 285 2
186 285 1
187 285 1
189 285 1
201 285 1
203 285 1
204 285 1
209 285 1
210 285 1
211 285 2
213 285 1
215 285 2
217 285 1
220 285 1
221 285 1
222 285 1
225 285 1
226 285 2
227 285 2
228 285 1
230 285 1
231 285 1
234 285 1
236 285 1
237 285 1
240 285 1
243 285 2
244 285 1
245 285 1
246 285 1
247 285 2
248 285 2
249 285 3
250 285 1
251 285 2
252 285 2
253 285 3
254 285 2
256 285 4
259 285 1
264 285 2
265 285 1
266 285 2
268 285 7
269 285 4
270 285 2
271 285 4
272 285 4
273 285 4
274 285 4
275 285 3
276 285 5
277 285 6
278 285 3
279 285 3
280 285 13
281 285 14
282 285 39
283 285 28
284 285 66
285 285 86
16 286 1
23 286 1
24 286 1
25 286 1
31 286 1
39 286 1
41 286 1
43 286 1
44 286 1
49 286 1
59 286 1
62 286 1
63 286 1
72 286 1
79 286 1
81 286 1
82 286 1
84 286 1
90 286 1
93 286 1
95 286 1
99 286 1
101 286 2
110 286 1
112 286 1
115 286 1
118 286 1
120 286 1
127 286 1
134 286 2
136 286 1
137 286 1
138 286 1
145 286 1
147 286 2
150 286 1
151 286 2
152 286 1
154 286 1
155 286 1
161 286 1
164 286 1
187 286 2
196 286 1
199 286 1
206 286 2
207 286 1
214 286 1
216 286 1
218 286 1
221 286 1
225 286 1
227 286 1
228 286 3
231 286 1
233 286 2
236 286 1
237 286 1
238 286 2
241 286 1
244 286 2
245 286 4
247 286 1
248 286 1
249 286 4
250 286 3
251 286 1
252 286 2
253 286 1
254 286 1
255 286 5
256 286 2
260 286 1
262 286 2
264 286 3
266 286 3
267 286 5
268 286 1
269 286 2
270 286 3
271 286 3
272 286 3
273 286 4
274 286 3
275 286 8
276 286 3
277 286 9
278 286 4
279 286 7
280 286 6
281 286 8
282 286 16
283 286 15
284 286 23
285 286 59
286 286 81
17 287 1
51 287 1
53 287 1
60 287 1
62 287 1
68 287 1
70 287 1
72 287 1
74 287 4
75 287 1
76 287 1
79 287 1
80 287 1
82 287 1
93 287 1
94 287 1
98 287 1
105 287 1
111 287 1
112 287 1
115 287 2
116 287 1
122 287 1
123 287 3
130 287 2
134 287 1
139 287 1
140 287 1
142 287 1
144 287 1
146 287 1
149 287 1
153 287 2
154 287 1
155 287 1
161 287 1
162 287 1
168 287 2
171 287 1
173 287 2
177 287 1
183 287 1
185 287 1
186 287 1
193 287 1
196 287 1
197 287 3
203 287 2
213 287 1
214 287 1
217 287 1
221 287 1
222 287 1
224 287 1
225 287 1
226 287 1
227 287 1
228 287 2
229 287 1
230 287 1
232 287 1
234 287 1
239 287 1
240 287 3
241 287 3
242 287 1
243 287 1
246 287 1
247 287 2
248 287 3
249 287 2
250 287 2
251 287 2
252 287 3
253 287 2
254 287 4
255 287 1
256 287 1
258 287 1
260 287 1
261 287 1
264 287 2
266 287 2
267 287 3
268 287 3
269 287 2
270 287 2
271 287 5
272 287 4
273 287 4
274 287 5
275 287 3
276 287 6
277 287 2
278 287 6
279 287 9
280 287 6
281 287 10
282 287 34
283 287 15
284 287 20
285 287 20
286 287 53
287 287 70
22 288 1
29 288 1
37 288 1
44 288 1
46 288 2
56 288 2
65 288 3
66 288 2
68 288 1
71 288 1
76 288 1
77 288 1
90 288 2
94 288 1
95 288 1
101 288 1
106 288 1
107 288 1
115 288 2
117 288 4
122 288 1
124 288 1
126 288 1
132 288 2
133 288 1
135 288 2
136 288 1
138 288 1
139 288 1
148 288 1
149 288 1
151 288 1
153 288 1
154 288 1
158 288 1
161 288 2
162 288 1
165 288 1
166 288 1
173 288 1
174 288 1
175 288 2
176 288 1
184 288 1
187 288 1
188 288 1
192 288 1
195 288 1
200 288 2
201 288 1
203 288 1
204 288 1
213 288 2
215 288 1
227 288 1
228 288 3
229 288 2
230 288 2
232 288 1
233 288 1
234 288 2
237 288 2
238 288 1
239 288 1
240 288 3
241 288 1
242 288 2
243 288 1
244 288 3
245 288 5
246 288 4
247 288 1
248 288 1
249 288 1
250 288 2
252 288 2
253 288 2
254 288 2
255 288 2
256 288 2
257 288 3
260 288 1
262 288 2
264 288 1
266 288 1
267 288 1
268 288 2
269 288 1
271 288 3
272 288 4
273 288 7
274 288 3
275 288 6
276 288 5
277 288 5
278 288 9
279 288 1
280 288 5
281 288 15
282 288 28
283 288 18
284 288 24
285 288 34
286 288 37
287 288 57
288 288 76
15 289 1
31 289 1
36 289 1
37 289 1
41 289 1
42 289 1
43 289 1
46 289 1
47 289 1
68 289 1
73 289 1
87 289 1
88 289 1
94 289 1
114 289 2
117 289 1
120 289 1
121 289 1
124 289 1
131 289 2
140 289 1
143 289 1
144 289 1
145 289 1
146 289 1
155 289 1
157 289 1
159 289 2
162 289 2
165 289 1
169 289 1
170 289 3
181 289 1
184 289 1
185 289 2
186 289 1
189 289 1
190 289 1
195 289 2
196 289 1
204 289 1
208 289 2
209 289 1
211 289 1
214 289 1
215 289 1
216 289 1
218 289 1
221 289 5
223 289 1
224 289 2
226 289 1
228 289 2
230 289 1
233 289 2
234 289 1
235 289 2
237 289 1
239 289 2
240 289 1
241 289 2
242 289 8
243 289 2
245 289 2
246 289 1
247 289 2
248 289 2
249 289 2
250 289 2
251 289 5
252 289 1
254 289 2
256 289 2
257 289 1
260 289 1
262 289 1
264 289 1
265 289 1
266 289 2
267 289 3
269 289 4
270 289 3
271 289 3
272 289 4
273 289 6
274 289 5
275 289 5
276 289 3
277 289 2
278 289 3
279 289 6
280 289 9
281 289 8
282 289 16
283 289 10
284 289 14
285 289 15
286 289 15
287 289 16
288 289 53
289 289 55
24 290 1
29 290 1
32 290 1
38 290 1
40 290 1
41 290 1
42 290 1
49 290 1
51 290 1
59 290 1
62 290 1
64 290 1
65 290 2
70 290 1
72 290 1
74 290 2
76 290 1
80 290 2
83 290 1
95 290 1
99 290 2
104 290 1
109 290 1
110 290 1
115 290 1
116 290 1
119 290 2
120 290 2
121 290 2
123 290 2
125 290 2
127 290 1
136 290 1
138 290 2
140 290 1
145 290 2
146 290 3
147 290 1
148 290 1
149 290 1
150 290 1
151 290 1
158 290 2
160 290 2
163 290 1
164 290 2
166 290 1
167 290 1
169 290 1
171 290 1
173 290 1
174 290 1
178 290 1
180 290 1
181 290 2
182 290 1
183 290 1
188 290 1
191 290 1
193 290 1
196 290 2
204 290 1
205 290 1
208 290 1
209 290 1
214 290 1
219 290 2
220 290 1
222 290 2
223 290 2
224 290 1
226 290 1
228 290 1
230 290 1
232 290 1
233 290 2
237 290 3
239 290 2
240 290 2
241 290 1
242 290 3
243 290 3
244 290 4
245 290 2
246 290 1
247 290 3
248 290 2
249 290 1
250 290 2
251 290 4
252 290 1
253 290 3
255 290 2
257 290 2
258 290 1
260 290 1
262 290 1
264 290 1
265 290 1
266 290 1
267 290 2
268 290 1
269 290 5
270 290 2
271 290 7
272 290 3
273 290 3
274 290 3
275 290 4
276 290 4
277 290 3
278 290 9
279 290 8
280 290 6
281 290 15
282 290 24
283 290 19
284 290 17
285 290 34
286 290 29
287 290 31
288 290 49
289 290 79
290 290 96
20 291 1
30 291 1
37 291 1
52 291 1
63 291 1
70 291 1
75 291 1
78 291 1
79 291 2
83 291 1
84 291 1
92 291 1
95 291 1
106 291 1
109 291 2
116 291 1
119 291 1
121 291 1
122 291 1
125 291 1
130 291 1
134 291 1
136 291 1
139 291 1
140 291 2
141 291 2
143 291 1
147 291 1
148 291 1
149 291 2
161 291 1
169 291 1
173 291 1
174 291 1
175 291 1
176 291 1
177 291 1
178 291 2
185 291 1
187 291 1
190 291 1
191 291 1
193 291 1
194 291 1
210 291 1
211 291 1
213 291 1
215 291 1
216 291 2
218 291 1
219 291 1
220 291 1
221 291 2
222 291 3
223 291 1
226 291 3
227 291 2
229 291 1
231 291 1
235 291 1
236 291 1
237 291 2
238 291 2
239 291 2
242 291 2
243 291 3
244 291 1
245 291 2
246 291 1
247 291 3
248 291 2
249 291 1
251 291 4
252 291 4
254 291 3
255 291 2
257 291 1
258 291 1
260 291 1
262 291 2
264 291 3
266 291 1
268 291 8
269 291 3
271 291 5
272 291 4
273 291 14
274 291 4
275 291 9
276 291 8
277 291 6
278 291 14
279 291 11
280 291 14
281 291 17
282 291 30
283 291 20
284 291 19
285 291 16
286 291 28
287 291 30
288 291 38
289 291 37
290 291 90
291 291 100
12 292 1
17 292 1
28 292 1
40 292 1
43 292 1
45 292 2
57 292 1
60 292 1
61 292 1
63 292 1
64 292 1
65 292 1
67 292 1
68 292 1
69 292 1
70 292 1
75 292 1
79 292 1
80 292 1
81 292 2
83 292 1
84 292 1
91 292 1
94 292 3
104 292 1
106 292 1
111 292 1
115 292 3
126 292 1
128 292 1
132 292 1
134 292 1
138 292 2
140 292 1
141 292 1
147 292 1
148 292 2
152 292 1
153 292 2
154 292 1
157 292 1
158 292 2
162 292 1
165 292 2
168 292 1
172 292 1
179 292 1
186 292 1
189 292 1
193 292 2
198 292 1
200 292 2
201 292 2
204 292 1
205 292 1
210 292 1
211 292 1
214 292 1
215 292 3
216 292 1
218 292 1
223 292 1
226 292 1
228 292 1
229 292 2
234 292 1
235 292 1
236 292 1
238 292 1
239 292 1
240 292 1
242 292 1
243 292 1
244 292 1
245 292 1
246 292 2
247 292 3
250 292 2
252 292 2
253 292 3
254 292 4
260 292 1
263 292 2
264 292 2
265 292 1
267 292 5
268 292 2
269 292 8
270 292 3
271 292 1
272 292 5
273 292 2
274 292 4
275 292 8
276 292 5
277 292 5
278 292 5
279 292 7
280 292 11
281 292 9
282 292 18
283 292 10
284 292 8
285 292 14
286 292 16
287 292 24
288 292 27
289 292 15
290 292 26
291 292 62
292 292 89
32 293 1
35 293 1
38 293 1
40 293 1
63 293 1
65 293 1
78 293 1
79 293 1
82 293 2
95 293 2
98 293 1
107 293 1
117 293 1
122 293 1
124 293 1
125 293 1
128 293 1
130 293 2
131 293 2
132 293 1
133 293 2
137 293 1
138 293 1
144 293 1
146 293 1
152 293 2
154 293 1
157 293 2
160 293 1
162 293 1
163 293 1
164 293 1
166 293 1
168 293 1
171 293 1
176 293 1
179 293 1
193 293 1
196 293 1
199 293 1
200 293 1
201 293 1
202 293 1
203 293 1
204 293 1
205 293 1
206 293 1
209 293 1
210 293 1
212 293 1
214 293 1
215 293 2
216 293 2
218 293 1
223 293 1
226 293 2
227 293 1
228 293 1
230 293 1
232 293 1
233 293 1
234 293 1
235 293 4
236 293 3
237 293 2
239 293 2
241 293 1
242 293 1
244 293 3
245 293 1
246 293 1
247 293 3
248 293 1
249 293 3
250 293 3
251 293 2
252 293 3
253 293 3
254 293 3
255 293 4
256 293 2
257 293 2
261 293 2
263 293 1
264 293 4
268 293 4
269 293 4
270 293 8
271 293 3
272 293 5
273 293 3
274 293 6
275 293 9
276 293 8
277 293 2
278 293 4
279 293 7
280 293 7
281 293 16
282 293 17
283 293 14
284 293 10
285 293 14
286 293 13
287 293 10
288 293 10
289 293 15
290 293 28
291 293 43
292 293 59
293 293 115
12 294 1
30 294 1
39 294 1
40 294 1
42 294 1
44 294 1
46 294 2
49 294 1
55 294 1
58 294 1
60 294 1
63 294 1
65 294 1
66 294 1
72 294 1
73 294 1
77 294 1
81 294 1
90 294 1
92 294 2
93 294 1
95 294 1
97 294 1
98 294 1
110 294 2
112 294 1
113 294 1
114 294 1
121 294 2
125 294 1
126 294 2
127 294 1
128 294 1
131 294 1
134 294 2
136 294 1
138 294 1
144 294 1
145 294 1
146 294 1
147 294 1
154 294 1
161 294 1
162 294 1
164 294 1
168 294 1
170 294 1
172 294 4
173 294 1
177 294 1
182 294 3
184 294 1
187 294 1
188 294 1
191 294 1
195 294 1
196 294 1
199 294 1
204 294 1
208 294 2
209 294 1
211 294 1
212 294 3
214 294 1
217 294 1
218 294 1
224 294 1
226 294 1
232 294 1
233 294 2
234 294 2
235 294 1
236 294 2
237 294 1
238 294 2
239 294 2
241 294 1
242 294 1
243 294 3
246 294 4
247 294 2
248 294 2
249 294 1
251 294 2
252 294 2
253 294 2
254 294 4
256 294 3
257 294 2
261 294 1
262 294 1
264 294 1
267 294 4
268 294 5
269 294 8
270 294 4
271 294 6
272 294 2
273 294 5
274 294 6
275 294 8
276 294 5
277 294 5
278 294 3
279 294 14
280 294 6
281 294 19
282 294 14
283 294 12
284 294 9
285 294 12
286 294 12
287 294 10
288 294 18
289 294 21
290 294 30
291 294 36
292 294 48
293 294 80
294 294 108
12 295 2
19 295 1
20 295 1
31 295 1
40 295 1
42 295 1
51 295 1
60 295 1
62 295 1
63 295 1
64 295 1
71 295 1
72 295 1
75 295 1
76 295 2
77 295 1
78 295 1
81 295 1
82 295 1
83 295 3
84 295 1
85 295 1
87 295 2
92 295 1
95 295 1
108 295 1
112 295 1
113 295 1
114 295 1
116 295 1
122 295 1
128 295 1
129 295 1
132 295 1
133 295 1
135 295 1
141 295 1
145 295 2
146 295 1
149 295 1
150 295 1
151 295 1
154 295 1
159 295 1
162 295 1
163 295 1
168 295 2
170 295 1
173 295 2
176 295 1
177 295 2
182 295 1
189 295 1
190 295 2
191 295 1
192 295 1
193 295 2
200 295 1
203 295 2
204 295 1
208 295 1
209 295 1
210 295 1
217 295 1
218 295 1
220 295 1
221 295 1
224 295 1
225 295 1
226 295 1
227 295 3
228 295 2
229 295 3
238 295 2
239 295 1
240 295 2
243 295 1
244 295 2
245 295 2
246 295 2
247 295 2
249 295 3
250 295 5
251 295 1
252 295 2
253 295 2
254 295 5
255 295 1
256 295 1
260 295 2
262 295 3
264 295 1
266 295 1
267 295 2
268 295 5
269 295 5
270 295 5
271 295 5
272 295 6
273 295 10
274 295 5
275 295 7
276 295 4
277 295 4
278 295 10
279 295 10
280 295 14
281 295 13
282 295 18
283 295 8
284 295 10
285 295 12
286 295 17
287 295 17
288 295 19
289 295 17
290 295 30
291 295 30
292 295 48
293 295 44
294 295 92
295 295 111
15 296 1
24 296 1
31 296 1
33 296 1
38 296 1
42 296 1
45 296 2
46 296 1
50 296 1
51 296 1
58 296 1
64 296 2
66 296 1
67 296 1
69 296 1
82 296 2
89 296 2
97 296 1
98 296 1
102 296 1
103 296 1
105 296 1
117 296 1
118 296 2
121 296 1
122 296 1
127 296 2
130 296 1
132 296 1
133 296 1
134 296 1
136 296 2
138 296 1
140 296 1
141 296 1
142 296 1
146 296 1
149 296 2
151 296 1
152 296 2
157 296 1
161 296 1
164 296 1
169 296 1
171 296 2
175 296 1
176 296 2
177 296 1
181 296 2
186 296 2
193 296 1
199 296 2
202 296 1
205 296 1
207 296 1
209 296 2
210 296 1
212 296 1
213 296 2
215 296 1
216 296 1
217 296 1
218 296 2
221 296 2
226 296 1
227 296 2
228 296 3
229 296 1
232 296 2
234 296 2
235 296 1
236 296 1
237 296 3
240 296 1
241 296 2
242 296 2
243 296 2
244 296 2
245 296 1
246 296 1
247 296 1
248 296 2
251 296 2
252 296 3
253 296 5
254 296 5
255 296 3
256 296 1
257 296 1
260 296 1
261 296 1
262 296 1
264 296 4
266 296 1
267 296 3
268 296 3
269 296 6
270 296 8
271 296 5
272 296 6
273 296 7
274 296 3
275 296 5
276 296 12
277 296 7
278 296 11
279 296 6
280 296 13
281 296 12
282 296 20
283 296 11
284 296 9
285 296 15
286 296 11
287 296 18
288 296 14
289 296 11
290 296 17
291 296 16
292 296 28
293 296 23
294 296 47
295 296 108
296 296 128
18 297 2
23 297 1
36 297 1
40 297 1
46 297 1
49 297 1
52 297 2
65 297 1
66 297 1
73 297 1
75 297 1
79 297 1
86 297 1
89 297 1
94 297 2
99 297 2
105 297 1
107 297 1
111 297 1
113 297 1
114 297 1
118 297 1
121 297 1
124 297 2
126 297 1
127 297 1
130 297 2
134 297 1
136 297 1
139 297 1
140 297 1
147 297 1
152 297 1
153 297 1
154 297 1
162 297 1
167 297 1
168 297 1
175 297 1
176 297 1
177 297 1
186 297 2
189 297 1
193 297 1
194 297 1
195 297 1
197 297 1
202 297 3
203 297 1
204 297 2
208 297 1
211 297 3
212 297 1
215 297 1
217 297 3
218 297 1
219 297 2
223 297 1
226 297 1
227 297 3
228 297 1
230 297 1
234 297 1
237 297 2
239 297 1
240 297 1
241 297 2
242 297 2
243 297 1
244 297 2
245 297 3
246 297 2
247 297 3
248 297 2
249 297 3
250 297 1
251 297 3
252 297 1
253 297 3
254 297 1
255 297 2
256 297 1
257 297 4
262 297 2
264 297 3
267 297 3
268 297 5
269 297 4
270 297 9
271 297 8
272 297 8
273 297 5
274 297 5
275 297 7
276 297 8
277 297 9
278 297 13
279 297 7
280 297 13
281 297 12
282 297 14
283 297 9
284 297 8
285 297 8
286 297 9
287 297 11
288 297 9
289 297 11
290 297 12
291 297 24
292 297 18
293 297 15
294 297 35
295 297 66
296 297 93
297 297 86
12 298 1
27 298 1
32 298 2
37 298 1
47 298 1
50 298 1
51 298 1
52 298 2
56 298 1
65 298 1
68 298 1
69 298 2
71 298 2
72 298 1
74 298 2
77 298 2
79 298 2
80 298 1
81 298 1
89 298 2
90 298 2
93 298 1
96 298 1
102 298 1
106 298 1
109 298 3
110 298 1
111 298 1
115 298 1
118 298 1
119 298 1
120 298 1
122 298 1
126 298 3
129 298 2
132 298 1
134 298 2
139 298 2
140 298 6
143 298 1
144 298 1
146 298 3
148 298 1
150 298 2
151 298 2
153 298 1
154 298 3
155 298 1
157 298 2
158 298 1
159 298 2
164 298 2
165 298 1
166 298 1
171 298 1
173 298 1
178 298 1
180 298 2
183 298 1
185 298 1
188 298 1
194 298 1
195 298 2
201 298 1
204 298 1
205 298 2
210 298 2
213 298 1
214 298 2
215 298 3
218 298 1
219 298 2
220 298 2
221 298 1
222 298 2
224 298 1
225 298 3
226 298 1
227 298 1
228 298 1
229 298 1
230 298 2
231 298 1
235 298 1
236 298 2
240 298 1
242 298 1
244 298 3
246 298 1
247 298 2
248 298 5
249 298 1
250 298 2
252 298 4
253 298 4
254 298 2
255 298 1
256 298 1
257 298 1
258 298 1
260 298 1
262 298 1
264 298 3
266 298 1
267 298 3
268 298 7
269 298 5
270 298 6
271 298 7
272 298 3
273 298 5
274 298 1
275 298 5
276 298 12
277 298 7
278 298 8
279 298 6
280 298 8
281 298 7
282 298 9
283 298 11
284 298 11
285 298 11
286 298 13
287 298 3
288 298 14
289 298 19
290 298 21
291 298 17
292 298 25
293 298 18
294 298 25
295 298 44
296 298 47
297 298 86
298 298 127
12 299 1
16 299 2
22 299 1
25 299 1
43 299 1
46 299 1
48 299 1
64 299 1
66 299 1
68 299 1
73 299 1
77 299 1
80 299 2
81 299 1
82 299 2
91 299 1
98 299 1
102 299 2
105 299 1
107 299 1
112 299 1
114 299 2
118 299 3
121 299 1
122 299 1
123 299 1
124 299 1
125 299 1
128 299 1
129 299 1
130 299 1
133 299 3
134 299 1
138 299 1
144 299 2
145 299 1
147 299 1
148 299 1
149 299 1
150 299 1
151 299 1
156 299 1
159 299 1
161 299 1
167 299 2
170 299 1
178 299 1
179 299 1
181 299 1
184 299 1
188 299 2
190 299 1
191 299 1
192 299 1
194 299 1
195 299 1
196 299 1
198 299 1
199 299 1
201 299 1
204 299 1
207 299 1
211 299 1
214 299 3
215 299 2
216 299 2
217 299 2
219 299 1
220 299 1
221 299 1
222 299 1
223 299 1
224 299 1
226 299 2
227 299 3
229 299 1
231 299 3
233 299 1
235 299 1
241 299 2
242 299 1
243 299 2
244 299 4
247 299 2
248 299 1
249 299 1
250 299 2
251 299 3
252 299 2
253 299 1
254 299 5
255 299 2
256 299 4
257 299 1
258 299 1
262 299 1
263 299 1
264 299 2
267 299 1
268 299 2
269 299 3
270 299 9
271 299 4
272 299 4
273 299 4
274 299 12
275 299 9
276 299 7
277 299 6
278 299 12
279 299 12
280 299 3
281 299 15
282 299 13
283 299 11
284 299 4
285 299 12
286 299 9
287 299 12
288 299 4
289 299 8
290 299 8
291 299 25
292 299 13
293 299 29
294 299 17
295 299 27
296 299 32
297 299 48
298 299 98
299 299 113
25 300 1
26 300 1
43 300 1
48 300 1
52 300 1
61 300 1
65 300 1
68 300 1
69 300 2
70 300 1
77 300 2
89 300 1
106 300 1
107 300 1
122 300 1
132 300 1
133 300 1
134 300 3
137 300 1
138 300 2
144 300 1
145 300 1
150 300 1
152 300 1
162 300 1
165 300 2
170 300 1
173 300 1
179 300 1
182 300 1
183 300 1
186 300 1
188 300 1
193 300 2
196 300 1
197 300 1
199 300 1
200 300 1
201 300 1
202 300 1
209 300 2
212 300 2
213 300 1
214 300 1
215 300 1
219 300 1
222 300 1
225 300 1
226 300 2
227 300 2
228 300 2
229 300 2
230 300 3
231 300 1
232 300 1
233 300 1
236 300 1
238 300 1
239 300 1
240 300 3
241 300 2
242 300 1
243 300 1
244 300 8
245 300 4
246 300 2
247 300 3
248 300 1
251 300 1
252 300 2
253 300 1
254 300 5
255 300 2
256 300 1
257 300 2
261 300 2
262 300 2
264 300 2
265 300 1
267 300 3
268 300 4
269 300 7
270 300 5
271 300 5
272 300 11
273 300 7
274 300 8
275 300 16
276 300 11
277 300 8
278 300 10
279 300 8
280 300 13
281 300 15
282 300 24
283 300 12
284 300 11
285 300 10
286 300 11
287 300 16
288 300 21
289 300 14
290 300 29
291 300 32
292 300 35
293 300 21
294 300 31
295 300 44
296 300 38
297 300 47
298 300 70
299 300 105
300 300 107
22 301 1
24 301 1
36 301 1
40 301 1
41 301 1
47 301 2
49 301 1
57 301 1
61 301 2
63 301 1
64 301 1
69 301 1
77 301 1
78 301 1
79 301 1
90 301 1
91 301 1
95 301 1
102 301 1
109 301 1
111 301 1
116 301 1
118 301 1
127 301 1
128 301 1
130 301 1
135 301 1
148 301 1
149 301 1
153 301 1
154 301 1
162 301 3
165 301 2
168 301 2
172 301 1
174 301 1
176 301 1
179 301 1
182 301 1
184 301 1
186 301 1
188 301 2
190 301 1
191 301 1
192 301 1
194 301 1
197 301 1
200 301 1
201 301 1
204 301 1
206 301 1
208 301 1
209 301 1
212 301 1
217 301 2
221 301 3
223 301 1
226 301 2
227 301 1
228 301 1
230 301 1
233 301 2
236 301 2
239 301 2
240 301 2
241 301 2
242 301 4
243 301 1
245 301 1
247 301 1
248 301 2
250 301 3
251 301 3
252 301 4
253 301 1
254 301 2
255 301 4
256 301 3
262 301 1
263 301 1
264 301 2
267 301 3
268 301 7
269 301 9
270 301 6
271 301 4
272 301 5
273 301 14
274 301 11
275 301 15
276 301 13
277 301 13
278 301 11
279 301 20
280 301 20
281 301 17
282 301 16
283 301 7
284 301 14
285 301 10
286 301 15
287 301 19
288 301 14
289 301 12
290 301 19
291 301 21
292 301 30
293 301 18
294 301 25
295 301 24
296 301 37
297 301 33
298 301 32
299 301 27
300 301 92
301 301 139
18 302 1
19 302 1
20 302 1
21 302 1
30 302 1
34 302 1
37 302 1
41 302 1
44 302 1
47 302 1
49 302 2
52 302 1
56 302 1
61 302 1
67 302 2
70 302 1
71 302 1
72 302 2
73 302 2
74 302 1
75 302 1
82 302 2
88 302 1
92 302 1
112 302 1
116 302 1
118 302 1
120 302 1
121 302 1
125 302 1
127 302 1
134 302 1
142 302 2
143 302 1
146 302 1
148 302 3
149 302 1
156 302 1
157 302 2
158 302 1
160 302 1
162 302 1
163 302 1
169 302 1
170 302 2
175 302 1
176 302 2
177 302 2
179 302 2
180 302 1
182 302 1
185 302 1
186 302 1
195 302 2
196 302 2
198 302 1
199 302 1
205 302 2
209 302 1
210 302 1
215 302 1
216 302 1
218 302 1
220 302 1
224 302 1
225 302 1
226 302 1
227 302 1
228 302 2
230 302 2
231 302 1
233 302 2
235 302 2
236 302 1
238 302 3
239 302 3
240 302 2
241 302 2
242 302 2
244 302 2
245 302 1
246 302 1
247 302 2
248 302 2
249 302 2
250 302 1
251 302 1
252 302 2
253 302 4
254 302 2
255 302 2
256 302 3
257 302 1
262 302 1
263 302 1
264 302 1
265 302 1
267 302 3
268 302 4
269 302 6
270 302 6
271 302 5
272 302 2
273 302 9
274 302 4
275 302 5
276 302 10
277 302 8
278 302 9
279 302 16
280 302 7
281 302 14
282 302 11
283 302 9
284 302 6
285 302 6
286 302 4
287 302 10
288 302 12
289 302 10
290 302 6
291 302 11
292 302 16
293 302 12
294 302 13
295 302 22
296 302 14
297 302 14
298 302 30
299 302 35
300 302 26
301 302 83
302 302 157
20 303 1
22 303 1
25 303 1
26 303 1
39 303 1
40 303 1
43 303 1
45 303 2
47 303 1
48 303 1
65 303 2
66 303 1
67 303 1
69 303 1
71 303 1
74 303 1
75 303 1
77 303 1
79 303 1
80 303 1
81 303 1
82 303 2
85 303 1
90 303 1
92 303 1
112 303 1
116 303 2
117 303 1
118 303 1
119 303 1
122 303 1
123 303 1
125 303 1
126 303 1
127 303 1
128 303 1
129 303 2
134 303 2
136 303 2
137 303 1
138 303 1
140 303 1
142 303 1
145 303 1
147 303 1
148 303 1
149 303 1
150 303 2
154 303 2
156 303 1
157 303 2
158 303 1
159 303 1
160 303 1
162 303 1
164 303 1
167 303 1
177 303 2
178 303 1
179 303 2
182 303 3
183 303 1
186 303 1
187 303 1
192 303 1
194 303 2
198 303 1
200 303 2
202 303 1
206 303 1
209 303 1
210 303 2
211 303 1
213 303 1
217 303 1
219 303 2
220 303 1
222 303 1
225 303 1
226 303 2
229 303 3
230 303 2
231 303 3
232 303 1
234 303 2
236 303 1
237 303 3
239 303 4
240 303 3
241 303 2
242 303 1
243 303 2
244 303 3
245 303 5
247 303 3
248 303 2
249 303 4
250 303 2
251 303 3
252 303 6
254 303 1
255 303 2
256 303 2
257 303 2
265 303 1
266 303 1
267 303 1
268 303 2
269 303 7
270 303 2
271 303 6
272 303 1
273 303 2
274 303 8
275 303 3
276 303 9
277 303 8
278 303 6
279 303 7
280 303 3
281 303 3
282 303 8
283 303 4
284 303 2
285 303 4
286 303 11
287 303 1
288 303 7
289 303 10
290 303 6
291 303 12
292 303 9
293 303 9
294 303 7
295 303 8
296 303 12
297 303 6
298 303 12
299 303 14
300 303 14
301 303 44
302 303 94
303 303 145
22 304 1
31 304 2
39 304 1
42 304 2
43 304 2
46 304 1
52 304 1
56 304 1
57 304 1
59 304 1
60 304 1
62 304 1
63 304 1
66 304 1
68 304 1
70 304 1
71 304 2
73 304 2
74 304 1
77 304 1
79 304 1
80 304 1
84 304 1
99 304 1
110 304 1
118 304 4
120 304 1
125 304 1
126 304 1
127 304 2
128 304 1
129 304 1
130 304 1
131 304 1
133 304 1
136 304 2
137 304 1
143 304 1
152 304 1
154 304 1
156 304 1
157 304 1
158 304 1
159 304 1
163 304 1
164 304 3
165 304 1
168 304 1
169 304 1
170 304 2
172 304 1
174 304 1
176 304 1
180 304 2
181 304 1
182 304 1
189 304 1
190 304 2
192 304 1
197 304 1
200 304 1
201 304 1
203 304 2
205 304 2
208 304 1
210 304 1
211 304 3
212 304 2
213 304 1
217 304 1
220 304 1
221 304 2
227 304 3
228 304 1
229 304 2
231 304 1
232 304 2
234 304 1
235 304 1
236 304 1
237 304 2
240 304 2
242 304 4
244 304 6
245 304 2
247 304 6
248 304 4
249 304 3
250 304 3
251 304 3
252 304 1
253 304 1
254 304 4
255 304 2
256 304 2
261 304 1
262 304 2
264 304 1
265 304 2
267 304 3
268 304 1
269 304 2
270 304 1
271 304 3
272 304 5
273 304 6
274 304 8
275 304 11
276 304 7
277 304 3
278 304 4
279 304 6
280 304 5
281 304 8
282 304 10
283 304 6
284 304 4
285 304 6
286 304 4
287 304 6
288 304 7
289 304 7
290 304 12
291 304 11
292 304 8
293 304 10
294 304 12
295 304 12
296 304 6
297 304 13
298 304 13
299 304 18
300 304 23
301 304 32
302 304 70
303 304 132
304 304 164
31 305 1
35 305 1
40 305 1
49 305 3
63 305 1
70 305 1
73 305 1
74 305 2
77 305 2
78 305 1
80 305 3
82 305 1
88 305 1
89 305 1
102 305 1
116 305 1
117 305 1
118 305 1
125 305 2
127 305 1
128 305 1
130 305 1
131 305 1
132 305 1
133 305 1
134 305 2
136 305 1
140 305 1
147 305 1
148 305 1
150 305 1
151 305 1
155 305 1
156 305 1
159 305 1
163 305 1
167 305 1
168 305 1
174 305 3
180 305 1
183 305 1
190 305 2
195 305 1
198 305 1
200 305 1
203 305 1
204 305 2
206 305 1
207 305 1
208 305 1
210 305 2
212 305 2
213 305 1
215 305 1
218 305 1
219 305 1
221 305 1
222 305 2
223 305 1
224 305 1
227 305 1
228 305 1
229 305 1
231 305 1
232 305 1
234 305 2
235 305 2
236 305 1
237 305 1
238 305 4
239 305 1
242 305 3
243 305 4
244 305 1
245 305 4
246 305 1
247 305 1
248 305 2
250 305 4
251 305 1
252 305 4
253 305 1
254 305 3
255 305 2
256 305 2
257 305 1
260 305 1
261 305 1
264 305 2
266 305 1
267 305 2
268 305 4
269 305 4
271 305 4
272 305 4
273 305 7
274 305 8
275 305 3
276 305 6
277 305 5
278 305 1
279 305 6
280 305 3
281 305 3
282 305 6
283 305 2
284 305 3
285 305 4
286 305 7
287 305 6
288 305 6
289 305 8
290 305 16
291 305 9
292 305 10
293 305 11
294 305 8
295 305 8
296 305 14
297 305 5
298 305 17
299 305 25
300 305 16
301 305 30
302 305 98
303 305 89
304 305 101
305 305 123
19 306 1
25 306 2
33 306 1
40 306 1
45 306 1
53 306 1
57 306 1
60 306 1
61 306 1
62 306 1
63 306 2
66 306 2
70 306 1
72 306 2
73 306 1
76 306 2
79 306 1
81 306 2
85 306 1
86 306 1
90 306 1
103 306 1
113 306 1
115 306 1
117 306 1
120 306 1
124 306 1
127 306 1
130 306 1
131 306 1
132 306 1
133 306 1
134 306 2
135 306 2
138 306 1
145 306 2
155 306 1
158 306 1
159 306 2
160 306 1
164 306 1
167 306 1
171 306 1
172 306 3
173 306 1
174 306 1
177 306 1
180 306 1
187 306 1
190 306 2
194 306 2
196 306 1
200 306 1
205 306 3
208 306 1
209 306 4
210 306 1
211 306 1
213 306 1
215 306 2
217 306 2
218 306 1
220 306 2
221 306 1
223 306 1
224 306 2
225 306 3
226 306 2
227 306 4
228 306 3
230 306 1
231 306 1
233 306 4
234 306 2
235 306 2
236 306 1
237 306 1
238 306 2
239 306 2
240 306 2
241 306 3
242 306 2
243 306 4
244 306 2
245 306 2
246 306 2
247 306 4
248 306 1
249 306 2
251 306 6
252 306 1
253 306 1
254 306 1
255 306 1
256 306 1
258 306 1
267 306 1
269 306 2
270 306 3
271 306 2
272 306 5
273 306 1
274 306 2
275 306 4
276 306 7
277 306 4
278 306 4
279 306 6
280 306 3
281 306 3
282 306 4
283 306 1
284 306 7
286 306 3
287 306 3
288 306 8
289 306 5
290 306 4
291 306 8
292 306 6
293 306 7
294 306 6
295 306 9
296 306 13
297 306 11
298 306 9
299 306 17
300 306 12
301 306 25
302 306 60
303 306 51
304 306 45
305 306 82
306 306 129
19 307 1
22 307 1
30 307 1
37 307 1
42 307 1
43 307 1
47 307 1
72 307 1
73 307 1
74 307 1
75 307 3
77 307 1
78 307 2
81 307 2
83 307 1
86 307 1
92 307 1
111 307 1
118 307 1
119 307 1
121 307 1
127 307 2
128 307 1
130 307 1
132 307 1
133 307 1
140 307 1
141 307 1
142 307 1
149 307 1
152 307 1
154 307 1
156 307 1
158 307 1
159 307 1
162 307 2
163 307 1
164 307 1
166 307 2
167 307 1
172 307 1
173 307 3
179 307 1
180 307 1
182 307 1
188 307 1
189 307 2
190 307 1
193 307 1
194 307 2
195 307 1
197 307 1
199 307 2
201 307 1
202 307 2
203 307 1
204 307 1
208 307 1
212 307 1
213 307 2
214 307 1
215 307 2
216 307 2
217 307 3
219 307 1
220 307 1
222 307 1
224 307 2
225 307 1
226 307 1
227 307 1
228 307 1
229 307 1
231 307 2
233 307 1
234 307 2
235 307 1
237 307 1
238 307 2
239 307 1
240 307 3
241 307 3
242 307 4
243 307 2
244 307 2
245 307 5
246 307 2
247 307 2
248 307 3
250 307 2
251 307 2
252 307 3
253 307 1
254 307 2
255 307 3
256 307 2
257 307 1
264 307 1
266 307 3
268 307 1
269 307 3
270 307 1
272 307 5
273 307 2
274 307 3
275 307 4
276 307 4
277 307 1
278 307 3
279 307 3
280 307 5
281 307 3
282 307 2
283 307 3
284 307 1
285 307 2
286 307 2
287 307 5
288 307 6
289 307 5
290 307 6
291 307 6
292 307 4
293 307 8
294 307 9
295 307 5
296 307 7
297 307 9
298 307 13
299 307 12
300 307 10
301 307 18
302 307 54
303 307 25
304 307 31
305 307 43
306 307 141
307 307 196
12 308 1
18 308 1
21 308 1
22 308 1
23 308 2
26 308 1
29 308 1
37 308 1
43 308 1
46 308 1
49 308 1
62 308 1
65 308 1
68 308 2
69 308 1
72 308 1
73 308 1
78 308 1
80 308 1
82 308 1
84 308 1
88 308 1
97 308 1
101 308 1
108 308 1
116 308 1
117 308 1
119 308 1
120 308 1
121 308 1
123 308 1
125 308 1
126 308 1
128 308 2
131 308 1
132 308 1
133 308 1
135 308 1
138 308 1
142 308 2
144 308 1
152 308 1
153 308 1
156 308 1
157 308 1
158 308 1
160 308 1
161 308 2
162 308 1
164 308 1
166 308 1
169 308 1
174 308 1
175 308 1
179 308 1
181 308 1
184 308 3
188 308 1
190 308 4
191 308 1
192 308 1
195 308 2
196 308 1
197 308 1
198 308 1
203 308 2
204 308 1
205 308 1
208 308 1
211 308 2
213 308 1
215 308 1
218 308 1
221 308 1
222 308 1
223 308 2
225 308 1
226 308 1
228 308 3
229 308 2
231 308 1
234 308 4
235 308 1
236 308 6
239 308 2
240 308 5
241 308 1
242 308 2
243 308 2
244 308 2
246 308 3
247 308 3
248 308 3
249 308 4
250 308 3
251 308 1
252 308 1
253 308 3
254 308 2
255 308 2
257 308 2
267 308 1
268 308 2
269 308 2
270 308 1
271 308 3
272 308 5
273 308 4
274 308 6
275 308 6
276 308 5
278 308 4
279 308 1
280 308 2
281 308 1
282 308 4
283 308 2
284 308 2
285 308 7
286 308 4
287 308 5
288 308 5
289 308 2
290 308 8
291 308 3
292 308 9
293 308 4
294 308 5
295 308 2
296 308 7
297 308 6
298 308 10
299 308 11
300 308 5
301 308 13
302 308 46
303 308 34
304 308 37
305 308 57
306 308 111
307 308 170
308 308 145
18 309 1
22 309 1
25 309 2
28 309 2
29 309 1
33 309 1
36 309 1
37 309 1
38 309 1
39 309 1
44 309 1
45 309 1
49 309 1
50 309 1
55 309 1
56 309 1
60 309 1
64 309 1
66 309 1
68 309 1
70 309 1
71 309 1
72 309 1
73 309 1
76 309 1
77 309 1
81 309 1
82 309 1
111 309 1
112 309 1
113 309 1
117 309 1
119 309 1
120 309 3
125 309 1
126 309 1
127 309 1
129 309 1
131 309 2
134 309 1
140 309 1
141 309 2
151 309 1
153 309 1
156 309 1
157 309 1
159 309 1
160 309 1
161 309 1
163 309 1
164 309 1
165 309 1
166 309 1
167 309 3
168 309 1
169 309 2
170 309 1
172 309 1
174 309 1
175 309 1
176 309 2
177 309 1
178 309 1
179 309 1
180 309 2
182 309 1
187 309 1
193 309 1
194 309 1
195 309 1
196 309 1
199 309 3
200 309 1
201 309 1
203 309 1
205 309 1
211 309 1
213 309 1
215 309 1
217 309 1
220 309 2
223 309 1
224 309 1
225 309 2
227 309 1
229 309 2
230 309 1
231 309 1
237 309 2
238 309 1
239 309 4
240 309 3
241 309 7
242 309 1
243 309 3
244 309 3
245 309 2
246 309 1
247 309 2
248 309 1
249 309 1
250 309 1
251 309 3
252 309 3
253 309 4
254 309 2
255 309 2
256 309 3
257 309 3
258 309 1
264 309 1
265 309 1
268 309 2
269 309 1
270 309 1
271 309 3
272 309 4
273 309 2
274 309 7
275 309 4
276 309 3
277 309 5
278 309 2
279 309 1
280 309 2
281 309 5
283 309 2
284 309 1
285 309 4
286 309 2
287 309 4
288 309 4
289 309 3
290 309 8
291 309 4
292 309 5
293 309 4
294 309 6
295 309 3
296 309 5
297 309 3
298 309 9
299 309 10
300 309 4
301 309 12
302 309 19
303 309 29
304 309 24
305 309 34
306 309 72
307 309 59
308 309 124
309 309 158
19 310 1
21 310 1
22 310 1
23 310 1
26 310 3
27 310 1
29 310 2
30 310 1
31 310 1
32 310 1
35 310 1
36 310 2
43 310 1
47 310 1
51 310 1
52 310 1
62 310 1
64 310 1
65 310 2
66 310 1
69 310 3
70 310 1
73 310 2
75 310 1
79 310 1
81 310 1
106 310 1
113 310 1
124 310 2
128 310 1
129 310 1
131 310 1
132 310 1
134 310 1
135 310 1
136 310 1
143 310 1
146 310 1
156 310 2
159 310 1
162 310 3
163 310 2
164 310 2
165 310 1
167 310 1
173 310 1
177 310 1
184 310 2
185 310 1
191 310 1
194 310 2
197 310 1
198 310 1
199 310 1
206 310 1
207 310 1
211 310 1
215 310 1
216 310 1
218 310 3
219 310 1
222 310 1
223 310 2
224 310 1
227 310 1
229 310 1
230 310 1
232 310 2
233 310 3
234 310 1
235 310 6
237 310 1
238 310 2
239 310 3
240 310 2
241 310 3
243 310 2
244 310 3
245 310 1
246 310 3
247 310 4
249 310 4
251 310 2
252 310 1
253 310 1
255 310 3
256 310 1
257 310 3
264 310 2
265 310 1
269 310 1
270 310 4
271 310 1
272 310 4
273 310 3
274 310 3
275 310 3
276 310 2
277 310 1
279 310 1
280 310 1
281 310 1
282 310 2
283 310 2
284 310 4
286 310 4
287 310 3
288 310 5
289 310 3
290 310 6
291 310 4
292 310 3
293 310 2
295 310 2
296 310 2
297 310 2
298 310 1
299 310 4
300 310 4
301 310 7
302 310 17
303 310 19
304 310 19
305 310 24
306 310 40
307 310 38
308 310 57
309 310 100
310 310 152
15 311 1
16 311 1
22 311 1
27 311 1
31 311 1
33 311 1
34 311 1
35 311 1
37 311 1
38 311 1
39 311 1
44 311 1
49 311 1
56 311 1
61 311 1
72 311 1
74 311 1
75 311 1
76 311 1
94 311 1
95 311 1
100 311 1
120 311 1
125 311 1
130 311 4
131 311 2
132 311 1
133 311 1
136 311 1
139 311 1
141 311 1
143 311 1
153 311 1
154 311 2
159 311 2
163 311 3
166 311 1
170 311 2
177 311 1
179 311 1
180 311 1
186 311 1
187 311 1
188 311 2
191 311 2
192 311 1
194 311 5
196 311 1
198 311 1
199 311 1
201 311 2
203 311 2
206 311 2
207 311 1
209 311 2
211 311 1
212 311 2
213 311 1
215 311 1
217 311 2
218 311 1
219 311 1
221 311 2
222 311 1
225 311 1
226 311 1
227 311 3
230 311 2
232 311 1
234 311 2
236 311 1
238 311 3
240 311 5
241 311 1
242 311 6
243 311 3
245 311 1
246 311 1
247 311 3
248 311 4
249 311 1
250 311 5
251 311 3
252 311 2
253 311 3
254 311 2
255 311 2
268 311 1
269 311 2
270 311 2
271 311 5
272 311 3
273 311 3
275 311 2
276 311 2
277 311 1
278 311 1
279 311 1
280 311 1
282 311 3
284 311 1
285 311 4
286 311 2
287 311 1
288 311 6
289 311 1
290 311 6
291 311 4
292 311 2
293 311 1
294 311 3
295 311 4
296 311 4
297 311 1
298 311 4
299 311 4
300 311 3
301 311 6
302 311 14
303 311 16
304 311 9
305 311 10
306 311 18
307 311 15
308 311 30
309 311 40
310 311 117
311 311 180
23 312 1
24 312 1
26 312 1
27 312 1
28 312 1
31 312 2
32 312 1
33 312 1
35 312 3
39 312 2
45 312 1
48 312 1
49 312 1
51 312 1
61 312 1
72 312 1
73 312 1
75 312 1
77 312 1
78 312 1
80 312 1
92 312 1
94 312 1
103 312 1
116 312 1
120 312 1
124 312 1
125 312 1
126 312 1
129 312 1
131 312 2
139 312 1
146 312 1
149 312 1
154 312 1
155 312 1
157 312 2
158 312 1
159 312 1
160 312 1
162 312 1
163 312 1
169 312 1
170 312 2
177 312 1
180 312 1
181 312 3
182 312 1
185 312 1
186 312 1
188 312 3
193 312 2
194 312 1
195 312 1
196 312 1
198 312 1
201 312 1
206 312 1
207 312 1
208 312 3
210 312 2
211 312 2
212 312 1
213 312 1
216 312 2
217 312 3
218 312 2
219 312 1
220 312 2
221 312 1
222 312 1
224 312 1
228 312 1
229 312 1
230 312 1
232 312 1
233 312 1
234 312 3
235 312 4
236 312 4
237 312 2
238 312 1
239 312 1
240 312 1
241 312 5
242 312 3
243 312 3
244 312 3
247 312 2
249 312 2
250 312 2
252 312 2
255 312 1
256 312 1
257 312 1
258 312 1
268 312 1
269 312 1
270 312 1
271 312 2
274 312 1
275 312 2
276 312 2
278 312 1
280 312 2
281 312 3
282 312 2
283 312 1
285 312 2
286 312 2
289 312 3
290 312 2
291 312 3
293 312 5
294 312 3
295 312 4
296 312 8
297 312 2
298 312 6
299 312 4
300 312 5
301 312 5
302 312 9
303 312 12
304 312 14
305 312 9
306 312 19
307 312 11
308 312 29
309 312 25
310 312 53
311 312 129
312 312 124
12 313 1
18 313 1
25 313 1
26 313 1
29 313 1
31 313 1
34 313 1
36 313 1
37 313 2
39 313 2
43 313 2
46 313 2
47 313 1
49 313 1
50 313 1
58 313 1
74 313 2
79 313 1
87 313 1
94 313 1
95 313 1
96 313 1
100 313 1
101 313 1
111 313 2
120 313 1
122 313 2
125 313 1
126 313 2
127 313 2
128 313 1
129 313 1
130 313 1
131 313 2
132 313 1
133 313 1
136 313 1
152 313 1
153 313 1
154 313 1
155 313 1
156 313 1
165 313 1
167 313 2
168 313 2
170 313 1
171 313 1
174 313 2
176 313 2
178 313 1
179 313 2
180 313 1
182 313 2
183 313 1
184 313 2
191 313 1
193 313 1
194 313 1
195 313 1
196 313 1
197 313 1
198 313 2
199 313 1
200 313 1
203 313 1
206 313 2
207 313 1
211 313 1
212 313 1
213 313 1
215 313 1
218 313 3
223 313 1
225 313 1
226 313 2
227 313 2
228 313 1
231 313 1
233 313 2
235 313 1
237 313 2
238 313 2
239 313 2
240 313 1
241 313 2
242 313 1
243 313 3
244 313 3
245 313 2
248 313 3
249 313 6
252 313 2
253 313 3
254 313 2
255 313 1
257 313 1
264 313 1
267 313 1
268 313 3
270 313 1
271 313 2
272 313 2
274 313 2
275 313 3
276 313 1
277 313 3
278 313 2
280 313 1
281 313 1
282 313 4
283 313 1
285 313 6
286 313 1
287 313 2
288 313 3
289 313 1
290 313 1
292 313 3
293 313 2
295 313 3
296 313 2
298 313 7
300 313 2
301 313 7
302 313 8
303 313 9
304 313 6
305 313 11
306 313 18
307 313 13
308 313 17
309 313 26
310 313 41
311 313 63
312 313 128
313 313 115
19 314 1
26 314 3
29 314 1
30 314 1
31 314 1
37 314 2
38 314 1
41 314 1
42 314 3
44 314 1
47 314 1
48 314 1
66 314 1
72 314 2
75 314 1
77 314 1
88 314 1
90 314 1
91 314 2
106 314 1
113 314 2
122 314 2
125 314 3
129 314 1
130 314 2
133 314 1
134 314 1
136 314 1
137 314 3
138 314 1
139 314 1
141 314 1
145 314 1
147 314 1
148 314 1
154 314 1
157 314 1
162 314 1
163 314 1
166 314 1
168 314 1
170 314 1
178 314 2
179 314 1
182 314 1
183 314 1
187 314 1
190 314 1
192 314 1
193 314 1
196 314 2
198 314 1
201 314 1
202 314 1
203 314 2
204 314 2
207 314 1
209 314 3
210 314 1
212 314 1
213 314 2
214 314 1
216 314 1
218 314 1
219 314 1
221 314 2
222 314 1
223 314 2
224 314 2
225 314 1
227 314 2
228 314 1
229 314 2
231 314 1
232 314 1
233 314 1
235 314 2
236 314 1
237 314 3
238 314 2
239 314 4
240 314 3
241 314 2
242 314 2
244 314 1
245 314 3
246 314 1
247 314 1
248 314 3
249 314 2
250 314 1
252 314 2
253 314 2
254 314 2
264 314 1
268 314 1
269 314 1
270 314 2
272 314 4
273 314 2
274 314 1
276 314 4
279 314 2
281 314 1
282 314 3
284 314 2
285 314 2
286 314 1
287 314 4
288 314 1
289 314 2
290 314 2
291 314 3
292 314 5
293 314 4
294 314 1
295 314 2
296 314 4
297 314 3
298 314 6
299 314 2
300 314 3
301 314 10
302 314 12
303 314 15
304 314 13
305 314 15
306 314 27
307 314 20
308 314 33
309 314 41
310 314 42
311 314 58
312 314 90
313 314 106
314 314 162
18 315 1
20 315 1
21 315 1
22 315 1
23 315 1
24 315 1
25 315 1
27 315 3
28 315 1
29 315 1
30 315 1
35 315 3
43 315 1
45 315 1
49 315 1
69 315 1
73 315 1
79 315 1
90 315 1
102 315 1
121 315 1
122 315 1
123 315 1
125 315 1
128 315 1
131 315 1
132 315 1
133 315 1
134 315 2
135 315 1
140 315 1
144 315 1
156 315 1
157 315 1
166 315 2
169 315 2
170 315 3
180 315 1
183 315 1
184 315 1
187 315 1
193 315 1
197 315 3
199 315 1
201 315 1
202 315 1
205 315 1
206 315 1
207 315 2
208 315 2
209 315 1
211 315 1
213 315 1
215 315 1
216 315 1
217 315 2
219 315 1
222 315 1
226 315 1
227 315 1
230 315 1
231 315 1
232 315 1
233 315 2
235 315 1
236 315 2
237 315 2
238 315 1
239 315 3
240 315 2
243 315 2
244 315 1
245 315 3
247 315 5
249 315 2
250 315 2
251 315 1
252 315 3
253 315 1
255 315 1
269 315 1
270 315 2
272 315 1
273 315 1
274 315 2
275 315 1
276 315 2
277 315 2
280 315 1
281 315 2
282 315 3
283 315 1
284 315 2
285 315 1
286 315 3
287 315 5
288 315 4
289 315 1
290 315 1
291 315 2
292 315 2
293 315 3
294 315 3
295 315 3
296 315 3
297 315 3
298 315 2
299 315 6
300 315 5
301 315 7
302 315 10
303 315 15
304 315 16
305 315 16
306 315 25
307 315 29
308 315 22
309 315 23
310 315 45
311 315 53
312 315 38
313 315 58
314 315 120
315 315 177
17 316 1
18 316 1
22 316 1
25 316 1
32 316 1
34 316 1
37 316 1
41 316 2
43 316 1
45 316 2
56 316 1
57 316 1
59 316 1
66 316 1
67 316 1
72 316 1
74 316 1
77 316 1
99 316 1
111 316 1
114 316 1
122 316 1
123 316 2
125 316 1
126 316 1
127 316 1
129 316 1
132 316 1
133 316 1
134 316 1
138 316 1
144 316 1
150 316 1
151 316 2
157 316 1
158 316 2
159 316 3
161 316 1
163 316 2
165 316 1
167 316 1
169 316 1
170 316 2
171 316 4
175 316 1
176 316 4
177 316 2
178 316 1
182 316 1
184 316 1
190 316 1
191 316 1
192 316 1
194 316 3
198 316 2
199 316 3
200 316 2
201 316 1
202 316 1
204 316 2
207 316 1
209 316 1
212 316 1
213 316 1
215 316 1
218 316 1
219 316 2
221 316 3
222 316 1
224 316 1
225 316 1
226 316 1
228 316 2
229 316 3
232 316 1
234 316 3
235 316 2
236 316 3
237 316 3
238 316 3
239 316 4
240 316 2
241 316 3
242 316 2
244 316 2
245 316 1
247 316 1
248 316 2
249 316 2
250 316 1
251 316 2
252 316 1
253 316 2
256 316 2
268 316 2
270 316 1
272 316 4
275 316 2
276 316 1
277 316 1
279 316 1
280 316 1
285 316 2
286 316 1
287 316 1
288 316 2
289 316 2
290 316 2
291 316 3
292 316 1
295 316 3
296 316 3
297 316 3
299 316 2
300 316 2
301 316 1
302 316 6
303 316 5
304 316 4
305 316 5
306 316 11
307 316 8
308 316 5
309 316 24
310 316 19
311 316 20
312 316 21
313 316 15
314 316 35
315 316 120
316 316 180
16 317 1
19 317 1
20 317 1
22 317 1
23 317 1
26 317 1
27 317 1
32 317 2
35 317 1
36 317 1
39 317 1
40 317 1
42 317 1
43 317 1
47 317 1
50 317 1
52 317 1
59 317 1
65 317 1
66 317 1
70 317 2
76 317 1
77 317 1
85 317 1
105 317 1
122 317 2
124 317 1
126 317 1
127 317 2
133 317 2
140 317 1
147 317 1
148 317 1
156 317 2
157 317 2
159 317 1
172 317 1
175 317 1
176 317 1
177 317 1
178 317 2
179 317 1
185 317 1
188 317 1
189 317 1
190 317 1
194 317 2
196 317 3
197 317 1
201 317 1
204 317 1
205 317 2
206 317 1
210 317 1
211 317 1
216 317 1
217 317 1
218 317 1
221 317 2
223 317 2
225 317 3
226 317 1
232 317 2
233 317 2
235 317 2
238 317 1
240 317 4
241 317 2
243 317 2
245 317 3
246 317 2
247 317 1
248 317 1
249 317 4
251 317 1
254 317 1
255 317 2
256 317 1
264 317 2
267 317 1
268 317 1
275 317 1
277 317 2
278 317 2
282 317 2
283 317 2
284 317 1
285 317 1
286 317 4
287 317 1
288 317 5
289 317 3
290 317 3
291 317 5
292 317 1
293 317 2
295 317 2
296 317 3
297 317 4
299 317 3
300 317 4
301 317 2
302 317 3
303 317 6
304 317 4
305 317 1
306 317 3
307 317 7
308 317 9
309 317 11
310 317 13
311 317 15
312 317 19
313 317 11
314 317 26
315 317 66
316 317 134
317 317 161
18 318 2
19 318 1
20 318 2
21 318 1
24 318 1
31 318 1
35 318 1
39 318 1
40 318 1
41 318 1
42 318 1
47 318 1
48 318 1
58 318 1
65 318 1
73 318 1
82 318 1
105 318 1
111 318 1
114 318 1
120 318 1
121 318 1
122 318 1
124 318 1
125 318 1
126 318 1
127 318 1
132 318 1
133 318 1
144 318 1
154 318 1
163 318 1
164 318 1
171 318 1
173 318 1
179 318 1
183 318 1
184 318 1
188 318 3
189 318 1
191 318 2
192 318 2
193 318 1
195 318 1
198 318 1
199 318 2
200 318 1
201 318 1
206 318 1
207 318 1
208 318 1
210 318 1
211 318 2
212 318 1
215 318 1
217 318 2
218 318 1
219 318 1
221 318 1
223 318 1
225 318 2
226 318 1
228 318 1
230 318 2
231 318 1
234 318 2
235 318 2
236 318 1
237 318 2
238 318 2
239 318 3
241 318 1
244 318 1
246 318 3
248 318 1
249 318 1
250 318 1
262 318 1
264 318 1
267 318 1
270 318 2
274 318 1
275 318 2
277 318 1
280 318 1
281 318 1
282 318 4
283 318 1
284 318 2
286 318 2
287 318 2
288 318 1
289 318 3
290 318 2
291 318 1
292 318 1
293 318 2
295 318 2
296 318 3
297 318 1
298 318 1
299 318 2
301 318 1
302 318 4
303 318 3
304 318 4
305 318 2
306 318 4
307 318 10
308 318 13
309 318 11
310 318 19
311 318 14
312 318 19
313 318 21
314 318 23
315 318 89
316 318 114
317 318 106
318 318 118
3 319 1
18 319 1
22 319 2
23 319 1
28 319 1
29 319 2
30 319 1
39 319 1
41 319 1
43 319 1
44 319 1
45 319 1
46 319 1
47 319 1
73 319 1
82 319 1
98 319 1
113 319 1
117 319 1
119 319 1
128 319 1
129 319 1
132 319 2
135 319 2
136 319 1
137 319 2
139 319 1
140 319 1
141 319 1
151 319 1
153 319 1
154 319 1
164 319 1
165 319 2
168 319 1
175 319 2
176 319 1
177 319 1
179 319 1
183 319 1
185 319 1
187 319 1
189 319 1
192 319 2
199 319 1
202 319 1
209 319 2
211 319 1
212 319 1
214 319 2
215 319 1
216 319 1
218 319 2
221 319 1
222 319 1
223 319 2
224 319 2
226 319 2
227 319 1
231 319 1
233 319 1
236 319 3
237 319 2
238 319 4
240 319 3
241 319 1
242 319 1
248 319 3
250 319 1
252 319 1
254 319 2
256 319 1
262 319 1
272 319 1
274 319 1
276 319 1
278 319 1
281 319 1
285 319 2
286 319 2
287 319 3
288 319 2
289 319 2
290 319 3
291 319 3
292 319 3
293 319 2
294 319 2
296 319 1
299 319 1
300 319 1
301 319 3
302 319 4
303 319 5
304 319 6
305 319 8
306 319 7
307 319 11
308 319 10
309 319 11
310 319 16
311 319 17
312 319 17
313 319 26
314 319 29
315 319 75
316 319 78
317 319 53
318 319 106
319 319 128
17 320 1
23 320 1
26 320 2
28 320 2
31 320 2
32 320 1
34 320 1
60 320 1
66 320 1
75 320 1
77 320 1
81 320 1
92 320 1
102 320 1
117 320 1
130 320 3
133 320 2
137 320 1
155 320 1
159 320 1
160 320 2
161 320 1
177 320 1
179 320 1
182 320 1
184 320 2
185 320 1
189 320 2
196 320 1
197 320 1
204 320 4
208 320 1
209 320 1
210 320 1
211 320 1
212 320 3
218 320 1
220 320 1
222 320 1
223 320 1
225 320 1
226 320 1
228 320 1
230 320 1
231 320 2
233 320 1
235 320 2
236 320 2
237 320 1
239 320 3
240 320 2
241 320 3
242 320 3
243 320 2
244 320 1
245 320 1
246 320 2
248 320 1
249 320 1
250 320 3
253 320 2
255 320 2
258 320 1
268 320 1
269 320 1
272 320 1
274 320 1
275 320 1
281 320 1
284 320 1
285 320 1
286 320 1
287 320 1
288 320 2
289 320 1
290 320 2
291 320 1
292 320 4
293 320 1
294 320 1
295 320 1
296 320 1
297 320 1
299 320 1
300 320 4
301 320 3
302 320 8
303 320 5
304 320 8
305 320 2
306 320 6
307 320 10
308 320 8
309 320 10
310 320 21
311 320 14
312 320 13
313 320 15
314 320 18
315 320 60
316 320 34
317 320 41
318 320 35
319 320 96
320 320 120
16 321 1
25 321 2
28 321 1
29 321 2
30 321 1
32 321 1
34 321 1
42 321 1
45 321 1
46 321 1
48 321 1
62 321 1
63 321 2
69 321 1
74 321 1
75 321 1
79 321 1
100 321 1
111 321 1
115 321 2
118 321 1
119 321 1
122 321 2
130 321 2
131 321 1
142 321 1
161 321 1
162 321 1
169 321 1
177 321 1
180 321 1
183 321 1
184 321 1
185 321 1
186 321 1
191 321 1
193 321 2
194 321 1
196 321 1
198 321 1
199 321 1
207 321 1
211 321 1
212 321 2
214 321 1
216 321 1
220 321 2
221 321 1
223 321 1
226 321 1
227 321 1
228 321 2
230 321 2
231 321 2
232 321 1
234 321 1
235 321 1
236 321 3
237 321 1
238 321 2
240 321 4
241 321 2
242 321 3
244 321 4
245 321 2
250 321 3
253 321 1
273 321 1
274 321 1
275 321 2
276 321 1
279 321 1
282 321 1
285 321 1
291 321 3
292 321 1
293 321 1
294 321 1
296 321 1
297 321 1
298 321 1
299 321 2
300 321 1
301 321 2
302 321 2
303 321 4
304 321 7
305 321 4
306 321 9
307 321 6
308 321 6
309 321 5
310 321 11
311 321 13
312 321 8
313 321 9
314 321 6
315 321 40
316 321 20
317 321 19
318 321 22
319 321 43
320 321 123
321 321 114
17 322 1
22 322 1
23 322 1
24 322 1
25 322 1
27 322 1
28 322 1
32 322 1
35 322 1
37 322 1
38 322 2
39 322 1
43 322 1
46 322 1
47 322 1
49 322 1
51 322 1
61 322 1
69 322 1
72 322 1
75 322 2
91 322 1
95 322 1
109 322 1
113 322 1
118 322 1
125 322 1
127 322 1
129 322 1
130 322 1
145 322 1
147 322 1
150 322 1
151 322 1
153 322 1
158 322 1
163 322 3
164 322 1
170 322 1
171 322 2
172 322 1
173 322 1
175 322 1
177 322 1
179 322 1
180 322 1
181 322 2
182 322 1
183 322 1
184 322 1
185 322 1
191 322 1
196 322 1
199 322 2
200 322 1
201 322 1
203 322 1
207 322 1
209 322 1
214 322 1
215 322 1
217 322 2
219 322 1
220 322 1
221 322 1
223 322 3
224 322 1
225 322 1
226 322 1
227 322 1
229 322 1
234 322 1
235 322 1
237 322 1
239 322 1
240 322 2
244 322 1
247 322 1
248 322 1
250 322 1
256 322 1
257 322 1
271 322 1
273 322 1
274 322 2
275 322 2
278 322 2
279 322 2
280 322 1
283 322 2
285 322 3
286 322 2
292 322 1
293 322 1
294 322 2
295 322 1
296 322 1
297 322 3
298 322 1
299 322 2
300 322 1
301 322 2
302 322 3
303 322 2
304 322 5
305 322 3
306 322 7
307 322 4
308 322 5
309 322 6
310 322 8
311 322 1
312 322 9
313 322 3
314 322 7
315 322 16
316 322 17
317 322 19
318 322 19
319 322 18
320 322 37
321 322 124
322 322 147
19 323 1
20 323 1
21 323 1
22 323 1
27 323 1
28 323 1
29 323 1
31 323 4
35 323 1
36 323 1
37 323 1
39 323 1
41 323 1
42 323 1
43 323 2
44 323 1
47 323 2
57 323 1
59 323 1
62 323 1
68 323 1
73 323 2
74 323 1
79 323 1
96 323 1
108 323 1
114 323 1
118 323 1
119 323 2
121 323 2
124 323 1
128 323 1
130 323 1
132 323 1
141 323 1
157 323 1
159 323 1
161 323 1
162 323 2
166 323 2
167 323 1
170 323 2
174 323 1
175 323 1
176 323 1
181 323 2
185 323 1
190 323 1
191 323 1
192 323 1
194 323 1
195 323 1
196 323 1
197 323 1
199 323 1
201 323 2
206 323 1
207 323 1
208 323 2
213 323 1
216 323 1
219 323 1
221 323 1
224 323 1
228 323 2
234 323 1
235 323 2
236 323 2
238 323 3
239 323 3
240 323 1
241 323 1
243 323 1
245 323 1
247 323 1
248 323 3
250 323 1
251 323 3
253 323 3
254 323 2
269 323 1
270 323 2
272 323 1
282 323 1
283 323 1
286 323 2
287 323 1
288 323 1
289 323 1
290 323 1
291 323 2
292 323 1
293 323 2
294 323 1
295 323 2
296 323 2
297 323 2
299 323 1
300 323 1
301 323 3
302 323 2
303 323 3
304 323 2
305 323 6
306 323 4
307 323 6
308 323 3
309 323 4
310 323 5
311 323 11
312 323 7
313 323 7
314 323 9
315 323 22
316 323 17
317 323 16
318 323 15
319 323 24
320 323 40
321 323 142
322 323 144
323 323 144
15 324 2
27 324 1
28 324 1
29 324 1
30 324 1
34 324 1
38 324 2
45 324 1
47 324 1
56 324 1
60 324 1
63 324 1
71 324 1
74 324 1
75 324 2
79 324 1
91 324 1
92 324 1
115 324 1
121 324 1
125 324 1
128 324 1
133 324 1
140 324 1
141 324 1
144 324 1
151 324 1
153 324 1
157 324 1
159 324 1
161 324 1
163 324 1
165 324 2
172 324 1
173 324 1
175 324 4
176 324 1
177 324 2
180 324 1
181 324 1
182 324 1
183 324 1
186 324 1
190 324 2
193 324 1
194 324 1
195 324 2
200 324 1
201 324 2
202 324 1
204 324 2
205 324 2
208 324 1
210 324 2
212 324 3
213 324 3
214 324 3
217 324 1
218 324 1
219 324 1
221 324 2
225 324 1
228 324 1
230 324 1
232 324 3
234 324 1
235 324 1
236 324 5
237 324 2
238 324 3
239 324 3
240 324 1
241 324 1
242 324 1
243 324 3
245 324 1
247 324 4
250 324 1
252 324 1
255 324 1
256 324 1
268 324 1
269 324 1
271 324 3
275 324 1
282 324 1
284 324 1
290 324 1
291 324 1
292 324 1
293 324 1
294 324 1
296 324 1
298 324 3
299 324 1
300 324 1
302 324 3
303 324 2
304 324 1
305 324 5
306 324 5
307 324 6
308 324 5
309 324 11
310 324 12
311 324 7
312 324 10
313 324 11
314 324 12
315 324 9
316 324 23
317 324 15
318 324 10
319 324 32
320 324 39
321 324 73
322 324 52
323 324 99
324 324 154
17 325 1
22 325 2
27 325 1
29 325 1
35 325 1
38 325 2
39 325 1
40 325 1
48 325 1
61 325 1
65 325 1
68 325 1
98 325 1
99 325 1
125 325 1
129 325 1
131 325 1
132 325 1
134 325 1
136 325 1
137 325 1
145 325 1
151 325 2
157 325 4
160 325 1
161 325 2
165 325 1
168 325 2
170 325 1
172 325 1
173 325 3
176 325 1
178 325 1
180 325 1
181 325 1
183 325 2
184 325 1
188 325 1
189 325 2
190 325 1
195 325 1
196 325 1
198 325 1
201 325 1
207 325 1
209 325 1
210 325 2
217 325 2
218 325 1
221 325 2
224 325 2
226 325 2
227 325 3
228 325 1
233 325 1
236 325 3
238 325 1
239 325 2
241 325 1
242 325 1
244 325 1
250 325 1
252 325 1
255 325 1
258 325 1
264 325 2
268 325 1
269 325 1
274 325 2
275 325 1
276 325 1
277 325 1
281 325 1
286 325 1
287 325 3
288 325 2
289 325 1
290 325 1
292 325 1
294 325 1
297 325 1
298 325 2
300 325 3
301 325 1
302 325 1
303 325 3
304 325 1
305 325 3
306 325 6
307 325 2
308 325 3
309 325 5
310 325 9
311 325 5
312 325 5
313 325 9
314 325 10
315 325 9
316 325 8
317 325 7
318 325 11
319 325 13
320 325 23
321 325 36
322 325 33
323 325 46
324 325 76
325 325 95
15 326 1
18 326 1
20 326 2
31 326 2
32 326 3
35 326 1
36 326 2
37 326 1
39 326 1
41 326 1
42 326 3
48 326 1
62 326 1
64 326 1
66 326 1
68 326 1
69 326 1
73 326 1
75 326 1
76 326 2
78 326 1
81 326 1
110 326 1
119 326 1
121 326 1
131 326 1
134 326 2
147 326 1
156 326 1
158 326 1
161 326 1
162 326 1
163 326 3
167 326 1
168 326 1
173 326 1
174 326 2
181 326 1
184 326 1
186 326 1
187 326 2
189 326 1
190 326 2
191 326 3
193 326 2
194 326 1
203 326 1
205 326 1
208 326 1
209 326 1
211 326 2
212 326 1
213 326 1
214 326 1
215 326 1
216 326 1
218 326 1
219 326 2
220 326 1
223 326 1
224 326 1
225 326 2
228 326 1
229 326 1
234 326 1
237 326 1
238 326 1
239 326 2
240 326 4
241 326 1
243 326 1
244 326 3
245 326 2
247 326 2
249 326 2
250 326 1
251 326 1
252 326 1
253 326 1
255 326 1
264 326 1
267 326 1
275 326 1
280 326 2
283 326 2
284 326 2
285 326 1
286 326 1
289 326 2
290 326 3
291 326 2
293 326 3
294 326 2
296 326 3
297 326 1
299 326 1
300 326 3
301 326 1
302 326 4
303 326 4
304 326 1
305 326 2
306 326 5
307 326 4
308 326 2
309 326 5
310 326 4
311 326 7
312 326 8
313 326 4
314 326 9
315 326 8
316 326 8
317 326 8
318 326 12
319 326 14
320 326 12
321 326 29
322 326 20
323 326 39
324 326 41
325 326 118
326 326 152
18 327 1
25 327 1
27 327 1
29 327 1
31 327 2
32 327 1
35 327 1
36 327 2
37 327 1
38 327 1
39 327 1
42 327 1
44 327 1
50 327 1
70 327 1
74 327 1
76 327 1
80 327 1
120 327 1
124 327 1
125 327 1
127 327 1
129 327 1
134 327 1
135 327 1
137 327 1
139 327 1
145 327 1
146 327 1
147 327 1
152 327 1
153 327 2
156 327 2
158 327 1
159 327 2
160 327 2
165 327 1
167 327 1
169 327 1
170 327 1
172 327 1
175 327 1
181 327 1
182 327 1
185 327 1
190 327 1
192 327 2
194 327 1
196 327 1
201 327 2
206 327 1
210 327 1
211 327 2
213 327 2
215 327 1
218 327 1
220 327 1
222 327 2
227 327 1
234 327 1
235 327 1
237 327 3
238 327 3
239 327 2
242 327 1
243 327 2
244 327 2
246 327 1
249 327 1
250 327 1
254 327 1
267 327 1
268 327 2
269 327 2
270 327 1
271 327 1
272 327 1
273 327 1
274 327 1
275 327 1
276 327 1
278 327 1
279 327 1
281 327 1
283 327 1
284 327 5
285 327 1
286 327 2
287 327 1
288 327 1
289 327 1
290 327 1
292 327 1
293 327 1
300 327 1
301 327 1
302 327 2
303 327 2
304 327 4
305 327 1
306 327 8
307 327 3
308 327 4
309 327 4
310 327 8
311 327 2
312 327 4
313 327 3
314 327 9
315 327 10
316 327 16
317 327 13
318 327 10
319 327 16
320 327 14
321 327 36
322 327 23
323 327 40
324 327 44
325 327 56
326 327 129
327 327 142
25 328 1
27 328 2
30 328 1
33 328 1
36 328 1
38 328 1
39 328 1
40 328 1
42 328 1
49 328 2
50 328 1
74 328 4
75 328 1
77 328 1
78 328 1
101 328 1
111 328 1
115 328 1
120 328 2
121 328 2
129 328 1
131 328 1
133 328 2
136 328 2
139 328 2
140 328 2
150 328 1
152 328 2
157 328 1
158 328 3
162 328 2
163 328 3
166 328 3
169 328 1
173 328 1
174 328 1
176 328 2
177 328 1
179 328 1
180 328 2
182 328 2
184 328 2
186 328 1
187 328 1
190 328 1
192 328 1
194 328 3
195 328 1
197 328 1
198 328 1
199 328 1
200 328 1
201 328 1
205 328 2
206 328 2
207 328 1
208 328 1
209 328 1
212 328 1
214 328 1
215 328 2
217 328 2
218 328 1
220 328 3
222 328 3
223 328 1
228 328 1
233 328 1
234 328 1
236 328 2
237 328 2
240 328 2
242 328 3
243 328 2
245 328 2
246 328 2
251 328 1
252 328 1
253 328 1
254 328 3
269 328 2
270 328 1
276 328 2
277 328 1
282 328 1
285 328 1
286 328 1
287 328 1
288 328 1
289 328 1
290 328 1
291 328 1
293 328 2
294 328 1
295 328 1
296 328 2
299 328 1
300 328 1
302 328 1
303 328 2
305 328 3
306 328 1
307 328 2
308 328 1
309 328 6
310 328 6
311 328 5
312 328 6
313 328 5
314 328 5
315 328 11
316 328 14
317 328 7
318 328 7
319 328 12
320 328 16
321 328 25
322 328 28
323 328 30
324 328 47
325 328 37
326 328 45
327 328 140
328 328 184
27 329 1
31 329 1
32 329 2
36 329 1
40 329 1
47 329 1
62 329 2
63 329 1
73 329 1
83 329 1
87 329 1
101 329 1
110 329 1
115 329 1
121 329 1
122 329 2
123 329 1
125 329 1
126 329 1
129 329 1
145 329 1
150 329 1
152 329 1
155 329 1
156 329 1
160 329 1
163 329 1
165 329 1
169 329 1
173 329 1
177 329 1
178 329 1
182 329 1
186 329 1
190 329 1
191 329 1
196 329 1
198 329 1
199 329 1
202 329 1
204 329 1
205 329 1
207 329 1
209 329 1
211 329 1
212 329 1
215 329 1
216 329 1
219 329 1
222 329 1
223 329 1
225 329 2
226 329 1
227 329 1
234 329 1
235 329 1
236 329 1
237 329 1
238 329 4
239 329 3
241 329 1
243 329 1
244 329 1
249 329 1
250 329 1
252 329 1
253 329 1
254 329 1
267 329 1
273 329 2
274 329 1
277 329 2
282 329 1
284 329 1
287 329 1
288 329 1
291 329 2
292 329 2
293 329 1
294 329 1
295 329 3
297 329 3
299 329 2
302 329 1
303 329 1
304 329 2
306 329 6
307 329 5
308 329 2
309 329 2
310 329 6
311 329 3
312 329 2
313 329 4
314 329 2
315 329 8
316 329 16
317 329 9
318 329 5
319 329 12
320 329 14
321 329 21
322 329 16
323 329 18
324 329 33
325 329 28
326 329 32
327 329 43
328 329 119
329 329 132
12 330 1
16 330 1
22 330 2
28 330 2
29 330 2
31 330 1
32 330 1
35 330 2
37 330 1
39 330 1
44 330 1
56 330 1
59 330 1
66 330 1
81 330 1
86 330 1
98 330 1
116 330 1
123 330 1
125 330 1
128 330 2
129 330 1
131 330 1
132 330 1
134 330 1
135 330 1
154 330 1
159 330 1
163 330 1
164 330 2
169 330 2
170 330 1
171 330 1
173 330 1
174 330 1
175 330 1
176 330 2
180 330 1
190 330 2
192 330 1
193 330 1
194 330 1
195 330 1
199 330 1
200 330 1
203 330 2
206 330 1
220 330 1
222 330 1
225 330 1
232 330 1
236 330 2
238 330 1
239 330 1
241 330 1
242 330 1
243 330 2
244 330 2
245 330 2
252 330 1
253 330 1
268 330 1
275 330 1
276 330 1
280 330 1
284 330 2
285 330 1
286 330 1
287 330 2
290 330 1
291 330 1
297 330 1
299 330 1
301 330 3
302 330 1
303 330 1
304 330 2
306 330 2
307 330 3
308 330 1
309 330 1
310 330 4
311 330 1
312 330 5
313 330 6
314 330 2
315 330 10
316 330 6
317 330 9
318 330 5
319 330 5
320 330 12
321 330 11
322 330 9
323 330 8
324 330 16
325 330 14
326 330 14
327 330 28
328 330 42
329 330 58
330 330 62
40 331 1
59 331 1
66 331 1
69 331 1
73 331 1
74 331 1
115 331 1
154 331 1
170 331 1
173 331 1
206 331 1
209 331 1
216 331 1
219 331 1
232 331 1
238 331 1
240 331 1
254 331 1
255 331 1
258 331 1
293 331 1
300 331 1
302 331 2
303 331 1
309 331 1
310 331 2
314 331 1
316 331 1
317 331 1
319 331 1
320 331 2
321 331 1
322 331 1
323 331 1
324 331 4
329 331 8
330 331 12
331 331 10
0 332 1
17 332 1
18 332 1
21 332 1
22 332 2
23 332 2
24 332 2
25 332 3
26 332 1
27 332 2
28 332 1
29 332 2
31 332 1
32 332 1
33 332 1
34 332 1
35 332 1
36 332 1
37 332 1
39 332 2
40 332 2
43 332 1
49 332 1
53 332 1
56 332 1
60 332 2
63 332 3
64 332 1
67 332 1
68 332 1
71 332 1
74 332 1
79 332 1
80 332 1
83 332 1
85 332 1
88 332 1
89 332 1
90 332 1
94 332 1
102 332 1
103 332 1
107 332 1
111 332 1
113 332 1
114 332 1
118 332 1
119 332 1
120 332 3
122 332 1
123 332 1
124 332 2
127 332 3
128 332 1
129 332 1
130 332 1
131 332 5
132 332 1
133 332 3
134 332 2
135 332 2
137 332 1
145 332 1
147 332 1
149 332 1
150 332 1
153 332 3
154 332 3
155 332 2
156 332 3
159 332 1
160 332 1
161 332 3
162 332 1
164 332 1
166 332 1
168 332 5
170 332 1
172 332 2
173 332 4
175 332 2
176 332 2
177 332 1
181 332 1
182 332 2
183 332 1
185 332 1
186 332 1
188 332 1
190 332 4
192 332 1
193 332 4
194 332 1
196 332 3
197 332 2
198 332 2
199 332 1
200 332 7
201 332 3
202 332 1
203 332 4
204 332 2
205 332 2
207 332 2
208 332 1
209 332 3
210 332 1
211 332 1
212 332 1
213 332 1
215 332 6
216 332 6
217 332 1
218 332 1
219 332 2
222 332 6
223 332 3
224 332 2
225 332 1
226 332 3
227 332 2
229 332 2
230 332 2
234 332 3
235 332 4
236 332 4
237 332 5
238 332 4
239 332 2
240 332 2
241 332 3
242 332 2
243 332 1
244 332 2
245 332 1
246 332 1
247 332 2
249 332 2
250 332 1
251 332 4
253 332 1
254 332 1
255 332 2
256 332 1
263 332 1
264 332 1
266 332 1
268 332 1
269 332 4
270 332 2
271 332 1
272 332 2
274 332 2
277 332 2
278 332 2
280 332 1
282 332 2
285 332 1
286 332 2
287 332 2
288 332 1
289 332 3
290 332 1
291 332 1
292 332 2
295 332 2
296 332 3
297 332 2
300 332 3
301 332 2
302 332 3
303 332 3
304 332 3
305 332 2
306 332 4
307 332 6
308 332 7
309 332 2
310 332 6
311 332 8
312 332 6
313 332 13
314 332 8
315 332 17
316 332 14
317 332 10
318 332 9
319 332 13
320 332 14
321 332 27
322 332 26
323 332 33
324 332 17
325 332 24
326 332 29
327 332 34
328 332 46
329 332 90
330 332 61
331 332 31
332 332 433
47 333 1
65 333 1
70 333 1
73 333 1
75 333 1
133 333 1
166 333 1
177 333 1
180 333 1
183 333 1
198 333 1
204 333 1
233 333 1
235 333 1
236 333 1
237 333 1
238 333 1
239 333 1
243 333 3
244 333 1
245 333 1
247 333 1
249 333 1
251 333 1
272 333 1
279 333 1
287 333 1
290 333 1
298 333 1
303 333 1
307 333 1
308 333 1
311 333 1
312 333 3
313 333 1
314 333 1
315 333 2
316 333 2
317 333 1
318 333 1
319 333 1
321 333 2
322 333 2
323 333 1
324 333 1
325 333 4
326 333 5
327 333 7
328 333 8
329 333 3
330 333 11
331 333 5
332 333 64
333 333 10
27 334 1
28 334 1
29 334 1
32 334 1
33 334 1
35 334 1
37 334 1
39 334 1
42 334 1
62 334 1
70 334 1
77 334 1
122 334 1
125 334 1
127 334 1
128 334 8
129 334 1
132 334 1
134 334 1
146 334 1
157 334 1
164 334 1
166 334 1
170 334 1
175 334 2
177 334 1
179 334 1
180 334 1
182 334 2
187 334 2
189 334 2
190 334 1
191 334 2
193 334 1
201 334 1
202 334 3
206 334 1
207 334 1
208 334 1
211 334 1
213 334 1
217 334 1
220 334 1
226 334 1
228 334 1
233 334 1
234 334 1
235 334 2
238 334 2
239 334 2
241 334 3
248 334 1
251 334 2
252 334 2
254 334 1
255 334 2
273 334 1
277 334 1
280 334 1
285 334 1
291 334 1
293 334 1
296 334 1
298 334 1
299 334 3
300 334 3
301 334 1
302 334 1
303 334 1
305 334 2
306 334 2
307 334 3
308 334 4
310 334 2
311 334 4
312 334 1
313 334 2
314 334 4
315 334 6
316 334 2
317 334 4
318 334 2
319 334 3
320 334 3
321 334 5
322 334 3
323 334 5
324 334 2
325 334 5
326 334 5
327 334 5
328 334 8
329 334 7
330 334 18
331 334 3
332 334 101
333 334 28
334 334 47
15 335 1
17 335 1
24 335 1
25 335 1
28 335 1
30 335 1
32 335 1
36 335 3
37 335 1
42 335 2
45 335 1
57 335 1
60 335 1
71 335 1
73 335 1
95 335 1
114 335 1
126 335 1
130 335 1
134 335 1
136 335 1
138 335 1
141 335 1
145 335 1
150 335 1
154 335 1
158 335 1
160 335 1
172 335 2
175 335 2
178 335 1
179 335 1
183 335 1
190 335 1
192 335 1
199 335 1
201 335 2
202 335 2
215 335 1
216 335 1
220 335 1
223 335 1
229 335 2
235 335 1
236 335 1
237 335 2
238 335 2
241 335 1
242 335 1
244 335 1
249 335 1
253 335 1
273 335 1
282 335 1
286 335 1
287 335 1
288 335 2
290 335 1
293 335 1
299 335 1
302 335 1
305 335 1
306 335 3
307 335 3
308 335 2
309 335 1
310 335 2
313 335 1
316 335 2
317 335 1
318 335 2
319 335 1
321 335 2
322 335 7
323 335 2
325 335 4
326 335 6
327 335 5
328 335 6
329 335 3
330 335 11
332 335 48
333 335 13
334 335 30
335 335 28
321 336 1
332 336 1
333 336 1
17 337 1
18 337 1
23 337 1
24 337 1
38 337 1
48 337 1
69 337 1
70 337 1
84 337 1
100 337 1
124 337 1
127 337 1
129 337 1
132 337 1
133 337 1
138 337 1
139 337 1
145 337 1
152 337 1
153 337 1
169 337 1
172 337 1
176 337 1
177 337 1
179 337 1
184 337 1
185 337 1
188 337 1
192 337 1
193 337 2
194 337 1
201 337 2
203 337 1
206 337 1
215 337 1
216 337 1
217 337 1
220 337 1
221 337 1
227 337 1
235 337 1
236 337 1
240 337 2
242 337 1
243 337 1
244 337 1
245 337 1
248 337 1
253 337 1
255 337 2
268 337 1
273 337 1
291 337 2
292 337 2
293 337 1
294 337 1
298 337 2
300 337 1
303 337 1
305 337 1
306 337 2
307 337 1
308 337 2
309 337 3
312 337 1
315 337 2
316 337 2
318 337 1
319 337 2
320 337 1
321 337 1
322 337 2
323 337 3
324 337 3
325 337 1
326 337 3
327 337 3
328 337 2
329 337 7
330 337 62
331 337 10
332 337 62
333 337 7
334 337 29
335 337 6
337 337 42
11 338 1
15 338 1
20 338 1
21 338 1
26 338 1
28 338 1
31 338 1
32 338 2
38 338 1
41 338 1
42 338 2
46 338 1
48 338 1
55 338 1
65 338 1
73 338 1
76 338 1
93 338 1
119 338 1
121 338 2
122 338 1
124 338 1
128 338 1
129 338 2
130 338 1
131 338 1
132 338 1
133 338 1
134 338 3
137 338 1
141 338 1
154 338 1
156 338 1
157 338 1
159 338 1
162 338 1
168 338 1
171 338 1
172 338 1
175 338 1
176 338 1
177 338 3
178 338 1
180 338 2
185 338 1
188 338 1
193 338 1
194 338 1
195 338 1
196 338 1
197 338 1
200 338 1
204 338 2
206 338 1
208 338 1
210 338 1
213 338 1
216 338 1
217 338 1
220 338 2
223 338 1
226 338 1
228 338 1
229 338 2
231 338 1
236 338 2
237 338 1
238 338 2
239 338 1
240 338 1
242 338 1
243 338 1
250 338 1
252 338 1
270 338 1
272 338 1
274 338 1
278 338 1
281 338 1
286 338 1
287 338 1
293 338 1
294 338 1
297 338 1
298 338 2
299 338 1
301 338 1
302 338 1
303 338 2
304 338 3
305 338 1
306 338 1
307 338 1
308 338 1
309 338 3
310 338 2
311 338 3
312 338 1
314 338 1
315 338 1
316 338 2
317 338 1
318 338 2
319 338 1
320 338 2
321 338 1
322 338 2
324 338 6
325 338 3
326 338 5
327 338 2
328 338 2
329 338 10
330 338 6
331 338 6
332 338 101
333 338 7
334 338 9
335 338 5
337 338 45
338 338 121
18 339 1
19 339 1
22 339 1
24 339 1
28 339 1
30 339 1
43 339 1
48 339 1
50 339 1
60 339 1
73 339 1
75 339 1
115 339 1
116 339 1
121 339 1
122 339 1
129 339 1
131 339 1
137 339 2
140 339 1
141 339 1
147 339 1
153 339 1
155 339 1
156 339 1
159 339 1
163 339 1
167 339 1
169 339 2
173 339 2
176 339 2
178 339 2
180 339 1
182 339 1
183 339 1
185 339 1
188 339 1
190 339 1
191 339 1
193 339 2
195 339 1
197 339 1
202 339 1
207 339 1
208 339 1
210 339 1
211 339 2
213 339 1
214 339 2
215 339 1
217 339 1
226 339 1
227 339 1
229 339 2
232 339 2
233 339 2
236 339 1
237 339 1
239 339 1
241 339 1
243 339 1
246 339 1
247 339 1
249 339 1
250 339 1
251 339 1
252 339 2
255 339 1
256 339 1
257 339 1
266 339 1
267 339 1
270 339 2
271 339 1
274 339 2
275 339 1
279 339 3
282 339 1
283 339 1
285 339 1
286 339 2
289 339 1
290 339 1
291 339 1
292 339 1
297 339 2
299 339 1
300 339 1
301 339 1
302 339 1
303 339 1
304 339 2
305 339 1
307 339 1
308 339 1
309 339 2
310 339 1
311 339 1
313 339 2
314 339 3
315 339 1
316 339 1
317 339 1
319 339 4
320 339 1
321 339 2
322 339 2
323 339 1
324 339 3
325 339 1
326 339 2
327 339 2
328 339 4
330 339 7
331 339 5
332 339 70
333 339 2
334 339 9
335 339 7
337 339 20
338 339 99
339 339 162
15 340 1
31 340 1
32 340 1
33 340 1
34 340 1
35 340 1
40 340 3
41 340 1
43 340 1
45 340 1
46 340 1
49 340 1
53 340 1
60 340 1
64 340 1
68 340 1
69 340 1
73 340 2
75 340 1
77 340 1
87 340 1
110 340 1
111 340 1
117 340 1
122 340 1
123 340 1
127 340 1
131 340 1
132 340 1
135 340 1
137 340 1
138 340 1
143 340 1
153 340 1
154 340 2
156 340 1
158 340 1
160 340 1
161 340 1
166 340 1
167 340 1
171 340 1
173 340 1
183 340 1
188 340 1
189 340 1
190 340 2
191 340 1
195 340 1
198 340 1
204 340 1
206 340 1
208 340 1
211 340 1
212 340 1
218 340 1
224 340 1
232 340 1
236 340 2
237 340 1
238 340 1
241 340 2
243 340 1
247 340 3
252 340 2
253 340 1
257 340 1
270 340 1
272 340 1
275 340 1
277 340 1
279 340 1
288 340 1
293 340 2
294 340 1
296 340 2
299 340 2
300 340 2
301 340 1
302 340 1
303 340 3
304 340 1
306 340 2
307 340 2
308 340 1
309 340 3
310 340 2
311 340 1
312 340 3
313 340 1
315 340 4
316 340 1
317 340 4
319 340 2
320 340 2
321 340 1
322 340 3
323 340 1
324 340 3
325 340 2
326 340 2
327 340 2
328 340 2
329 340 1
330 340 3
331 340 2
332 340 55
333 340 6
334 340 10
335 340 6
336 340 1
337 340 20
338 340 83
339 340 160
340 340 127
16 341 2
19 341 1
22 341 1
26 341 1
27 341 1
29 341 1
38 341 1
39 341 2
44 341 1
45 341 1
55 341 1
61 341 1
75 341 1
76 341 1
77 341 1
86 341 1
89 341 1
102 341 2
116 341 1
120 341 1
129 341 1
135 341 2
136 341 1
142 341 1
145 341 1
148 341 1
151 341 1
155 341 1
162 341 1
163 341 1
169 341 1
170 341 2
171 341 1
173 341 1
176 341 2
178 341 1
179 341 1
182 341 1
184 341 1
189 341 1
190 341 1
193 341 1
194 341 1
197 341 1
204 341 2
206 341 1
211 341 1
215 341 1
216 341 1
220 341 1
222 341 1
226 341 1
227 341 1
229 341 1
233 341 2
235 341 1
237 341 1
238 341 1
239 341 1
243 341 2
244 341 2
245 341 1
250 341 1
251 341 1
253 341 1
256 341 1
267 341 1
273 341 1
281 341 1
289 341 1
292 341 1
293 341 1
294 341 1
296 341 1
297 341 3
298 341 1
302 341 2
303 341 3
304 341 2
305 341 2
307 341 1
308 341 1
310 341 1
312 341 4
313 341 3
314 341 1
315 341 2
316 341 4
320 341 2
321 341 1
322 341 3
323 341 1
324 341 1
325 341 1
326 341 2
328 341 4
329 341 3
331 341 6
332 341 41
333 341 4
334 341 8
335 341 2
337 341 12
338 341 42
339 341 48
340 341 83
341 341 132
12 342 2
18 342 1
19 342 1
23 342 1
24 342 1
31 342 1
35 342 1
36 342 1
39 342 2
43 342 1
44 342 1
46 342 1
48 342 1
62 342 1
72 342 1
73 342 1
86 342 1
99 342 1
104 342 1
106 342 1
112 342 2
116 342 1
120 342 1
125 342 2
129 342 2
131 342 2
134 342 1
144 342 1
146 342 1
154 342 1
157 342 2
159 342 1
160 342 1
163 342 1
169 342 1
175 342 1
180 342 2
182 342 1
187 342 1
188 342 1
190 342 2
192 342 1
195 342 1
199 342 1
205 342 1
213 342 1
215 342 2
216 342 1
218 342 2
219 342 1
220 342 1
222 342 1
223 342 1
224 342 1
226 342 1
229 342 1
231 342 1
232 342 1
234 342 1
235 342 2
237 342 4
238 342 1
240 342 1
244 342 1
251 342 1
254 342 1
255 342 1
256 342 1
258 342 1
269 342 1
271 342 2
273 342 1
280 342 1
282 342 1
283 342 1
285 342 1
287 342 2
288 342 1
291 342 1
292 342 1
294 342 1
297 342 3
299 342 2
301 342 1
302 342 1
303 342 1
304 342 1
305 342 3
306 342 2
307 342 1
308 342 4
314 342 1
315 342 2
318 342 1
319 342 3
320 342 2
321 342 1
324 342 2
325 342 2
326 342 2
327 342 1
328 342 4
329 342 3
330 342 2
331 342 1
332 342 28
333 342 1
334 342 3
335 342 9
337 342 1
338 342 28
339 342 39
340 342 34
341 342 101
342 342 121
12 343 1
20 343 1
27 343 1
29 343 1
35 343 1
40 343 1
57 343 1
62 343 2
63 343 1
64 343 1
75 343 1
76 343 1
83 343 1
87 343 2
91 343 1
98 343 1
110 343 1
116 343 1
117 343 1
119 343 1
124 343 1
126 343 1
128 343 2
134 343 2
144 343 1
151 343 1
155 343 1
157 343 2
159 343 1
162 343 1
167 343 1
174 343 1
183 343 1
189 343 1
191 343 1
197 343 1
205 343 1
207 343 1
216 343 2
225 343 1
226 343 1
227 343 2
231 343 1
232 343 1
234 343 1
235 343 2
238 343 2
246 343 1
247 343 1
251 343 1
264 343 1
269 343 1
271 343 1
274 343 3
278 343 1
279 343 1
280 343 1
281 343 2
282 343 1
284 343 1
285 343 3
286 343 1
288 343 1
293 343 4
294 343 2
295 343 1
299 343 1
300 343 1
301 343 1
302 343 1
304 343 1
305 343 2
307 343 2
308 343 1
311 343 1
312 343 2
314 343 1
315 343 1
316 343 1
317 343 1
319 343 2
320 343 2
321 343 2
322 343 1
325 343 1
328 343 1
329 343 2
330 343 1
331 343 2
332 343 16
334 343 1
335 343 1
337 343 9
338 343 14
339 343 16
340 343 9
341 343 33
342 343 66
343 343 99
38 344 1
43 344 1
62 344 1
71 344 2
76 344 1
77 344 1
81 344 1
84 344 1
97 344 1
112 344 1
114 344 1
115 344 1
126 344 1
127 344 2
128 344 1
130 344 1
132 344 1
135 344 1
136 344 1
140 344 1
141 344 1
142 344 1
146 344 2
147 344 1
150 344 2
152 344 1
153 344 1
154 344 1
156 344 1
161 344 1
163 344 1
164 344 1
165 344 2
168 344 2
173 344 1
174 344 1
181 344 1
188 344 2
190 344 1
195 344 1
197 344 1
199 344 1
200 344 1
201 344 1
204 344 2
205 344 1
208 344 2
212 344 1
213 344 1
218 344 1
221 344 1
222 344 1
225 344 1
228 344 1
230 344 2
239 344 2
242 344 2
244 344 2
245 344 1
246 344 2
248 344 1
249 344 1
252 344 2
254 344 1
270 344 1
271 344 2
273 344 1
275 344 3
279 344 1
280 344 2
281 344 1
282 344 1
284 344 1
287 344 1
288 344 3
291 344 1
292 344 2
293 344 2
296 344 3
297 344 1
298 344 2
299 344 2
301 344 1
302 344 2
303 344 1
306 344 1
308 344 2
309 344 2
310 344 3
311 344 2
312 344 1
315 344 1
317 344 1
318 344 1
320 344 4
321 344 3
322 344 1
323 344 2
324 344 2
325 344 3
326 344 2
327 344 1
328 344 3
329 344 2
330 344 2
331 344 2
332 344 19
333 344 2
334 344 3
335 344 4
337 344 3
338 344 19
339 344 24
340 344 27
341 344 83
342 344 123
343 344 94
344 344 144
17 345 2
21 345 1
22 345 1
25 345 1
26 345 1
28 345 1
32 345 1
38 345 2
42 345 1
48 345 2
49 345 1
51 345 1
52 345 1
60 345 1
63 345 1
69 345 1
77 345 1
94 345 1
112 345 1
113 345 1
119 345 1
121 345 1
123 345 2
124 345 1
125 345 1
126 345 1
129 345 1
131 345 2
132 345 1
133 345 1
134 345 1
141 345 1
142 345 1
145 345 2
147 345 2
151 345 1
153 345 2
155 345 1
158 345 1
161 345 1
167 345 1
170 345 1
172 345 1
177 345 2
178 345 1
181 345 3
182 345 1
183 345 1
185 345 1
186 345 1
187 345 1
189 345 1
190 345 2
191 345 1
209 345 2
211 345 1
214 345 1
221 345 3
222 345 1
225 345 1
229 345 1
233 345 1
242 345 1
243 345 1
244 345 1
251 345 1
253 345 1
255 345 1
256 345 1
269 345 1
271 345 2
272 345 2
273 345 2
275 345 3
278 345 1
280 345 1
283 345 1
284 345 1
285 345 1
286 345 1
287 345 1
292 345 1
293 345 1
294 345 1
296 345 1
297 345 1
298 345 3
299 345 1
300 345 1
302 345 1
304 345 3
305 345 4
307 345 1
309 345 1
310 345 2
311 345 1
313 345 1
315 345 1
316 345 1
317 345 1
318 345 1
320 345 1
321 345 1
322 345 1
323 345 2
326 345 1
327 345 1
329 345 1
330 345 1
331 345 1
332 345 12
334 345 6
335 345 2
337 345 8
338 345 17
339 345 22
340 345 33
341 345 57
342 345 77
343 345 52
344 345 110
345 345 146
38 346 1
42 346 1
44 346 1
65 346 1
66 346 1
69 346 1
72 346 1
75 346 1
76 346 1
77 346 1
79 346 1
81 346 2
88 346 1
93 346 1
94 346 1
95 346 1
97 346 1
108 346 1
110 346 1
116 346 1
123 346 1
125 346 1
129 346 1
130 346 1
139 346 2
140 346 1
144 346 1
150 346 1
151 346 1
158 346 1
159 346 1
163 346 1
164 346 1
169 346 1
172 346 2
174 346 1
175 346 1
177 346 1
179 346 1
185 346 2
195 346 1
198 346 1
202 346 2
205 346 2
206 346 1
209 346 2
214 346 1
216 346 1
217 346 2
219 346 1
225 346 3
228 346 2
229 346 1
236 346 3
244 346 2
245 346 1
247 346 1
250 346 1
253 346 1
256 346 1
258 346 1
262 346 1
267 346 1
268 346 1
272 346 1
273 346 1
275 346 2
276 346 1
279 346 1
280 346 1
281 346 1
283 346 1
286 346 2
288 346 3
290 346 2
292 346 1
293 346 1
294 346 1
297 346 1
298 346 3
299 346 2
302 346 1
303 346 1
304 346 2
305 346 1
310 346 3
311 346 1
312 346 2
313 346 2
314 346 1
315 346 2
317 346 1
318 346 4
319 346 1
321 346 2
322 346 2
323 346 1
324 346 4
325 346 2
326 346 2
327 346 3
329 346 1
330 346 3
332 346 9
333 346 1
334 346 6
335 346 2
337 346 5
338 346 18
339 346 21
340 346 25
341 346 45
342 346 55
343 346 31
344 346 46
345 346 119
346 346 150
17 347 1
23 347 1
28 347 1
35 347 2
43 347 2
44 347 2
47 347 1
48 347 1
49 347 1
50 347 1
58 347 2
64 347 1
67 347 1
69 347 1
77 347 2
81 347 1
82 347 1
90 347 1
111 347 1
115 347 1
116 347 1
119 347 1
120 347 1
121 347 1
123 347 1
126 347 1
128 347 1
131 347 1
132 347 1
139 347 1
143 347 1
150 347 1
151 347 2
152 347 1
154 347 1
158 347 1
159 347 1
162 347 2
163 347 1
166 347 2
169 347 1
175 347 1
179 347 1
185 347 1
186 347 1
187 347 1
188 347 2
191 347 1
192 347 1
196 347 1
198 347 1
202 347 1
203 347 1
204 347 1
207 347 2
209 347 1
210 347 2
214 347 1
215 347 1
220 347 1
225 347 1
227 347 1
229 347 1
231 347 1
234 347 1
235 347 1
237 347 1
242 347 1
243 347 1
244 347 1
245 347 2
246 347 1
247 347 1
253 347 1
254 347 1
256 347 1
264 347 1
271 347 1
273 347 1
275 347 1
279 347 1
283 347 1
284 347 1
288 347 3
290 347 1
292 347 1
293 347 1
294 347 1
295 347 2
296 347 1
297 347 1
298 347 2
299 347 2
300 347 1
301 347 3
302 347 1
304 347 1
306 347 1
307 347 4
308 347 1
310 347 2
318 347 1
320 347 3
322 347 1
323 347 1
324 347 1
325 347 2
326 347 2
327 347 3
328 347 1
329 347 3
330 347 1
331 347 1
332 347 14
334 347 5
335 347 4
337 347 6
338 347 16
339 347 11
340 347 28
341 347 55
342 347 38
343 347 30
344 347 48
345 347 80
346 347 110
347 347 170
16 348 1
21 348 1
27 348 1
28 348 1
33 348 1
37 348 1
38 348 2
40 348 1
46 348 1
62 348 2
64 348 1
74 348 1
91 348 1
112 348 2
115 348 1
116 348 1
119 348 1
121 348 1
124 348 2
125 348 2
126 348 1
128 348 1
129 348 1
130 348 1
143 348 1
145 348 2
148 348 1
149 348 1
150 348 1
156 348 1
159 348 1
160 348 2
161 348 1
164 348 2
166 348 2
168 348 1
170 348 2
172 348 1
173 348 1
176 348 2
178 348 4
183 348 1
184 348 1
188 348 1
190 348 1
192 348 2
193 348 2
194 348 1
197 348 1
199 348 1
202 348 1
203 348 2
208 348 1
214 348 1
217 348 1
218 348 2
221 348 1
226 348 3
230 348 1
238 348 1
240 348 1
243 348 2
244 348 1
245 348 1
246 348 1
247 348 2
248 348 1
253 348 1
267 348 2
269 348 2
271 348 2
272 348 2
273 348 1
276 348 1
282 348 1
291 348 1
293 348 1
295 348 3
299 348 2
303 348 2
304 348 2
307 348 3
308 348 3
310 348 1
311 348 2
314 348 2
315 348 1
316 348 1
317 348 1
318 348 3
319 348 1
321 348 3
322 348 1
323 348 1
325 348 5
326 348 2
329 348 2
331 348 3
332 348 14
333 348 1
334 348 4
335 348 1
337 348 6
338 348 12
339 348 14
340 348 13
341 348 31
342 348 39
343 348 22
344 348 29
345 348 39
346 348 47
347 348 96
348 348 154
19 349 1
24 349 1
26 349 1
28 349 1
29 349 1
32 349 1
37 349 1
39 349 1
43 349 1
44 349 1
48 349 1
51 349 1
52 349 1
57 349 1
59 349 1
64 349 1
68 349 1
73 349 1
75 349 1
77 349 2
80 349 2
81 349 1
105 349 1
109 349 1
110 349 1
112 349 1
114 349 1
116 349 1
121 349 1
124 349 1
131 349 1
134 349 1
136 349 1
138 349 1
141 349 1
142 349 1
148 349 1
150 349 1
154 349 1
155 349 2
159 349 1
162 349 1
163 349 1
164 349 1
165 349 1
167 349 1
170 349 1
174 349 1
176 349 1
181 349 1
183 349 1
189 349 1
190 349 1
191 349 1
194 349 2
205 349 1
207 349 1
208 349 1
209 349 1
211 349 1
220 349 1
221 349 1
222 349 2
226 349 1
229 349 1
233 349 1
236 349 3
238 349 2
239 349 1
240 349 1
241 349 1
242 349 1
243 349 3
246 349 1
247 349 1
250 349 3
251 349 1
252 349 3
254 349 1
257 349 1
267 349 1
269 349 1
270 349 1
271 349 2
276 349 1
281 349 1
282 349 1
284 349 1
286 349 1
289 349 1
293 349 1
295 349 4
296 349 2
297 349 1
298 349 2
299 349 1
300 349 1
301 349 1
302 349 2
303 349 1
304 349 1
305 349 1
307 349 4
308 349 3
310 349 1
311 349 2
313 349 1
314 349 1
315 349 1
317 349 1
320 349 1
321 349 2
322 349 1
323 349 1
328 349 2
329 349 1
331 349 2
332 349 17
334 349 3
335 349 4
337 349 3
338 349 8
339 349 12
340 349 11
341 349 26
342 349 33
343 349 18
344 349 24
345 349 27
346 349 50
347 349 46
348 349 167
349 349 190
16 350 1
25 350 1
30 350 1
31 350 2
35 350 1
42 350 1
44 350 1
46 350 1
51 350 1
52 350 1
59 350 1
63 350 2
64 350 1
68 350 2
72 350 1
77 350 1
79 350 1
80 350 1
82 350 1
84 350 1
90 350 1
91 350 1
92 350 1
114 350 1
117 350 2
118 350 1
125 350 1
128 350 2
129 350 1
134 350 2
137 350 1
143 350 1
147 350 1
149 350 1
150 350 1
151 350 2
152 350 2
153 350 1
157 350 1
161 350 1
162 350 1
170 350 2
173 350 1
176 350 1
181 350 1
182 350 2
183 350 1
193 350 1
196 350 2
197 350 1
203 350 1
205 350 1
210 350 1
215 350 2
219 350 1
226 350 1
229 350 1
231 350 1
232 350 1
234 350 2
239 350 1
246 350 1
247 350 1
254 350 1
256 350 2
267 350 1
270 350 2
271 350 1
272 350 1
273 350 1
274 350 2
275 350 3
278 350 1
280 350 1
284 350 1
285 350 2
288 350 1
290 350 1
292 350 1
294 350 2
297 350 2
298 350 2
299 350 2
301 350 1
302 350 2
303 350 2
304 350 2
305 350 1
306 350 3
307 350 2
308 350 1
318 350 1
319 350 2
321 350 1
323 350 1
325 350 1
329 350 1
331 350 1
332 350 5
334 350 1
337 350 4
338 350 2
339 350 8
340 350 9
341 350 15
342 350 20
343 350 14
344 350 10
345 350 15
346 350 14
347 350 39
348 350 57
349 350 102
350 350 152
20 351 1
34 351 1
36 351 1
39 351 1
41 351 1
42 351 1
44 351 1
47 351 1
51 351 1
59 351 1
60 351 1
61 351 1
64 351 1
65 351 1
73 351 1
81 351 1
86 351 1
87 351 1
91 351 1
100 351 1
102 351 1
114 351 1
117 351 1
120 351 1
121 351 1
124 351 1
129 351 2
137 351 1
138 351 1
140 351 1
142 351 2
144 351 2
148 351 1
158 351 1
179 351 1
180 351 1
181 351 1
192 351 1
208 351 1
210 351 1
212 351 1
216 351 1
224 351 1
226 351 1
231 351 1
236 351 1
237 351 1
241 351 2
242 351 1
244 351 1
245 351 1
247 351 1
248 351 1
249 351 1
250 351 1
252 351 2
260 351 1
267 351 1
269 351 1
271 351 1
272 351 1
275 351 3
279 351 1
281 351 1
287 351 2
288 351 2
289 351 3
291 351 1
296 351 1
298 351 2
299 351 1
301 351 1
306 351 1
307 351 1
308 351 1
309 351 1
310 351 1
312 351 3
314 351 2
316 351 1
317 351 1
323 351 1
324 351 1
326 351 1
327 351 1
329 351 1
330 351 2
332 351 8
337 351 1
338 351 4
339 351 5
340 351 9
341 351 15
342 351 14
343 351 14
344 351 17
345 351 10
346 351 24
347 351 33
348 351 43
349 351 55
350 351 113
351 351 97
18 352 2
21 352 1
23 352 1
37 352 1
38 352 1
47 352 1
49 352 1
50 352 1
57 352 1
60 352 1
61 352 1
62 352 1
63 352 2
65 352 1
66 352 1
67 352 1
71 352 1
77 352 2
80 352 1
84 352 1
106 352 1
113 352 1
114 352 1
117 352 2
123 352 1
133 352 1
135 352 1
136 352 1
138 352 1
141 352 1
143 352 2
149 352 1
151 352 1
154 352 1
156 352 2
161 352 1
164 352 1
166 352 1
171 352 1
176 352 1
178 352 1
179 352 2
180 352 1
182 352 1
185 352 2
186 352 1
187 352 1
188 352 1
189 352 1
192 352 1
193 352 1
194 352 1
198 352 1
202 352 3
207 352 1
212 352 1
216 352 1
219 352 1
220 352 1
225 352 1
229 352 1
230 352 1
231 352 3
235 352 1
236 352 1
239 352 1
245 352 1
247 352 1
248 352 1
249 352 1
250 352 1
252 352 1
254 352 2
255 352 1
256 352 1
268 352 1
269 352 3
270 352 1
272 352 1
273 352 1
275 352 1
276 352 1
277 352 2
278 352 1
279 352 1
280 352 1
281 352 1
282 352 1
283 352 1
286 352 1
288 352 2
290 352 1
291 352 2
293 352 1
295 352 2
297 352 2
300 352 2
302 352 1
303 352 1
304 352 2
305 352 3
306 352 1
308 352 2
309 352 2
311 352 1
312 352 2
313 352 2
314 352 1
316 352 1
317 352 2
318 352 1
319 352 1
322 352 1
323 352 1
326 352 1
327 352 1
328 352 1
329 352 2
332 352 9
333 352 1
334 352 2
335 352 1
337 352 4
338 352 2
339 352 5
340 352 6
341 352 16
342 352 29
343 352 11
344 352 21
345 352 10
346 352 19
347 352 30
348 352 46
349 352 89
350 352 93
351 352 73
352 352 148
33 353 1
38 353 1
46 353 1
50 353 1
52 353 2
62 353 1
64 353 1
69 353 1
72 353 1
80 353 1
81 353 2
88 353 1
96 353 1
108 353 1
112 353 2
117 353 1
132 353 2
134 353 1
139 353 1
145 353 1
148 353 1
150 353 1
152 353 1
153 353 1
169 353 1
186 353 1
192 353 1
193 353 1
196 353 1
198 353 1
209 353 1
216 353 2
225 353 1
228 353 1
230 353 1
232 353 2
241 353 1
244 353 1
248 353 1
249 353 1
252 353 1
258 353 1
262 353 1
263 353 1
266 353 1
267 353 1
269 353 1
271 353 1
272 353 2
274 353 2
276 353 1
278 353 2
281 353 2
288 353 1
289 353 1
290 353 1
291 353 1
292 353 1
293 353 1
295 353 2
296 353 1
297 353 2
301 353 1
303 353 1
304 353 1
305 353 2
306 353 1
309 353 1
310 353 1
313 353 1
314 353 1
316 353 1
320 353 1
325 353 1
327 353 1
331 353 1
334 353 2
339 353 2
340 353 2
341 353 7
342 353 7
343 353 2
344 353 10
345 353 6
346 353 9
347 353 11
348 353 11
349 353 18
350 353 21
351 353 26
352 353 63
353 353 69
40 354 1
41 354 1
44 354 1
48 354 1
51 354 1
56 354 1
58 354 1
60 354 1
63 354 1
65 354 1
67 354 1
76 354 1
78 354 1
79 354 2
80 354 1
86 354 1
94 354 1
95 354 1
97 354 1
99 354 1
100 354 2
112 354 2
115 354 2
119 354 1
120 354 1
130 354 1
132 354 3
134 354 1
137 354 2
145 354 2
147 354 1
153 354 1
154 354 2
174 354 1
184 354 1
190 354 1
209 354 1
218 354 1
224 354 2
228 354 2
229 354 2
235 354 1
241 354 2
245 354 2
253 354 1
254 354 1
256 354 1
262 354 1
264 354 1
266 354 1
267 354 3
269 354 1
270 354 1
272 354 2
275 354 1
279 354 1
281 354 1
282 354 1
288 354 1
290 354 1
293 354 1
296 354 3
297 354 2
298 354 1
301 354 2
302 354 1
311 354 1
321 354 2
327 354 1
328 354 2
329 354 1
330 354 1
331 354 1
332 354 2
334 354 1
339 354 2
340 354 2
341 354 4
342 354 7
343 354 2
344 354 15
345 354 8
346 354 2
347 354 11
348 354 10
349 354 9
350 354 19
351 354 16
352 354 33
353 354 81
354 354 110
19 355 1
33 355 1
36 355 1
48 355 1
51 355 1
55 355 1
58 355 1
65 355 3
67 355 1
71 355 1
80 355 1
82 355 1
91 355 1
94 355 1
105 355 2
110 355 1
117 355 1
123 355 1
130 355 1
132 355 1
133 355 1
136 355 1
139 355 1
141 355 1
146 355 1
149 355 2
150 355 4
152 355 1
162 355 1
178 355 1
180 355 1
184 355 1
204 355 1
205 355 1
212 355 1
216 355 1
221 355 1
222 355 1
225 355 1
232 355 2
233 355 1
244 355 1
247 355 1
248 355 1
252 355 1
255 355 1
258 355 2
268 355 1
269 355 2
270 355 1
271 355 1
273 355 1
275 355 1
279 355 1
281 355 1
282 355 1
285 355 1
286 355 1
289 355 2
293 355 2
296 355 2
297 355 1
298 355 1
299 355 1
300 355 1
303 355 3
304 355 2
305 355 1
308 355 1
309 355 1
310 355 1
315 355 2
322 355 1
323 355 1
325 355 2
326 355 2
330 355 1
332 355 4
334 355 1
335 355 1
337 355 1
338 355 1
339 355 3
340 355 4
341 355 3
342 355 7
344 355 5
345 355 5
346 355 1
347 355 8
348 355 11
349 355 17
350 355 13
351 355 9
352 355 24
353 355 29
354 355 72
355 355 119
17 356 1
25 356 1
28 356 2
35 356 1
36 356 2
40 356 1
42 356 1
45 356 1
51 356 1
52 356 2
58 356 1
59 356 1
62 356 1
75 356 1
77 356 1
83 356 1
86 356 2
89 356 2
92 356 1
93 356 1
100 356 2
102 356 1
103 356 1
104 356 1
108 356 1
110 356 1
112 356 1
113 356 1
121 356 1
123 356 1
127 356 1
129 356 1
135 356 1
136 356 1
138 356 1
143 356 2
146 356 1
149 356 2
151 356 2
152 356 1
160 356 1
173 356 1
179 356 1
186 356 1
188 356 2
192 356 1
193 356 1
194 356 2
206 356 2
212 356 1
213 356 1
215 356 1
216 356 1
217 356 1
222 356 1
230 356 1
231 356 1
238 356 1
243 356 1
249 356 1
253 356 3
255 356 1
258 356 1
264 356 2
266 356 1
267 356 1
268 356 2
269 356 2
270 356 1
272 356 1
273 356 2
274 356 1
275 356 1
276 356 1
277 356 3
278 356 3
279 356 1
280 356 1
282 356 1
286 356 1
288 356 1
290 356 2
292 356 1
293 356 2
294 356 1
296 356 2
297 356 1
298 356 1
299 356 1
300 356 1
301 356 1
305 356 1
312 356 1
313 356 1
319 356 1
320 356 1
328 356 1
330 356 1
332 356 1
335 356 1
337 356 2
338 356 2
340 356 2
341 356 5
342 356 1
344 356 6
345 356 5
346 356 4
347 356 4
348 356 7
349 356 5
350 356 11
351 356 14
352 356 25
353 356 26
354 356 37
355 356 78
356 356 83
20 357 1
22 357 1
46 357 1
50 357 1
60 357 1
61 357 2
62 357 1
81 357 1
84 357 1
85 357 1
90 357 1
92 357 1
94 357 1
96 357 1
97 357 3
103 357 1
105 357 1
111 357 1
116 357 1
123 357 1
133 357 1
134 357 1
140 357 1
142 357 1
147 357 1
150 357 1
151 357 1
154 357 1
155 357 1
157 357 1
158 357 1
177 357 1
187 357 1
188 357 1
195 357 1
200 357 1
214 357 1
216 357 2
220 357 1
221 357 1
223 357 1
227 357 1
229 357 1
233 357 1
235 357 1
247 357 1
248 357 1
250 357 1
256 357 1
261 357 1
264 357 1
267 357 4
268 357 1
269 357 1
270 357 4
271 357 2
273 357 1
274 357 1
275 357 2
276 357 2
278 357 1
279 357 1
282 357 1
284 357 2
285 357 2
289 357 1
293 357 1
295 357 1
296 357 1
297 357 1
301 357 2
302 357 1
303 357 1
306 357 1
310 357 1
311 357 1
312 357 1
314 357 1
326 357 2
329 357 1
332 357 2
335 357 1
337 357 1
338 357 2
339 357 1
340 357 3
341 357 4
342 357 4
344 357 3
345 357 4
346 357 4
347 357 7
348 357 1
349 357 9
350 357 6
351 357 11
352 357 27
353 357 28
354 357 31
355 357 49
356 357 74
357 357 104
33 358 1
49 358 1
56 358 1
64 358 1
66 358 1
69 358 1
70 358 1
73 358 1
78 358 1
81 358 1
86 358 1
92 358 1
96 358 1
100 358 1
101 358 1
102 358 1
105 358 1
112 358 1
113 358 1
122 358 1
123 358 1
126 358 1
127 358 1
131 358 1
135 358 1
147 358 1
156 358 1
162 358 1
173 358 1
175 358 1
179 358 2
194 358 1
199 358 1
207 358 1
224 358 1
225 358 1
230 358 1
232 358 1
236 358 1
249 358 1
254 358 1
262 358 1
265 358 1
267 358 1
268 358 1
269 358 1
271 358 2
272 358 2
273 358 1
276 358 1
278 358 1
279 358 1
281 358 1
282 358 1
287 358 2
289 358 3
291 358 1
293 358 1
294 358 2
297 358 1
299 358 1
301 358 4
302 358 1
303 358 1
306 358 1
307 358 1
320 358 2
325 358 1
328 358 2
330 358 1
338 358 1
339 358 1
340 358 1
341 358 1
342 358 3
343 358 3
344 358 2
345 358 3
346 358 1
347 358 2
348 358 5
349 358 8
350 358 6
351 358 11
352 358 33
353 358 27
354 358 18
355 358 26
356 358 26
357 358 59
358 358 66
31 359 1
37 359 1
38 359 2
46 359 1
53 359 1
56 359 1
58 359 1
71 359 1
79 359 2
84 359 2
87 359 1
90 359 1
92 359 1
93 359 1
94 359 1
96 359 1
100 359 1
104 359 1
106 359 1
108 359 1
113 359 1
119 359 1
127 359 1
129 359 2
134 359 1
136 359 1
140 359 1
141 359 1
144 359 2
145 359 1
146 359 1
147 359 2
148 359 1
151 359 2
159 359 1
160 359 1
162 359 1
165 359 2
167 359 1
171 359 1
173 359 1
180 359 1
183 359 1
186 359 1
192 359 1
193 359 1
199 359 1
206 359 1
207 359 1
208 359 2
209 359 1
214 359 1
215 359 1
222 359 1
224 359 1
225 359 1
231 359 1
245 359 1
253 359 2
255 359 1
256 359 2
268 359 2
270 359 1
275 359 1
276 359 1
278 359 1
279 359 2
280 359 1
281 359 2
282 359 1
290 359 1
294 359 1
297 359 1
298 359 1
300 359 1
306 359 3
307 359 1
310 359 2
312 359 1
314 359 1
315 359 2
316 359 1
319 359 1
320 359 1
323 359 2
326 359 2
332 359 1
334 359 1
338 359 2
339 359 2
340 359 1
341 359 1
342 359 4
343 359 4
344 359 4
345 359 4
346 359 3
348 359 2
349 359 6
350 359 10
351 359 13
352 359 17
353 359 20
354 359 17
355 359 24
356 359 22
357 359 28
358 359 69
359 359 91
24 360 1
34 360 1
39 360 1
55 360 1
56 360 1
60 360 1
66 360 1
75 360 1
81 360 1
85 360 1
88 360 1
89 360 1
94 360 1
97 360 1
104 360 1
105 360 1
107 360 1
108 360 1
109 360 1
120 360 1
121 360 1
133 360 1
135 360 1
136 360 1
137 360 1
139 360 1
146 360 1
150 360 2
153 360 1
160 360 1
164 360 1
168 360 2
171 360 1
175 360 2
189 360 1
195 360 1
202 360 2
219 360 1
223 360 1
234 360 1
236 360 1
239 360 1
240 360 1
247 360 1
248 360 1
250 360 1
253 360 1
254 360 1
255 360 2
256 360 1
264 360 1
269 360 2
270 360 2
271 360 1
278 360 1
281 360 1
282 360 1
283 360 2
284 360 1
285 360 1
287 360 1
289 360 1
291 360 1
296 360 2
297 360 1
298 360 1
299 360 1
300 360 1
301 360 1
302 360 1
303 360 1
306 360 1
309 360 1
310 360 1
317 360 1
320 360 1
322 360 1
324 360 1
326 360 1
329 360 1
332 360 2
337 360 1
338 360 1
339 360 2
340 360 3
341 360 1
342 360 2
343 360 6
344 360 3
345 360 6
346 360 3
347 360 3
348 360 6
349 360 6
350 360 6
351 360 7
352 360 16
353 360 12
354 360 15
355 360 21
356 360 22
357 360 20
358 360 33
359 360 74
360 360 101
31 361 1
32 361 1
39 361 1
45 361 1
52 361 1
58 361 1
59 361 1
62 361 2
65 361 1
68 361 1
70 361 1
72 361 2
80 361 1
85 361 1
87 361 3
88 361 1
98 361 2
99 361 1
100 361 1
102 361 1
108 361 3
109 361 1
113 361 2
116 361 1
117 361 1
124 361 1
142 361 1
149 361 1
150 361 1
165 361 1
175 361 1
177 361 1
184 361 1
209 361 1
212 361 2
213 361 1
214 361 2
221 361 1
226 361 1
227 361 1
229 361 1
232 361 1
238 361 1
247 361 1
249 361 1
254 361 1
255 361 1
256 361 1
263 361 1
268 361 1
269 361 4
270 361 2
271 361 2
272 361 4
277 361 1
279 361 1
282 361 1
283 361 1
285 361 1
286 361 1
293 361 1
296 361 1
299 361 1
302 361 3
304 361 1
307 361 2
313 361 1
315 361 1
317 361 1
322 361 1
326 361 1
327 361 1
332 361 1
334 361 1
337 361 2
338 361 1
339 361 2
340 361 2
341 361 4
342 361 2
343 361 1
344 361 3
345 361 5
346 361 4
347 361 6
349 361 3
350 361 10
351 361 10
352 361 18
353 361 20
354 361 14
355 361 25
356 361 14
357 361 25
358 361 28
359 361 30
360 361 81
361 361 86
24 362 1
39 362 1
49 362 1
50 362 1
55 362 1
56 362 2
64 362 1
66 362 1
71 362 1
72 362 1
79 362 1
84 362 1
89 362 1
90 362 1
92 362 1
96 362 1
101 362 1
102 362 1
111 362 1
114 362 1
126 362 2
130 362 1
133 362 1
138 362 1
144 362 1
152 362 1
161 362 1
163 362 1
165 362 1
168 362 1
178 362 1
181 362 1
193 362 1
197 362 1
202 362 1
215 362 1
221 362 1
224 362 1
225 362 1
229 362 1
231 362 1
234 362 1
245 362 2
249 362 1
250 362 1
254 362 1
264 362 1
266 362 1
268 362 3
270 362 1
272 362 4
273 362 1
275 362 1
279 362 1
281 362 1
282 362 1
285 362 2
293 362 1
298 362 1
300 362 2
302 362 2
303 362 1
308 362 1
312 362 1
316 362 1
321 362 1
324 362 1
333 362 2
339 362 1
340 362 1
341 362 1
342 362 1
343 362 4
344 362 5
345 362 1
346 362 4
347 362 4
348 362 8
349 362 11
350 362 9
351 362 6
352 362 11
353 362 13
354 362 13
355 362 14
356 362 24
357 362 14
358 362 24
359 362 19
360 362 25
361 362 43
362 362 64
1 363 1
21 363 1
22 363 1
23 363 1
27 363 1
36 363 1
38 363 1
39 363 1
43 363 1
59 363 1
62 363 1
64 363 2
66 363 1
68 363 1
76 363 1
79 363 1
80 363 1
81 363 1
83 363 2
88 363 1
93 363 1
101 363 1
106 363 1
116 363 1
118 363 1
123 363 1
125 363 1
127 363 1
137 363 1
138 363 2
141 363 1
142 363 1
143 363 1
148 363 2
149 363 1
152 363 1
154 363 1
155 363 1
160 363 1
166 363 1
180 363 1
183 363 1
192 363 1
193 363 2
198 363 1
199 363 2
206 363 1
212 363 2
213 363 1
214 363 2
215 363 1
221 363 1
224 363 2
225 363 1
226 363 1
227 363 1
231 363 1
236 363 1
237 363 1
238 363 1
244 363 1
245 363 1
246 363 4
247 363 1
252 363 1
254 363 1
256 363 1
258 363 1
267 363 4
268 363 1
269 363 2
270 363 1
271 363 1
272 363 2
273 363 1
274 363 1
275 363 2
276 363 1
278 363 1
280 363 1
281 363 1
282 363 2
287 363 2
288 363 2
290 363 1
291 363 2
292 363 3
293 363 1
295 363 2
297 363 2
298 363 3
300 363 1
301 363 1
302 363 2
303 363 1
305 363 1
308 363 1
309 363 1
310 363 1
311 363 1
315 363 1
323 363 2
324 363 1
328 363 1
329 363 1
332 363 1
335 363 1
337 363 1
338 363 1
339 363 1
341 363 2
342 363 3
343 363 1
344 363 6
345 363 5
346 363 6
347 363 5
348 363 5
349 363 10
350 363 9
351 363 10
352 363 13
353 363 17
354 363 21
355 363 22
356 363 21
357 363 29
358 363 22
359 363 27
360 363 31
361 363 26
362 363 80
363 363 102
28 364 1
39 364 1
41 364 1
50 364 1
51 364 1
52 364 1
53 364 1
62 364 1
63 364 1
65 364 3
66 364 1
85 364 1
86 364 1
91 364 1
98 364 1
102 364 1
114 364 1
121 364 1
123 364 1
135 364 1
138 364 2
139 364 1
143 364 1
144 364 1
154 364 1
156 364 1
166 364 1
168 364 1
184 364 1
201 364 1
207 364 1
218 364 1
220 364 1
224 364 1
227 364 1
249 364 1
255 364 1
257 364 1
268 364 1
270 364 2
272 364 1
274 364 2
277 364 1
278 364 1
279 364 1
281 364 3
282 364 1
285 364 1
289 364 1
293 364 1
296 364 1
299 364 2
300 364 2
307 364 1
309 364 1
310 364 1
315 364 1
322 364 1
323 364 1
326 364 1
330 364 1
332 364 2
335 364 1
337 364 2
338 364 1
339 364 2
340 364 2
341 364 2
343 364 3
344 364 7
345 364 3
346 364 4
347 364 7
348 364 3
349 364 6
350 364 9
351 364 10
352 364 25
353 364 16
354 364 18
355 364 18
356 364 20
357 364 17
358 364 17
359 364 20
360 364 31
361 364 26
362 364 20
363 364 71
364 364 75
17 365 1
28 365 1
40 365 2
42 365 1
51 365 1
53 365 1
58 365 1
61 365 1
79 365 1
82 365 1
85 365 1
86 365 1
90 365 2
99 365 1
100 365 1
107 365 1
108 365 1
110 365 1
139 365 1
147 365 1
150 365 1
151 365 1
154 365 2
165 365 1
187 365 1
196 365 1
209 365 1
214 365 1
216 365 1
219 365 1
226 365 1
231 365 1
233 365 1
235 365 1
243 365 1
244 365 2
248 365 1
249 365 1
250 365 1
251 365 3
255 365 1
256 365 1
268 365 1
270 365 1
271 365 1
272 365 2
275 365 1
280 365 1
282 365 1
283 365 2
286 365 1
287 365 1
294 365 1
296 365 1
298 365 1
307 365 1
309 365 1
314 365 1
316 365 1
332 365 1
334 365 2
338 365 1
339 365 2
340 365 1
341 365 1
342 365 1
344 365 1
345 365 2
346 365 1
347 365 4
348 365 4
349 365 3
350 365 5
351 365 7
352 365 10
353 365 11
354 365 17
355 365 11
356 365 8
357 365 19
358 365 16
359 365 17
360 365 15
361 365 20
362 365 16
363 365 27
364 365 56
365 365 61
25 366 1
38 366 1
41 366 1
43 366 1
51 366 1
53 366 1
56 366 1
64 366 1
66 366 1
70 366 2
72 366 1
75 366 1
81 366 2
85 366 1
87 366 1
89 366 1
100 366 1
101 366 1
103 366 1
109 366 1
114 366 1
117 366 1
130 366 1
135 366 1
138 366 2
148 366 1
150 366 1
155 366 1
158 366 1
160 366 1
161 366 1
164 366 1
167 366 1
169 366 1
170 366 1
185 366 1
211 366 2
215 366 1
217 366 1
224 366 1
225 366 1
226 366 3
231 366 1
235 366 1
238 366 1
243 366 1
244 366 1
249 366 1
254 366 1
256 366 1
264 366 1
267 366 1
270 366 1
271 366 1
273 366 1
276 366 1
277 366 1
278 366 1
280 366 1
286 366 1
287 366 2
288 366 1
290 366 1
291 366 1
292 366 1
293 366 1
294 366 1
295 366 1
298 366 2
300 366 2
301 366 1
304 366 1
306 366 1
313 366 1
314 366 1
316 366 1
318 366 1
322 366 1
326 366 1
327 366 1
335 366 1
339 366 2
340 366 3
341 366 2
342 366 2
343 366 2
344 366 4
345 366 3
346 366 2
347 366 3
348 366 4
349 366 4
350 366 6
351 366 5
352 366 7
353 366 15
354 366 20
355 366 12
356 366 11
357 366 19
358 366 14
359 366 13
360 366 14
361 366 19
362 366 14
363 366 21
364 366 30
365 366 63
366 366 79
31 367 1
50 367 1
56 367 1
58 367 1
67 367 1
71 367 1
80 367 1
82 367 1
88 367 1
89 367 2
90 367 1
91 367 1
97 367 1
105 367 1
109 367 1
110 367 1
112 367 1
115 367 1
118 367 2
126 367 1
138 367 1
139 367 1
162 367 1
168 367 1
174 367 1
178 367 1
185 367 1
191 367 1
206 367 1
213 367 1
216 367 1
218 367 2
224 367 2
225 367 1
226 367 1
232 367 1
242 367 1
245 367 1
255 367 1
256 367 2
257 367 1
258 367 1
262 367 1
264 367 2
268 367 3
269 367 1
271 367 1
274 367 1
276 367 1
277 367 1
278 367 1
279 367 1
280 367 2
286 367 2
288 367 2
299 367 1
300 367 1
303 367 2
304 367 2
305 367 1
306 367 1
312 367 1
325 367 2
327 367 1
328 367 2
329 367 1
330 367 1
332 367 2
338 367 3
339 367 1
341 367 3
342 367 2
344 367 2
346 367 7
347 367 4
348 367 5
349 367 3
350 367 4
351 367 5
352 367 9
353 367 6
354 367 11
355 367 12
356 367 19
357 367 11
358 367 5
359 367 8
360 367 8
361 367 10
362 367 12
363 367 19
364 367 14
365 367 32
366 367 65
367 367 89
39 368 1
41 368 1
42 368 1
47 368 1
58 368 1
60 368 1
62 368 1
68 368 1
72 368 1
80 368 1
82 368 1
103 368 1
105 368 1
107 368 1
109 368 1
115 368 1
117 368 1
121 368 1
126 368 1
134 368 1
138 368 1
140 368 1
141 368 1
142 368 1
146 368 1
151 368 1
164 368 1
170 368 2
171 368 1
178 368 1
181 368 1
186 368 2
187 368 1
196 368 1
200 368 1
215 368 1
222 368 1
229 368 1
230 368 2
239 368 1
240 368 1
246 368 2
248 368 1
251 368 1
253 368 1
254 368 2
262 368 1
267 368 1
269 368 1
271 368 1
273 368 1
274 368 1
275 368 1
277 368 2
278 368 1
283 368 1
284 368 1
287 368 1
288 368 1
290 368 1
293 368 1
294 368 1
300 368 1
302 368 1
317 368 1
329 368 1
330 368 2
332 368 2
338 368 3
339 368 2
340 368 4
341 368 3
343 368 1
344 368 1
346 368 3
347 368 5
348 368 4
349 368 5
350 368 3
351 368 7
352 368 16
353 368 10
354 368 9
355 368 7
356 368 8
357 368 15
358 368 7
359 368 15
360 368 5
361 368 3
362 368 8
363 368 11
364 368 22
365 368 18
366 368 25
367 368 63
368 368 64
16 369 1
18 369 1
19 369 1
22 369 1
29 369 2
30 369 1
34 369 1
37 369 1
41 369 2
45 369 1
57 369 1
58 369 1
59 369 1
61 369 1
62 369 2
63 369 1
64 369 2
66 369 1
71 369 1
75 369 1
81 369 2
82 369 1
85 369 1
98 369 1
101 369 1
103 369 1
109 369 1
111 369 1
119 369 1
132 369 1
141 369 1
143 369 1
153 369 1
154 369 1
159 369 1
163 369 1
175 369 2
183 369 1
197 369 1
198 369 1
203 369 1
204 369 1
210 369 1
215 369 1
217 369 1
226 369 2
242 369 1
245 369 1
247 369 1
249 369 1
251 369 1
253 369 1
255 369 1
263 369 1
264 369 1
267 369 1
268 369 3
270 369 1
271 369 2
278 369 1
280 369 1
282 369 1
283 369 1
284 369 1
285 369 1
287 369 1
291 369 1
292 369 2
294 369 2
296 369 1
300 369 1
301 369 2
303 369 1
306 369 2
308 369 1
312 369 2
315 369 1
316 369 1
325 369 1
329 369 1
332 369 2
335 369 1
337 369 2
339 369 1
340 369 1
341 369 1
342 369 1
343 369 2
345 369 1
346 369 3
347 369 2
348 369 3
349 369 2
350 369 7
351 369 6
352 369 8
353 369 18
354 369 10
355 369 9
356 369 13
357 369 10
358 369 14
359 369 17
360 369 14
361 369 9
362 369 6
363 369 16
364 369 22
365 369 24
366 369 42
367 369 33
368 369 54
369 369 102
19 370 2
24 370 1
29 370 1
36 370 1
44 370 1
50 370 1
53 370 1
56 370 1
58 370 1
63 370 1
65 370 3
68 370 1
79 370 1
84 370 1
86 370 1
88 370 1
94 370 1
100 370 1
103 370 1
112 370 2
114 370 1
118 370 1
119 370 1
143 370 1
147 370 1
152 370 1
165 370 1
173 370 1
197 370 1
198 370 1
210 370 2
213 370 1
217 370 2
221 370 1
227 370 1
238 370 1
240 370 1
241 370 1
242 370 1
249 370 1
251 370 1
254 370 1
255 370 1
256 370 2
264 370 1
268 370 1
271 370 2
272 370 1
273 370 3
274 370 1
278 370 2
282 370 1
283 370 1
286 370 1
287 370 1
289 370 1
297 370 2
298 370 1
311 370 1
323 370 1
329 370 1
334 370 1
337 370 1
339 370 2
340 370 4
341 370 5
342 370 9
343 370 3
344 370 1
345 370 2
346 370 5
347 370 3
348 370 2
349 370 7
350 370 8
351 370 9
352 370 16
353 370 16
354 370 10
355 370 10
356 370 9
357 370 7
358 370 8
359 370 8
360 370 13
361 370 10
362 370 12
363 370 14
364 370 24
365 370 8
366 370 22
367 370 26
368 370 27
369 370 56
370 370 63
18 371 1
21 371 1
24 371 1
37 371 1
42 371 1
50 371 2
56 371 1
61 371 1
65 371 1
66 371 1
79 371 1
83 371 1
86 371 1
88 371 1
89 371 1
97 371 1
109 371 1
111 371 1
116 371 1
119 371 1
122 371 2
127 371 2
140 371 1
142 371 2
143 371 2
147 371 1
148 371 1
152 371 1
170 371 1
187 371 1
192 371 1
194 371 1
195 371 1
196 371 1
201 371 1
204 371 1
210 371 1
211 371 1
217 371 2
226 371 1
230 371 1
231 371 1
233 371 1
238 371 1
241 371 1
244 371 1
248 371 2
251 371 2
254 371 3
255 371 1
256 371 1
257 371 1
260 371 1
262 371 1
268 371 1
269 371 1
271 371 2
272 371 1
274 371 1
275 371 1
282 371 2
283 371 1
284 371 1
286 371 1
288 371 1
290 371 1
291 371 1
293 371 2
295 371 1
296 371 1
297 371 1
298 371 5
300 371 3
301 371 1
302 371 2
303 371 1
304 371 1
305 371 1
307 371 1
309 371 1
310 371 1
313 371 1
318 371 1
321 371 1
323 371 2
324 371 2
326 371 2
332 371 2
335 371 1
339 371 2
340 371 1
341 371 3
342 371 3
343 371 3
344 371 2
345 371 11
346 371 7
347 371 5
348 371 6
349 371 18
350 371 15
351 371 11
352 371 31
353 371 27
354 371 19
355 371 14
356 371 13
357 371 18
358 371 18
359 371 20
360 371 17
361 371 18
362 371 15
363 371 20
364 371 27
365 371 17
366 371 43
367 371 24
368 371 20
369 371 33
370 371 69
371 371 110
12 372 1
20 372 1
31 372 1
32 372 1
37 372 2
38 372 1
45 372 1
49 372 1
51 372 1
56 372 1
60 372 1
62 372 1
64 372 1
84 372 1
92 372 1
94 372 1
106 372 1
114 372 1
126 372 1
130 372 1
132 372 1
134 372 2
135 372 1
140 372 1
141 372 1
142 372 1
144 372 1
147 372 1
149 372 1
150 372 2
154 372 1
155 372 1
156 372 2
159 372 1
166 372 1
174 372 1
177 372 2
178 372 1
187 372 1
191 372 3
192 372 1
194 372 2
200 372 1
202 372 1
212 372 1
214 372 1
215 372 1
217 372 1
218 372 1
219 372 1
220 372 1
223 372 2
234 372 1
237 372 2
239 372 1
243 372 2
244 372 1
250 372 3
252 372 1
255 372 1
267 372 2
268 372 2
270 372 1
273 372 1
277 372 1
280 372 1
281 372 1
283 372 1
289 372 1
290 372 1
292 372 1
294 372 1
295 372 2
296 372 4
297 372 2
298 372 1
300 372 1
303 372 2
304 372 3
307 372 1
308 372 1
310 372 1
312 372 1
314 372 1
318 372 1
323 372 1
325 372 1
326 372 1
328 372 1
329 372 1
330 372 1
332 372 1
334 372 1
338 372 1
340 372 1
341 372 6
342 372 6
343 372 5
344 372 3
345 372 3
346 372 6
347 372 2
348 372 4
349 372 5
350 372 10
351 372 10
352 372 16
353 372 9
354 372 9
355 372 9
356 372 9
357 372 4
358 372 9
359 372 8
360 372 3
361 372 6
362 372 6
363 372 12
364 372 8
365 372 12
366 372 12
367 372 6
368 372 8
369 372 16
370 372 20
371 372 70
372 372 108
12 373 1
31 373 1
33 373 1
36 373 1
40 373 1
48 373 1
53 373 1
56 373 1
57 373 1
61 373 1
64 373 1
65 373 1
68 373 1
70 373 1
71 373 1
74 373 1
79 373 1
87 373 1
106 373 1
108 373 1
109 373 1
110 373 1
122 373 1
131 373 1
136 373 1
140 373 1
141 373 1
142 373 1
145 373 2
149 373 1
151 373 2
152 373 1
155 373 1
161 373 1
163 373 1
164 373 1
165 373 1
166 373 1
169 373 1
170 373 1
173 373 1
176 373 1
180 373 1
181 373 2
185 373 1
186 373 1
188 373 2
190 373 1
193 373 1
208 373 1
214 373 2
216 373 1
218 373 1
223 373 1
224 373 1
228 373 1
232 373 2
233 373 1
235 373 1
239 373 1
245 373 3
246 373 1
247 373 1
251 373 1
252 373 2
254 373 2
264 373 2
269 373 1
272 373 2
273 373 1
275 373 1
281 373 1
286 373 1
292 373 1
296 373 1
300 373 1
302 373 1
305 373 1
306 373 1
308 373 1
310 373 1
314 373 1
320 373 1
326 373 1
329 373 1
332 373 5
339 373 3
340 373 4
341 373 4
342 373 1
344 373 2
345 373 4
346 373 7
347 373 9
348 373 10
349 373 6
350 373 4
351 373 13
352 373 6
353 373 8
354 373 9
355 373 10
356 373 4
357 373 9
358 373 3
359 373 5
360 373 5
361 373 6
362 373 8
363 373 14
364 373 2
365 373 5
366 373 10
367 373 8
368 373 7
369 373 16
370 373 13
371 373 49
372 373 97
373 373 108
16 374 1
18 374 1
20 374 1
22 374 1
28 374 1
29 374 1
36 374 1
39 374 1
50 374 1
56 374 1
64 374 3
67 374 1
69 374 1
81 374 1
82 374 1
83 374 1
86 374 1
88 374 1
89 374 1
92 374 1
105 374 1
106 374 1
111 374 1
112 374 1
117 374 2
127 374 1
130 374 1
132 374 1
135 374 1
138 374 1
140 374 1
141 374 1
142 374 1
143 374 1
147 374 1
149 374 1
153 374 1
157 374 2
158 374 1
161 374 1
162 374 1
167 374 1
168 374 1
172 374 1
180 374 2
182 374 1
184 374 1
186 374 1
187 374 1
198 374 1
202 374 1
205 374 1
209 374 1
213 374 1
214 374 1
215 374 1
216 374 1
232 374 1
233 374 1
235 374 2
238 374 1
241 374 1
243 374 1
248 374 1
252 374 2
253 374 1
254 374 1
255 374 1
256 374 2
270 374 1
271 374 1
275 374 3
281 374 1
284 374 1
287 374 1
289 374 1
293 374 1
296 374 1
297 374 2
298 374 1
299 374 1
300 374 2
305 374 1
306 374 1
308 374 1
310 374 1
314 374 1
318 374 1
322 374 1
326 374 3
329 374 1
331 374 1
332 374 7
334 374 2
338 374 2
339 374 4
340 374 2
341 374 5
342 374 5
343 374 5
344 374 3
345 374 7
346 374 3
347 374 6
348 374 4
349 374 6
350 374 16
351 374 4
352 374 9
353 374 13
354 374 6
355 374 9
356 374 6
357 374 2
358 374 5
359 374 6
360 374 5
361 374 2
362 374 6
363 374 9
364 374 9
365 374 7
366 374 4
367 374 4
368 374 5
369 374 15
370 374 4
371 374 24
372 374 47
373 374 104
374 374 115
34 375 1
36 375 1
42 375 1
43 375 3
45 375 1
49 375 1
51 375 1
57 375 1
64 375 1
65 375 1
66 375 1
67 375 1
75 375 1
80 375 1
82 375 2
91 375 1
98 375 1
108 375 1
116 375 1
118 375 1
122 375 2
126 375 1
130 375 1
131 375 1
136 375 2
138 375 1
145 375 1
151 375 1
153 375 1
154 375 1
165 375 2
167 375 1
170 375 1
172 375 1
175 375 1
181 375 1
183 375 1
186 375 1
187 375 1
191 375 1
192 375 2
193 375 1
200 375 1
209 375 1
210 375 2
212 375 1
221 375 2
223 375 1
225 375 1
228 375 1
231 375 1
235 375 1
244 375 3
246 375 1
248 375 1
252 375 1
253 375 2
255 375 1
265 375 1
272 375 4
273 375 1
277 375 1
279 375 1
284 375 1
286 375 2
288 375 1
290 375 1
294 375 1
295 375 2
296 375 1
299 375 3
302 375 1
304 375 2
305 375 1
306 375 1
307 375 2
309 375 1
310 375 1
312 375 1
313 375 1
316 375 1
318 375 2
323 375 1
327 375 1
329 375 1
330 375 1
332 375 4
337 375 1
338 375 1
339 375 2
340 375 4
341 375 2
342 375 4
344 375 3
345 375 6
346 375 8
347 375 4
348 375 4
349 375 13
350 375 5
351 375 7
352 375 6
353 375 12
354 375 7
355 375 8
356 375 5
357 375 4
358 375 6
359 375 5
360 375 5
361 375 4
362 375 4
363 375 4
364 375 10
365 375 6
366 375 10
367 375 8
368 375 13
369 375 11
370 375 9
371 375 30
372 375 52
373 375 53
374 375 94
375 375 103
19 376 1
26 376 1
29 376 1
43 376 1
56 376 1
57 376 1
62 376 1
64 376 1
65 376 1
75 376 2
80 376 1
94 376 1
95 376 1
98 376 1
100 376 1
104 376 1
110 376 1
115 376 1
118 376 1
122 376 1
136 376 1
137 376 1
143 376 1
150 376 1
154 376 1
156 376 1
160 376 1
161 376 1
163 376 1
174 376 1
177 376 2
179 376 1
181 376 1
184 376 1
187 376 1
190 376 1
194 376 1
195 376 2
196 376 1
204 376 1
211 376 1
216 376 1
217 376 1
220 376 1
226 376 1
235 376 1
238 376 1
241 376 1
243 376 1
244 376 1
246 376 1
250 376 1
252 376 1
253 376 1
254 376 1
256 376 1
257 376 1
265 376 1
266 376 1
273 376 2
274 376 1
275 376 1
278 376 2
280 376 2
283 376 1
285 376 1
287 376 1
289 376 1
292 376 2
294 376 3
295 376 1
296 376 2
297 376 1
298 376 3
301 376 1
306 376 1
309 376 1
312 376 1
314 376 1
317 376 1
318 376 1
324 376 1
326 376 1
332 376 4
334 376 2
335 376 1
337 376 1
338 376 1
339 376 2
340 376 2
341 376 2
342 376 3
343 376 3
344 376 5
345 376 2
346 376 2
347 376 7
348 376 9
349 376 4
350 376 6
351 376 13
352 376 11
353 376 15
354 376 7
355 376 5
356 376 7
357 376 11
358 376 4
359 376 8
360 376 9
361 376 8
362 376 2
363 376 7
364 376 7
365 376 6
366 376 6
367 376 10
368 376 4
369 376 15
370 376 3
371 376 50
372 376 61
373 376 52
374 376 54
375 376 91
376 376 110
24 377 1
26 377 1
27 377 1
32 377 1
58 377 2
59 377 1
60 377 1
61 377 1
70 377 1
81 377 1
86 377 1
92 377 1
116 377 1
124 377 1
129 377 2
130 377 1
132 377 1
133 377 1
140 377 1
147 377 1
154 377 2
159 377 1
161 377 1
162 377 2
169 377 1
170 377 1
175 377 1
178 377 1
180 377 2
183 377 3
184 377 1
193 377 1
194 377 1
203 377 1
208 377 1
210 377 2
213 377 1
214 377 1
216 377 2
217 377 1
220 377 1
224 377 1
227 377 2
229 377 1
230 377 1
232 377 2
234 377 1
235 377 1
236 377 1
237 377 1
242 377 1
243 377 3
246 377 1
247 377 1
248 377 1
250 377 1
254 377 1
255 377 1
257 377 1
269 377 2
270 377 1
272 377 1
276 377 1
277 377 1
288 377 1
291 377 1
295 377 1
296 377 1
298 377 1
299 377 1
304 377 1
306 377 2
307 377 1
312 377 2
313 377 1
314 377 3
315 377 1
320 377 1
322 377 1
323 377 1
326 377 4
327 377 1
331 377 1
332 377 6
334 377 1
335 377 1
338 377 3
339 377 3
340 377 6
341 377 3
342 377 3
344 377 2
345 377 5
346 377 6
347 377 4
348 377 4
349 377 6
350 377 9
351 377 7
352 377 8
353 377 12
354 377 5
355 377 2
356 377 5
357 377 4
358 377 6
359 377 5
360 377 5
361 377 7
362 377 4
363 377 7
364 377 4
365 377 7
366 377 6
367 377 9
368 377 11
369 377 11
370 377 15
371 377 45
372 377 57
373 377 39
374 377 37
375 377 41
376 377 90
377 377 121
17 378 1
20 378 1
21 378 1
25 378 1
27 378 1
35 378 1
36 378 2
39 378 1
42 378 1
43 378 1
48 378 1
61 378 1
72 378 2
75 378 1
79 378 1
81 378 1
86 378 1
98 378 1
100 378 1
112 378 1
120 378 1
121 378 2
126 378 1
134 378 1
146 378 1
153 378 1
156 378 2
157 378 2
169 378 1
170 378 1
171 378 1
174 378 1
183 378 1
187 378 1
194 378 1
195 378 1
198 378 1
199 378 1
201 378 1
202 378 1
206 378 1
208 378 1
210 378 2
217 378 1
218 378 1
222 378 1
225 378 2
226 378 1
228 378 1
231 378 1
233 378 1
235 378 2
236 378 2
238 378 1
239 378 1
243 378 1
245 378 1
247 378 1
248 378 1
250 378 1
252 378 3
253 378 1
254 378 2
257 378 1
270 378 1
271 378 1
273 378 2
276 378 1
277 378 1
285 378 1
290 378 2
292 378 1
295 378 1
296 378 1
298 378 2
304 378 1
306 378 1
307 378 2
309 378 1
310 378 1
312 378 1
314 378 1
316 378 1
322 378 2
323 378 1
324 378 1
326 378 2
327 378 1
328 378 1
332 378 5
334 378 3
337 378 3
338 378 4
339 378 2
340 378 5
341 378 4
343 378 3
344 378 4
345 378 3
346 378 5
347 378 7
348 378 7
349 378 9
350 378 3
351 378 4
352 378 7
353 378 4
354 378 2
355 378 3
356 378 4
358 378 3
359 378 1
360 378 3
361 378 1
362 378 5
363 378 1
364 378 2
365 378 5
366 378 2
367 378 6
368 378 1
369 378 8
370 378 8
371 378 29
372 378 31
373 378 12
374 378 18
375 378 34
376 378 25
377 378 98
378 378 145
17 379 1
19 379 1
23 379 2
24 379 2
31 379 1
32 379 1
35 379 1
47 379 1
49 379 1
61 379 1
67 379 1
68 379 1
69 379 1
72 379 1
81 379 1
87 379 1
88 379 1
95 379 2
105 379 1
113 379 1
124 379 1
125 379 3
128 379 1
134 379 1
136 379 1
137 379 2
140 379 1
141 379 1
144 379 1
145 379 1
159 379 1
161 379 2
164 379 1
165 379 1
167 379 1
169 379 1
176 379 1
177 379 1
181 379 1
183 379 1
184 379 1
185 379 2
186 379 1
187 379 1
188 379 1
190 379 1
210 379 1
213 379 1
216 379 2
217 379 1
220 379 2
221 379 3
225 379 1
226 379 2
235 379 2
236 379 2
238 379 1
239 379 1
242 379 2
246 379 1
249 379 2
250 379 1
251 379 1
254 379 2
256 379 1
264 379 1
278 379 1
280 379 1
282 379 3
283 379 1
286 379 2
290 379 2
291 379 1
293 379 1
294 379 2
299 379 1
301 379 2
303 379 1
306 379 3
307 379 1
308 379 3
310 379 1
312 379 1
313 379 1
315 379 1
316 379 1
323 379 1
324 379 2
326 379 1
328 379 1
332 379 3
335 379 1
337 379 1
338 379 4
340 379 4
341 379 4
342 379 6
343 379 3
344 379 6
345 379 1
346 379 1
347 379 5
348 379 9
349 379 10
350 379 6
351 379 9
352 379 4
353 379 3
354 379 2
355 379 1
356 379 1
357 379 1
358 379 2
359 379 2
360 379 2
361 379 1
362 379 2
363 379 5
364 379 3
365 379 3
366 379 5
367 379 3
368 379 2
369 379 3
370 379 3
371 379 16
372 379 22
373 379 12
374 379 8
375 379 22
376 379 12
377 379 49
378 379 140
379 379 120
16 380 1
18 380 1
23 380 1
28 380 1
29 380 1
36 380 1
39 380 1
46 380 1
51 380 1
55 380 1
76 380 1
80 380 1
94 380 1
99 380 1
101 380 1
116 380 1
119 380 1
123 380 2
124 380 1
126 380 1
128 380 1
130 380 1
132 380 1
133 380 1
150 380 1
155 380 1
156 380 1
161 380 1
162 380 1
163 380 1
166 380 1
171 380 1
173 380 2
174 380 1
175 380 1
179 380 1
180 380 1
181 380 1
182 380 1
183 380 1
185 380 1
189 380 1
191 380 1
192 380 1
197 380 1
198 380 1
199 380 1
204 380 1
205 380 1
209 380 1
211 380 1
212 380 2
213 380 1
214 380 1
216 380 2
218 380 1
221 380 1
223 380 1
230 380 1
238 380 1
242 380 2
243 380 1
245 380 1
251 380 1
252 380 1
260 380 1
275 380 1
276 380 2
277 380 1
280 380 1
283 380 1
284 380 1
285 380 1
289 380 1
292 380 1
294 380 1
298 380 1
299 380 1
300 380 1
301 380 1
304 380 1
310 380 1
313 380 1
318 380 1
319 380 1
320 380 1
322 380 1
324 380 1
326 380 1
328 380 1
329 380 2
330 380 1
331 380 2
332 380 5
333 380 1
334 380 1
337 380 1
338 380 1
339 380 1
340 380 3
341 380 3
342 380 2
343 380 1
344 380 4
345 380 1
346 380 3
347 380 7
348 380 10
349 380 7
350 380 4
351 380 2
352 380 7
353 380 2
354 380 2
356 380 1
357 380 1
358 380 4
359 380 2
360 380 2
361 380 1
362 380 1
363 380 3
364 380 4
365 380 5
366 380 6
367 380 2
368 380 2
369 380 2
370 380 2
371 380 13
372 380 16
373 380 18
374 380 15
375 380 19
376 380 26
377 380 53
378 380 89
379 380 122
380 380 163
27 381 1
30 381 1
34 381 1
35 381 2
42 381 1
43 381 2
45 381 1
46 381 1
48 381 1
64 381 1
67 381 1
74 381 1
75 381 1
79 381 1
85 381 1
92 381 1
100 381 1
105 381 1
119 381 1
122 381 2
124 381 1
130 381 1
136 381 1
148 381 1
151 381 1
152 381 1
159 381 1
161 381 2
162 381 1
163 381 1
169 381 1
170 381 1
171 381 1
172 381 1
177 381 1
178 381 1
186 381 1
189 381 1
192 381 1
198 381 1
199 381 1
201 381 1
214 381 1
223 381 1
228 381 1
234 381 1
235 381 1
238 381 1
239 381 1
242 381 1
243 381 1
247 381 1
255 381 1
264 381 1
269 381 2
276 381 1
282 381 1
285 381 1
292 381 1
295 381 1
299 381 1
302 381 1
304 381 1
305 381 1
306 381 1
308 381 1
310 381 1
312 381 1
315 381 2
316 381 1
320 381 1
321 381 1
324 381 1
326 381 2
328 381 1
331 381 1
332 381 2
337 381 1
339 381 3
340 381 3
341 381 4
342 381 3
343 381 1
344 381 1
345 381 2
346 381 5
347 381 2
348 381 3
349 381 6
350 381 4
351 381 5
352 381 4
353 381 1
354 381 1
355 381 1
356 381 1
357 381 1
358 381 1
361 381 1
362 381 3
363 381 1
364 381 6
367 381 5
368 381 2
369 381 3
370 381 6
371 381 13
372 381 19
373 381 11
374 381 13
375 381 13
376 381 24
377 381 56
378 381 89
379 381 55
380 381 122
381 381 128
21 382 1
24 382 1
30 382 1
32 382 1
33 382 1
36 382 1
40 382 1
62 382 1
74 382 1
75 382 1
76 382 1
77 382 1
78 382 2
86 382 1
88 382 1
109 382 1
116 382 1
126 382 1
136 382 1
137 382 1
142 382 1
149 382 1
151 382 1
156 382 1
157 382 1
159 382 1
176 382 1
180 382 1
181 382 1
188 382 1
190 382 1
205 382 1
215 382 1
220 382 1
221 382 2
225 382 2
228 382 1
231 382 1
233 382 1
236 382 2
237 382 1
238 382 1
239 382 1
240 382 1
241 382 2
244 382 1
246 382 2
247 382 1
248 382 1
249 382 1
255 382 1
261 382 1
264 382 1
268 382 1
269 382 1
272 382 1
275 382 1
276 382 1
288 382 2
294 382 2
301 382 1
304 382 2
306 382 1
308 382 1
316 382 1
317 382 1
324 382 1
331 382 1
332 382 1
334 382 4
339 382 4
340 382 1
341 382 2
343 382 1
344 382 2
345 382 1
346 382 3
347 382 5
348 382 4
349 382 2
350 382 2
351 382 2
352 382 4
354 382 2
355 382 7
356 382 1
357 382 1
358 382 3
360 382 1
361 382 3
362 382 2
363 382 1
365 382 2
366 382 1
367 382 3
369 382 3
370 382 3
371 382 17
372 382 16
373 382 10
374 382 10
375 382 7
376 382 10
377 382 28
378 382 47
379 382 30
380 382 44
381 382 99
382 382 139
22 383 3
29 383 1
32 383 1
37 383 1
38 383 1
39 383 1
41 383 1
46 383 1
64 383 1
77 383 2
112 383 1
115 383 1
120 383 2
128 383 1
129 383 1
130 383 1
131 383 1
132 383 2
135 383 1
144 383 1
148 383 1
153 383 1
154 383 2
156 383 1
169 383 1
176 383 1
193 383 1
199 383 1
204 383 2
207 383 1
208 383 1
209 383 1
211 383 1
235 383 1
237 383 1
238 383 1
239 383 2
240 383 2
242 383 1
244 383 1
247 383 1
252 383 1
284 383 1
287 383 1
293 383 1
297 383 1
298 383 1
305 383 1
307 383 1
309 383 1
312 383 2
313 383 1
316 383 1
319 383 1
320 383 1
321 383 1
322 383 1
327 383 1
328 383 1
329 383 2
332 383 2
337 383 2
338 383 2
339 383 2
340 383 2
341 383 4
342 383 1
343 383 1
344 383 1
345 383 3
346 383 1
347 383 3
348 383 1
349 383 5
350 383 4
351 383 5
352 383 4
353 383 4
354 383 1
355 383 1
356 383 2
357 383 2
360 383 5
361 383 2
362 383 1
363 383 2
364 383 2
365 383 2
366 383 1
367 383 3
368 383 2
369 383 3
370 383 2
371 383 9
372 383 9
373 383 2
374 383 5
375 383 13
376 383 19
377 383 26
378 383 36
379 383 19
380 383 21
381 383 59
382 383 140
383 383 103
15 384 1
16 384 1
30 384 1
32 384 1
33 384 1
35 384 1
36 384 1
37 384 2
38 384 1
41 384 2
50 384 2
61 384 1
71 384 2
72 384 1
74 384 1
79 384 2
98 384 1
105 384 1
110 384 1
117 384 1
119 384 1
120 384 1
121 384 1
123 384 1
130 384 1
131 384 1
136 384 1
139 384 1
140 384 1
160 384 1
163 384 1
166 384 1
174 384 1
177 384 1
185 384 1
191 384 1
192 384 1
197 384 1
200 384 1
201 384 1
203 384 1
204 384 1
205 384 1
206 384 1
209 384 1
214 384 1
216 384 1
219 384 1
225 384 2
227 384 1
228 384 1
233 384 3
234 384 2
236 384 2
238 384 2
239 384 1
244 384 1
247 384 1
250 384 1
252 384 1
253 384 1
264 384 1
266 384 1
267 384 1
270 384 1
271 384 1
275 384 1
280 384 1
285 384 2
291 384 1
292 384 1
293 384 1
296 384 1
304 384 1
306 384 2
309 384 1
313 384 2
314 384 1
317 384 1
319 384 1
322 384 1
324 384 1
326 384 1
327 384 1
328 384 1
329 384 1
332 384 7
334 384 1
338 384 4
339 384 3
340 384 4
341 384 3
342 384 1
343 384 2
344 384 2
345 384 2
346 384 2
347 384 2
348 384 3
349 384 5
350 384 3
351 384 4
352 384 2
353 384 2
354 384 2
356 384 1
357 384 2
359 384 2
361 384 1
363 384 1
364 384 2
365 384 1
366 384 1
367 384 3
368 384 3
369 384 3
370 384 4
371 384 5
372 384 16
373 384 7
374 384 12
375 384 15
376 384 7
377 384 21
378 384 43
379 384 22
380 384 34
381 384 38
382 384 81
383 384 133
384 384 170
17 385 1
20 385 1
23 385 1
25 385 1
28 385 1
36 385 2
45 385 1
46 385 1
47 385 1
49 385 1
52 385 1
53 385 1
62 385 1
68 385 1
74 385 1
75 385 3
92 385 1
93 385 1
115 385 2
132 385 1
133 385 1
136 385 2
139 385 1
140 385 1
159 385 1
162 385 3
171 385 1
172 385 1
177 385 1
180 385 1
186 385 1
187 385 1
189 385 1
192 385 1
193 385 1
194 385 1
198 385 1
204 385 1
206 385 1
208 385 1
215 385 2
217 385 1
219 385 1
225 385 1
229 385 1
230 385 1
232 385 1
233 385 1
243 385 2
246 385 1
251 385 1
255 385 1
264 385 2
277 385 1
279 385 1
281 385 1
291 385 1
292 385 1
299 385 2
302 385 1
307 385 1
312 385 2
317 385 1
322 385 1
323 385 1
327 385 2
328 385 3
330 385 1
332 385 3
334 385 1
337 385 2
338 385 3
339 385 1
340 385 1
341 385 4
342 385 2
343 385 2
344 385 4
345 385 4
346 385 4
347 385 4
348 385 3
349 385 4
350 385 3
351 385 4
352 385 4
353 385 2
354 385 2
355 385 1
357 385 1
359 385 2
361 385 1
363 385 1
364 385 1
365 385 1
366 385 3
367 385 5
368 385 1
370 385 2
371 385 6
372 385 5
373 385 10
374 385 8
375 385 8
376 385 10
377 385 21
378 385 23
379 385 15
380 385 15
381 385 20
382 385 23
383 385 34
384 385 84
385 385 106
12 386 1
18 386 2
23 386 1
28 386 1
32 386 1
37 386 1
38 386 1
41 386 1
42 386 2
43 386 2
44 386 1
45 386 1
49 386 1
59 386 1
62 386 1
86 386 1
95 386 1
108 386 1
117 386 1
119 386 2
121 386 1
122 386 2
124 386 1
125 386 1
128 386 1
130 386 2
131 386 1
132 386 1
133 386 1
138 386 2
144 386 1
163 386 1
166 386 1
172 386 1
173 386 1
178 386 1
179 386 1
182 386 3
183 386 1
184 386 1
187 386 3
192 386 2
197 386 3
198 386 1
200 386 1
204 386 2
206 386 1
208 386 1
211 386 1
215 386 2
216 386 1
219 386 1
225 386 2
226 386 1
227 386 1
230 386 1
232 386 1
236 386 2
237 386 1
238 386 1
240 386 2
241 386 1
243 386 1
247 386 1
248 386 1
249 386 1
251 386 1
256 386 1
258 386 1
268 386 1
279 386 1
282 386 1
291 386 2
297 386 1
301 386 1
302 386 2
303 386 1
304 386 1
305 386 1
308 386 1
310 386 1
311 386 1
313 386 1
314 386 1
315 386 1
317 386 1
319 386 2
321 386 1
322 386 1
323 386 1
324 386 1
327 386 1
328 386 1
329 386 1
332 386 4
334 386 3
337 386 2
338 386 2
339 386 1
340 386 3
341 386 2
342 386 2
343 386 6
344 386 3
345 386 2
346 386 2
347 386 5
348 386 3
349 386 5
350 386 6
351 386 1
352 386 1
353 386 3
354 386 1
355 386 2
356 386 2
357 386 2
358 386 2
359 386 4
360 386 1
363 386 1
365 386 5
366 386 4
367 386 3
368 386 6
369 386 4
370 386 4
371 386 10
372 386 10
373 386 8
374 386 4
375 386 14
376 386 7
377 386 19
378 386 24
379 386 11
380 386 16
381 386 16
382 386 26
383 386 35
384 386 60
385 386 108
386 386 142
25 387 1
27 387 1
28 387 1
31 387 1
32 387 1
42 387 1
57 387 1
58 387 1
60 387 1
64 387 2
66 387 1
67 387 2
71 387 1
74 387 1
80 387 2
90 387 1
98 387 1
100 387 1
117 387 1
120 387 1
132 387 1
134 387 1
137 387 1
147 387 2
151 387 1
152 387 1
153 387 1
155 387 2
156 387 1
167 387 2
181 387 1
182 387 1
183 387 1
185 387 1
189 387 1
190 387 1
203 387 1
205 387 1
207 387 1
208 387 1
212 387 1
221 387 1
223 387 1
224 387 1
227 387 1
230 387 1
234 387 1
235 387 1
236 387 1
238 387 1
244 387 1
250 387 1
252 387 1
253 387 1
261 387 1
270 387 1
275 387 1
281 387 2
285 387 1
291 387 2
302 387 1
303 387 1
304 387 1
306 387 1
307 387 2
309 387 1
312 387 2
314 387 1
316 387 1
324 387 1
329 387 1
332 387 4
334 387 1
338 387 2
339 387 3
341 387 3
342 387 2
343 387 3
344 387 4
345 387 2
346 387 3
347 387 8
348 387 4
349 387 3
350 387 3
351 387 1
352 387 3
353 387 1
354 387 4
355 387 2
356 387 6
357 387 1
358 387 1
360 387 1
361 387 2
363 387 1
364 387 1
365 387 2
366 387 2
367 387 2
369 387 5
370 387 3
371 387 10
372 387 14
373 387 11
374 387 8
375 387 4
376 387 6
377 387 21
378 387 21
379 387 14
380 387 10
381 387 13
382 387 23
383 387 31
384 387 34
385 387 43
386 387 84
387 387 172
20 388 1
23 388 1
37 388 1
38 388 1
45 388 1
61 388 1
62 388 1
63 388 3
67 388 1
75 388 1
79 388 1
80 388 1
98 388 1
117 388 1
120 388 1
122 388 1
128 388 1
132 388 2
137 388 1
140 388 1
143 388 1
146 388 1
150 388 1
152 388 1
156 388 1
159 388 1
161 388 1
162 388 1
165 388 2
167 388 1
168 388 1
169 388 1
177 388 2
179 388 1
182 388 1
187 388 1
188 388 1
189 388 1
191 388 1
194 388 1
196 388 1
198 388 2
200 388 3
201 388 1
202 388 1
203 388 2
205 388 2
206 388 1
214 388 2
215 388 1
217 388 1
219 388 1
220 388 1
222 388 2
227 388 1
238 388 2
242 388 1
245 388 1
248 388 1
249 388 1
250 388 1
253 388 1
269 388 1
275 388 1
276 388 1
285 388 1
286 388 1
292 388 1
294 388 1
295 388 3
296 388 1
298 388 1
299 388 1
301 388 1
307 388 1
309 388 1
316 388 1
317 388 1
320 388 2
322 388 2
324 388 1
325 388 2
326 388 1
329 388 1
330 388 1
332 388 4
333 388 2
338 388 2
339 388 1
340 388 2
341 388 3
342 388 3
343 388 5
344 388 1
345 388 3
346 388 1
347 388 4
348 388 3
349 388 1
350 388 3
351 388 2
352 388 2
353 388 4
354 388 1
355 388 2
356 388 2
357 388 1
358 388 4
359 388 2
360 388 4
361 388 1
362 388 1
363 388 4
364 388 4
365 388 7
366 388 2
368 388 3
369 388 1
370 388 4
371 388 5
372 388 8
373 388 6
374 388 5
375 388 8
376 388 2
377 388 15
378 388 9
379 388 8
380 388 8
381 388 12
382 388 18
383 388 21
384 388 37
385 388 33
386 388 38
387 388 108
388 388 116
18 389 1
23 389 1
26 389 1
29 389 1
31 389 2
32 389 1
35 389 1
47 389 1
56 389 1
69 389 2
70 389 1
76 389 1
77 389 1
82 389 1
92 389 1
99 389 1
112 389 1
115 389 1
117 389 1
120 389 1
122 389 1
134 389 1
135 389 1
136 389 1
140 389 1
142 389 1
151 389 1
153 389 1
157 389 1
158 389 1
161 389 1
163 389 1
166 389 1
168 389 1
169 389 1
170 389 1
174 389 2
177 389 1
180 389 1
181 389 1
183 389 2
187 389 2
191 389 4
193 389 1
198 389 1
199 389 1
206 389 1
207 389 1
208 389 1
213 389 1
216 389 1
217 389 2
224 389 1
225 389 1
227 389 1
230 389 2
231 389 1
235 389 1
236 389 3
239 389 1
241 389 1
242 389 1
243 389 1
248 389 1
249 389 1
250 389 1
256 389 1
264 389 2
269 389 2
272 389 1
274 389 1
282 389 1
286 389 1
293 389 1
296 389 1
297 389 1
300 389 1
301 389 3
303 389 1
304 389 3
308 389 2
309 389 1
310 389 1
311 389 3
312 389 1
315 389 1
318 389 1
319 389 1
322 389 1
323 389 1
326 389 1
328 389 1
330 389 1
332 389 4
333 389 1
334 389 2
335 389 1
337 389 4
338 389 2
339 389 7
340 389 1
341 389 2
343 389 2
344 389 2
345 389 2
346 389 4
347 389 2
348 389 2
349 389 4
350 389 2
351 389 1
352 389 2
353 389 2
356 389 1
358 389 2
361 389 2
362 389 3
363 389 2
364 389 2
365 389 2
366 389 2
367 389 1
368 389 3
369 389 3
371 389 2
372 389 5
373 389 4
374 389 4
375 389 7
376 389 1
377 389 9
378 389 7
379 389 7
380 389 10
381 389 9
382 389 8
383 389 16
384 389 16
385 389 14
386 389 35
387 389 56
388 389 105
389 389 131
15 390 1
25 390 1
26 390 1
29 390 1
31 390 1
36 390 3
42 390 1
47 390 1
48 390 2
50 390 1
58 390 1
59 390 1
66 390 1
76 390 1
79 390 1
80 390 1
81 390 2
94 390 2
110 390 1
123 390 1
127 390 1
132 390 1
157 390 1
160 390 1
162 390 1
164 390 1
171 390 1
172 390 1
180 390 1
184 390 1
186 390 2
187 390 1
190 390 2
195 390 1
198 390 2
200 390 1
203 390 2
205 390 1
206 390 1
208 390 1
210 390 2
212 390 1
216 390 1
218 390 1
220 390 3
221 390 2
223 390 1
225 390 1
228 390 2
229 390 1
234 390 1
237 390 1
238 390 1
239 390 1
241 390 1
242 390 1
243 390 1
246 390 1
249 390 1
253 390 1
264 390 1
267 390 1
270 390 1
271 390 1
273 390 1
283 390 1
287 390 4
289 390 1
292 390 2
294 390 2
296 390 1
297 390 1
298 390 2
301 390 2
304 390 2
305 390 1
307 390 1
308 390 1
310 390 1
312 390 1
313 390 1
316 390 1
318 390 2
323 390 2
327 390 1
332 390 6
335 390 1
337 390 1
338 390 1
339 390 1
340 390 1
341 390 2
343 390 2
344 390 2
345 390 1
346 390 2
347 390 1
348 390 4
349 390 4
350 390 4
351 390 2
352 390 3
353 390 1
354 390 1
355 390 1
356 390 1
357 390 1
358 390 1
359 390 2
360 390 1
361 390 2
363 390 2
364 390 3
369 390 2
370 390 1
371 390 2
372 390 6
373 390 2
374 390 1
375 390 8
376 390 6
377 390 13
378 390 4
379 390 11
380 390 9
381 390 10
382 390 6
383 390 13
384 390 15
385 390 14
386 390 24
387 390 39
388 390 55
389 390 93
390 390 124
16 391 1
19 391 2
20 391 1
22 391 1
27 391 2
31 391 1
33 391 1
35 391 1
36 391 1
39 391 3
51 391 1
60 391 2
64 391 1
71 391 1
74 391 1
79 391 1
95 391 1
102 391 1
124 391 1
129 391 1
132 391 1
135 391 1
137 391 1
150 391 1
153 391 1
154 391 1
157 391 1
158 391 2
168 391 1
169 391 1
170 391 1
172 391 1
173 391 2
175 391 1
179 391 1
185 391 1
190 391 1
194 391 2
195 391 1
196 391 1
199 391 1
201 391 1
202 391 1
205 391 1
207 391 2
208 391 1
209 391 1
212 391 2
214 391 1
216 391 1
218 391 2
219 391 1
223 391 1
224 391 1
229 391 1
233 391 1
235 391 1
238 391 1
243 391 1
244 391 1
245 391 1
246 391 1
249 391 1
250 391 1
257 391 1
263 391 1
266 391 1
268 391 1
269 391 1
273 391 1
278 391 1
283 391 1
286 391 1
292 391 1
298 391 1
300 391 2
302 391 2
303 391 1
304 391 3
306 391 1
310 391 1
313 391 2
316 391 2
319 391 1
321 391 1
322 391 1
324 391 1
325 391 1
326 391 2
327 391 1
329 391 1
331 391 1
332 391 3
334 391 3
337 391 2
338 391 3
339 391 2
340 391 3
341 391 4
342 391 2
343 391 3
344 391 3
345 391 1
346 391 2
347 391 6
348 391 2
349 391 10
350 391 3
351 391 3
352 391 1
353 391 3
354 391 1
355 391 2
356 391 3
357 391 1
358 391 1
359 391 1
360 391 1
361 391 1
362 391 1
363 391 3
364 391 1
366 391 1
367 391 4
368 391 7
369 391 3
370 391 1
371 391 5
372 391 7
373 391 9
374 391 4
375 391 3
376 391 7
377 391 6
378 391 12
379 391 9
380 391 9
381 391 11
382 391 13
383 391 18
384 391 24
385 391 16
386 391 51
387 391 71
388 391 78
389 391 105
390 391 129
391 391 181
23 392 1
31 392 1
32 392 1
36 392 1
39 392 1
40 392 1
41 392 2
65 392 1
95 392 1
107 392 1
109 392 1
118 392 1
126 392 3
128 392 1
129 392 1
135 392 1
142 392 1
148 392 1
151 392 1
152 392 1
163 392 1
164 392 1
166 392 1
167 392 1
168 392 1
170 392 1
172 392 2
176 392 1
184 392 1
190 392 1
193 392 1
208 392 3
211 392 1
213 392 2
217 392 1
220 392 1
225 392 2
228 392 1
232 392 1
233 392 1
235 392 1
240 392 1
246 392 1
247 392 1
249 392 2
275 392 1
283 392 1
284 392 1
287 392 1
290 392 1
293 392 1
297 392 1
298 392 2
301 392 1
302 392 1
304 392 1
306 392 1
308 392 1
309 392 1
310 392 2
313 392 1
314 392 1
315 392 2
316 392 1
319 392 1
320 392 2
322 392 1
324 392 1
332 392 2
334 392 1
335 392 1
338 392 5
342 392 4
343 392 1
344 392 2
345 392 3
346 392 2
347 392 1
348 392 2
349 392 2
351 392 1
352 392 1
355 392 1
357 392 3
358 392 4
361 392 1
363 392 2
364 392 1
365 392 2
366 392 4
367 392 2
368 392 1
369 392 2
370 392 2
371 392 3
372 392 12
373 392 4
374 392 6
375 392 7
376 392 7
377 392 11
378 392 12
379 392 11
380 392 13
381 392 18
382 392 21
383 392 22
384 392 31
385 392 35
386 392 55
387 392 81
388 392 48
389 392 51
390 392 39
391 392 95
392 392 94
19 393 1
20 393 1
29 393 1
36 393 1
38 393 1
40 393 1
42 393 1
45 393 1
47 393 1
64 393 1
69 393 1
72 393 1
80 393 1
82 393 1
83 393 1
88 393 1
91 393 1
119 393 2
120 393 1
135 393 1
137 393 1
139 393 2
145 393 1
146 393 1
149 393 1
154 393 1
159 393 1
161 393 1
171 393 1
173 393 1
174 393 1
179 393 1
182 393 2
184 393 1
187 393 1
200 393 2
201 393 1
204 393 1
205 393 1
206 393 1
212 393 1
215 393 1
216 393 1
218 393 1
219 393 1
222 393 1
224 393 1
227 393 2
241 393 1
245 393 1
246 393 1
247 393 1
254 393 1
256 393 1
257 393 1
267 393 1
268 393 1
270 393 1
271 393 1
272 393 1
275 393 1
281 393 1
283 393 1
285 393 2
287 393 2
290 393 1
293 393 1
294 393 1
298 393 2
301 393 1
302 393 1
304 393 1
307 393 1
310 393 2
312 393 1
315 393 1
321 393 1
322 393 1
323 393 1
324 393 1
329 393 1
332 393 2
335 393 1
337 393 1
341 393 3
342 393 1
343 393 2
344 393 2
346 393 3
347 393 1
348 393 1
349 393 2
350 393 2
351 393 4
352 393 2
353 393 3
354 393 1
355 393 3
356 393 3
357 393 1
358 393 5
359 393 2
360 393 2
361 393 1
362 393 6
363 393 5
364 393 6
365 393 1
366 393 5
367 393 1
368 393 4
369 393 6
370 393 9
371 393 9
372 393 21
373 393 9
374 393 10
375 393 9
376 393 9
377 393 26
378 393 28
379 393 16
380 393 16
381 393 22
382 393 22
383 393 17
384 393 35
385 393 36
386 393 41
387 393 55
388 393 41
389 393 34
390 393 21
391 393 38
392 393 52
393 393 130
18 394 2
19 394 1
21 394 1
27 394 2
30 394 1
37 394 1
39 394 1
40 394 1
42 394 1
43 394 2
52 394 1
64 394 1
80 394 1
95 394 1
101 394 1
110 394 1
114 394 1
116 394 1
117 394 1
118 394 2
119 394 2
120 394 1
122 394 1
123 394 1
127 394 1
134 394 1
141 394 1
143 394 1
144 394 1
145 394 2
153 394 1
156 394 2
157 394 1
161 394 1
162 394 1
165 394 1
167 394 1
171 394 1
175 394 1
183 394 1
184 394 2
186 394 1
190 394 1
191 394 1
193 394 1
196 394 1
197 394 1
200 394 1
202 394 1
210 394 1
216 394 1
218 394 1
219 394 1
221 394 1
223 394 1
225 394 1
227 394 1
229 394 2
230 394 1
233 394 1
235 394 1
242 394 1
251 394 1
252 394 1
254 394 1
262 394 1
273 394 2
276 394 2
277 394 1
280 394 1
281 394 1
284 394 1
287 394 1
288 394 2
292 394 1
293 394 2
298 394 1
299 394 1
301 394 2
304 394 1
306 394 3
307 394 1
309 394 2
311 394 1
312 394 1
314 394 1
315 394 2
316 394 1
322 394 1
324 394 1
328 394 1
332 394 2
333 394 1
334 394 1
335 394 2
338 394 2
339 394 1
340 394 2
341 394 1
342 394 2
344 394 3
345 394 1
347 394 2
348 394 3
349 394 3
350 394 2
351 394 5
352 394 5
353 394 1
354 394 5
355 394 2
356 394 1
357 394 2
358 394 1
360 394 2
361 394 2
362 394 2
364 394 1
365 394 1
366 394 4
367 394 1
368 394 3
369 394 3
370 394 2
371 394 6
372 394 8
373 394 8
374 394 5
375 394 10
376 394 8
377 394 15
378 394 15
379 394 9
380 394 12
381 394 8
382 394 11
383 394 16
384 394 22
385 394 13
386 394 23
387 394 31
388 394 25
389 394 14
390 394 19
391 394 21
392 394 31
393 394 111
394 394 160
16 395 1
24 395 1
31 395 1
33 395 1
35 395 1
39 395 1
40 395 1
43 395 1
48 395 1
61 395 1
67 395 1
73 395 1
74 395 1
80 395 1
83 395 1
85 395 2
92 395 1
105 395 1
111 395 1
113 395 1
114 395 1
119 395 1
121 395 1
122 395 1
124 395 1
128 395 2
132 395 1
133 395 1
135 395 1
139 395 1
140 395 1
141 395 1
145 395 1
148 395 1
153 395 1
154 395 1
155 395 1
157 395 1
158 395 1
161 395 2
162 395 2
170 395 1
173 395 1
176 395 1
180 395 2
187 395 1
195 395 1
197 395 1
203 395 1
204 395 1
206 395 1
208 395 1
211 395 1
214 395 1
216 395 1
217 395 2
222 395 1
225 395 1
228 395 1
230 395 2
233 395 1
234 395 1
238 395 1
241 395 1
243 395 1
248 395 2
251 395 1
267 395 1
268 395 1
269 395 1
271 395 1
272 395 1
274 395 4
275 395 1
276 395 1
277 395 1
288 395 2
289 395 1
293 395 1
294 395 2
297 395 1
298 395 1
299 395 1
301 395 1
302 395 1
303 395 1
310 395 1
312 395 1
316 395 1
320 395 1
321 395 1
322 395 1
323 395 2
325 395 1
332 395 4
335 395 1
337 395 1
338 395 1
339 395 3
340 395 1
341 395 1
344 395 4
345 395 2
346 395 1
348 395 4
349 395 5
350 395 3
351 395 2
352 395 4
354 395 2
355 395 2
357 395 4
358 395 3
359 395 1
361 395 4
362 395 3
363 395 2
364 395 1
365 395 4
366 395 3
367 395 1
368 395 1
369 395 2
370 395 2
371 395 6
372 395 4
373 395 4
374 395 5
375 395 5
376 395 10
377 395 10
378 395 10
379 395 7
380 395 6
381 395 13
382 395 5
383 395 8
384 395 16
385 395 15
386 395 14
387 395 12
388 395 22
389 395 11
390 395 10
391 395 14
392 395 18
393 395 49
394 395 148
395 395 158
28 396 1
37 396 1
39 396 2
40 396 2
44 396 1
51 396 1
59 396 1
62 396 1
68 396 1
71 396 1
77 396 1
81 396 1
82 396 1
86 396 1
88 396 1
95 396 1
112 396 1
118 396 1
130 396 1
131 396 1
133 396 1
135 396 1
138 396 2
141 396 1
148 396 1
149 396 1
156 396 1
161 396 1
167 396 1
168 396 1
171 396 1
172 396 1
180 396 1
182 396 1
184 396 1
186 396 1
187 396 2
192 396 2
193 396 1
200 396 1
203 396 2
205 396 1
206 396 1
207 396 1
211 396 1
213 396 1
215 396 2
216 396 1
224 396 1
227 396 1
238 396 2
242 396 1
245 396 1
247 396 1
250 396 1
251 396 1
255 396 1
256 396 1
257 396 3
262 396 1
264 396 1
269 396 2
272 396 1
276 396 1
283 396 1
285 396 2
290 396 3
291 396 1
292 396 1
296 396 2
297 396 1
298 396 2
301 396 2
303 396 2
304 396 1
305 396 1
306 396 1
307 396 1
308 396 1
310 396 2
311 396 3
313 396 1
314 396 1
315 396 1
317 396 1
319 396 1
320 396 1
324 396 1
326 396 1
328 396 1
331 396 1
332 396 6
334 396 1
337 396 1
338 396 1
340 396 1
341 396 3
342 396 1
344 396 2
345 396 3
346 396 2
347 396 3
348 396 6
349 396 2
350 396 4
351 396 2
352 396 4
353 396 3
354 396 3
355 396 3
356 396 2
358 396 3
361 396 1
362 396 1
363 396 5
365 396 1
366 396 6
367 396 1
368 396 2
369 396 2
370 396 1
371 396 3
372 396 2
373 396 3
374 396 7
375 396 7
376 396 8
377 396 8
378 396 10
379 396 7
380 396 9
381 396 5
382 396 11
383 396 9
384 396 7
385 396 6
386 396 24
387 396 15
388 396 15
389 396 8
390 396 11
391 396 14
392 396 12
393 396 40
394 396 74
395 396 157
396 396 139
17 397 1
19 397 1
43 397 1
56 397 1
58 397 1
68 397 1
72 397 1
73 397 2
86 397 1
89 397 1
90 397 1
94 397 1
99 397 1
117 397 3
123 397 1
125 397 1
133 397 1
138 397 1
139 397 1
141 397 1
144 397 1
152 397 2
155 397 1
157 397 1
160 397 1
164 397 1
165 397 1
172 397 1
174 397 1
176 397 1
177 397 1
178 397 1
186 397 1
188 397 1
189 397 1
192 397 1
197 397 1
198 397 1
199 397 1
200 397 1
204 397 2
206 397 1
210 397 1
214 397 1
215 397 2
216 397 1
219 397 1
222 397 2
228 397 1
229 397 1
231 397 1
234 397 1
235 397 1
238 397 1
239 397 1
240 397 1
241 397 1
244 397 1
247 397 1
250 397 1
251 397 1
278 397 1
280 397 1
281 397 1
286 397 1
291 397 1
293 397 2
296 397 1
297 397 1
299 397 2
301 397 1
302 397 1
305 397 2
306 397 1
309 397 2
311 397 1
312 397 1
313 397 1
314 397 1
316 397 1
318 397 1
319 397 2
321 397 1
327 397 1
328 397 1
330 397 1
331 397 1
332 397 4
334 397 1
337 397 3
338 397 2
341 397 2
343 397 2
344 397 1
345 397 2
346 397 1
347 397 1
348 397 4
349 397 2
350 397 2
351 397 3
352 397 2
354 397 1
355 397 2
356 397 1
357 397 1
358 397 1
359 397 1
360 397 1
361 397 1
362 397 1
363 397 4
364 397 4
365 397 1
366 397 1
367 397 3
368 397 1
369 397 3
370 397 1
371 397 2
372 397 2
373 397 5
374 397 4
375 397 5
376 397 1
377 397 9
378 397 8
379 397 12
380 397 5
381 397 5
382 397 4
383 397 6
384 397 10
385 397 9
386 397 9
387 397 11
388 397 12
389 397 9
390 397 10
391 397 10
392 397 8
393 397 37
394 397 47
395 397 84
396 397 102
397 397 92
17 398 1
28 398 1
33 398 1
36 398 1
37 398 1
44 398 1
45 398 1
62 398 1
70 398 1
77 398 1
82 398 1
92 398 1
110 398 1
115 398 1
125 398 1
134 398 1
150 398 1
151 398 2
155 398 1
162 398 1
163 398 1
169 398 1
174 398 1
175 398 1
177 398 1
186 398 3
192 398 1
193 398 2
196 398 1
200 398 1
203 398 1
204 398 1
207 398 1
215 398 1
222 398 1
224 398 1
225 398 1
231 398 1
234 398 1
237 398 1
239 398 1
252 398 1
254 398 1
255 398 1
267 398 1
269 398 1
270 398 2
272 398 1
273 398 1
274 398 1
278 398 1
291 398 1
299 398 1
302 398 1
304 398 1
311 398 1
313 398 1
315 398 1
316 398 1
319 398 1
321 398 1
322 398 3
323 398 1
324 398 1
326 398 1
327 398 2
329 398 1
332 398 1
334 398 1
335 398 1
339 398 1
340 398 1
342 398 1
343 398 1
344 398 1
345 398 1
346 398 3
347 398 1
348 398 5
349 398 2
350 398 1
352 398 2
354 398 2
355 398 1
356 398 2
357 398 1
360 398 1
361 398 1
364 398 2
365 398 1
366 398 1
368 398 2
371 398 2
372 398 1
373 398 2
374 398 2
375 398 1
376 398 4
377 398 4
378 398 4
379 398 4
380 398 5
381 398 4
382 398 3
383 398 5
384 398 8
385 398 6
386 398 6
387 398 6
388 398 7
389 398 6
390 398 2
391 398 6
392 398 3
393 398 17
394 398 21
395 398 34
396 398 27
397 398 63
398 398 85
27 399 2
37 399 1
38 399 1
40 399 1
42 399 1
47 399 1
63 399 1
70 399 1
71 399 1
73 399 1
80 399 1
85 399 1
88 399 1
98 399 1
103 399 1
105 399 1
111 399 1
116 399 2
118 399 1
137 399 1
143 399 1
145 399 1
155 399 1
161 399 2
162 399 1
173 399 1
178 399 2
179 399 1
188 399 1
202 399 1
206 399 1
207 399 1
211 399 1
229 399 1
231 399 1
238 399 1
241 399 1
247 399 1
252 399 1
253 399 1
254 399 1
256 399 1
258 399 1
268 399 1
272 399 2
273 399 3
276 399 1
277 399 1
278 399 1
280 399 1
283 399 1
284 399 1
286 399 1
290 399 1
291 399 1
307 399 1
310 399 2
316 399 1
317 399 2
330 399 1
333 399 1
334 399 1
337 399 1
340 399 1
342 399 1
344 399 1
345 399 1
346 399 2
349 399 3
350 399 2
351 399 1
352 399 1
355 399 2
356 399 3
357 399 2
359 399 1
360 399 3
361 399 1
362 399 1
363 399 3
364 399 3
365 399 2
367 399 2
368 399 1
369 399 3
370 399 6
371 399 2
373 399 4
374 399 4
375 399 3
377 399 1
378 399 2
379 399 1
380 399 5
381 399 1
383 399 2
384 399 4
385 399 7
386 399 2
387 399 3
388 399 6
389 399 4
390 399 9
391 399 4
392 399 5
393 399 10
394 399 19
395 399 19
396 399 16
397 399 23
398 399 68
399 399 81
22 400 1
27 400 1
28 400 1
35 400 1
40 400 1
48 400 1
62 400 2
65 400 1
73 400 1
76 400 1
79 400 1
94 400 1
97 400 1
105 400 1
117 400 1
129 400 1
141 400 1
143 400 1
145 400 1
146 400 1
147 400 1
149 400 1
156 400 1
159 400 1
161 400 1
164 400 3
198 400 1
201 400 1
211 400 1
215 400 2
217 400 1
244 400 1
245 400 1
246 400 1
248 400 1
250 400 1
255 400 1
277 400 1
279 400 2
283 400 1
290 400 1
295 400 1
299 400 2
303 400 1
305 400 2
308 400 1
314 400 1
339 400 1
341 400 2
342 400 1
343 400 1
345 400 1
347 400 2
348 400 1
349 400 3
351 400 2
352 400 1
356 400 2
358 400 3
359 400 2
360 400 2
361 400 1
362 400 1
363 400 1
364 400 2
365 400 2
366 400 1
369 400 1
371 400 1
372 400 2
373 400 2
374 400 4
376 400 3
377 400 2
378 400 4
379 400 2
380 400 2
382 400 2
383 400 2
384 400 1
385 400 1
386 400 6
387 400 6
388 400 5
389 400 5
390 400 3
391 400 3
392 400 3
393 400 8
394 400 8
395 400 14
396 400 8
397 400 16
398 400 39
399 400 48
400 400 40
28 401 1
34 401 1
35 401 1
37 401 1
38 401 1
45 401 1
51 401 1
62 401 1
64 401 1
68 401 1
77 401 1
83 401 1
94 401 1
102 401 1
114 401 1
116 401 1
128 401 2
129 401 2
132 401 1
133 401 1
136 401 1
142 401 1
145 401 1
150 401 1
153 401 1
154 401 1
155 401 1
157 401 1
164 401 2
165 401 1
166 401 1
173 401 1
175 401 1
181 401 1
184 401 1
188 401 1
193 401 2
197 401 1
199 401 1
201 401 1
207 401 3
212 401 1
215 401 2
217 401 1
219 401 1
225 401 1
226 401 1
227 401 1
231 401 1
232 401 1
233 401 1
239 401 1
244 401 1
246 401 1
248 401 1
250 401 1
269 401 1
270 401 1
274 401 1
277 401 1
282 401 2
288 401 1
289 401 1
296 401 1
301 401 1
302 401 3
303 401 1
304 401 1
305 401 1
307 401 1
309 401 1
310 401 1
312 401 3
320 401 1
323 401 1
324 401 1
328 401 2
329 401 1
332 401 1
337 401 1
338 401 1
341 401 1
345 401 1
346 401 1
347 401 2
348 401 2
349 401 3
350 401 1
351 401 1
352 401 3
353 401 2
355 401 3
356 401 1
357 401 1
358 401 1
359 401 1
360 401 3
361 401 2
362 401 2
363 401 6
364 401 1
365 401 2
366 401 3
368 401 1
369 401 3
370 401 1
371 401 2
372 401 2
373 401 5
374 401 2
375 401 2
376 401 3
377 401 6
378 401 2
379 401 5
380 401 5
381 401 3
382 401 6
383 401 5
384 401 8
385 401 6
386 401 6
387 401 3
388 401 5
389 401 8
390 401 4
391 401 6
392 401 3
393 401 14
394 401 20
395 401 18
396 401 17
397 401 29
398 401 52
399 401 58
400 401 65
401 401 96
20 402 1
22 402 1
31 402 1
34 402 1
40 402 1
42 402 1
51 402 1
60 402 1
77 402 1
84 402 1
90 402 1
96 402 1
97 402 1
117 402 1
121 402 1
128 402 1
134 402 2
137 402 1
138 402 1
144 402 2
159 402 1
162 402 3
164 402 1
166 402 2
172 402 1
175 402 1
176 402 1
178 402 1
180 402 1
184 402 1
192 402 1
202 402 1
207 402 1
208 402 1
210 402 1
215 402 1
219 402 1
226 402 1
227 402 1
228 402 1
234 402 1
237 402 1
245 402 1
246 402 1
247 402 1
249 402 1
250 402 1
254 402 1
269 402 1
270 402 1
271 402 1
273 402 2
275 402 1
276 402 1
277 402 1
280 402 1
281 402 1
286 402 1
296 402 1
297 402 1
298 402 2
300 402 2
304 402 2
309 402 1
310 402 1
314 402 2
318 402 1
319 402 1
325 402 1
326 402 2
330 402 1
332 402 1
334 402 1
337 402 1
339 402 1
340 402 2
342 402 1
343 402 1
344 402 2
345 402 1
346 402 2
348 402 5
349 402 4
350 402 2
351 402 1
352 402 2
355 402 2
360 402 2
361 402 2
362 402 2
363 402 2
364 402 2
365 402 2
366 402 3
367 402 2
368 402 2
369 402 2
370 402 1
371 402 3
372 402 3
374 402 3
375 402 5
376 402 5
377 402 2
378 402 2
379 402 2
381 402 4
382 402 1
383 402 2
384 402 2
385 402 2
386 402 7
387 402 8
388 402 6
389 402 1
390 402 3
391 402 4
392 402 2
393 402 15
394 402 12
395 402 17
396 402 16
397 402 19
398 402 60
399 402 48
400 402 32
401 402 86
402 402 114
18 403 1
22 403 1
31 403 1
36 403 1
40 403 1
48 403 1
53 403 1
56 403 1
70 403 1
71 403 1
75 403 1
80 403 1
97 403 1
106 403 1
115 403 1
118 403 1
130 403 1
131 403 1
133 403 1
141 403 1
142 403 1
145 403 1
156 403 2
161 403 2
165 403 1
167 403 1
174 403 1
177 403 1
179 403 1
180 403 1
185 403 1
186 403 1
190 403 1
194 403 1
196 403 1
204 403 1
218 403 1
219 403 1
220 403 1
221 403 1
222 403 2
227 403 1
230 403 1
231 403 1
232 403 1
235 403 2
237 403 1
238 403 1
239 403 2
245 403 1
249 403 1
250 403 1
252 403 2
254 403 1
257 403 1
270 403 1
272 403 1
273 403 1
275 403 1
277 403 1
279 403 1
290 403 2
291 403 1
292 403 1
296 403 1
297 403 2
298 403 1
302 403 1
304 403 1
306 403 1
309 403 1
310 403 1
311 403 1
312 403 1
313 403 1
316 403 2
318 403 1
319 403 2
322 403 1
328 403 1
332 403 3
335 403 1
338 403 2
339 403 2
340 403 2
341 403 1
342 403 3
344 403 2
345 403 1
346 403 1
347 403 1
348 403 3
349 403 1
352 403 3
353 403 2
354 403 3
355 403 3
356 403 2
357 403 2
359 403 1
360 403 1
361 403 1
363 403 4
364 403 1
366 403 1
368 403 2
371 403 1
373 403 2
374 403 1
375 403 2
376 403 1
377 403 3
378 403 1
379 403 3
380 403 2
382 403 2
383 403 3
384 403 4
385 403 4
386 403 5
387 403 7
388 403 6
389 403 7
390 403 3
391 403 8
392 403 5
393 403 14
394 403 21
395 403 23
396 403 17
397 403 24
398 403 46
399 403 37
400 403 17
401 403 51
402 403 59
403 403 86
22 404 1
23 404 1
27 404 1
28 404 1
35 404 1
36 404 1
44 404 2
49 404 1
59 404 1
60 404 1
88 404 1
111 404 1
128 404 1
134 404 1
141 404 1
152 404 2
162 404 2
172 404 2
175 404 1
193 404 1
194 404 1
196 404 1
204 404 1
208 404 1
211 404 1
212 404 1
213 404 1
215 404 1
220 404 1
225 404 1
227 404 1
230 404 1
232 404 1
238 404 1
239 404 1
240 404 1
242 404 1
245 404 1
247 404 1
251 404 1
253 404 1
255 404 1
269 404 1
270 404 1
271 404 1
272 404 1
281 404 1
288 404 2
295 404 1
298 404 1
301 404 1
302 404 1
303 404 1
308 404 1
313 404 1
315 404 1
317 404 2
318 404 1
320 404 1
322 404 1
324 404 1
326 404 2
329 404 2
331 404 1
332 404 1
333 404 1
334 404 2
338 404 2
341 404 2
342 404 1
344 404 2
345 404 1
349 404 1
350 404 4
351 404 3
352 404 1
353 404 3
354 404 1
355 404 2
356 404 1
357 404 1
361 404 1
362 404 1
364 404 3
365 404 3
366 404 1
367 404 2
368 404 2
369 404 4
370 404 2
372 404 2
374 404 1
377 404 1
378 404 1
379 404 3
380 404 1
381 404 3
383 404 2
384 404 4
385 404 1
386 404 3
387 404 8
388 404 8
389 404 4
390 404 3
391 404 1
392 404 3
393 404 10
394 404 12
395 404 4
396 404 10
397 404 20
398 404 28
399 404 17
400 404 17
401 404 20
402 404 40
403 404 78
404 404 109
25 405 1
39 405 1
42 405 2
43 405 1
48 405 1
51 405 1
69 405 1
73 405 2
79 405 1
91 405 1
105 405 1
117 405 1
127 405 1
131 405 1
142 405 1
143 405 2
147 405 1
148 405 1
150 405 1
154 405 1
161 405 2
165 405 1
172 405 2
178 405 1
179 405 2
180 405 1
181 405 1
183 405 1
189 405 1
190 405 1
201 405 1
203 405 1
207 405 1
208 405 1
209 405 1
211 405 1
212 405 1
214 405 1
218 405 1
219 405 1
220 405 1
221 405 1
222 405 1
228 405 1
229 405 2
230 405 1
234 405 1
235 405 1
246 405 1
250 405 1
252 405 1
253 405 1
255 405 1
256 405 1
257 405 1
271 405 1
279 405 1
283 405 1
287 405 2
299 405 1
301 405 1
302 405 1
303 405 2
307 405 1
309 405 2
312 405 1
318 405 1
321 405 2
329 405 2
332 405 2
333 405 1
340 405 4
341 405 1
344 405 1
345 405 1
346 405 1
348 405 3
349 405 1
350 405 2
352 405 1
354 405 4
355 405 3
357 405 3
359 405 1
361 405 1
364 405 2
365 405 4
366 405 3
367 405 2
369 405 1
370 405 1
372 405 5
373 405 4
374 405 5
375 405 4
376 405 3
377 405 3
378 405 1
379 405 5
380 405 3
381 405 3
382 405 4
384 405 3
385 405 1
386 405 4
387 405 2
388 405 3
389 405 4
390 405 4
391 405 5
392 405 4
393 405 8
394 405 14
395 405 9
396 405 7
397 405 17
398 405 19
399 405 21
400 405 14
401 405 16
402 405 27
403 405 30
404 405 74
405 405 92
20 406 1
30 406 1
33 406 1
41 406 1
42 406 1
49 406 1
52 406 1
57 406 1
59 406 1
60 406 1
65 406 1
66 406 1
72 406 1
73 406 2
79 406 1
83 406 1
89 406 1
95 406 2
103 406 1
105 406 1
110 406 1
115 406 1
118 406 1
121 406 2
128 406 1
138 406 1
139 406 3
140 406 1
144 406 1
146 406 2
149 406 1
150 406 1
153 406 1
162 406 1
165 406 1
167 406 1
170 406 1
171 406 2
172 406 1
173 406 2
175 406 1
176 406 1
178 406 1
182 406 1
186 406 1
187 406 1
195 406 1
201 406 1
211 406 1
212 406 1
219 406 1
228 406 1
229 406 1
231 406 1
236 406 2
238 406 1
240 406 1
243 406 2
244 406 1
255 406 1
256 406 1
270 406 1
272 406 1
277 406 2
284 406 1
293 406 1
296 406 1
299 406 2
301 406 1
302 406 2
305 406 1
309 406 1
317 406 1
324 406 1
326 406 2
327 406 1
332 406 2
334 406 2
337 406 1
338 406 2
339 406 1
340 406 1
342 406 1
343 406 1
344 406 2
345 406 1
346 406 1
347 406 2
349 406 1
350 406 1
351 406 4
352 406 5
353 406 1
356 406 2
357 406 2
359 406 1
360 406 2
363 406 1
364 406 3
365 406 1
367 406 1
368 406 1
369 406 2
370 406 1
371 406 3
372 406 4
373 406 2
374 406 5
375 406 3
376 406 1
377 406 1
378 406 4
379 406 3
380 406 2
381 406 1
382 406 1
383 406 1
384 406 3
385 406 6
386 406 3
387 406 4
388 406 7
389 406 3
390 406 7
391 406 5
392 406 3
393 406 10
394 406 8
395 406 11
396 406 8
397 406 16
398 406 23
399 406 23
400 406 15
401 406 20
402 406 28
403 406 38
404 406 53
405 406 110
406 406 131
25 407 1
36 407 1
37 407 1
38 407 1
40 407 1
43 407 1
44 407 2
51 407 1
53 407 1
60 407 1
61 407 1
68 407 1
69 407 1
75 407 1
91 407 1
100 407 1
106 407 1
115 407 1
117 407 1
118 407 1
121 407 1
122 407 1
127 407 1
130 407 1
148 407 1
155 407 1
156 407 1
162 407 2
163 407 1
165 407 1
167 407 1
170 407 1
179 407 1
181 407 1
183 407 1
189 407 1
199 407 1
203 407 1
209 407 1
212 407 2
226 407 1
227 407 2
231 407 1
233 407 2
234 407 1
241 407 1
246 407 1
250 407 1
254 407 1
256 407 1
270 407 1
271 407 1
283 407 1
285 407 3
286 407 1
290 407 1
292 407 1
295 407 1
305 407 2
307 407 1
310 407 1
313 407 2
322 407 1
325 407 1
327 407 1
332 407 2
339 407 1
341 407 1
343 407 2
344 407 3
345 407 2
348 407 1
350 407 3
351 407 4
352 407 1
353 407 1
354 407 4
355 407 1
356 407 1
357 407 1
358 407 1
359 407 4
360 407 7
361 407 1
362 407 2
364 407 3
365 407 1
366 407 3
367 407 1
369 407 1
370 407 1
371 407 2
372 407 3
374 407 4
375 407 1
376 407 2
377 407 2
378 407 3
379 407 1
380 407 3
381 407 1
383 407 3
384 407 3
385 407 1
386 407 5
387 407 3
388 407 5
390 407 1
391 407 10
392 407 5
393 407 8
394 407 6
395 407 20
396 407 12
397 407 14
398 407 31
399 407 16
400 407 10
401 407 18
402 407 27
403 407 22
404 407 45
405 407 49
406 407 96
407 407 95
18 408 1
30 408 1
37 408 1
38 408 1
40 408 1
42 408 1
43 408 1
49 408 1
57 408 1
88 408 1
109 408 1
111 408 1
112 408 1
121 408 2
122 408 1
128 408 1
137 408 1
140 408 2
142 408 1
147 408 3
150 408 1
156 408 1
163 408 1
168 408 1
170 408 1
172 408 2
178 408 1
180 408 1
190 408 1
195 408 1
196 408 1
199 408 2
200 408 2
202 408 1
206 408 2
213 408 1
217 408 1
218 408 1
230 408 1
236 408 1
246 408 1
249 408 1
250 408 1
251 408 1
272 408 1
273 408 2
277 408 1
283 408 1
287 408 2
288 408 2
299 408 1
303 408 1
308 408 1
311 408 1
312 408 1
315 408 1
316 408 1
318 408 1
320 408 1
326 408 1
328 408 1
329 408 2
330 408 1
332 408 3
335 408 3
337 408 1
340 408 3
342 408 1
346 408 4
347 408 1
348 408 2
349 408 2
350 408 1
353 408 1
354 408 1
355 408 2
357 408 2
359 408 1
360 408 1
363 408 3
364 408 2
366 408 1
367 408 1
371 408 1
372 408 2
373 408 1
374 408 2
375 408 3
377 408 4
378 408 2
379 408 1
381 408 2
383 408 3
384 408 2
385 408 4
386 408 2
387 408 5
388 408 3
389 408 4
390 408 1
391 408 8
392 408 3
393 408 10
394 408 14
395 408 7
396 408 7
397 408 18
398 408 24
399 408 13
400 408 8
401 408 29
402 408 24
403 408 28
404 408 41
405 408 49
406 408 52
407 408 87
408 408 85
18 409 1
28 409 1
42 409 1
43 409 1
45 409 1
77 409 1
80 409 1
101 409 1
117 409 1
121 409 1
129 409 1
130 409 2
131 409 1
134 409 1
140 409 1
149 409 1
150 409 1
154 409 1
156 409 1
158 409 1
166 409 1
169 409 1
170 409 1
177 409 1
180 409 1
185 409 1
187 409 1
188 409 1
193 409 1
204 409 1
205 409 1
213 409 1
214 409 1
217 409 1
221 409 1
227 409 1
232 409 1
235 409 1
236 409 1
240 409 1
243 409 1
244 409 1
248 409 1
250 409 2
253 409 1
269 409 1
275 409 1
276 409 1
281 409 1
285 409 1
290 409 1
292 409 1
296 409 1
299 409 1
300 409 1
301 409 1
302 409 3
304 409 2
311 409 1
314 409 1
321 409 1
325 409 1
334 409 1
338 409 2
339 409 1
341 409 1
342 409 1
345 409 1
346 409 1
347 409 3
348 409 4
349 409 1
350 409 2
351 409 1
354 409 2
357 409 2
358 409 3
359 409 1
360 409 1
363 409 1
364 409 1
368 409 1
369 409 2
371 409 2
372 409 1
373 409 1
374 409 7
375 409 2
376 409 1
377 409 5
378 409 1
379 409 2
380 409 1
381 409 1
382 409 2
384 409 1
385 409 3
386 409 1
387 409 3
388 409 4
389 409 3
390 409 2
391 409 4
392 409 7
393 409 6
394 409 12
395 409 14
396 409 11
397 409 14
398 409 33
399 409 19
400 409 5
401 409 28
402 409 31
403 409 29
404 409 40
405 409 35
406 409 39
407 409 59
408 409 105
409 409 104
19 410 1
29 410 1
31 410 2
42 410 2
49 410 1
55 410 1
60 410 1
62 410 1
71 410 1
75 410 1
87 410 1
103 410 1
117 410 1
121 410 1
122 410 1
133 410 1
139 410 1
142 410 1
151 410 2
158 410 1
161 410 1
169 410 1
179 410 1
180 410 1
183 410 2
186 410 1
194 410 1
204 410 1
209 410 2
210 410 1
215 410 1
219 410 1
226 410 3
227 410 1
228 410 1
231 410 1
233 410 2
234 410 1
235 410 1
241 410 1
244 410 1
245 410 1
247 410 1
249 410 1
250 410 1
251 410 1
252 410 1
253 410 1
254 410 1
273 410 1
275 410 1
276 410 1
284 410 3
285 410 1
287 410 1
292 410 1
295 410 2
299 410 1
300 410 1
301 410 2
302 410 1
303 410 2
306 410 1
307 410 1
310 410 1
315 410 1
319 410 2
323 410 1
325 410 1
328 410 3
329 410 1
332 410 1
337 410 1
338 410 2
339 410 2
340 410 1
341 410 1
342 410 1
344 410 1
345 410 1
347 410 3
349 410 4
350 410 1
351 410 1
352 410 1
353 410 2
354 410 2
358 410 1
359 410 1
362 410 1
365 410 2
367 410 2
369 410 1
371 410 3
372 410 4
373 410 1
375 410 2
377 410 1
378 410 1
379 410 1
380 410 4
381 410 1
382 410 3
383 410 2
384 410 6
385 410 1
386 410 6
387 410 2
388 410 2
389 410 1
390 410 3
391 410 3
392 410 3
393 410 5
394 410 14
395 410 18
396 410 11
397 410 20
398 410 24
399 410 8
400 410 10
401 410 14
402 410 22
403 410 26
404 410 33
405 410 26
406 410 32
407 410 35
408 410 34
409 410 69
410 410 145
0 411 1
12 411 1
18 411 1
19 411 1
21 411 1
23 411 1
28 411 2
34 411 1
35 411 1
53 411 1
57 411 1
74 411 1
77 411 1
133 411 1
134 411 1
135 411 1
136 411 1
148 411 2
151 411 1
153 411 1
156 411 1
163 411 1
164 411 1
165 411 1
170 411 1
174 411 1
180 411 1
181 411 2
183 411 1
192 411 1
193 411 2
196 411 1
199 411 1
204 411 1
207 411 1
213 411 1
218 411 1
219 411 1
221 411 1
225 411 1
228 411 2
229 411 1
230 411 2
234 411 1
235 411 1
240 411 3
247 411 1
249 411 2
250 411 1
251 411 2
254 411 1
256 411 1
264 411 1
267 411 1
270 411 1
285 411 1
286 411 1
288 411 1
292 411 1
293 411 1
294 411 1
297 411 1
301 411 1
303 411 1
304 411 1
306 411 1
316 411 2
317 411 1
319 411 1
321 411 1
322 411 2
324 411 1
328 411 2
331 411 1
337 411 1
338 411 3
340 411 1
342 411 2
343 411 2
344 411 2
347 411 2
348 411 2
349 411 3
351 411 1
352 411 3
354 411 1
355 411 1
357 411 1
358 411 1
362 411 6
363 411 2
364 411 1
365 411 1
367 411 2
368 411 1
371 411 3
372 411 1
373 411 1
374 411 1
379 411 2
381 411 10
382 411 3
383 411 2
384 411 2
385 411 2
386 411 3
387 411 5
388 411 4
389 411 6
390 411 4
391 411 7
392 411 1
393 411 5
394 411 10
395 411 11
396 411 10
397 411 6
398 411 11
399 411 9
400 411 5
401 411 17
402 411 12
403 411 13
404 411 9
405 411 7
406 411 24
407 411 12
408 411 12
409 411 27
410 411 153
411 411 160
22 412 1
23 412 1
25 412 1
37 412 1
46 412 1
49 412 1
59 412 1
60 412 1
75 412 1
76 412 1
79 412 1
80 412 1
101 412 1
113 412 1
116 412 1
117 412 2
118 412 1
121 412 1
126 412 1
129 412 1
131 412 1
133 412 1
149 412 2
157 412 1
159 412 1
160 412 1
164 412 1
168 412 2
169 412 1
172 412 2
174 412 2
179 412 1
184 412 1
187 412 1
189 412 1
190 412 1
191 412 1
201 412 1
202 412 1
205 412 2
207 412 1
211 412 2
212 412 1
214 412 2
218 412 1
220 412 3
224 412 1
227 412 1
229 412 1
230 412 1
236 412 1
237 412 1
272 412 1
281 412 1
285 412 1
287 412 1
288 412 1
291 412 1
295 412 2
297 412 1
300 412 1
304 412 1
305 412 1
306 412 1
307 412 2
308 412 1
310 412 1
313 412 2
316 412 2
318 412 1
322 412 1
323 412 1
329 412 1
332 412 4
333 412 1
338 412 2
339 412 2
341 412 2
342 412 1
343 412 1
346 412 2
347 412 2
350 412 2
351 412 2
352 412 1
353 412 1
355 412 3
356 412 2
357 412 1
358 412 1
361 412 1
364 412 1
367 412 1
368 412 1
371 412 3
372 412 1
374 412 2
375 412 2
376 412 2
377 412 1
378 412 1
379 412 3
380 412 6
381 412 3
382 412 5
383 412 6
384 412 2
385 412 3
386 412 4
387 412 1
388 412 2
389 412 6
390 412 2
391 412 6
392 412 5
393 412 4
394 412 3
395 412 5
396 412 4
397 412 9
398 412 21
399 412 7
400 412 1
401 412 9
402 412 12
403 412 25
404 412 19
405 412 11
406 412 15
407 412 17
408 412 25
409 412 35
410 412 110
411 412 142
412 412 142
15 413 1
35 413 2
38 413 1
39 413 1
49 413 1
50 413 1
74 413 1
109 413 1
110 413 1
125 413 1
126 413 1
129 413 1
131 413 1
132 413 1
133 413 1
140 413 1
164 413 1
166 413 1
179 413 1
181 413 1
184 413 1
186 413 2
190 413 1
192 413 1
194 413 1
201 413 1
204 413 1
212 413 1
218 413 1
220 413 1
222 413 1
223 413 1
225 413 1
227 413 1
229 413 1
236 413 1
237 413 3
239 413 1
241 413 1
244 413 1
250 413 1
252 413 1
257 413 1
275 413 1
287 413 1
289 413 1
290 413 1
293 413 1
295 413 1
301 413 2
302 413 1
304 413 2
310 413 2
313 413 1
314 413 1
315 413 2
317 413 1
318 413 2
319 413 1
320 413 1
321 413 1
323 413 1
325 413 2
326 413 1
328 413 2
329 413 2
330 413 1
332 413 3
338 413 3
339 413 1
340 413 2
341 413 3
343 413 1
345 413 2
346 413 1
347 413 1
348 413 4
349 413 1
351 413 1
353 413 1
354 413 1
357 413 1
361 413 1
365 413 1
367 413 2
372 413 2
373 413 2
375 413 4
377 413 2
378 413 3
380 413 3
381 413 3
383 413 2
384 413 4
385 413 3
386 413 4
387 413 6
388 413 6
389 413 4
390 413 1
391 413 3
392 413 3
393 413 4
394 413 10
395 413 8
396 413 12
397 413 10
398 413 19
399 413 13
400 413 3
401 413 7
402 413 12
403 413 9
404 413 19
405 413 11
406 413 12
407 413 10
408 413 25
409 413 20
410 413 97
411 413 76
412 413 102
413 413 207
19 414 1
23 414 1
29 414 1
30 414 1
34 414 1
46 414 2
52 414 1
58 414 1
62 414 1
66 414 1
69 414 1
75 414 2
86 414 1
121 414 1
129 414 1
131 414 1
132 414 1
133 414 1
134 414 1
135 414 1
149 414 1
154 414 1
160 414 2
164 414 1
166 414 1
168 414 1
170 414 1
175 414 1
183 414 2
188 414 1
194 414 2
206 414 2
207 414 1
211 414 1
214 414 1
215 414 1
219 414 1
220 414 1
221 414 1
223 414 1
225 414 1
226 414 1
229 414 2
230 414 1
238 414 1
243 414 1
245 414 1
246 414 1
249 414 1
251 414 1
256 414 1
272 414 1
275 414 1
282 414 1
286 414 1
295 414 1
296 414 1
297 414 1
305 414 1
308 414 1
313 414 2
314 414 1
317 414 1
318 414 1
322 414 2
326 414 1
327 414 1
329 414 1
332 414 1
333 414 1
334 414 2
337 414 1
341 414 1
342 414 1
346 414 2
347 414 3
348 414 2
349 414 1
350 414 2
351 414 1
355 414 1
359 414 1
361 414 1
362 414 1
365 414 1
368 414 1
371 414 1
372 414 2
373 414 1
374 414 1
377 414 2
378 414 1
379 414 1
380 414 1
381 414 7
383 414 1
384 414 2
385 414 1
386 414 4
387 414 3
388 414 4
389 414 2
390 414 1
391 414 1
392 414 2
393 414 2
394 414 6
395 414 5
396 414 5
397 414 11
398 414 4
399 414 2
400 414 2
401 414 9
402 414 11
403 414 7
404 414 6
405 414 5
406 414 7
407 414 11
408 414 9
409 414 13
410 414 35
411 414 37
412 414 35
413 414 106
414 414 109
16 415 1
17 415 1
19 415 1
20 415 1
23 415 1
28 415 1
31 415 1
33 415 1
39 415 1
60 415 1
67 415 1
69 415 1
85 415 1
108 415 1
111 415 1
128 415 3
129 415 1
132 415 2
133 415 1
135 415 1
146 415 2
151 415 1
161 415 1
168 415 1
172 415 1
178 415 1
180 415 1
183 415 1
184 415 1
185 415 1
190 415 2
193 415 2
195 415 2
196 415 1
199 415 2
208 415 1
210 415 1
213 415 1
214 415 1
216 415 1
217 415 1
218 415 1
222 415 1
225 415 1
226 415 1
229 415 1
230 415 1
236 415 1
242 415 2
243 415 1
251 415 1
273 415 1
280 415 1
284 415 1
296 415 1
299 415 1
303 415 2
309 415 1
310 415 1
311 415 1
319 415 1
320 415 1
322 415 1
325 415 1
330 415 1
331 415 1
332 415 1
334 415 1
338 415 1
340 415 2
341 415 1
342 415 2
343 415 1
344 415 1
345 415 2
347 415 2
348 415 2
351 415 1
357 415 1
361 415 1
363 415 1
365 415 1
370 415 1
371 415 3
372 415 1
373 415 2
376 415 1
377 415 1
378 415 2
380 415 1
381 415 1
382 415 1
383 415 2
384 415 3
385 415 3
386 415 4
387 415 4
388 415 1
389 415 5
391 415 7
392 415 1
393 415 5
394 415 7
395 415 4
396 415 3
397 415 2
398 415 4
399 415 5
400 415 4
401 415 4
402 415 5
403 415 2
404 415 2
405 415 3
406 415 7
407 415 3
408 415 7
409 415 9
410 415 20
411 415 23
412 415 26
413 415 50
414 415 116
415 415 118
24 416 2
34 416 1
35 416 1
38 416 1
40 416 1
41 416 1
46 416 1
47 416 2
56 416 1
70 416 1
78 416 1
103 416 1
121 416 1
122 416 1
128 416 1
131 416 1
135 416 1
142 416 1
147 416 1
148 416 1
158 416 2
165 416 1
167 416 2
172 416 1
175 416 1
180 416 1
183 416 1
187 416 1
189 416 1
192 416 1
194 416 1
199 416 2
209 416 1
211 416 1
214 416 1
218 416 1
219 416 1
230 416 2
231 416 2
236 416 1
237 416 1
239 416 1
241 416 1
281 416 1
286 416 1
303 416 2
307 416 2
312 416 1
317 416 1
321 416 1
322 416 2
328 416 1
330 416 1
332 416 3
334 416 1
338 416 1
342 416 1
343 416 2
344 416 2
345 416 1
349 416 2
350 416 3
352 416 1
356 416 1
359 416 1
360 416 1
361 416 2
364 416 1
373 416 1
374 416 1
375 416 1
377 416 1
378 416 2
380 416 5
381 416 1
382 416 1
383 416 1
384 416 2
385 416 5
387 416 2
388 416 4
389 416 3
390 416 1
391 416 2
392 416 1
393 416 3
394 416 2
395 416 2
396 416 2
397 416 4
398 416 3
399 416 1
401 416 2
402 416 2
403 416 8
404 416 4
405 416 3
406 416 3
407 416 4
408 416 1
409 416 4
410 416 7
411 416 9
412 416 15
413 416 22
414 416 29
415 416 69
416 416 49
19 417 1
30 417 1
33 417 1
40 417 1
50 417 1
74 417 1
75 417 1
122 417 1
127 417 1
129 417 1
131 417 1
136 417 1
138 417 2
155 417 1
158 417 1
168 417 1
170 417 1
187 417 1
188 417 2
196 417 1
199 417 1
204 417 3
205 417 1
222 417 1
223 417 1
229 417 1
233 417 1
234 417 1
235 417 1
246 417 2
250 417 1
273 417 1
282 417 1
291 417 1
295 417 1
312 417 1
314 417 1
316 417 1
319 417 1
320 417 1
321 417 1
323 417 1
324 417 1
332 417 1
334 417 1
340 417 1
341 417 3
342 417 3
343 417 1
344 417 1
347 417 3
349 417 1
352 417 1
356 417 1
358 417 1
359 417 1
363 417 1
368 417 3
369 417 1
374 417 2
377 417 1
378 417 2
379 417 1
381 417 2
382 417 1
383 417 1
385 417 1
386 417 2
387 417 1
388 417 2
389 417 3
390 417 4
392 417 1
393 417 3
394 417 3
395 417 1
396 417 5
397 417 3
398 417 5
399 417 3
400 417 1
401 417 2
402 417 3
403 417 7
404 417 4
405 417 2
406 417 1
407 417 4
408 417 6
409 417 4
410 417 10
411 417 12
412 417 9
413 417 19
414 417 22
415 417 44
416 417 50
417 417 66
20 418 1
30 418 1
34 418 2
36 418 1
38 418 1
51 418 1
58 418 1
77 418 1
106 418 1
130 418 1
137 418 1
146 418 1
155 418 1
158 418 1
162 418 2
181 418 1
184 418 1
189 418 1
202 418 1
217 418 1
223 418 1
228 418 1
235 418 1
238 418 1
239 418 1
243 418 1
244 418 1
247 418 1
268 418 1
274 418 1
291 418 1
298 418 1
303 418 1
304 418 1
309 418 1
311 418 1
312 418 1
316 418 1
318 418 1
319 418 1
320 418 1
321 418 1
328 418 1
337 418 1
339 418 1
342 418 2
344 418 1
345 418 1
347 418 2
349 418 1
351 418 2
358 418 1
362 418 1
363 418 1
368 418 1
371 418 1
372 418 1
373 418 3
374 418 2
376 418 1
377 418 1
378 418 1
379 418 1
380 418 1
381 418 1
383 418 1
384 418 1
385 418 1
386 418 1
387 418 5
388 418 1
389 418 2
390 418 2
391 418 5
392 418 1
393 418 2
394 418 2
395 418 3
396 418 5
397 418 2
398 418 5
399 418 4
400 418 5
401 418 1
403 418 6
404 418 7
405 418 5
406 418 4
407 418 5
408 418 2
409 418 4
410 418 13
411 418 9
412 418 14
413 418 18
414 418 26
415 418 20
416 418 36
417 418 63
418 418 58
20 419 1
21 419 1
27 419 1
28 419 1
38 419 2
39 419 1
46 419 1
64 419 1
66 419 1
68 419 1
78 419 1
80 419 1
81 419 1
123 419 1
130 419 1
133 419 1
142 419 1
144 419 2
151 419 1
153 419 1
155 419 2
158 419 1
161 419 1
163 419 1
166 419 1
173 419 1
175 419 1
181 419 1
184 419 1
187 419 2
188 419 1
201 419 2
203 419 2
218 419 1
224 419 1
226 419 1
228 419 1
229 419 1
236 419 1
249 419 2
275 419 1
286 419 1
288 419 1
289 419 1
291 419 1
299 419 1
303 419 1
305 419 1
311 419 1
316 419 1
319 419 1
322 419 2
323 419 1
326 419 1
334 419 2
335 419 1
340 419 1
341 419 3
344 419 1
345 419 1
347 419 1
351 419 1
352 419 2
353 419 2
355 419 2
356 419 2
365 419 1
372 419 2
374 419 2
378 419 2
380 419 1
383 419 3
386 419 1
387 419 2
388 419 1
389 419 1
390 419 3
391 419 4
392 419 1
393 419 3
394 419 3
395 419 4
396 419 6
397 419 4
398 419 5
399 419 2
400 419 1
401 419 3
402 419 3
403 419 3
404 419 1
405 419 2
406 419 2
407 419 3
408 419 2
409 419 3
410 419 12
411 419 12
412 419 14
413 419 24
414 419 26
415 419 28
416 419 10
417 419 32
418 419 61
419 419 71
19 420 1
31 420 1
32 420 1
35 420 1
41 420 1
43 420 1
45 420 1
49 420 1
67 420 1
82 420 1
96 420 1
97 420 1
115 420 1
126 420 1
129 420 1
130 420 1
131 420 1
135 420 1
146 420 1
151 420 1
155 420 1
156 420 1
174 420 2
178 420 1
182 420 1
186 420 1
188 420 1
192 420 1
193 420 2
194 420 1
195 420 1
197 420 1
198 420 1
201 420 1
203 420 1
204 420 1
205 420 1
208 420 1
216 420 1
218 420 1
222 420 1
232 420 1
233 420 1
239 420 1
244 420 1
247 420 1
250 420 1
270 420 1
277 420 1
286 420 2
289 420 1
290 420 1
291 420 1
293 420 2
304 420 1
305 420 1
306 420 1
310 420 1
311 420 1
312 420 1
314 420 2
320 420 1
322 420 2
324 420 2
326 420 1
328 420 2
332 420 1
334 420 1
337 420 2
338 420 1
339 420 1
342 420 1
344 420 1
345 420 1
349 420 2
362 420 1
363 420 1
365 420 1
366 420 1
369 420 2
371 420 1
372 420 1
373 420 2
376 420 1
378 420 1
379 420 1
381 420 1
382 420 2
384 420 1
386 420 2
387 420 1
388 420 2
389 420 3
390 420 1
392 420 2
393 420 1
394 420 3
396 420 6
397 420 3
398 420 4
399 420 1
400 420 5
401 420 3
402 420 4
403 420 1
404 420 4
405 420 2
406 420 1
407 420 4
408 420 4
409 420 3
410 420 9
411 420 11
412 420 7
413 420 27
414 420 20
415 420 19
416 420 10
417 420 19
418 420 24
419 420 50
420 420 64
16 421 1
18 421 1
22 421 1
23 421 1
24 421 1
33 421 1
36 421 2
41 421 1
43 421 1
44 421 1
49 421 1
65 421 1
70 421 1
74 421 1
77 421 1
81 421 1
91 421 1
104 421 1
120 421 1
125 421 1
138 421 1
140 421 1
142 421 1
145 421 1
151 421 1
156 421 1
162 421 1
164 421 1
168 421 2
170 421 1
174 421 1
176 421 1
178 421 1
180 421 1
182 421 1
185 421 1
188 421 1
189 421 1
190 421 1
192 421 1
194 421 2
197 421 1
201 421 1
205 421 1
206 421 2
208 421 1
209 421 1
213 421 2
215 421 1
223 421 1
226 421 2
228 421 2
237 421 1
242 421 1
246 421 1
251 421 1
253 421 2
268 421 1
272 421 1
274 421 1
286 421 1
293 421 1
300 421 1
303 421 1
306 421 1
309 421 1
311 421 1
315 421 2
317 421 1
318 421 1
326 421 2
328 421 1
332 421 2
339 421 1
340 421 1
342 421 1
343 421 2
345 421 1
346 421 1
348 421 2
349 421 1
355 421 1
358 421 1
359 421 2
365 421 2
366 421 1
367 421 1
373 421 2
374 421 1
376 421 1
378 421 1
379 421 1
380 421 1
383 421 1
385 421 1
386 421 1
387 421 1
388 421 2
389 421 1
390 421 4
391 421 1
392 421 2
394 421 5
396 421 1
397 421 2
398 421 5
399 421 1
400 421 2
401 421 3
402 421 4
403 421 2
404 421 1
405 421 2
407 421 3
408 421 3
409 421 10
410 421 7
411 421 11
412 421 7
413 421 13
414 421 20
415 421 14
416 421 15
417 421 9
418 421 12
419 421 33
420 421 67
421 421 86
12 422 1
20 422 1
27 422 2
31 422 1
32 422 1
33 422 2
35 422 1
39 422 1
41 422 1
42 422 1
46 422 2
76 422 1
77 422 1
124 422 2
130 422 1
145 422 1
146 422 1
148 422 1
153 422 1
158 422 1
159 422 1
164 422 1
165 422 2
166 422 1
172 422 1
178 422 1
181 422 1
185 422 1
187 422 2
190 422 2
192 422 1
196 422 1
200 422 1
201 422 1
203 422 1
204 422 1
207 422 1
209 422 2
216 422 1
222 422 1
223 422 1
225 422 2
238 422 1
239 422 2
243 422 1
249 422 1
273 422 2
289 422 1
290 422 1
308 422 1
311 422 1
312 422 1
313 422 1
314 422 1
315 422 1
316 422 2
317 422 1
319 422 1
325 422 1
328 422 1
331 422 1
332 422 1
335 422 1
338 422 2
341 422 2
342 422 2
343 422 1
345 422 4
346 422 1
347 422 2
349 422 1
350 422 2
351 422 1
358 422 2
360 422 1
361 422 3
362 422 1
364 422 1
367 422 1
371 422 2
377 422 1
379 422 3
380 422 1
382 422 4
383 422 2
384 422 1
385 422 1
387 422 1
388 422 4
389 422 4
391 422 2
393 422 1
394 422 2
396 422 6
397 422 4
398 422 5
399 422 2
401 422 5
402 422 1
403 422 5
404 422 4
405 422 2
406 422 2
407 422 2
408 422 8
409 422 4
410 422 9
411 422 11
412 422 7
413 422 23
414 422 10
415 422 27
416 422 21
417 422 19
418 422 24
419 422 30
420 422 42
421 422 85
422 422 106
21 423 1
28 423 1
31 423 1
36 423 1
37 423 1
38 423 1
42 423 1
48 423 1
51 423 1
52 423 1
73 423 1
104 423 1
128 423 1
135 423 1
141 423 1
155 423 1
157 423 1
162 423 1
163 423 1
164 423 1
166 423 1
168 423 1
175 423 1
186 423 1
189 423 1
198 423 1
199 423 1
202 423 1
212 423 1
220 423 1
224 423 1
226 423 1
231 423 1
234 423 2
244 423 1
254 423 1
272 423 2
273 423 1
286 423 1
290 423 1
293 423 1
297 423 1
298 423 1
300 423 1
303 423 2
306 423 1
308 423 1
309 423 2
312 423 1
314 423 1
322 423 2
323 423 1
327 423 3
330 423 1
332 423 3
333 423 1
335 423 1
338 423 1
342 423 3
344 423 1
346 423 1
349 423 1
353 423 1
354 423 1
355 423 1
360 423 1
362 423 1
363 423 2
369 423 1
371 423 1
373 423 1
374 423 1
375 423 1
378 423 4
380 423 3
382 423 2
384 423 1
386 423 1
387 423 2
389 423 2
391 423 1
392 423 3
393 423 1
394 423 4
395 423 5
396 423 6
397 423 3
398 423 4
399 423 4
400 423 1
401 423 4
402 423 4
403 423 4
404 423 6
405 423 4
406 423 6
407 423 6
408 423 5
409 423 9
410 423 17
411 423 12
412 423 19
413 423 45
414 423 32
415 423 36
416 423 33
417 423 26
418 423 30
419 423 33
420 423 44
421 423 50
422 423 76
423 423 120
18 424 1
28 424 1
29 424 1
35 424 5
38 424 1
41 424 1
42 424 1
43 424 1
45 424 1
51 424 1
56 424 1
61 424 2
62 424 1
64 424 1
66 424 1
79 424 1
82 424 1
106 424 1
108 424 1
111 424 1
122 424 1
126 424 1
131 424 1
132 424 1
145 424 1
151 424 1
154 424 2
170 424 1
178 424 1
183 424 1
188 424 1
190 424 1
196 424 1
200 424 1
203 424 1
204 424 1
210 424 1
213 424 2
214 424 1
215 424 1
217 424 1
220 424 1
226 424 1
233 424 1
234 424 1
236 424 1
238 424 1
240 424 1
242 424 1
245 424 1
277 424 1
282 424 1
297 424 1
303 424 1
307 424 1
308 424 1
311 424 2
313 424 1
322 424 1
323 424 1
324 424 1
326 424 1
328 424 1
331 424 1
332 424 2
333 424 1
335 424 1
339 424 1
340 424 2
342 424 1
344 424 1
345 424 1
351 424 1
352 424 1
354 424 1
361 424 1
370 424 2
372 424 1
375 424 3
378 424 1
379 424 1
380 424 1
381 424 1
382 424 1
384 424 2
386 424 1
387 424 3
388 424 1
389 424 2
390 424 3
392 424 1
393 424 4
394 424 4
395 424 1
396 424 6
397 424 5
398 424 11
399 424 3
400 424 1
401 424 6
402 424 6
403 424 6
404 424 4
405 424 2
406 424 7
407 424 6
408 424 7
409 424 4
410 424 22
411 424 18
412 424 19
413 424 52
414 424 42
415 424 24
416 424 14
417 424 17
418 424 25
419 424 38
420 424 14
421 424 18
422 424 30
423 424 65
424 424 185
17 425 1
19 425 1
22 425 1
28 425 2
32 425 1
39 425 1
43 425 1
46 425 1
49 425 1
66 425 1
69 425 1
71 425 1
78 425 1
88 425 1
91 425 1
93 425 1
106 425 1
113 425 1
116 425 2
121 425 1
123 425 1
138 425 1
150 425 1
151 425 1
153 425 1
155 425 1
157 425 2
161 425 1
163 425 1
176 425 1
178 425 3
179 425 1
184 425 2
185 425 1
191 425 1
195 425 1
198 425 2
199 425 1
208 425 2
210 425 1
213 425 2
214 425 1
218 425 1
219 425 3
221 425 1
222 425 2
226 425 2
234 425 1
237 425 2
239 425 1
240 425 1
244 425 1
250 425 1
251 425 1
264 425 2
267 425 1
273 425 1
283 425 1
290 425 1
293 425 2
302 425 1
308 425 2
311 425 1
316 425 1
322 425 2
327 425 1
329 425 2
332 425 1
335 425 1
337 425 2
339 425 2
340 425 2
347 425 1
349 425 1
351 425 2
353 425 2
355 425 1
356 425 1
358 425 1
359 425 2
366 425 1
368 425 2
370 425 1
371 425 1
377 425 1
379 425 1
380 425 3
381 425 1
382 425 2
386 425 5
387 425 1
388 425 3
389 425 2
390 425 2
392 425 4
393 425 3
394 425 2
395 425 2
396 425 4
397 425 4
398 425 4
399 425 3
400 425 2
401 425 4
402 425 3
403 425 3
404 425 5
405 425 2
407 425 2
408 425 2
409 425 3
410 425 17
411 425 8
412 425 3
413 425 19
414 425 19
415 425 19
416 425 9
417 425 10
418 425 5
419 425 11
420 425 8
421 425 10
422 425 7
423 425 19
424 425 122
425 425 142
12 426 1
20 426 1
24 426 1
26 426 1
29 426 2
33 426 1
38 426 1
40 426 1
43 426 1
44 426 1
45 426 2
46 426 1
53 426 1
57 426 1
77 426 1
78 426 1
79 426 1
81 426 1
96 426 1
116 426 1
122 426 1
123 426 1
125 426 1
126 426 1
131 426 1
133 426 1
135 426 1
142 426 1
148 426 1
162 426 3
163 426 3
166 426 1
172 426 1
173 426 1
174 426 1
177 426 2
179 426 1
180 426 1
182 426 1
183 426 1
188 426 1
193 426 1
195 426 2
196 426 2
200 426 2
202 426 1
205 426 1
207 426 1
208 426 1
214 426 1
218 426 2
219 426 1
222 426 1
226 426 1
228 426 1
232 426 2
234 426 2
237 426 1
240 426 1
241 426 1
249 426 1
255 426 1
279 426 1
284 426 1
287 426 1
289 426 1
290 426 1
292 426 1
296 426 1
297 426 1
299 426 1
303 426 1
309 426 2
310 426 1
311 426 2
312 426 1
314 426 2
318 426 1
319 426 1
320 426 1
322 426 1
323 426 1
324 426 1
325 426 1
326 426 1
331 426 1
332 426 4
333 426 1
335 426 1
339 426 4
341 426 2
342 426 2
343 426 1
345 426 1
346 426 2
347 426 3
351 426 1
356 426 1
359 426 2
360 426 1
363 426 1
365 426 1
373 426 1
374 426 2
375 426 1
377 426 2
378 426 1
379 426 1
380 426 2
381 426 2
382 426 1
383 426 1
384 426 3
385 426 1
386 426 3
388 426 1
390 426 1
391 426 9
392 426 1
393 426 3
394 426 4
395 426 2
396 426 4
398 426 5
399 426 2
401 426 4
402 426 4
403 426 4
404 426 3
405 426 4
406 426 9
407 426 2
408 426 3
409 426 4
410 426 9
411 426 15
412 426 15
413 426 12
414 426 12
415 426 14
416 426 11
417 426 7
418 426 12
419 426 8
420 426 11
421 426 10
422 426 9
423 426 23
424 426 83
425 426 146
426 426 142
20 427 1
21 427 1
22 427 1
37 427 1
38 427 1
40 427 1
42 427 1
44 427 1
56 427 1
71 427 1
74 427 1
78 427 1
129 427 1
134 427 1
137 427 1
156 427 1
163 427 1
165 427 1
180 427 1
181 427 1
186 427 1
187 427 2
188 427 1
190 427 1
191 427 1
194 427 1
195 427 1
199 427 1
201 427 1
203 427 1
205 427 1
207 427 1
208 427 1
215 427 1
217 427 1
235 427 1
238 427 1
243 427 1
246 427 1
247 427 1
248 427 1
250 427 2
253 427 1
256 427 1
270 427 1
283 427 1
285 427 1
287 427 1
292 427 1
293 427 1
299 427 1
302 427 1
304 427 2
311 427 1
322 427 1
327 427 1
328 427 1
330 427 1
331 427 1
332 427 1
334 427 2
337 427 1
338 427 1
342 427 1
344 427 1
345 427 1
346 427 1
347 427 1
352 427 1
364 427 1
368 427 1
369 427 2
372 427 2
373 427 1
375 427 1
376 427 1
377 427 1
378 427 2
382 427 1
383 427 4
387 427 1
389 427 1
390 427 5
392 427 2
394 427 1
395 427 4
396 427 1
397 427 2
399 427 2
400 427 2
401 427 3
402 427 2
403 427 6
404 427 1
405 427 1
406 427 4
407 427 4
408 427 3
409 427 2
410 427 9
411 427 6
412 427 11
413 427 9
414 427 17
415 427 12
416 427 7
417 427 14
418 427 10
419 427 9
420 427 4
421 427 10
422 427 11
423 427 21
424 427 122
425 427 87
426 427 99
427 427 109
18 428 1
24 428 1
29 428 1
35 428 1
41 428 1
55 428 1
71 428 1
84 428 1
94 428 1
109 428 1
122 428 1
128 428 2
133 428 1
154 428 1
163 428 1
172 428 2
178 428 1
180 428 1
184 428 1
186 428 2
191 428 1
192 428 2
193 428 1
200 428 2
205 428 1
212 428 2
214 428 1
215 428 1
216 428 1
224 428 1
226 428 1
230 428 1
231 428 1
232 428 1
233 428 1
235 428 3
238 428 1
243 428 1
267 428 1
269 428 1
274 428 1
275 428 1
282 428 1
293 428 1
299 428 1
300 428 1
302 428 1
310 428 2
313 428 1
319 428 2
321 428 1
326 428 1
327 428 1
328 428 1
329 428 1
332 428 17
334 428 1
335 428 1
337 428 4
338 428 1
340 428 1
341 428 1
344 428 1
347 428 1
348 428 2
349 428 2
350 428 1
355 428 3
362 428 1
364 428 1
367 428 4
368 428 1
372 428 1
374 428 1
375 428 1
377 428 1
378 428 1
379 428 1
380 428 2
382 428 1
384 428 2
385 428 4
386 428 3
387 428 2
388 428 3
389 428 2
390 428 1
391 428 1
392 428 2
394 428 1
395 428 2
396 428 1
397 428 2
398 428 2
399 428 1
400 428 1
402 428 1
403 428 5
404 428 4
405 428 2
406 428 4
407 428 2
409 428 2
410 428 7
411 428 10
412 428 4
413 428 11
414 428 9
415 428 13
416 428 4
417 428 4
418 428 9
419 428 11
420 428 2
421 428 4
422 428 9
423 428 10
424 428 36
425 428 17
426 428 28
427 428 71
428 428 64
22 429 1
23 429 1
39 429 1
43 429 1
50 429 1
51 429 1
61 429 1
74 429 1
75 429 1
76 429 1
105 429 1
109 429 1
125 429 1
141 429 1
157 429 1
161 429 2
166 429 1
168 429 1
170 429 2
180 429 1
184 429 3
190 429 1
192 429 1
201 429 1
207 429 1
226 429 1
227 429 1
239 429 1
248 429 1
250 429 1
251 429 1
257 429 1
262 429 1
291 429 1
295 429 1
306 429 2
309 429 2
311 429 1
314 429 1
316 429 1
321 429 1
323 429 1
324 429 1
327 429 1
330 429 1
332 429 6
333 429 3
335 429 2
337 429 1
338 429 2
342 429 3
345 429 2
347 429 1
348 429 1
350 429 1
351 429 1
357 429 1
365 429 1
368 429 1
369 429 1
370 429 1
374 429 1
380 429 1
383 429 1
384 429 1
386 429 1
391 429 2
392 429 2
393 429 1
394 429 2
395 429 2
396 429 2
397 429 3
398 429 2
400 429 1
402 429 3
403 429 2
407 429 3
408 429 2
409 429 1
410 429 2
411 429 5
412 429 6
413 429 10
414 429 7
415 429 7
416 429 6
417 429 2
418 429 6
419 429 3
420 429 5
421 429 2
422 429 3
423 429 14
424 429 39
425 429 20
426 429 22
427 429 59
428 429 80
429 429 61
22 430 1
23 430 1
25 430 1
29 430 1
32 430 2
37 430 1
42 430 1
45 430 1
47 430 1
48 430 1
50 430 1
51 430 1
62 430 1
73 430 1
74 430 1
75 430 1
106 430 1
115 430 1
122 430 1
144 430 1
152 430 1
159 430 1
165 430 1
169 430 1
175 430 1
177 430 1
181 430 1
182 430 1
183 430 2
186 430 1
187 430 2
188 430 1
193 430 1
195 430 1
200 430 1
207 430 1
208 430 1
212 430 2
213 430 1
214 430 1
218 430 1
221 430 1
226 430 1
232 430 1
233 430 1
235 430 1
237 430 1
238 430 1
242 430 1
243 430 1
247 430 1
248 430 1
276 430 1
282 430 1
285 430 1
286 430 1
295 430 1
299 430 1
300 430 1
301 430 1
302 430 1
304 430 1
306 430 1
307 430 1
315 430 2
316 430 1
317 430 1
318 430 1
322 430 1
329 430 2
330 430 1
332 430 1
333 430 1
337 430 1
339 430 2
340 430 1
345 430 1
348 430 1
355 430 1
361 430 1
370 430 1
372 430 2
374 430 1
375 430 2
380 430 3
383 430 1
384 430 1
386 430 1
387 430 1
388 430 3
389 430 1
390 430 1
392 430 2
393 430 1
394 430 1
395 430 4
396 430 4
397 430 1
398 430 2
399 430 4
400 430 1
401 430 3
402 430 3
403 430 1
404 430 3
406 430 4
408 430 3
409 430 2
410 430 6
411 430 7
412 430 6
413 430 9
414 430 13
415 430 15
416 430 10
417 430 4
418 430 8
419 430 4
420 430 5
421 430 6
422 430 7
423 430 18
424 430 42
425 430 31
426 430 32
427 430 67
428 430 54
429 430 89
430 430 176
12 431 1
18 431 1
26 431 1
31 431 1
38 431 1
39 431 1
43 431 1
61 431 1
77 431 1
82 431 1
83 431 1
115 431 1
116 431 1
120 431 1
126 431 1
136 431 1
139 431 1
147 431 1
153 431 1
157 431 1
162 431 1
166 431 1
170 431 1
172 431 1
174 431 1
175 431 1
178 431 1
185 431 1
186 431 1
189 431 1
190 431 1
191 431 1
194 431 1
198 431 1
200 431 1
201 431 1
204 431 2
206 431 1
209 431 2
217 431 1
225 431 1
226 431 2
232 431 1
234 431 1
237 431 2
238 431 1
239 431 1
240 431 1
244 431 1
269 431 1
284 431 1
293 431 1
301 431 1
302 431 1
303 431 1
305 431 1
308 431 1
311 431 1
312 431 1
322 431 1
325 431 1
329 431 3
332 431 3
333 431 1
334 431 1
335 431 1
338 431 1
339 431 2
341 431 1
344 431 1
346 431 1
347 431 1
348 431 1
355 431 2
359 431 1
367 431 1
373 431 1
374 431 2
376 431 1
377 431 1
378 431 1
380 431 2
384 431 1
386 431 2
389 431 5
390 431 2
392 431 2
393 431 2
394 431 3
395 431 1
396 431 3
397 431 1
398 431 1
399 431 1
401 431 1
402 431 7
403 431 3
404 431 1
405 431 2
406 431 2
407 431 1
408 431 2
409 431 3
410 431 12
411 431 8
412 431 5
413 431 10
414 431 11
415 431 6
416 431 6
417 431 7
418 431 3
419 431 10
420 431 3
421 431 8
422 431 7
423 431 14
424 431 42
425 431 40
426 431 36
427 431 55
428 431 30
429 431 55
430 431 144
431 431 135
26 432 1
34 432 1
48 432 1
69 432 1
79 432 1
88 432 1
101 432 1
108 432 1
113 432 1
116 432 1
128 432 1
131 432 1
156 432 1
164 432 1
171 432 1
176 432 1
180 432 1
181 432 2
184 432 1
185 432 1
186 432 1
188 432 1
192 432 1
194 432 2
195 432 1
198 432 1
201 432 1
210 432 1
218 432 1
234 432 1
237 432 1
238 432 1
240 432 1
246 432 1
250 432 2
254 432 2
268 432 1
272 432 1
280 432 1
290 432 1
294 432 1
295 432 1
299 432 1
302 432 1
304 432 1
307 432 1
310 432 1
311 432 2
315 432 1
316 432 1
321 432 1
323 432 1
326 432 2
328 432 1
329 432 1
332 432 2
337 432 1
340 432 1
344 432 1
347 432 1
348 432 1
351 432 2
352 432 1
355 432 1
356 432 1
360 432 1
361 432 1
372 432 1
375 432 1
376 432 1
377 432 2
379 432 1
382 432 2
383 432 1
384 432 1
385 432 1
386 432 2
387 432 2
390 432 1
392 432 2
394 432 2
396 432 2
397 432 3
398 432 3
399 432 1
400 432 1
401 432 2
402 432 3
403 432 2
404 432 2
405 432 1
407 432 1
408 432 2
409 432 2
410 432 5
411 432 7
412 432 6
413 432 11
414 432 5
415 432 2
416 432 3
417 432 4
418 432 5
419 432 6
420 432 5
421 432 4
422 432 1
423 432 8
424 432 24
425 432 14
426 432 23
427 432 40
428 432 22
429 432 24
430 432 52
431 432 95
432 432 109
18 433 1
23 433 1
25 433 1
28 433 1
30 433 2
33 433 1
36 433 1
37 433 1
39 433 1
40 433 1
42 433 1
43 433 1
47 433 2
48 433 1
56 433 1
62 433 1
77 433 1
80 433 1
93 433 1
132 433 1
151 433 1
155 433 1
165 433 1
168 433 1
173 433 1
175 433 1
177 433 1
178 433 1
182 433 1
188 433 1
190 433 3
194 433 1
195 433 3
205 433 2
207 433 1
208 433 1
212 433 1
214 433 3
216 433 1
219 433 1
223 433 2
227 433 1
231 433 1
232 433 1
234 433 1
236 433 2
237 433 2
238 433 1
303 433 2
310 433 2
311 433 1
313 433 1
323 433 2
332 433 1
334 433 1
338 433 1
339 433 1
343 433 1
346 433 1
347 433 1
351 433 1
356 433 2
357 433 1
358 433 1
366 433 1
376 433 1
379 433 3
382 433 1
383 433 1
384 433 1
386 433 1
387 433 1
388 433 2
391 433 2
392 433 1
394 433 1
395 433 1
396 433 2
398 433 2
399 433 1
403 433 2
404 433 1
406 433 3
407 433 9
409 433 4
410 433 4
412 433 6
413 433 9
414 433 4
415 433 3
416 433 4
417 433 3
418 433 2
419 433 5
420 433 3
421 433 3
422 433 5
423 433 9
424 433 25
425 433 15
426 433 14
427 433 24
428 433 13
429 433 27
430 433 49
431 433 51
432 433 82
433 433 85
20 434 1
32 434 1
35 434 1
36 434 1
37 434 1
40 434 1
41 434 1
44 434 1
47 434 2
53 434 1
57 434 1
70 434 1
72 434 1
77 434 1
129 434 1
130 434 2
136 434 1
146 434 1
160 434 1
163 434 1
171 434 2
183 434 1
185 434 1
186 434 1
187 434 1
188 434 1
190 434 1
195 434 1
197 434 1
200 434 1
208 434 1
215 434 1
219 434 1
220 434 1
225 434 1
237 434 1
238 434 1
241 434 1
244 434 1
248 434 1
254 434 1
256 434 1
257 434 1
269 434 1
276 434 1
290 434 1
300 434 1
306 434 1
307 434 1
313 434 1
319 434 1
320 434 1
322 434 1
326 434 1
327 434 1
328 434 1
330 434 1
331 434 1
332 434 4
337 434 1
338 434 1
339 434 1
341 434 1
343 434 1
346 434 2
348 434 3
356 434 1
357 434 1
367 434 1
374 434 1
375 434 1
376 434 1
377 434 1
378 434 1
381 434 1
383 434 2
384 434 1
387 434 1
388 434 3
389 434 1
390 434 2
391 434 2
394 434 3
396 434 2
397 434 2
398 434 1
399 434 1
402 434 1
403 434 2
405 434 2
406 434 2
407 434 2
408 434 3
409 434 1
410 434 4
411 434 1
412 434 1
413 434 3
414 434 5
415 434 9
416 434 4
418 434 2
419 434 5
420 434 1
421 434 7
422 434 4
423 434 3
424 434 10
425 434 7
426 434 10
427 434 12
428 434 6
429 434 5
430 434 24
431 434 26
432 434 32
433 434 92
434 434 154
15 435 1
22 435 2
23 435 1
28 435 2
29 435 1
31 435 1
34 435 1
35 435 1
37 435 1
44 435 1
46 435 3
48 435 2
51 435 1
67 435 1
76 435 1
96 435 1
108 435 1
130 435 1
135 435 1
139 435 1
151 435 1
155 435 1
158 435 1
159 435 1
164 435 1
168 435 1
169 435 1
175 435 2
177 435 2
182 435 1
185 435 2
187 435 1
190 435 1
192 435 1
199 435 1
207 435 1
209 435 1
213 435 2
218 435 1
219 435 1
227 435 1
233 435 2
234 435 1
237 435 2
238 435 1
240 435 1
242 435 1
243 435 2
245 435 1
250 435 1
276 435 1
278 435 1
291 435 1
292 435 1
293 435 1
296 435 1
303 435 1
304 435 1
305 435 1
314 435 1
315 435 1
316 435 1
318 435 1
319 435 2
320 435 1
322 435 1
325 435 1
326 435 1
328 435 1
329 435 3
332 435 2
334 435 2
338 435 1
339 435 1
341 435 1
345 435 1
352 435 2
361 435 2
369 435 1
370 435 1
378 435 1
379 435 4
380 435 1
381 435 1
382 435 1
383 435 1
384 435 4
386 435 2
387 435 1
391 435 1
392 435 2
393 435 3
395 435 2
396 435 1
397 435 2
398 435 1
399 435 1
400 435 1
403 435 1
404 435 3
405 435 1
407 435 2
408 435 1
410 435 6
411 435 1
412 435 7
413 435 2
414 435 4
415 435 2
416 435 2
417 435 3
418 435 5
419 435 3
420 435 6
422 435 6
423 435 7
424 435 8
425 435 13
426 435 12
427 435 11
428 435 11
429 435 8
430 435 16
431 435 37
432 435 21
433 435 57
434 435 132
435 435 167
12 436 1
18 436 1
22 436 1
23 436 1
24 436 1
25 436 1
26 436 1
28 436 1
29 436 1
35 436 1
40 436 1
111 436 1
136 436 1
148 436 1
158 436 1
171 436 1
174 436 1
175 436 1
183 436 1
184 436 1
185 436 1
187 436 1
188 436 1
190 436 1
191 436 1
194 436 1
195 436 1
197 436 1
200 436 2
202 436 1
203 436 1
219 436 1
221 436 1
223 436 1
225 436 1
227 436 1
233 436 1
238 436 1
239 436 2
244 436 1
247 436 1
250 436 1
252 436 1
264 436 1
270 436 1
293 436 2
294 436 1
303 436 1
309 436 2
313 436 1
319 436 1
321 436 1
326 436 1
327 436 2
328 436 2
329 436 2
330 436 1
332 436 1
340 436 1
341 436 1
342 436 2
343 436 1
346 436 1
352 436 1
354 436 2
363 436 1
365 436 1
366 436 1
378 436 1
380 436 2
382 436 2
383 436 1
384 436 1
385 436 2
386 436 3
387 436 2
390 436 3
391 436 3
392 436 2
395 436 2
396 436 2
397 436 3
398 436 2
400 436 1
402 436 1
404 436 1
405 436 1
406 436 3
408 436 2
409 436 1
410 436 2
411 436 3
413 436 4
414 436 5
415 436 5
416 436 2
417 436 5
418 436 1
419 436 7
420 436 1
421 436 3
422 436 2
423 436 3
424 436 6
425 436 7
426 436 3
427 436 14
428 436 5
429 436 14
430 436 25
431 436 25
432 436 24
433 436 41
434 436 55
435 436 115
436 436 187
15 437 1
29 437 1
37 437 1
38 437 1
43 437 1
45 437 1
46 437 1
50 437 1
74 437 1
100 437 1
122 437 1
130 437 1
141 437 1
149 437 1
163 437 1
176 437 1
178 437 1
179 437 1
180 437 1
181 437 1
182 437 1
186 437 1
190 437 1
195 437 1
196 437 1
200 437 1
203 437 1
205 437 1
209 437 1
215 437 1
216 437 1
221 437 1
227 437 1
234 437 1
235 437 2
237 437 1
239 437 1
242 437 1
247 437 1
248 437 1
277 437 1
282 437 1
283 437 1
292 437 1
296 437 1
302 437 1
303 437 1
305 437 1
307 437 1
308 437 1
309 437 1
317 437 1
319 437 1
322 437 1
324 437 1
332 437 2
334 437 1
337 437 1
345 437 2
346 437 1
348 437 1
351 437 1
353 437 1
354 437 2
369 437 1
370 437 1
371 437 1
372 437 1
374 437 1
375 437 1
378 437 2
380 437 2
382 437 1
385 437 1
387 437 3
389 437 1
391 437 3
392 437 1
393 437 1
394 437 2
395 437 3
397 437 1
398 437 1
399 437 1
401 437 1
404 437 3
405 437 3
407 437 1
408 437 1
409 437 1
410 437 2
411 437 2
412 437 3
413 437 3
414 437 2
415 437 4
416 437 1
417 437 4
418 437 1
419 437 1
421 437 3
422 437 3
423 437 4
424 437 9
425 437 8
426 437 9
427 437 5
428 437 7
429 437 5
430 437 17
431 437 20
432 437 27
433 437 25
434 437 44
435 437 44
436 437 131
437 437 118
20 438 1
24 438 1
26 438 1
27 438 1
29 438 1
30 438 1
32 438 1
35 438 1
37 438 1
41 438 1
51 438 1
118 438 1
125 438 1
129 438 1
132 438 1
135 438 1
147 438 1
154 438 1
157 438 1
158 438 1
159 438 1
163 438 1
165 438 1
169 438 2
172 438 1
174 438 1
177 438 2
178 438 2
182 438 1
183 438 1
185 438 2
190 438 1
192 438 1
193 438 3
196 438 1
197 438 1
201 438 1
205 438 1
206 438 1
207 438 1
208 438 1
212 438 1
217 438 1
218 438 2
222 438 1
223 438 1
225 438 2
229 438 1
235 438 1
239 438 2
240 438 2
246 438 1
247 438 1
249 438 2
255 438 1
271 438 1
293 438 1
298 438 1
302 438 1
303 438 1
304 438 1
307 438 1
309 438 2
310 438 1
313 438 1
314 438 3
315 438 1
316 438 1
317 438 2
319 438 1
321 438 2
325 438 1
326 438 1
327 438 1
330 438 1
332 438 3
335 438 1
337 438 2
340 438 1
341 438 1
344 438 2
348 438 1
360 438 1
364 438 1
372 438 1
373 438 1
377 438 1
378 438 2
379 438 1
380 438 1
383 438 1
386 438 1
387 438 1
390 438 1
391 438 3
393 438 1
394 438 1
395 438 4
398 438 1
399 438 1
400 438 1
401 438 1
402 438 1
403 438 1
404 438 2
405 438 1
406 438 3
407 438 1
408 438 1
409 438 2
410 438 3
411 438 1
412 438 3
413 438 5
414 438 6
415 438 6
416 438 4
417 438 1
418 438 2
419 438 3
420 438 4
421 438 2
422 438 2
423 438 4
424 438 9
425 438 7
426 438 15
427 438 15
428 438 14
429 438 16
430 438 19
431 438 26
432 438 22
433 438 30
434 438 39
435 438 60
436 438 73
437 438 112
438 438 165
20 439 2
24 439 1
33 439 1
39 439 1
43 439 1
45 439 1
59 439 1
68 439 1
72 439 1
74 439 2
75 439 1
79 439 1
115 439 1
120 439 1
123 439 2
128 439 1
129 439 1
132 439 1
148 439 1
165 439 1
168 439 1
177 439 1
182 439 1
185 439 1
187 439 1
194 439 1
201 439 1
204 439 1
209 439 2
210 439 1
214 439 1
215 439 1
219 439 1
226 439 1
235 439 1
238 439 1
242 439 1
252 439 1
254 439 1
256 439 1
274 439 1
286 439 1
292 439 1
294 439 2
295 439 1
301 439 1
302 439 2
305 439 1
307 439 1
310 439 1
311 439 2
313 439 1
316 439 2
317 439 2
325 439 2
332 439 1
333 439 2
339 439 1
342 439 1
344 439 1
345 439 1
346 439 1
349 439 1
358 439 2
359 439 1
368 439 1
376 439 1
381 439 1
385 439 1
386 439 2
389 439 1
390 439 2
391 439 2
392 439 2
393 439 2
394 439 1
396 439 2
397 439 2
398 439 1
399 439 1
402 439 1
403 439 7
404 439 2
407 439 2
408 439 3
409 439 1
410 439 2
411 439 3
412 439 5
413 439 4
414 439 6
415 439 4
416 439 6
417 439 2
418 439 3
419 439 2
420 439 1
421 439 3
422 439 3
423 439 4
424 439 13
425 439 17
426 439 15
427 439 26
428 439 9
429 439 12
430 439 42
431 439 28
432 439 33
433 439 47
434 439 44
435 439 58
436 439 63
437 439 70
438 439 102
439 439 146
17 440 1
18 440 2
22 440 1
24 440 1
25 440 2
27 440 2
28 440 1
32 440 1
37 440 1
41 440 1
42 440 1
44 440 1
61 440 1
67 440 1
69 440 1
71 440 1
72 440 1
74 440 1
81 440 1
103 440 1
111 440 1
140 440 1
142 440 1
147 440 1
157 440 1
161 440 1
169 440 1
173 440 1
177 440 1
178 440 1
179 440 1
183 440 1
185 440 1
188 440 1
189 440 2
190 440 2
191 440 2
201 440 1
208 440 1
210 440 2
212 440 1
213 440 1
214 440 1
216 440 1
217 440 3
219 440 2
221 440 1
222 440 1
224 440 1
230 440 1
234 440 1
236 440 2
237 440 1
245 440 1
246 440 1
247 440 1
249 440 1
255 440 1
265 440 1
269 440 1
271 440 1
273 440 1
286 440 1
288 440 1
305 440 1
308 440 1
310 440 1
311 440 2
313 440 3
327 440 2
330 440 1
332 440 3
334 440 1
337 440 2
338 440 1
339 440 1
341 440 1
342 440 1
345 440 1
346 440 1
347 440 1
349 440 1
368 440 1
377 440 1
378 440 1
382 440 1
388 440 2
389 440 2
390 440 3
391 440 3
393 440 2
394 440 2
395 440 1
396 440 1
400 440 1
402 440 3
403 440 1
410 440 3
411 440 6
412 440 1
413 440 5
414 440 6
415 440 3
416 440 5
417 440 1
418 440 3
419 440 6
420 440 1
421 440 5
422 440 3
423 440 2
424 440 13
425 440 17
426 440 11
427 440 17
428 440 10
429 440 13
430 440 32
431 440 23
432 440 21
433 440 36
434 440 39
435 440 44
436 440 41
437 440 41
438 440 46
439 440 124
440 440 128
19 441 2
21 441 1
34 441 1
38 441 1
39 441 1
41 441 1
42 441 2
48 441 1
51 441 1
98 441 1
101 441 1
128 441 1
130 441 1
133 441 1
158 441 1
160 441 1
163 441 1
170 441 1
177 441 1
178 441 1
185 441 2
191 441 1
193 441 1
196 441 2
200 441 1
208 441 1
210 441 1
215 441 1
218 441 1
220 441 2
227 441 1
234 441 1
235 441 1
236 441 1
238 441 1
239 441 1
246 441 2
252 441 2
269 441 2
274 441 1
280 441 1
291 441 1
308 441 1
311 441 1
312 441 2
313 441 1
320 441 1
324 441 3
331 441 1
332 441 4
334 441 1
337 441 1
344 441 1
346 441 1
347 441 1
351 441 1
352 441 1
356 441 1
368 441 1
372 441 1
379 441 1
384 441 1
385 441 1
386 441 1
389 441 1
390 441 1
391 441 1
392 441 1
393 441 1
398 441 1
400 441 1
405 441 1
407 441 3
409 441 4
410 441 2
411 441 2
412 441 1
413 441 3
414 441 5
415 441 1
416 441 1
417 441 3
419 441 3
420 441 2
421 441 1
422 441 4
423 441 3
424 441 10
425 441 4
426 441 6
427 441 9
428 441 8
429 441 9
430 441 7
431 441 13
432 441 17
433 441 14
434 441 15
435 441 18
436 441 22
437 441 20
438 441 24
439 441 42
440 441 107
441 441 127
17 442 1
26 442 1
28 442 1
29 442 1
43 442 2
49 442 1
50 442 1
62 442 1
68 442 1
73 442 1
126 442 1
140 442 1
145 442 1
147 442 1
151 442 1
157 442 1
167 442 1
182 442 1
185 442 1
186 442 2
189 442 1
193 442 1
196 442 1
202 442 1
204 442 1
208 442 1
209 442 1
212 442 1
214 442 1
227 442 1
228 442 1
229 442 1
230 442 1
232 442 1
233 442 1
236 442 1
238 442 2
247 442 1
257 442 1
283 442 1
288 442 1
291 442 1
298 442 1
305 442 1
310 442 1
311 442 1
322 442 1
326 442 1
328 442 1
329 442 1
332 442 1
337 442 2
340 442 1
342 442 1
346 442 1
351 442 2
353 442 1
357 442 1
359 442 2
365 442 1
367 442 1
368 442 1
373 442 1
374 442 1
378 442 1
381 442 1
384 442 2
385 442 1
386 442 1
387 442 3
388 442 3
390 442 1
391 442 1
392 442 2
393 442 2
394 442 1
395 442 3
397 442 1
398 442 1
400 442 1
401 442 1
402 442 2
405 442 1
406 442 2
407 442 1
408 442 1
409 442 1
410 442 2
411 442 4
412 442 3
413 442 10
414 442 5
415 442 3
416 442 1
417 442 3
418 442 2
419 442 2
420 442 1
421 442 5
422 442 3
423 442 2
424 442 11
425 442 5
426 442 9
427 442 6
428 442 9
429 442 9
430 442 7
431 442 10
432 442 12
433 442 12
434 442 8
435 442 6
436 442 12
437 442 8
438 442 10
439 442 24
440 442 44
441 442 76
442 442 118
16 443 1
18 443 1
20 443 1
21 443 1
22 443 1
23 443 1
25 443 1
28 443 1
32 443 2
36 443 2
44 443 1
46 443 2
47 443 3
52 443 1
64 443 1
70 443 1
72 443 1
73 443 1
74 443 2
79 443 2
122 443 1
123 443 1
137 443 1
139 443 1
148 443 1
153 443 2
154 443 1
155 443 1
158 443 2
162 443 1
177 443 1
178 443 1
179 443 1
180 443 1
186 443 2
187 443 2
188 443 1
193 443 1
199 443 1
200 443 1
201 443 1
204 443 1
207 443 1
215 443 1
216 443 1
217 443 1
218 443 1
226 443 3
233 443 1
236 443 3
241 443 2
242 443 1
245 443 2
246 443 1
249 443 1
250 443 1
255 443 1
256 443 1
265 443 1
268 443 1
270 443 1
275 443 1
276 443 1
277 443 1
284 443 1
285 443 1
286 443 1
290 443 1
294 443 2
299 443 1
300 443 2
302 443 1
304 443 1
307 443 1
310 443 1
312 443 1
313 443 2
316 443 2
321 443 1
322 443 1
325 443 1
327 443 1
328 443 1
330 443 2
333 443 2
340 443 1
342 443 1
343 443 1
344 443 1
349 443 1
354 443 1
357 443 1
358 443 1
361 443 1
362 443 1
366 443 2
371 443 1
372 443 1
373 443 1
375 443 1
376 443 1
377 443 2
378 443 4
383 443 2
384 443 1
386 443 3
387 443 2
391 443 2
392 443 1
394 443 1
396 443 2
397 443 2
398 443 2
400 443 3
402 443 1
403 443 2
404 443 2
405 443 2
406 443 2
407 443 1
410 443 1
412 443 3
413 443 9
414 443 2
415 443 2
416 443 2
418 443 2
419 443 2
420 443 2
421 443 4
422 443 4
423 443 7
424 443 8
425 443 8
426 443 10
427 443 10
428 443 5
429 443 5
430 443 14
431 443 8
432 443 10
433 443 10
434 443 12
435 443 8
436 443 10
437 443 9
438 443 11
439 443 16
440 443 23
441 443 37
442 443 133
443 443 176
16 444 1
27 444 1
30 444 1
33 444 1
38 444 1
45 444 1
48 444 1
51 444 1
62 444 1
79 444 1
83 444 1
101 444 1
127 444 2
129 444 1
134 444 1
136 444 1
140 444 1
144 444 1
145 444 1
158 444 2
165 444 1
170 444 2
174 444 1
181 444 2
183 444 1
185 444 1
186 444 1
187 444 2
191 444 1
196 444 1
197 444 1
202 444 1
205 444 3
207 444 1
208 444 1
212 444 1
216 444 1
217 444 2
219 444 1
222 444 1
224 444 1
225 444 1
228 444 2
229 444 1
233 444 1
242 444 1
245 444 1
248 444 1
250 444 1
256 444 1
261 444 1
276 444 1
288 444 2
293 444 2
297 444 1
298 444 1
300 444 1
301 444 2
302 444 1
304 444 1
305 444 1
309 444 1
310 444 1
315 444 2
318 444 1
322 444 1
323 444 1
326 444 2
330 444 1
332 444 2
338 444 1
342 444 1
343 444 1
347 444 2
348 444 1
350 444 1
351 444 1
353 444 1
354 444 1
361 444 1
363 444 2
367 444 1
368 444 2
371 444 1
372 444 1
375 444 2
377 444 1
378 444 1
379 444 2
383 444 1
386 444 1
387 444 2
389 444 1
390 444 1
392 444 1
394 444 5
395 444 3
396 444 2
397 444 2
400 444 1
402 444 2
403 444 1
404 444 3
405 444 3
406 444 5
407 444 1
408 444 2
409 444 3
410 444 3
413 444 3
414 444 4
415 444 3
416 444 1
417 444 2
418 444 1
419 444 1
420 444 4
421 444 4
422 444 4
423 444 6
424 444 4
425 444 5
426 444 5
427 444 5
428 444 10
429 444 7
430 444 14
431 444 8
432 444 9
433 444 9
434 444 9
435 444 9
436 444 4
437 444 6
438 444 8
439 444 11
440 444 31
441 444 22
442 444 80
443 444 152
444 444 133
27 445 1
28 445 1
32 445 1
38 445 2
43 445 1
67 445 2
68 445 1
72 445 1
106 445 1
110 445 1
128 445 1
129 445 1
136 445 1
140 445 1
142 445 1
154 445 1
162 445 1
178 445 1
180 445 2
182 445 1
185 445 1
187 445 1
189 445 1
190 445 1
200 445 1
205 445 1
214 445 1
218 445 1
219 445 1
228 445 1
233 445 1
241 445 2
242 445 1
253 445 1
268 445 1
272 445 1
275 445 1
276 445 1
280 445 2
287 445 1
299 445 1
300 445 1
311 445 1
314 445 1
315 445 1
321 445 1
325 445 2
327 445 2
332 445 1
340 445 1
347 445 1
349 445 1
350 445 3
351 445 1
355 445 1
359 445 1
362 445 1
364 445 1
373 445 1
374 445 1
375 445 1
377 445 1
378 445 1
380 445 2
382 445 1
383 445 1
385 445 1
387 445 2
388 445 2
389 445 1
390 445 1
392 445 2
393 445 1
395 445 1
396 445 3
397 445 5
398 445 3
402 445 1
403 445 2
404 445 1
405 445 2
406 445 2
407 445 2
408 445 1
409 445 2
410 445 1
411 445 4
412 445 5
413 445 1
414 445 2
417 445 1
419 445 3
420 445 3
421 445 1
422 445 3
423 445 1
424 445 2
425 445 4
426 445 4
427 445 7
428 445 3
429 445 2
430 445 6
431 445 9
432 445 7
433 445 5
434 445 7
435 445 3
436 445 8
437 445 3
438 445 10
439 445 6
440 445 12
441 445 26
442 445 43
443 445 44
444 445 106
445 445 83
21 446 1
31 446 1
39 446 1
40 446 1
44 446 2
45 446 1
63 446 1
66 446 1
82 446 1
123 446 1
134 446 1
137 446 1
138 446 1
144 446 1
146 446 1
152 446 1
163 446 2
171 446 1
172 446 1
173 446 1
182 446 1
193 446 1
200 446 1
201 446 1
205 446 1
206 446 1
210 446 1
212 446 1
215 446 2
216 446 1
217 446 1
232 446 1
237 446 1
238 446 2
239 446 1
245 446 1
250 446 1
270 446 1
271 446 3
273 446 1
275 446 1
279 446 1
289 446 1
297 446 1
302 446 1
305 446 1
307 446 1
308 446 1
309 446 1
310 446 3
314 446 1
315 446 2
318 446 1
323 446 2
324 446 1
325 446 1
328 446 2
329 446 1
332 446 2
334 446 1
335 446 1
337 446 1
338 446 1
339 446 2
341 446 1
344 446 1
346 446 1
347 446 2
348 446 1
349 446 1
350 446 2
352 446 1
356 446 2
359 446 1
365 446 1
370 446 4
371 446 1
372 446 1
373 446 1
375 446 1
377 446 1
378 446 2
379 446 1
380 446 1
382 446 1
384 446 1
386 446 1
388 446 2
390 446 1
391 446 3
392 446 1
394 446 1
395 446 2
397 446 2
398 446 4
399 446 2
401 446 3
402 446 4
403 446 1
404 446 1
405 446 1
406 446 2
407 446 2
409 446 3
410 446 2
411 446 1
412 446 5
413 446 4
414 446 3
415 446 1
416 446 3
417 446 1
418 446 4
420 446 4
421 446 2
422 446 1
423 446 1
424 446 4
425 446 8
426 446 8
427 446 5
428 446 3
429 446 4
430 446 9
431 446 7
432 446 10
433 446 7
434 446 5
435 446 8
436 446 7
437 446 4
438 446 6
439 446 10
440 446 13
441 446 17
442 446 65
443 446 61
444 446 65
445 446 97
446 446 124
16 447 1
26 447 1
28 447 2
34 447 1
43 447 1
51 447 1
62 447 2
76 447 1
90 447 1
114 447 1
118 447 1
122 447 1
125 447 1
141 447 1
155 447 1
156 447 1
162 447 1
165 447 1
168 447 2
173 447 1
176 447 1
181 447 1
185 447 1
188 447 2
190 447 1
195 447 1
208 447 1
212 447 1
216 447 1
219 447 1
222 447 1
227 447 1
231 447 1
237 447 1
267 447 1
273 447 2
279 447 1
284 447 2
300 447 1
314 447 1
317 447 1
319 447 2
321 447 1
322 447 1
328 447 1
329 447 1
332 447 3
340 447 1
341 447 1
342 447 1
344 447 1
347 447 1
352 447 1
355 447 1
356 447 1
359 447 1
363 447 1
365 447 1
367 447 1
370 447 1
371 447 1
374 447 1
376 447 1
379 447 1
383 447 1
384 447 1
385 447 2
387 447 1
390 447 1
391 447 1
392 447 1
394 447 1
396 447 1
397 447 3
400 447 1
401 447 2
402 447 3
404 447 1
405 447 1
406 447 3
409 447 4
410 447 2
411 447 2
412 447 3
414 447 2
416 447 1
418 447 1
419 447 1
421 447 3
422 447 3
423 447 3
424 447 9
425 447 6
426 447 6
427 447 7
428 447 5
429 447 6
430 447 8
431 447 9
432 447 4
433 447 7
434 447 7
435 447 10
436 447 12
437 447 14
438 447 9
439 447 14
440 447 21
441 447 21
442 447 69
443 447 54
444 447 77
445 447 55
446 447 112
447 447 133
18 448 1
29 448 1
39 448 1
40 448 1
42 448 1
46 448 1
48 448 1
57 448 1
67 448 1
68 448 1
72 448 1
78 448 1
80 448 1
81 448 1
84 448 1
96 448 1
120 448 1
121 448 1
124 448 1
134 448 1
137 448 2
141 448 1
174 448 1
179 448 2
184 448 2
187 448 1
198 448 1
201 448 1
206 448 1
207 448 1
216 448 1
219 448 1
229 448 1
235 448 1
241 448 1
245 448 2
251 448 1
291 448 1
303 448 1
304 448 2
310 448 1
315 448 1
320 448 1
323 448 2
325 448 1
327 448 1
331 448 1
340 448 1
342 448 1
344 448 1
349 448 1
353 448 1
362 448 1
363 448 1
364 448 1
366 448 1
368 448 1
372 448 2
375 448 1
376 448 1
387 448 2
389 448 1
390 448 1
391 448 2
394 448 1
395 448 1
396 448 1
397 448 1
398 448 1
399 448 1
401 448 2
402 448 1
403 448 2
404 448 1
407 448 2
408 448 1
409 448 2
410 448 2
411 448 4
413 448 2
414 448 2
415 448 5
417 448 1
418 448 2
419 448 1
420 448 2
421 448 2
422 448 3
423 448 4
424 448 6
425 448 4
426 448 6
427 448 11
428 448 6
429 448 8
430 448 5
431 448 7
432 448 7
433 448 9
434 448 8
435 448 7
436 448 9
437 448 8
438 448 8
439 448 10
440 448 21
441 448 27
442 448 70
443 448 48
444 448 53
445 448 32
446 448 43
447 448 91
448 448 113
26 449 2
33 449 1
35 449 1
39 449 1
41 449 1
46 449 1
57 449 1
104 449 1
110 449 1
120 449 1
136 449 1
138 449 1
139 449 1
140 449 1
144 449 1
145 449 1
146 449 1
161 449 1
162 449 1
165 449 1
175 449 2
179 449 1
182 449 1
186 449 1
187 449 1
192 449 1
207 449 1
211 449 1
212 449 1
215 449 1
216 449 1
227 449 1
229 449 2
234 449 1
236 449 1
237 449 1
239 449 1
253 449 1
254 449 1
264 449 1
277 449 1
288 449 1
292 449 1
308 449 1
309 449 1
311 449 1
312 449 1
316 449 1
319 449 1
320 449 1
323 449 2
324 449 1
329 449 1
332 449 3
335 449 1
340 449 1
343 449 1
344 449 1
345 449 1
348 449 1
353 449 1
364 449 1
368 449 1
370 449 1
373 449 1
374 449 1
375 449 2
376 449 1
379 449 1
382 449 2
384 449 1
385 449 1
386 449 1
387 449 1
388 449 1
389 449 1
390 449 1
391 449 1
393 449 2
395 449 1
397 449 1
398 449 1
401 449 2
402 449 1
403 449 2
404 449 1
407 449 2
411 449 5
412 449 3
413 449 2
414 449 4
415 449 3
416 449 3
417 449 1
418 449 4
419 449 2
420 449 2
421 449 1
422 449 3
423 449 2
424 449 7
425 449 5
426 449 4
427 449 5
428 449 4
429 449 5
430 449 4
431 449 7
432 449 10
433 449 8
434 449 6
435 449 9
436 449 6
437 449 3
438 449 8
439 449 6
440 449 9
441 449 14
442 449 16
443 449 23
444 449 13
445 449 20
446 449 24
447 449 22
448 449 77
449 449 79
18 450 1
19 450 1
22 450 1
23 450 1
27 450 1
30 450 1
35 450 1
50 450 1
51 450 1
57 450 2
62 450 1
64 450 1
66 450 1
92 450 1
102 450 1
123 450 1
124 450 1
130 450 1
131 450 1
139 450 1
144 450 1
147 450 1
151 450 1
169 450 2
176 450 1
180 450 1
188 450 1
189 450 1
191 450 1
193 450 1
197 450 1
200 450 1
202 450 1
203 450 1
207 450 1
209 450 1
214 450 1
216 450 1
219 450 1
220 450 1
221 450 1
222 450 1
223 450 1
226 450 1
233 450 1
236 450 1
243 450 1
255 450 1
266 450 1
278 450 1
280 450 1
289 450 1
292 450 1
293 450 1
294 450 1
301 450 1
304 450 1
309 450 1
316 450 1
318 450 1
319 450 1
321 450 1
322 450 2
324 450 2
325 450 1
327 450 1
330 450 1
332 450 3
342 450 2
351 450 1
355 450 1
356 450 1
363 450 1
366 450 1
369 450 1
370 450 2
372 450 1
373 450 1
375 450 1
377 450 1
378 450 2
379 450 1
382 450 1
383 450 1
386 450 1
387 450 1
388 450 1
389 450 2
390 450 2
391 450 1
394 450 2
395 450 2
396 450 2
397 450 2
398 450 2
401 450 2
403 450 2
404 450 3
405 450 1
406 450 2
407 450 1
408 450 1
409 450 2
410 450 1
411 450 1
412 450 4
413 450 4
414 450 1
415 450 1
417 450 2
418 450 4
419 450 1
420 450 2
421 450 2
422 450 1
423 450 1
424 450 1
425 450 7
426 450 5
427 450 1
428 450 3
429 450 3
430 450 6
431 450 6
432 450 4
433 450 3
434 450 9
435 450 7
436 450 3
437 450 6
438 450 7
439 450 11
440 450 4
441 450 13
442 450 20
443 450 34
444 450 22
445 450 24
446 450 18
447 450 26
448 450 44
449 450 105
450 450 159
13 451 1
24 451 1
30 451 1
31 451 1
34 451 1
36 451 1
38 451 1
41 451 1
42 451 1
43 451 1
48 451 1
52 451 1
56 451 1
75 451 1
113 451 1
114 451 1
124 451 1
141 451 3
154 451 1
158 451 2
159 451 1
162 451 1
165 451 1
167 451 1
172 451 1
173 451 1
180 451 2
186 451 1
194 451 1
195 451 1
196 451 1
199 451 1
204 451 1
206 451 1
211 451 2
216 451 1
219 451 1
220 451 1
222 451 1
226 451 1
228 451 1
229 451 1
235 451 1
239 451 1
241 451 1
243 451 1
244 451 1
250 451 1
256 451 2
269 451 2
277 451 1
280 451 1
298 451 2
301 451 1
313 451 1
316 451 1
325 451 1
326 451 1
328 451 3
330 451 2
335 451 1
337 451 1
338 451 1
339 451 1
340 451 1
342 451 1
344 451 1
345 451 1
347 451 1
349 451 1
351 451 1
354 451 1
357 451 1
361 451 2
364 451 1
365 451 1
366 451 2
372 451 1
375 451 3
377 451 2
378 451 3
380 451 1
384 451 1
386 451 1
387 451 1
389 451 1
390 451 1
395 451 1
396 451 1
398 451 1
399 451 1
400 451 1
401 451 2
402 451 2
403 451 2
404 451 1
405 451 1
406 451 3
407 451 2
408 451 2
411 451 3
412 451 2
413 451 5
416 451 2
417 451 2
418 451 1
419 451 1
420 451 4
421 451 2
422 451 2
423 451 3
424 451 4
425 451 3
426 451 6
427 451 1
428 451 5
429 451 4
430 451 6
431 451 9
432 451 5
433 451 8
434 451 6
435 451 8
436 451 1
437 451 4
438 451 5
439 451 5
440 451 11
441 451 14
442 451 20
443 451 27
444 451 25
445 451 24
446 451 22
447 451 32
448 451 51
449 451 42
450 451 96
451 451 152
18 452 1
28 452 1
40 452 1
43 452 1
64 452 1
78 452 1
79 452 1
94 452 1
116 452 1
121 452 2
126 452 1
132 452 1
142 452 1
145 452 1
147 452 1
155 452 1
161 452 1
175 452 1
177 452 2
178 452 1
181 452 1
182 452 1
183 452 3
189 452 1
190 452 3
199 452 1
204 452 2
211 452 2
215 452 1
219 452 1
220 452 1
222 452 1
223 452 1
226 452 1
227 452 1
228 452 1
233 452 1
249 452 1
251 452 1
252 452 1
255 452 2
256 452 1
273 452 1
276 452 1
277 452 1
304 452 1
306 452 1
314 452 1
319 452 1
324 452 1
328 452 1
329 452 1
332 452 3
334 452 1
341 452 1
352 452 1
358 452 1
365 452 1
370 452 1
374 452 2
375 452 1
376 452 1
379 452 1
384 452 2
385 452 1
388 452 1
389 452 1
390 452 1
391 452 1
402 452 1
405 452 2
406 452 1
407 452 3
408 452 1
410 452 2
411 452 2
412 452 2
414 452 1
415 452 4
416 452 1
417 452 4
418 452 2
419 452 1
420 452 1
421 452 1
422 452 3
423 452 3
424 452 4
425 452 5
426 452 3
427 452 4
428 452 1
429 452 2
430 452 8
431 452 6
432 452 4
433 452 4
434 452 5
435 452 9
436 452 8
437 452 5
438 452 7
439 452 7
440 452 8
441 452 15
442 452 32
443 452 33
444 452 31
445 452 24
446 452 19
447 452 36
448 452 84
449 452 50
450 452 77
451 452 120
452 452 115
28 453 1
29 453 1
37 453 1
61 453 1
75 453 1
76 453 1
120 453 2
122 453 1
127 453 1
157 453 1
159 453 1
161 453 1
164 453 1
166 453 1
172 453 1
177 453 1
180 453 1
181 453 1
189 453 1
193 453 1
200 453 2
204 453 1
209 453 2
212 453 1
216 453 1
217 453 1
218 453 1
226 453 1
241 453 1
248 453 1
268 453 1
269 453 1
276 453 1
277 453 1
284 453 1
285 453 2
301 453 1
311 453 1
316 453 1
319 453 1
322 453 1
330 453 1
332 453 2
333 453 1
339 453 1
341 453 1
348 453 1
349 453 2
352 453 2
355 453 1
358 453 1
360 453 1
362 453 1
369 453 1
376 453 2
381 453 1
388 453 1
389 453 2
390 453 1
394 453 1
395 453 3
397 453 1
401 453 1
402 453 1
404 453 1
409 453 1
410 453 2
411 453 2
412 453 3
414 453 1
415 453 3
416 453 2
417 453 1
418 453 1
420 453 3
422 453 2
423 453 3
424 453 4
425 453 2
426 453 4
427 453 2
428 453 3
429 453 3
430 453 3
431 453 5
432 453 7
433 453 6
434 453 7
435 453 1
436 453 5
437 453 2
438 453 6
439 453 7
440 453 5
441 453 13
442 453 20
443 453 17
444 453 22
445 453 11
446 453 24
447 453 25
448 453 34
449 453 20
450 453 27
451 453 35
452 453 61
453 453 108
12 454 1
21 454 1
35 454 2
38 454 2
46 454 1
48 454 1
56 454 1
76 454 1
79 454 1
84 454 1
115 454 1
121 454 1
122 454 2
135 454 1
146 454 1
156 454 1
157 454 1
158 454 1
161 454 1
163 454 1
168 454 1
170 454 1
172 454 2
174 454 1
176 454 1
180 454 1
181 454 1
184 454 1
186 454 1
187 454 1
190 454 1
193 454 1
194 454 1
196 454 1
197 454 1
205 454 2
206 454 1
213 454 1
218 454 1
219 454 1
220 454 3
223 454 1
225 454 1
232 454 3
234 454 1
236 454 1
241 454 1
244 454 1
264 454 2
267 454 1
273 454 1
292 454 2
299 454 1
300 454 1
303 454 1
308 454 1
311 454 1
318 454 1
326 454 1
332 454 3
342 454 2
343 454 2
344 454 1
346 454 1
351 454 1
353 454 1
354 454 1
363 454 1
368 454 1
369 454 1
375 454 2
376 454 1
377 454 1
378 454 1
380 454 1
382 454 2
385 454 2
387 454 1
388 454 1
394 454 1
395 454 1
397 454 2
399 454 2
400 454 2
402 454 1
403 454 1
405 454 1
406 454 2
407 454 3
409 454 3
411 454 2
412 454 1
413 454 2
414 454 1
415 454 2
416 454 2
417 454 1
418 454 1
419 454 1
420 454 4
422 454 2
423 454 3
424 454 4
425 454 2
426 454 4
427 454 1
428 454 3
431 454 1
432 454 1
433 454 5
434 454 5
435 454 5
436 454 3
437 454 8
438 454 4
439 454 2
440 454 1
441 454 8
442 454 8
443 454 11
444 454 14
445 454 11
446 454 17
447 454 14
448 454 15
449 454 13
450 454 20
451 454 17
452 454 33
453 454 78
454 454 98
20 455 1
25 455 1
27 455 1
28 455 1
31 455 1
33 455 1
40 455 1
41 455 1
52 455 1
80 455 1
81 455 1
106 455 1
115 455 1
131 455 1
134 455 1
135 455 2
136 455 1
138 455 1
142 455 1
146 455 1
150 455 1
157 455 1
159 455 2
161 455 1
164 455 2
165 455 1
168 455 1
170 455 1
176 455 1
178 455 2
186 455 1
190 455 1
194 455 1
200 455 1
211 455 1
213 455 1
214 455 1
216 455 1
219 455 1
223 455 1
225 455 2
228 455 1
238 455 1
250 455 1
252 455 1
277 455 1
278 455 1
285 455 1
289 455 1
301 455 1
302 455 1
304 455 1
307 455 1
308 455 1
309 455 2
310 455 1
317 455 1
318 455 1
321 455 2
332 455 3
333 455 1
335 455 1
339 455 1
345 455 1
347 455 1
353 455 2
355 455 1
356 455 1
359 455 2
362 455 1
363 455 1
367 455 1
368 455 1
373 455 2
376 455 1
377 455 1
381 455 1
387 455 1
389 455 1
391 455 3
394 455 2
396 455 2
397 455 2
402 455 1
403 455 1
404 455 1
405 455 2
406 455 1
407 455 2
408 455 1
410 455 1
411 455 2
412 455 1
413 455 2
420 455 2
421 455 1
422 455 2
423 455 1
425 455 4
426 455 4
427 455 4
428 455 3
429 455 3
430 455 2
432 455 5
433 455 1
434 455 3
435 455 3
436 455 4
437 455 4
438 455 7
439 455 3
440 455 4
441 455 7
442 455 6
443 455 13
444 455 12
445 455 3
446 455 9
447 455 11
448 455 15
449 455 11
450 455 11
451 455 25
452 455 21
453 455 38
454 455 105
455 455 104
17 456 1
18 456 1
28 456 1
72 456 1
83 456 1
111 456 1
117 456 1
121 456 1
125 456 1
126 456 1
128 456 2
141 456 1
147 456 1
154 456 1
157 456 1
159 456 1
160 456 1
165 456 1
167 456 1
169 456 1
171 456 2
173 456 1
174 456 2
176 456 1
179 456 1
181 456 2
183 456 1
185 456 1
186 456 1
191 456 1
194 456 1
195 456 1
200 456 1
205 456 1
209 456 1
211 456 1
212 456 1
213 456 1
224 456 1
227 456 1
229 456 1
233 456 2
234 456 1
240 456 1
242 456 1
249 456 1
273 456 1
278 456 1
285 456 1
292 456 2
299 456 1
300 456 1
302 456 1
303 456 1
304 456 1
305 456 1
307 456 4
311 456 2
312 456 2
317 456 1
326 456 1
328 456 1
329 456 1
332 456 2
338 456 2
340 456 1
341 456 1
342 456 1
343 456 1
347 456 1
349 456 1
351 456 1
354 456 2
357 456 1
366 456 1
367 456 2
372 456 1
373 456 1
376 456 1
377 456 2
379 456 1
381 456 1
382 456 1
383 456 1
386 456 1
388 456 1
389 456 1
391 456 1
394 456 1
397 456 1
403 456 4
404 456 1
405 456 1
406 456 1
407 456 2
408 456 2
409 456 1
410 456 1
411 456 1
412 456 1
413 456 5
414 456 1
416 456 2
418 456 1
419 456 2
421 456 2
422 456 1
423 456 2
425 456 3
426 456 5
427 456 4
428 456 3
429 456 5
430 456 2
431 456 4
432 456 2
433 456 2
434 456 2
435 456 3
436 456 3
437 456 1
438 456 2
439 456 3
440 456 2
441 456 8
442 456 6
443 456 14
444 456 10
445 456 6
446 456 11
447 456 8
448 456 15
449 456 14
450 456 19
451 456 15
452 456 16
453 456 45
454 456 59
455 456 92
456 456 114
23 457 3
27 457 1
31 457 2
34 457 1
36 457 1
41 457 2
42 457 1
44 457 1
47 457 1
50 457 2
59 457 1
92 457 1
104 457 1
121 457 1
142 457 3
143 457 1
145 457 1
146 457 1
152 457 1
153 457 1
154 457 1
157 457 1
158 457 1
159 457 1
163 457 1
169 457 1
179 457 2
181 457 1
182 457 1
186 457 1
195 457 1
196 457 1
199 457 1
204 457 1
206 457 1
208 457 1
213 457 2
227 457 1
228 457 1
232 457 1
238 457 1
241 457 2
242 457 1
243 457 1
244 457 1
247 457 1
248 457 1
250 457 1
251 457 1
256 457 1
269 457 1
272 457 1
273 457 1
274 457 1
296 457 1
302 457 1
306 457 1
307 457 2
309 457 1
312 457 1
313 457 1
318 457 1
326 457 1
328 457 2
330 457 1
331 457 1
334 457 1
344 457 2
346 457 1
347 457 2
348 457 1
352 457 1
355 457 1
359 457 2
361 457 1
362 457 1
363 457 1
364 457 1
367 457 1
374 457 3
375 457 1
378 457 1
380 457 3
382 457 1
383 457 1
384 457 1
386 457 1
387 457 3
391 457 1
395 457 1
396 457 2
398 457 1
401 457 2
404 457 2
406 457 1
409 457 2
411 457 2
412 457 1
413 457 3
414 457 3
416 457 5
417 457 1
418 457 1
419 457 1
420 457 2
421 457 1
423 457 1
424 457 8
425 457 4
426 457 2
427 457 4
428 457 5
429 457 1
430 457 3
431 457 3
432 457 3
433 457 1
434 457 5
435 457 3
436 457 3
437 457 6
438 457 4
439 457 2
440 457 1
441 457 9
442 457 16
443 457 20
444 457 13
445 457 13
446 457 10
447 457 20
448 457 30
449 457 19
450 457 25
451 457 23
452 457 28
453 457 61
454 457 70
455 457 58
456 457 136
457 457 147
18 458 1
20 458 1
30 458 1
36 458 1
38 458 1
43 458 1
51 458 1
65 458 1
72 458 1
81 458 1
87 458 1
105 458 1
118 458 1
125 458 1
131 458 1
143 458 1
159 458 1
162 458 1
167 458 1
173 458 1
174 458 1
178 458 1
181 458 1
187 458 1
190 458 1
191 458 2
196 458 1
209 458 1
215 458 1
232 458 1
233 458 2
238 458 1
240 458 1
241 458 1
243 458 1
254 458 1
255 458 1
273 458 1
274 458 1
276 458 1
283 458 1
285 458 1
288 458 1
290 458 1
295 458 1
299 458 1
301 458 1
303 458 1
306 458 1
309 458 1
310 458 1
322 458 1
323 458 1
324 458 1
325 458 1
326 458 2
332 458 1
340 458 1
347 458 2
361 458 1
371 458 1
373 458 2
378 458 1
380 458 1
383 458 1
386 458 1
387 458 1
388 458 2
390 458 1
391 458 2
392 458 1
393 458 1
394 458 2
396 458 1
397 458 1
399 458 1
401 458 1
402 458 1
403 458 1
404 458 1
405 458 1
406 458 2
408 458 1
409 458 3
410 458 1
412 458 2
413 458 1
414 458 1
415 458 2
416 458 2
417 458 1
418 458 1
420 458 3
421 458 3
422 458 1
424 458 1
425 458 2
426 458 1
427 458 2
428 458 3
429 458 1
430 458 4
431 458 1
432 458 4
433 458 3
434 458 3
435 458 1
436 458 4
437 458 2
439 458 3
440 458 8
441 458 4
442 458 16
443 458 20
444 458 14
445 458 11
446 458 10
447 458 13
448 458 22
449 458 15
450 458 26
451 458 17
452 458 32
453 458 69
454 458 51
455 458 45
456 458 51
457 458 101
458 458 113
16 459 1
19 459 1
23 459 1
26 459 1
33 459 1
39 459 1
40 459 1
50 459 1
71 459 1
72 459 2
113 459 2
130 459 1
131 459 1
144 459 1
153 459 1
161 459 1
164 459 1
166 459 1
181 459 1
184 459 1
188 459 2
190 459 1
194 459 1
195 459 1
207 459 1
212 459 1
213 459 1
214 459 1
217 459 1
218 459 1
237 459 1
244 459 2
271 459 1
273 459 1
277 459 1
282 459 1
290 459 1
295 459 1
297 459 1
301 459 1
304 459 1
307 459 1
310 459 3
311 459 1
313 459 1
315 459 1
316 459 1
318 459 1
319 459 1
324 459 2
326 459 1
329 459 1
337 459 2
338 459 1
340 459 1
346 459 2
350 459 1
352 459 1
362 459 1
373 459 1
374 459 1
383 459 1
384 459 1
385 459 1
386 459 1
388 459 1
391 459 1
392 459 2
396 459 3
397 459 1
401 459 1
403 459 1
405 459 1
406 459 1
407 459 1
408 459 1
409 459 3
410 459 1
411 459 1
412 459 1
413 459 1
414 459 1
416 459 2
418 459 2
419 459 1
420 459 2
421 459 1
425 459 3
426 459 1
427 459 2
428 459 1
429 459 3
430 459 4
431 459 5
432 459 3
434 459 1
435 459 1
436 459 2
437 459 1
438 459 5
439 459 1
440 459 6
441 459 9
442 459 13
443 459 8
444 459 10
445 459 6
446 459 12
447 459 18
448 459 20
449 459 7
450 459 19
451 459 12
452 459 16
453 459 39
454 459 30
455 459 24
456 459 30
457 459 36
458 459 63
459 459 91
24 460 1
30 460 1
32 460 1
38 460 1
39 460 1
49 460 1
66 460 1
67 460 1
74 460 1
120 460 1
127 460 1
129 460 1
130 460 1
131 460 1
134 460 1
136 460 1
137 460 1
146 460 1
166 460 1
175 460 1
180 460 1
182 460 1
186 460 1
193 460 1
207 460 1
212 460 2
217 460 1
222 460 1
224 460 1
228 460 1
232 460 1
235 460 1
242 460 1
243 460 1
244 460 1
248 460 1
249 460 1
276 460 1
277 460 1
289 460 1
291 460 1
303 460 1
309 460 1
310 460 1
313 460 1
316 460 1
322 460 2
323 460 1
325 460 1
326 460 1
328 460 1
332 460 2
334 460 1
337 460 1
339 460 1
341 460 1
344 460 2
351 460 1
352 460 1
354 460 1
356 460 1
383 460 1
384 460 1
385 460 1
389 460 1
398 460 3
407 460 1
408 460 2
411 460 1
412 460 1
413 460 2
416 460 1
417 460 1
419 460 4
420 460 3
421 460 1
422 460 1
423 460 1
424 460 2
425 460 3
427 460 1
428 460 1
430 460 1
431 460 2
433 460 4
434 460 4
435 460 3
436 460 3
437 460 1
438 460 5
439 460 2
440 460 3
441 460 2
442 460 6
443 460 8
444 460 5
445 460 3
446 460 8
447 460 9
448 460 2
449 460 3
450 460 5
451 460 5
452 460 6
453 460 16
454 460 11
455 460 10
456 460 8
457 460 22
458 460 15
459 460 70
460 460 77
18 461 1
21 461 1
23 461 1
26 461 1
27 461 2
28 461 1
29 461 1
31 461 1
36 461 2
46 461 1
50 461 1
65 461 1
66 461 1
72 461 1
75 461 1
88 461 1
91 461 1
120 461 1
124 461 1
127 461 1
129 461 1
131 461 1
154 461 1
160 461 3
163 461 1
165 461 1
169 461 1
174 461 2
186 461 1
190 461 1
199 461 1
200 461 2
207 461 1
219 461 1
220 461 1
221 461 1
222 461 1
227 461 1
229 461 1
233 461 1
236 461 2
240 461 1
241 461 2
245 461 1
247 461 1
248 461 1
267 461 1
270 461 1
275 461 1
293 461 1
294 461 1
301 461 1
308 461 1
310 461 1
311 461 1
312 461 1
313 461 1
314 461 1
315 461 1
319 461 1
320 461 1
327 461 1
328 461 1
335 461 1
340 461 1
343 461 2
344 461 1
350 461 1
353 461 2
363 461 1
372 461 2
374 461 1
377 461 2
378 461 2
385 461 1
386 461 1
388 461 1
389 461 1
390 461 1
392 461 1
395 461 1
399 461 2
405 461 1
407 461 1
408 461 1
409 461 2
410 461 1
411 461 1
412 461 3
413 461 1
416 461 1
417 461 1
419 461 3
420 461 1
421 461 1
422 461 2
423 461 1
424 461 2
425 461 2
426 461 6
428 461 1
431 461 1
432 461 1
433 461 2
434 461 4
435 461 4
436 461 1
437 461 2
439 461 1
440 461 2
441 461 1
442 461 3
443 461 3
444 461 5
445 461 4
446 461 2
447 461 4
448 461 1
449 461 7
450 461 7
451 461 6
452 461 8
453 461 8
454 461 3
455 461 6
456 461 14
457 461 16
458 461 16
459 461 72
460 461 69
461 461 101
19 462 1
32 462 1
36 462 1
37 462 1
41 462 1
42 462 1
60 462 1
70 462 1
80 462 1
115 462 1
122 462 1
124 462 1
132 462 3
134 462 1
136 462 1
141 462 1
148 462 1
183 462 1
186 462 1
191 462 1
197 462 2
198 462 1
202 462 1
207 462 1
211 462 3
214 462 1
219 462 1
220 462 1
221 462 1
228 462 1
238 462 1
241 462 1
242 462 1
245 462 1
249 462 1
250 462 1
254 462 1
280 462 1
292 462 1
299 462 1
303 462 1
324 462 1
326 462 1
328 462 1
330 462 1
332 462 4
334 462 2
341 462 1
345 462 1
350 462 1
352 462 3
358 462 1
364 462 1
365 462 1
366 462 1
370 462 1
372 462 1
376 462 1
378 462 2
380 462 1
382 462 1
384 462 1
390 462 1
391 462 1
392 462 1
394 462 2
402 462 1
404 462 1
405 462 1
406 462 1
408 462 1
409 462 1
410 462 2
411 462 1
412 462 2
413 462 1
415 462 1
418 462 1
419 462 1
420 462 2
422 462 1
424 462 1
425 462 2
426 462 2
428 462 1
430 462 3
431 462 2
432 462 2
433 462 2
434 462 6
435 462 3
436 462 1
437 462 2
438 462 3
439 462 2
440 462 3
441 462 7
442 462 2
443 462 3
444 462 2
445 462 3
446 462 4
447 462 3
448 462 4
449 462 5
450 462 1
451 462 9
452 462 4
453 462 10
454 462 10
455 462 6
456 462 7
457 462 12
458 462 19
459 462 25
460 462 26
461 462 51
462 462 89
12 463 1
19 463 1
31 463 1
35 463 1
38 463 1
44 463 1
46 463 1
74 463 1
78 463 1
111 463 1
124 463 1
126 463 1
128 463 1
132 463 1
134 463 1
162 463 1
163 463 1
180 463 1
184 463 2
185 463 1
188 463 1
193 463 1
194 463 1
204 463 1
205 463 1
212 463 1
214 463 1
216 463 2
220 463 1
221 463 1
224 463 2
226 463 1
230 463 1
231 463 1
235 463 1
257 463 1
271 463 1
285 463 1
287 463 1
292 463 2
293 463 1
295 463 1
303 463 1
309 463 1
314 463 1
317 463 2
325 463 1
326 463 1
330 463 1
332 463 2
338 463 1
339 463 3
341 463 1
343 463 1
344 463 1
345 463 1
346 463 1
352 463 1
363 463 1
370 463 2
375 463 1
377 463 1
378 463 1
380 463 1
383 463 1
385 463 1
386 463 1
388 463 2
389 463 1
391 463 1
393 463 1
397 463 1
400 463 2
401 463 1
402 463 4
405 463 2
408 463 1
409 463 1
411 463 1
413 463 1
414 463 1
419 463 1
420 463 1
421 463 2
422 463 1
423 463 1
424 463 3
426 463 3
427 463 4
428 463 3
429 463 2
430 463 4
431 463 3
432 463 2
433 463 3
434 463 3
435 463 7
437 463 2
438 463 1
439 463 3
440 463 5
441 463 3
442 463 3
443 463 7
444 463 7
445 463 4
446 463 4
447 463 9
448 463 8
449 463 7
450 463 2
451 463 7
452 463 11
453 463 7
454 463 19
455 463 4
456 463 15
457 463 11
458 463 14
459 463 45
460 463 46
461 463 96
462 463 112
463 463 120
27 464 1
28 464 1
37 464 1
45 464 1
46 464 1
52 464 2
68 464 1
75 464 1
77 464 1
82 464 1
121 464 1
122 464 1
123 464 1
130 464 1
144 464 1
147 464 1
152 464 1
155 464 1
159 464 1
165 464 2
177 464 1
178 464 1
180 464 2
181 464 1
186 464 2
190 464 1
192 464 1
193 464 1
197 464 1
205 464 3
209 464 1
211 464 1
212 464 1
213 464 1
214 464 1
215 464 1
221 464 1
222 464 1
224 464 1
231 464 1
233 464 2
235 464 1
237 464 1
244 464 1
247 464 1
248 464 1
252 464 1
253 464 1
264 464 1
268 464 1
283 464 1
286 464 1
294 464 1
299 464 1
303 464 1
304 464 1
310 464 2
311 464 1
314 464 1
318 464 1
321 464 1
324 464 2
327 464 1
334 464 2
341 464 1
345 464 1
347 464 1
349 464 1
350 464 2
354 464 1
357 464 1
369 464 1
374 464 1
375 464 1
378 464 2
380 464 1
386 464 1
387 464 1
388 464 1
391 464 1
395 464 1
397 464 2
400 464 1
401 464 1
404 464 1
405 464 1
407 464 1
408 464 1
409 464 3
410 464 1
414 464 1
415 464 1
416 464 1
419 464 1
422 464 1
423 464 1
424 464 3
429 464 2
430 464 1
431 464 7
432 464 3
433 464 2
434 464 5
435 464 3
436 464 1
437 464 1
438 464 3
439 464 1
440 464 4
441 464 4
442 464 3
443 464 5
444 464 5
445 464 4
446 464 4
447 464 3
448 464 7
449 464 2
450 464 4
451 464 4
452 464 10
453 464 14
454 464 16
455 464 11
456 464 14
457 464 15
458 464 31
459 464 50
460 464 30
461 464 49
462 464 33
463 464 99
464 464 138
28 465 1
29 465 1
31 465 1
40 465 1
61 465 1
80 465 1
94 465 1
120 465 1
129 465 1
131 465 1
134 465 1
156 465 1
157 465 1
162 465 1
166 465 1
171 465 1
175 465 1
180 465 1
187 465 1
190 465 1
191 465 1
195 465 1
196 465 1
198 465 1
201 465 1
203 465 1
207 465 1
209 465 1
210 465 1
214 465 1
215 465 2
217 465 1
218 465 1
221 465 2
222 465 1
223 465 1
229 465 1
231 465 1
232 465 1
240 465 1
242 465 1
249 465 1
250 465 1
266 465 1
269 465 1
283 465 2
289 465 1
293 465 1
297 465 1
298 465 1
308 465 1
314 465 1
319 465 1
325 465 1
326 465 1
327 465 2
329 465 2
332 465 2
334 465 1
340 465 1
347 465 1
359 465 1
365 465 1
371 465 1
372 465 1
374 465 1
378 465 1
379 465 3
383 465 2
392 465 1
396 465 1
397 465 1
401 465 1
402 465 1
404 465 1
409 465 1
410 465 2
412 465 1
414 465 1
415 465 1
419 465 3
420 465 2
421 465 3
423 465 3
424 465 1
425 465 3
432 465 3
433 465 1
434 465 3
435 465 1
436 465 3
437 465 3
438 465 1
439 465 2
440 465 4
441 465 1
442 465 3
443 465 6
444 465 1
445 465 3
446 465 4
447 465 4
448 465 4
449 465 4
450 465 8
451 465 5
452 465 2
453 465 10
454 465 13
455 465 7
456 465 8
457 465 14
458 465 21
459 465 36
460 465 24
461 465 29
462 465 22
463 465 52
464 465 122
465 465 78
12 466 1
20 466 2
24 466 1
27 466 1
31 466 1
43 466 1
44 466 1
47 466 3
58 466 1
63 466 1
86 466 1
127 466 2
128 466 1
131 466 1
135 466 1
137 466 2
142 466 1
150 466 1
156 466 1
162 466 1
163 466 1
166 466 1
167 466 1
170 466 1
177 466 1
181 466 1
182 466 2
186 466 1
190 466 2
200 466 1
203 466 2
206 466 1
210 466 1
213 466 1
215 466 1
218 466 1
232 466 1
236 466 1
237 466 1
240 466 2
252 466 1
270 466 1
273 466 1
282 466 1
287 466 3
290 466 2
292 466 1
301 466 1
302 466 1
307 466 1
308 466 1
309 466 1
312 466 1
313 466 1
314 466 1
318 466 3
322 466 2
324 466 1
326 466 1
328 466 1
332 466 2
334 466 1
335 466 2
337 466 1
338 466 1
339 466 1
340 466 2
343 466 1
344 466 1
348 466 1
351 466 1
353 466 1
355 466 1
360 466 2
366 466 1
370 466 1
380 466 2
381 466 1
386 466 1
394 466 2
395 466 1
397 466 1
398 466 1
401 466 1
405 466 1
410 466 2
412 466 1
413 466 1
416 466 1
417 466 1
418 466 1
420 466 1
421 466 1
422 466 1
423 466 2
424 466 1
425 466 1
427 466 1
428 466 1
430 466 4
431 466 1
432 466 4
433 466 2
434 466 2
435 466 5
436 466 1
437 466 4
438 466 4
440 466 3
441 466 2
442 466 4
443 466 3
444 466 3
445 466 2
446 466 4
447 466 6
448 466 4
449 466 2
450 466 2
451 466 3
452 466 6
453 466 4
454 466 5
455 466 4
456 466 9
457 466 12
458 466 8
459 466 22
460 466 18
461 466 14
462 466 14
463 466 23
464 466 32
465 466 60
466 466 116
21 467 1
25 467 2
28 467 1
41 467 1
50 467 1
57 467 1
63 467 1
72 467 1
76 467 1
78 467 1
79 467 1
137 467 2
141 467 1
160 467 1
164 467 1
167 467 3
168 467 1
173 467 1
174 467 1
175 467 1
186 467 1
188 467 1
189 467 1
193 467 1
194 467 1
196 467 1
197 467 1
204 467 1
208 467 1
210 467 1
212 467 1
213 467 1
227 467 1
233 467 2
236 467 2
240 467 1
241 467 1
249 467 1
255 467 1
275 467 1
282 467 1
286 467 1
291 467 1
302 467 1
310 467 1
311 467 2
314 467 2
316 467 1
317 467 1
318 467 2
321 467 2
326 467 2
329 467 1
332 467 3
334 467 1
338 467 1
346 467 1
357 467 1
361 467 1
372 467 1
374 467 1
378 467 1
379 467 1
380 467 2
383 467 1
384 467 1
385 467 1
386 467 1
387 467 2
388 467 1
390 467 1
393 467 2
404 467 2
406 467 2
407 467 1
411 467 1
413 467 3
416 467 1
418 467 2
420 467 1
422 467 1
423 467 1
424 467 1
425 467 1
426 467 3
427 467 2
429 467 1
430 467 2
433 467 4
434 467 2
435 467 2
436 467 1
437 467 1
438 467 1
439 467 3
440 467 3
441 467 2
442 467 6
443 467 7
444 467 5
445 467 1
446 467 2
447 467 4
448 467 2
449 467 3
450 467 3
451 467 5
452 467 2
453 467 5
454 467 7
455 467 7
456 467 8
457 467 7
458 467 10
459 467 12
460 467 8
461 467 14
462 467 13
463 467 18
464 467 29
465 467 38
466 467 123
467 467 117
17 468 1
18 468 1
20 468 1
31 468 2
41 468 2
73 468 1
74 468 1
88 468 1
139 468 1
156 468 1
158 468 1
159 468 1
160 468 1
161 468 1
165 468 1
180 468 1
181 468 2
182 468 1
186 468 1
190 468 2
195 468 1
199 468 1
203 468 2
205 468 1
221 468 1
222 468 2
227 468 1
230 468 1
238 468 1
272 468 1
278 468 1
297 468 2
298 468 1
305 468 1
308 468 1
317 468 1
320 468 1
324 468 1
325 468 1
327 468 1
332 468 2
340 468 1
347 468 1
354 468 1
365 468 1
369 468 1
372 468 1
373 468 2
381 468 1
383 468 3
384 468 1
385 468 1
389 468 1
390 468 2
392 468 1
393 468 1
401 468 1
405 468 1
406 468 1
409 468 1
410 468 1
411 468 1
413 468 3
414 468 2
419 468 1
420 468 1
422 468 2
426 468 1
428 468 1
429 468 1
430 468 1
431 468 3
432 468 3
433 468 2
434 468 1
435 468 2
436 468 3
437 468 1
439 468 1
440 468 2
441 468 2
442 468 2
443 468 2
444 468 5
446 468 6
447 468 4
448 468 4
449 468 5
450 468 1
451 468 4
452 468 3
453 468 5
454 468 7
455 468 5
456 468 6
457 468 7
458 468 10
459 468 17
460 468 14
461 468 17
462 468 16
463 468 22
464 468 37
465 468 40
466 468 64
467 468 112
468 468 154
21 469 1
29 469 3
36 469 1
52 469 1
59 469 1
68 469 1
76 469 1
84 469 1
100 469 1
111 469 1
119 469 1
127 469 1
128 469 1
130 469 1
139 469 1
142 469 1
149 469 1
158 469 1
169 469 1
172 469 1
179 469 1
180 469 1
185 469 1
189 469 1
193 469 1
194 469 1
195 469 1
198 469 1
201 469 1
202 469 1
204 469 1
205 469 1
207 469 1
208 469 1
211 469 1
214 469 1
216 469 1
222 469 3
226 469 1
228 469 1
233 469 1
234 469 1
237 469 1
238 469 1
240 469 1
244 469 1
245 469 1
279 469 1
283 469 1
286 469 1
287 469 2
295 469 2
299 469 1
305 469 1
307 469 1
309 469 1
311 469 1
313 469 1
316 469 2
319 469 1
324 469 2
325 469 2
329 469 2
330 469 1
331 469 1
332 469 1
337 469 1
340 469 1
341 469 2
343 469 1
349 469 1
350 469 1
351 469 1
356 469 2
363 469 1
371 469 1
376 469 1
378 469 1
383 469 1
387 469 1
390 469 3
392 469 1
393 469 2
394 469 1
395 469 1
396 469 1
398 469 1
404 469 1
406 469 1
410 469 1
411 469 1
412 469 1
413 469 2
415 469 1
416 469 1
422 469 1
423 469 1
424 469 1
425 469 3
426 469 1
427 469 2
430 469 3
431 469 3
432 469 1
433 469 3
435 469 2
437 469 2
438 469 2
439 469 2
440 469 4
441 469 3
442 469 4
443 469 4
444 469 7
445 469 3
446 469 4
447 469 2
448 469 4
449 469 6
450 469 5
451 469 5
452 469 5
453 469 6
454 469 3
455 469 8
456 469 7
457 469 9
458 469 9
459 469 24
460 469 17
461 469 16
462 469 12
463 469 31
464 469 24
465 469 22
466 469 44
467 469 55
468 469 116
469 469 142
18 470 1
21 470 1
31 470 1
33 470 1
41 470 1
50 470 1
58 470 1
75 470 1
103 470 1
117 470 2
138 470 1
155 470 1
156 470 1
157 470 1
158 470 1
161 470 1
166 470 2
167 470 1
173 470 1
176 470 1
179 470 1
188 470 1
191 470 1
193 470 3
195 470 1
198 470 1
208 470 1
235 470 2
244 470 1
248 470 1
249 470 1
276 470 1
283 470 1
287 470 1
289 470 1
290 470 1
296 470 1
297 470 1
301 470 1
310 470 1
312 470 1
313 470 1
315 470 1
318 470 1
319 470 2
324 470 1
339 470 1
340 470 1
344 470 1
345 470 1
350 470 1
352 470 2
368 470 1
376 470 1
379 470 1
382 470 2
383 470 1
388 470 1
390 470 1
391 470 2
392 470 1
393 470 1
396 470 2
400 470 1
401 470 1
405 470 2
407 470 1
408 470 1
415 470 1
416 470 1
417 470 1
419 470 1
422 470 1
423 470 1
425 470 1
426 470 2
428 470 1
429 470 3
430 470 1
432 470 1
435 470 5
436 470 1
437 470 2
438 470 2
439 470 1
440 470 1
441 470 2
442 470 4
443 470 6
444 470 3
445 470 2
446 470 5
447 470 2
448 470 3
449 470 6
450 470 3
451 470 6
452 470 2
453 470 4
454 470 2
455 470 5
456 470 5
457 470 3
458 470 14
459 470 29
460 470 12
461 470 19
462 470 23
463 470 20
464 470 28
465 470 32
466 470 28
467 470 40
468 470 56
469 470 116
470 470 126
18 471 1
24 471 1
27 471 1
30 471 1
32 471 1
38 471 1
40 471 1
41 471 1
44 471 1
45 471 1
47 471 1
49 471 1
56 471 1
66 471 1
84 471 1
101 471 1
115 471 1
119 471 1
121 471 1
132 471 2
136 471 1
154 471 1
155 471 1
162 471 1
167 471 1
168 471 1
175 471 1
176 471 1
182 471 1
184 471 3
185 471 1
186 471 1
187 471 1
188 471 1
190 471 1
193 471 1
194 471 1
195 471 1
200 471 1
202 471 1
203 471 1
205 471 1
207 471 1
208 471 1
209 471 1
215 471 1
216 471 1
222 471 1
223 471 1
225 471 1
229 471 1
230 471 1
233 471 1
235 471 1
236 471 1
238 471 1
239 471 1
243 471 1
254 471 1
255 471 1
256 471 1
266 471 1
268 471 1
285 471 1
288 471 1
289 471 2
294 471 1
301 471 2
306 471 1
308 471 1
314 471 1
317 471 1
318 471 1
323 471 1
329 471 1
332 471 3
339 471 1
348 471 1
351 471 1
358 471 1
368 471 2
378 471 1
379 471 1
384 471 2
385 471 1
387 471 1
390 471 1
392 471 1
394 471 1
395 471 1
403 471 2
406 471 1
407 471 2
408 471 2
409 471 1
413 471 2
415 471 1
420 471 1
422 471 2
423 471 2
424 471 1
427 471 2
428 471 1
429 471 2
431 471 1
432 471 1
433 471 1
434 471 3
435 471 2
437 471 1
438 471 5
439 471 1
440 471 4
441 471 1
442 471 3
443 471 3
444 471 2
445 471 3
446 471 4
447 471 3
448 471 3
449 471 4
450 471 2
451 471 4
452 471 5
453 471 5
454 471 6
455 471 3
456 471 6
457 471 7
458 471 12
459 471 10
460 471 12
461 471 13
462 471 12
463 471 12
464 471 20
465 471 12
466 471 20
467 471 23
468 471 31
469 471 33
470 471 68
471 471 126
16 472 1
26 472 1
27 472 1
33 472 1
35 472 1
36 472 1
37 472 2
46 472 2
51 472 1
53 472 1
62 472 1
67 472 1
101 472 1
107 472 1
122 472 1
129 472 1
131 472 1
140 472 1
146 472 1
151 472 1
152 472 1
157 472 1
161 472 2
162 472 1
175 472 1
186 472 1
199 472 1
200 472 1
203 472 2
204 472 1
207 472 1
214 472 1
216 472 1
217 472 1
221 472 1
223 472 1
225 472 1
227 472 1
235 472 1
239 472 1
240 472 2
248 472 2
255 472 1
292 472 1
302 472 1
305 472 1
308 472 2
319 472 1
322 472 1
323 472 1
324 472 1
329 472 1
330 472 1
332 472 1
335 472 1
339 472 1
341 472 1
342 472 1
364 472 1
368 472 1
373 472 1
374 472 2
377 472 1
379 472 3
383 472 1
385 472 1
386 472 2
387 472 2
388 472 1
393 472 1
394 472 3
397 472 1
398 472 1
400 472 1
402 472 1
412 472 1
413 472 1
414 472 1
417 472 2
418 472 1
422 472 1
423 472 2
424 472 1
426 472 1
428 472 4
430 472 1
431 472 1
432 472 2
435 472 4
436 472 4
437 472 1
438 472 3
440 472 4
441 472 1
442 472 2
443 472 5
444 472 5
445 472 7
446 472 6
447 472 1
448 472 8
449 472 6
450 472 3
451 472 3
452 472 5
453 472 5
455 472 3
456 472 4
457 472 5
458 472 8
459 472 9
460 472 6
461 472 12
462 472 9
463 472 19
464 472 16
465 472 13
466 472 13
467 472 15
468 472 26
469 472 35
470 472 85
471 472 139
472 472 156
15 473 1
23 473 1
25 473 1
26 473 1
29 473 2
32 473 2
35 473 1
74 473 1
75 473 1
83 473 1
91 473 1
94 473 1
130 473 1
135 473 1
138 473 2
149 473 1
154 473 1
159 473 1
163 473 1
168 473 1
169 473 1
170 473 1
175 473 1
177 473 1
190 473 3
192 473 1
198 473 1
199 473 1
203 473 1
204 473 1
214 473 1
217 473 1
218 473 2
226 473 2
236 473 1
245 473 1
272 473 1
287 473 1
291 473 1
295 473 2
302 473 2
309 473 1
316 473 1
319 473 1
320 473 1
321 473 1
325 473 1
327 473 2
328 473 1
329 473 1
332 473 2
335 473 1
337 473 1
339 473 1
347 473 1
348 473 1
351 473 1
354 473 1
363 473 1
365 473 1
377 473 1
379 473 1
381 473 1
384 473 1
390 473 1
394 473 1
395 473 1
397 473 1
402 473 3
408 473 1
409 473 2
410 473 1
411 473 1
412 473 2
413 473 1
417 473 1
418 473 2
420 473 1
421 473 1
422 473 1
426 473 2
427 473 2
428 473 1
429 473 1
430 473 1
434 473 1
436 473 3
437 473 1
440 473 2
441 473 2
442 473 2
443 473 3
444 473 3
445 473 3
446 473 5
447 473 2
448 473 3
449 473 3
450 473 2
451 473 1
452 473 2
453 473 5
454 473 4
455 473 5
456 473 4
457 473 5
458 473 9
459 473 10
460 473 10
461 473 5
462 473 8
463 473 10
464 473 17
465 473 7
466 473 18
467 473 25
468 473 23
469 473 33
470 473 65
471 473 73
472 473 103
473 473 137
22 474 2
28 474 2
35 474 1
38 474 1
43 474 1
63 474 1
73 474 1
76 474 1
89 474 1
118 474 1
127 474 1
130 474 2
131 474 1
132 474 1
134 474 1
144 474 1
151 474 1
152 474 1
169 474 1
173 474 1
178 474 1
180 474 1
182 474 1
198 474 1
199 474 1
203 474 1
206 474 1
215 474 1
217 474 1
219 474 1
222 474 1
224 474 1
225 474 1
227 474 1
234 474 2
236 474 1
240 474 1
247 474 1
255 474 1
256 474 1
277 474 1
291 474 1
295 474 1
298 474 1
300 474 1
305 474 1
307 474 1
308 474 1
312 474 1
317 474 1
322 474 1
323 474 1
324 474 2
325 474 1
330 474 1
332 474 1
338 474 1
341 474 1
343 474 1
354 474 1
364 474 1
365 474 1
367 474 1
375 474 2
380 474 2
381 474 1
388 474 1
393 474 1
395 474 1
396 474 2
398 474 1
[truncated: 6,962,951 more chars]
