# Supplementary material for: Polycomb-lamina antagonism partitions heterochromatin at the nuclear periphery
Source: Nat Commun. 2022 Jul 20;13:4199. doi: 10.1038/s41467-022-31857-5 (PMC9300685; doi:10.1038/s41467-022-31857-5)
Supplement: Supplementary file 7 — Supplementary Software [file 41467_2022_31857_MOESM7_ESM.zip › Lamina-LIMe-main/Example_Data/1_gpc_chr1_50000_Yfilt.txt]

509 2 1
256 3 1
12 7 1
19 11 1
31 11 1
16 12 1
17 12 1
30 12 1
33 12 1
152 12 1
158 12 1
204 12 1
269 12 1
279 12 1
294 12 1
309 12 1
413 12 1
419 12 1
510 12 1
824 12 1
877 12 1
900 12 1
25 13 1
36 13 1
480 13 1
16 14 1
18 14 1
39 14 1
15 15 1
16 15 4
17 15 2
19 15 1
20 15 1
21 15 1
24 15 1
29 15 1
30 15 1
43 15 1
76 15 1
139 15 1
225 15 1
304 15 1
315 15 1
452 15 1
484 15 1
563 15 1
583 15 1
917 15 1
930 15 1
15 16 1
16 16 6
17 16 8
18 16 1
19 16 3
20 16 1
23 16 1
25 16 1
27 16 1
29 16 4
31 16 1
33 16 2
39 16 1
42 16 1
173 16 1
184 16 1
196 16 1
276 16 1
300 16 1
332 16 1
347 16 1
377 16 1
379 16 1
410 16 1
442 16 1
447 16 1
503 16 1
638 16 1
648 16 1
654 16 1
932 16 1
952 16 1
12 17 1
15 17 1
16 17 4
17 17 10
18 17 7
19 17 9
20 17 4
21 17 4
23 17 1
24 17 1
25 17 3
27 17 1
28 17 3
29 17 2
30 17 1
34 17 1
35 17 1
36 17 1
37 17 1
57 17 1
73 17 1
74 17 1
112 17 1
116 17 1
129 17 2
135 17 1
215 17 1
223 17 1
318 17 1
338 17 1
356 17 1
382 17 1
395 17 1
547 17 1
643 17 1
881 17 1
892 17 1
16 18 3
17 18 14
18 18 46
19 18 15
20 18 4
21 18 6
22 18 2
23 18 4
24 18 4
25 18 3
26 18 3
27 18 1
28 18 3
29 18 1
31 18 2
33 18 1
35 18 1
38 18 1
40 18 2
42 18 1
43 18 2
45 18 1
62 18 1
65 18 1
95 18 1
103 18 1
117 18 1
126 18 1
149 18 1
171 18 1
173 18 1
178 18 1
182 18 1
194 18 1
225 18 1
236 18 1
237 18 1
252 18 1
255 18 1
300 18 1
310 18 1
321 18 1
330 18 1
425 18 1
426 18 1
430 18 1
465 18 1
478 18 1
524 18 1
528 18 1
533 18 1
541 18 1
554 18 1
556 18 1
626 18 1
791 18 1
918 18 2
12 19 1
15 19 1
16 19 2
17 19 9
18 19 15
19 19 37
20 19 13
21 19 5
22 19 7
23 19 3
24 19 2
25 19 5
26 19 2
27 19 1
28 19 2
29 19 3
30 19 2
31 19 2
32 19 2
33 19 1
35 19 2
36 19 1
37 19 1
42 19 1
43 19 1
44 19 1
64 19 1
66 19 1
69 19 1
104 19 1
141 19 1
165 19 1
172 19 1
191 19 1
196 19 1
201 19 1
371 19 1
375 19 1
435 19 1
464 19 1
541 19 2
567 19 1
699 19 1
765 19 1
778 19 1
786 19 1
796 19 1
848 19 1
16 20 3
17 20 3
18 20 8
19 20 22
20 20 29
21 20 11
22 20 9
23 20 2
24 20 5
25 20 9
26 20 3
27 20 4
28 20 3
30 20 3
31 20 1
32 20 1
33 20 3
35 20 1
38 20 1
39 20 2
40 20 2
41 20 1
42 20 3
43 20 2
64 20 1
70 20 1
71 20 2
136 20 1
139 20 1
144 20 1
155 20 2
171 20 1
198 20 1
199 20 1
233 20 1
236 20 1
237 20 1
299 20 1
308 20 1
316 20 1
319 20 1
330 20 1
337 20 1
382 20 1
413 20 1
417 20 1
434 20 1
499 20 1
519 20 1
525 20 1
547 20 1
562 20 1
585 20 1
699 20 1
751 20 1
902 20 1
910 20 2
15 21 1
16 21 2
17 21 4
18 21 11
19 21 3
20 21 13
21 21 26
22 21 16
23 21 4
24 21 8
25 21 15
26 21 4
27 21 2
28 21 1
30 21 1
32 21 5
35 21 1
39 21 1
40 21 1
73 21 1
81 21 1
126 21 1
182 21 1
196 21 1
199 21 1
326 21 1
334 21 1
437 21 1
438 21 1
509 21 1
521 21 1
526 21 1
547 21 1
560 21 1
580 21 1
620 21 1
635 21 1
757 21 1
795 21 1
885 21 1
926 21 1
17 22 2
18 22 2
19 22 6
20 22 13
21 22 6
22 22 35
23 22 14
24 22 16
25 22 13
26 22 7
27 22 3
28 22 4
29 22 2
30 22 2
31 22 2
32 22 1
33 22 1
34 22 1
35 22 1
36 22 1
38 22 1
39 22 2
42 22 1
43 22 1
71 22 1
76 22 1
115 22 1
124 22 1
129 22 1
132 22 1
135 22 1
158 22 1
236 22 1
237 22 1
245 22 1
334 22 1
341 22 1
359 22 1
380 22 1
403 22 1
506 22 1
535 22 1
537 22 1
776 22 1
780 22 1
782 22 1
814 22 1
11 23 1
12 23 2
16 23 1
17 23 2
18 23 3
19 23 2
20 23 4
21 23 10
22 23 15
23 23 49
24 23 12
25 23 9
26 23 1
27 23 1
28 23 1
29 23 5
30 23 1
31 23 2
32 23 1
33 23 1
36 23 1
37 23 1
41 23 1
43 23 1
45 23 2
46 23 1
51 23 1
53 23 1
110 23 1
119 23 1
128 23 1
136 23 1
158 23 1
161 23 1
164 23 1
175 23 1
180 23 1
212 23 1
227 23 1
237 23 1
248 23 1
286 23 1
316 23 1
317 23 1
322 23 1
328 23 1
388 23 1
429 23 1
443 23 1
522 23 1
528 23 1
530 23 1
531 23 1
543 23 1
556 23 1
672 23 1
721 23 1
724 23 1
734 23 1
798 23 1
818 23 1
861 23 1
863 23 1
894 23 1
906 23 1
951 23 1
16 24 2
17 24 1
18 24 2
19 24 2
20 24 9
21 24 10
22 24 19
23 24 14
24 24 25
25 24 10
26 24 4
27 24 3
28 24 2
29 24 1
30 24 3
31 24 2
33 24 1
34 24 1
35 24 1
36 24 1
37 24 1
38 24 2
42 24 1
49 24 1
62 24 1
71 24 1
78 24 1
118 24 1
164 24 1
169 24 1
179 24 1
207 24 1
231 24 1
249 24 1
298 24 1
308 24 1
318 24 1
319 24 1
410 24 1
435 24 2
454 24 1
539 24 1
548 24 1
622 24 1
895 24 1
916 24 1
15 25 1
16 25 3
17 25 2
18 25 2
19 25 3
20 25 8
21 25 7
22 25 14
23 25 12
24 25 9
25 25 38
26 25 9
27 25 5
28 25 4
29 25 3
30 25 2
31 25 1
33 25 2
34 25 1
35 25 2
37 25 2
38 25 1
39 25 2
44 25 1
47 25 1
50 25 1
51 25 1
72 25 1
123 25 1
126 25 1
128 25 1
131 25 1
163 25 1
188 25 1
200 25 1
257 25 1
317 25 1
339 25 1
397 25 1
436 25 1
469 25 1
515 25 1
529 25 1
532 25 1
550 25 1
554 25 1
585 25 1
675 25 1
16 26 1
17 26 1
18 26 1
19 26 3
20 26 4
21 26 1
22 26 4
23 26 2
24 26 5
25 26 15
26 26 41
27 26 9
28 26 5
29 26 4
30 26 4
31 26 8
32 26 2
33 26 3
34 26 2
35 26 1
36 26 1
37 26 1
38 26 1
39 26 1
40 26 3
41 26 1
42 26 1
43 26 1
44 26 2
45 26 1
47 26 1
48 26 1
53 26 1
72 26 1
73 26 1
77 26 1
116 26 1
121 26 1
176 26 1
226 26 1
230 26 1
237 26 1
243 26 1
249 26 1
310 26 1
323 26 1
327 26 1
337 26 1
422 26 1
447 26 1
471 26 1
526 26 1
531 26 1
538 26 1
740 26 1
813 26 1
878 26 1
883 26 1
910 26 1
15 27 1
16 27 1
17 27 2
18 27 2
19 27 2
20 27 3
21 27 3
22 27 6
23 27 4
24 27 3
25 27 2
26 27 9
27 27 55
28 27 21
29 27 4
30 27 6
31 27 5
32 27 6
33 27 4
34 27 2
35 27 4
36 27 3
37 27 1
38 27 1
39 27 2
40 27 1
41 27 1
43 27 1
45 27 2
61 27 1
62 27 1
63 27 1
67 27 1
114 27 1
116 27 1
131 27 1
134 27 2
160 27 1
169 27 1
177 27 1
210 27 1
245 27 1
292 27 1
298 27 1
332 27 1
390 27 1
401 27 1
467 27 1
524 27 1
545 27 1
555 27 1
568 27 1
645 27 1
748 27 1
869 27 1
894 27 1
931 27 1
16 28 1
18 28 1
19 28 2
20 28 1
22 28 2
23 28 5
24 28 1
26 28 5
27 28 14
28 28 42
29 28 29
30 28 12
31 28 9
32 28 5
33 28 5
34 28 1
35 28 1
36 28 2
37 28 3
38 28 2
39 28 1
40 28 3
42 28 2
43 28 2
44 28 1
46 28 1
47 28 1
49 28 1
51 28 1
55 28 1
64 28 1
68 28 1
73 28 1
120 28 1
167 28 1
185 28 1
203 28 1
348 28 1
396 28 1
426 28 1
446 28 1
473 28 1
504 28 1
520 28 1
523 28 2
565 28 1
613 28 1
663 28 1
722 28 1
761 28 1
773 28 1
855 28 1
888 28 1
902 28 1
912 28 1
925 28 1
969 28 1
16 29 2
18 29 2
19 29 2
20 29 5
21 29 2
22 29 3
23 29 1
24 29 3
25 29 2
26 29 3
27 29 10
28 29 18
29 29 48
30 29 11
31 29 10
32 29 1
33 29 2
34 29 3
35 29 2
36 29 3
37 29 5
38 29 1
40 29 1
42 29 2
43 29 1
47 29 1
51 29 1
53 29 1
73 29 1
75 29 1
83 29 1
91 29 1
102 29 1
122 29 1
128 29 1
131 29 2
135 29 1
157 29 1
171 29 1
200 29 1
223 29 1
244 29 1
319 29 1
384 29 1
387 29 1
466 29 1
490 29 1
583 29 1
635 29 1
651 29 1
672 29 1
753 29 1
777 29 1
846 29 1
861 29 1
864 29 1
865 29 1
948 29 1
19 30 2
20 30 2
21 30 1
22 30 2
23 30 3
24 30 2
25 30 6
26 30 3
27 30 11
28 30 6
29 30 16
30 30 29
31 30 21
32 30 7
33 30 8
34 30 4
35 30 4
37 30 2
38 30 1
39 30 2
40 30 1
45 30 1
48 30 1
51 30 2
61 30 1
73 30 2
75 30 1
77 30 1
92 30 1
157 30 1
173 30 1
186 30 1
190 30 2
222 30 1
228 30 1
237 30 1
247 30 1
256 30 1
311 30 1
334 30 1
349 30 1
385 30 1
455 30 1
479 30 1
550 30 1
555 30 1
570 30 2
659 30 1
791 30 1
913 30 1
16 31 1
17 31 2
19 31 3
20 31 2
21 31 3
22 31 1
23 31 3
24 31 2
25 31 3
26 31 1
27 31 5
28 31 3
29 31 7
30 31 18
31 31 68
32 31 23
33 31 5
34 31 2
35 31 5
36 31 4
37 31 3
38 31 3
39 31 3
40 31 3
42 31 2
43 31 2
44 31 1
45 31 1
47 31 3
48 31 1
60 31 1
73 31 1
74 31 1
75 31 1
108 31 1
117 31 1
121 31 1
125 31 1
126 31 1
132 31 1
141 31 1
147 31 1
148 31 1
157 31 1
163 31 1
174 31 1
219 31 1
233 31 1
239 31 1
245 31 1
318 31 1
409 31 1
432 31 1
443 31 1
501 31 1
513 31 1
521 31 1
523 31 1
539 31 1
550 31 1
553 31 1
582 31 1
594 31 1
623 31 2
643 31 1
659 31 1
666 31 1
710 31 1
725 31 1
746 31 1
767 31 1
788 31 1
805 31 1
824 31 1
864 31 1
900 31 1
911 31 1
16 32 1
19 32 1
20 32 1
22 32 1
23 32 1
24 32 2
25 32 3
26 32 2
28 32 3
29 32 3
30 32 5
31 32 10
32 32 33
33 32 14
34 32 5
35 32 3
36 32 3
38 32 3
39 32 3
40 32 2
41 32 1
43 32 1
44 32 1
45 32 2
47 32 1
48 32 1
52 32 1
59 32 1
60 32 1
66 32 1
69 32 1
76 32 2
78 32 1
109 32 1
120 32 1
123 32 1
153 32 1
158 32 1
164 32 2
179 32 1
196 32 1
234 32 1
241 32 1
307 32 1
315 32 1
325 32 1
335 32 2
346 32 1
378 32 1
384 32 1
390 32 1
395 32 1
418 32 1
518 32 1
544 32 1
571 32 1
654 32 1
655 32 1
698 32 1
705 32 1
718 32 1
756 32 1
757 32 1
786 32 1
828 32 1
867 32 1
876 32 1
889 32 1
911 32 1
925 32 1
958 32 1
973 32 1
20 33 2
23 33 1
25 33 1
26 33 1
27 33 2
28 33 4
29 33 4
30 33 9
31 33 8
32 33 5
33 33 39
34 33 22
35 33 7
36 33 4
37 33 4
38 33 2
39 33 5
40 33 2
41 33 2
42 33 1
43 33 1
47 33 1
51 33 1
56 33 1
72 33 1
87 33 1
110 33 1
118 33 1
119 33 1
120 33 1
125 33 1
135 33 1
137 33 1
156 33 1
157 33 1
158 33 1
160 33 1
175 33 1
180 33 1
181 33 2
252 33 1
288 33 1
314 33 1
339 33 1
358 33 1
393 33 1
410 33 1
623 33 1
650 33 1
730 33 1
748 33 1
808 33 1
915 33 1
923 33 1
18 34 3
20 34 3
22 34 1
24 34 2
25 34 3
26 34 1
27 34 2
28 34 2
29 34 1
30 34 4
31 34 5
32 34 6
33 34 12
34 34 12
35 34 8
36 34 1
37 34 3
38 34 1
39 34 4
40 34 2
42 34 1
43 34 2
46 34 3
49 34 1
51 34 1
69 34 1
71 34 2
129 34 1
133 34 1
135 34 1
245 34 1
253 34 1
308 34 1
322 34 1
334 34 1
392 34 1
411 34 1
425 34 1
469 34 1
480 34 1
499 34 1
549 34 1
571 34 1
614 34 1
619 34 1
662 34 1
729 34 1
808 34 1
881 34 1
928 34 1
18 35 1
24 35 3
25 35 3
26 35 1
27 35 2
28 35 2
29 35 2
30 35 2
31 35 4
32 35 2
33 35 7
34 35 8
35 35 46
36 35 19
37 35 12
38 35 8
39 35 2
40 35 3
41 35 1
42 35 3
43 35 2
44 35 1
46 35 1
49 35 1
50 35 1
51 35 1
52 35 1
57 35 1
59 35 1
64 35 1
65 35 1
74 35 1
82 35 1
99 35 1
129 35 1
144 35 2
157 35 1
162 35 1
164 35 1
165 35 1
180 35 1
218 35 1
231 35 1
234 35 1
246 35 1
248 35 1
299 35 1
306 35 1
355 35 1
403 35 1
432 35 1
437 35 1
453 35 1
458 35 1
491 35 1
501 35 1
512 35 1
524 35 1
538 35 1
581 35 1
628 35 1
699 35 1
710 35 1
714 35 1
718 35 1
784 35 1
808 35 1
821 35 1
865 35 1
903 35 1
944 35 1
18 36 1
19 36 3
21 36 1
23 36 2
24 36 3
26 36 1
27 36 3
29 36 2
30 36 3
31 36 3
32 36 3
33 36 8
34 36 3
35 36 14
36 36 58
37 36 24
38 36 15
39 36 2
40 36 5
41 36 4
43 36 4
44 36 1
45 36 3
46 36 2
47 36 1
48 36 2
51 36 2
57 36 1
65 36 1
67 36 1
70 36 1
72 36 1
74 36 1
76 36 1
87 36 1
94 36 1
111 36 1
128 36 1
132 36 1
134 36 1
135 36 1
140 36 1
144 36 1
146 36 1
165 36 1
168 36 1
175 36 1
186 36 1
195 36 1
200 36 1
211 36 1
247 36 1
248 36 1
255 36 1
260 36 1
278 36 1
330 36 1
332 36 1
451 36 1
481 36 1
519 36 1
522 36 1
529 36 1
540 36 1
554 36 1
555 36 1
622 36 2
701 36 1
735 36 2
741 36 1
775 36 1
802 36 1
803 36 1
815 36 1
824 36 1
867 36 1
882 36 1
884 36 1
915 36 1
16 37 2
20 37 1
22 37 1
24 37 1
26 37 2
27 37 3
28 37 1
29 37 2
30 37 2
31 37 3
32 37 1
33 37 2
34 37 3
35 37 12
36 37 21
37 37 51
38 37 11
39 37 5
40 37 5
41 37 2
44 37 2
52 37 2
57 37 1
58 37 1
63 37 1
64 37 1
67 37 2
70 37 1
71 37 1
73 37 1
76 37 1
78 37 1
82 37 1
102 37 1
117 37 1
127 37 1
129 37 1
130 37 2
153 37 1
155 37 1
160 37 1
193 37 1
207 37 1
228 37 1
241 37 1
248 37 1
311 37 1
328 37 1
345 37 1
349 37 1
430 37 1
431 37 1
450 37 1
458 37 1
526 37 1
534 37 1
535 37 1
537 37 1
549 37 1
551 37 1
558 37 1
562 37 1
569 37 1
599 37 1
654 37 1
758 37 1
798 37 1
887 37 1
949 37 1
20 38 1
21 38 1
22 38 1
24 38 1
25 38 1
26 38 1
29 38 2
30 38 1
31 38 3
32 38 5
33 38 1
34 38 2
35 38 7
36 38 3
37 38 10
38 38 29
39 38 27
40 38 15
41 38 7
42 38 2
43 38 2
44 38 3
45 38 2
46 38 1
47 38 1
49 38 1
50 38 1
51 38 1
53 38 1
56 38 1
58 38 1
64 38 1
68 38 1
69 38 1
71 38 2
73 38 1
75 38 1
124 38 1
131 38 1
168 38 1
175 38 1
179 38 1
183 38 1
198 38 1
226 38 1
306 38 1
318 38 1
327 38 1
344 38 1
346 38 1
347 38 1
363 38 1
380 38 1
429 38 1
435 38 1
467 38 1
473 38 1
489 38 1
508 38 1
515 38 1
526 38 1
663 38 1
749 38 1
775 38 1
812 38 1
818 38 1
821 38 1
834 38 1
886 38 1
918 38 1
17 39 1
19 39 1
20 39 1
21 39 1
22 39 1
25 39 1
27 39 2
28 39 1
30 39 2
31 39 2
32 39 2
34 39 4
35 39 5
36 39 8
37 39 6
38 39 32
39 39 51
40 39 37
41 39 16
42 39 5
43 39 5
44 39 4
45 39 1
46 39 2
47 39 2
49 39 2
51 39 2
52 39 1
58 39 1
61 39 2
67 39 1
68 39 2
69 39 1
70 39 1
72 39 1
76 39 2
77 39 2
79 39 1
111 39 1
115 39 1
119 39 1
121 39 1
125 39 1
129 39 1
130 39 1
138 39 2
139 39 1
174 39 1
177 39 1
180 39 1
181 39 1
192 39 1
198 39 1
209 39 1
221 39 1
243 39 1
252 39 1
255 39 1
322 39 1
343 39 1
344 39 1
350 39 1
386 39 1
393 39 1
428 39 1
441 39 1
481 39 1
488 39 1
499 39 1
502 39 1
536 39 1
540 39 1
563 39 1
627 39 1
661 39 1
663 39 1
705 39 1
798 39 1
822 39 1
851 39 1
858 39 1
867 39 1
870 39 1
876 39 1
879 39 1
886 39 1
938 39 1
15 40 1
18 40 1
19 40 1
22 40 1
23 40 1
26 40 1
28 40 2
31 40 3
32 40 1
34 40 3
35 40 1
36 40 6
37 40 4
38 40 12
39 40 33
40 40 59
41 40 20
42 40 11
43 40 3
44 40 7
45 40 1
46 40 2
47 40 5
48 40 1
49 40 2
50 40 1
51 40 2
52 40 2
53 40 1
59 40 1
61 40 2
63 40 1
64 40 1
65 40 1
67 40 1
68 40 2
72 40 1
82 40 1
90 40 1
119 40 1
129 40 1
140 40 1
141 40 1
149 40 1
152 40 2
153 40 1
157 40 1
160 40 1
166 40 1
167 40 1
172 40 1
191 40 1
192 40 1
213 40 1
219 40 1
234 40 1
243 40 1
244 40 1
246 40 1
248 40 1
275 40 1
302 40 1
320 40 1
338 40 1
345 40 1
381 40 1
387 40 1
401 40 1
413 40 1
468 40 1
502 40 1
511 40 1
562 40 1
565 40 1
573 40 1
619 40 1
665 40 1
716 40 1
731 40 1
796 40 1
797 40 1
807 40 1
813 40 1
822 40 1
840 40 1
896 40 1
943 40 1
20 41 2
23 41 1
27 41 1
29 41 1
32 41 4
33 41 2
34 41 2
35 41 4
36 41 4
37 41 3
38 41 11
39 41 12
40 41 15
41 41 40
42 41 13
43 41 7
44 41 4
45 41 5
46 41 3
47 41 5
48 41 1
50 41 1
51 41 2
53 41 1
56 41 1
57 41 3
62 41 3
63 41 1
69 41 1
70 41 1
71 41 1
74 41 1
75 41 1
76 41 1
94 41 1
97 41 1
122 41 1
135 41 1
153 41 2
160 41 1
162 41 1
163 41 1
168 41 1
176 41 1
193 41 1
201 41 1
203 41 2
207 41 1
209 41 1
214 41 1
231 41 1
252 41 1
298 41 1
316 41 1
319 41 1
321 41 1
324 41 1
328 41 1
332 41 1
339 41 1
341 41 1
384 41 1
405 41 1
406 41 1
421 41 1
500 41 1
543 41 1
550 41 1
552 41 1
568 41 1
574 41 1
612 41 1
727 41 1
728 41 1
776 41 1
816 41 1
847 41 1
863 41 1
928 41 1
964 41 1
17 42 1
19 42 3
20 42 1
26 42 1
27 42 1
30 42 2
33 42 1
35 42 3
36 42 1
37 42 3
38 42 4
39 42 8
40 42 9
41 42 15
42 42 37
43 42 13
44 42 4
45 42 5
46 42 3
47 42 7
48 42 4
49 42 5
50 42 2
51 42 2
52 42 1
56 42 1
57 42 2
58 42 2
62 42 1
64 42 1
65 42 2
66 42 1
67 42 1
68 42 2
69 42 1
72 42 2
73 42 1
79 42 1
98 42 1
113 42 1
126 42 1
127 42 2
135 42 1
149 42 1
163 42 1
165 42 2
178 42 1
196 42 1
198 42 2
200 42 1
230 42 1
300 42 1
303 42 1
304 42 1
308 42 1
327 42 1
333 42 1
349 42 1
389 42 1
413 42 1
511 42 1
560 42 1
591 42 1
635 42 1
646 42 1
651 42 1
700 42 1
728 42 1
750 42 1
751 42 1
752 42 1
864 42 1
893 42 1
944 42 1
949 42 1
18 43 1
20 43 2
25 43 1
28 43 1
31 43 1
33 43 4
34 43 2
35 43 1
36 43 1
37 43 2
38 43 4
39 43 10
40 43 6
41 43 7
42 43 23
43 43 49
44 43 11
45 43 5
46 43 9
47 43 15
48 43 6
49 43 4
50 43 3
51 43 4
52 43 4
53 43 1
55 43 4
56 43 2
57 43 2
58 43 2
60 43 2
62 43 1
65 43 1
66 43 1
67 43 1
68 43 3
70 43 1
71 43 4
72 43 2
74 43 2
75 43 1
76 43 2
94 43 1
108 43 1
120 43 1
121 43 1
122 43 1
130 43 2
142 43 1
145 43 1
146 43 1
148 43 1
155 43 1
165 43 1
184 43 1
188 43 1
199 43 1
205 43 1
216 43 1
268 43 1
276 43 1
277 43 1
311 43 1
324 43 1
327 43 1
341 43 1
348 43 1
350 43 1
368 43 1
440 43 1
460 43 1
511 43 1
530 43 1
578 43 1
630 43 1
765 43 1
865 43 1
892 43 1
904 43 1
932 43 2
953 43 1
20 44 1
22 44 1
23 44 2
24 44 1
25 44 1
27 44 2
28 44 1
33 44 1
34 44 2
35 44 2
36 44 1
38 44 1
39 44 5
40 44 1
41 44 6
42 44 7
43 44 14
44 44 35
45 44 16
46 44 15
47 44 10
48 44 4
49 44 3
50 44 4
51 44 3
55 44 1
56 44 3
57 44 4
58 44 1
59 44 1
60 44 1
62 44 1
63 44 1
65 44 1
67 44 1
68 44 2
72 44 2
73 44 3
74 44 1
76 44 1
79 44 1
117 44 1
118 44 1
144 44 1
154 44 1
158 44 1
170 44 1
173 44 1
175 44 1
180 44 2
189 44 1
198 44 1
210 44 1
217 44 1
223 44 1
231 44 1
234 44 1
238 44 1
239 44 2
294 44 1
314 44 1
318 44 1
326 44 1
330 44 1
349 44 2
373 44 1
422 44 1
429 44 1
444 44 1
463 44 1
478 44 1
601 44 1
607 44 1
620 44 1
623 44 2
721 44 1
743 44 1
772 44 1
779 44 1
812 44 1
822 44 1
836 44 1
867 44 1
870 44 1
904 44 1
956 44 1
24 45 1
25 45 1
31 45 1
34 45 1
36 45 2
38 45 4
39 45 3
40 45 5
41 45 6
42 45 2
43 45 5
44 45 17
45 45 26
46 45 14
47 45 6
48 45 1
50 45 2
51 45 1
52 45 1
55 45 1
57 45 1
58 45 1
59 45 2
60 45 1
62 45 1
63 45 1
65 45 1
66 45 1
68 45 1
69 45 1
70 45 1
71 45 1
72 45 1
73 45 1
76 45 1
77 45 1
78 45 1
80 45 1
128 45 1
131 45 1
137 45 1
143 45 1
172 45 1
187 45 1
213 45 1
219 45 2
236 45 1
252 45 1
283 45 1
294 45 1
307 45 1
308 45 2
320 45 1
445 45 1
482 45 1
508 45 1
540 45 1
585 45 1
595 45 1
628 45 1
637 45 2
652 45 1
666 45 1
699 45 1
703 45 1
728 45 1
754 45 1
768 45 1
798 45 1
866 45 1
873 45 1
878 45 1
899 45 1
918 45 1
931 45 1
940 45 1
952 45 1
980 45 1
20 46 1
21 46 1
22 46 1
23 46 1
25 46 1
27 46 1
29 46 1
31 46 1
32 46 2
33 46 2
34 46 1
35 46 1
36 46 1
38 46 2
39 46 2
40 46 6
41 46 3
42 46 3
43 46 4
44 46 17
45 46 12
46 46 30
47 46 13
48 46 5
49 46 6
50 46 2
51 46 2
56 46 3
61 46 2
62 46 1
63 46 3
64 46 1
67 46 3
70 46 1
71 46 1
72 46 2
73 46 1
74 46 1
75 46 1
76 46 1
77 46 1
79 46 1
88 46 1
106 46 1
117 46 1
120 46 1
125 46 1
126 46 1
127 46 1
128 46 2
132 46 1
134 46 2
144 46 1
169 46 1
182 46 1
202 46 1
227 46 1
244 46 1
250 46 1
305 46 1
317 46 1
349 46 1
350 46 1
370 46 1
403 46 1
503 46 1
506 46 1
566 46 1
577 46 1
726 46 1
749 46 1
750 46 1
879 46 1
887 46 1
956 46 1
20 47 1
25 47 1
26 47 1
27 47 2
28 47 1
30 47 1
31 47 2
32 47 1
33 47 1
34 47 1
36 47 1
37 47 2
38 47 1
39 47 4
40 47 3
41 47 8
42 47 11
43 47 18
44 47 12
45 47 16
46 47 13
47 47 34
48 47 7
49 47 6
50 47 6
51 47 5
52 47 5
55 47 2
56 47 1
58 47 2
60 47 2
61 47 1
62 47 3
63 47 1
64 47 2
65 47 5
66 47 2
67 47 1
68 47 4
69 47 1
71 47 1
72 47 3
73 47 1
74 47 1
75 47 3
79 47 1
80 47 1
91 47 1
92 47 1
126 47 1
158 47 1
162 47 1
194 47 1
197 47 1
221 47 1
232 47 1
242 47 1
250 47 1
272 47 1
299 47 1
305 47 1
308 47 1
340 47 1
353 47 1
371 47 1
426 47 1
462 47 1
470 47 1
481 47 1
498 47 1
524 47 1
570 47 1
599 47 1
640 47 1
646 47 1
704 47 1
726 47 1
812 47 1
823 47 1
900 47 1
906 47 1
922 47 1
925 47 1
11 48 1
16 48 1
29 48 1
31 48 1
32 48 1
33 48 1
34 48 1
37 48 1
39 48 2
40 48 3
41 48 1
42 48 3
43 48 3
44 48 4
45 48 5
46 48 2
47 48 13
48 48 27
49 48 11
50 48 13
51 48 6
52 48 7
53 48 1
55 48 3
56 48 4
57 48 1
58 48 1
60 48 2
61 48 3
62 48 4
64 48 1
65 48 2
67 48 3
68 48 2
71 48 1
75 48 1
76 48 1
77 48 3
78 48 1
81 48 1
84 48 1
90 48 1
93 48 1
94 48 1
112 48 1
114 48 1
115 48 1
121 48 1
123 48 1
130 48 1
137 48 1
142 48 1
151 48 1
152 48 1
170 48 1
189 48 1
193 48 1
199 48 1
207 48 1
225 48 1
227 48 1
234 48 1
239 48 1
243 48 1
312 48 2
340 48 1
341 48 1
363 48 1
398 48 1
405 48 1
425 48 1
575 48 1
579 48 1
581 48 1
614 48 1
644 48 1
819 48 1
820 48 1
834 48 1
895 48 1
915 48 1
18 49 1
29 49 1
34 49 3
37 49 1
38 49 1
39 49 2
40 49 4
41 49 1
42 49 3
43 49 8
44 49 1
45 49 2
46 49 2
47 49 10
48 49 16
49 49 28
50 49 12
51 49 7
52 49 4
53 49 1
55 49 3
56 49 1
57 49 4
58 49 1
59 49 2
60 49 2
61 49 1
63 49 1
65 49 1
66 49 2
68 49 1
69 49 2
71 49 1
73 49 3
74 49 2
75 49 1
77 49 1
89 49 1
90 49 1
94 49 1
97 49 1
98 49 1
106 49 1
108 49 1
111 49 1
117 49 2
118 49 1
119 49 1
122 49 1
132 49 1
134 49 1
151 49 1
156 49 1
171 49 1
186 49 2
196 49 1
203 49 1
211 49 1
213 49 1
236 49 1
241 49 1
250 49 1
252 49 1
283 49 1
325 49 1
332 49 1
382 49 1
394 49 1
424 49 1
455 49 1
558 49 1
568 49 1
634 49 1
683 49 1
699 49 1
707 49 1
712 49 1
732 49 1
762 49 1
774 49 1
819 49 1
826 49 1
836 49 1
932 49 1
951 49 1
26 50 1
27 50 1
31 50 3
32 50 1
35 50 2
38 50 2
39 50 3
40 50 1
41 50 4
42 50 3
43 50 4
44 50 4
45 50 2
46 50 4
47 50 4
48 50 8
49 50 19
50 50 26
51 50 5
52 50 5
53 50 1
55 50 2
56 50 5
57 50 3
58 50 2
60 50 3
64 50 1
66 50 1
68 50 2
73 50 1
75 50 1
77 50 1
78 50 1
82 50 1
83 50 1
113 50 1
116 50 1
120 50 1
126 50 1
138 50 1
141 50 1
150 50 1
162 50 1
177 50 2
191 50 1
200 50 1
203 50 1
218 50 2
219 50 1
227 50 1
248 50 1
268 50 1
368 50 1
379 50 1
481 50 1
501 50 1
536 50 1
603 50 1
738 50 1
871 50 1
933 50 1
936 50 1
19 51 1
23 51 1
33 51 1
35 51 1
37 51 1
40 51 1
41 51 2
42 51 2
43 51 8
44 51 1
45 51 2
46 51 3
47 51 5
48 51 6
49 51 7
50 51 15
51 51 24
52 51 17
53 51 1
55 51 2
56 51 2
60 51 4
61 51 1
64 51 4
66 51 1
68 51 1
70 51 2
72 51 1
73 51 1
75 51 1
76 51 2
82 51 1
93 51 1
94 51 1
103 51 1
115 51 2
117 51 1
119 51 1
126 51 1
128 51 1
130 51 1
150 51 1
175 51 1
187 51 1
230 51 1
247 51 1
248 51 1
252 51 1
282 51 1
288 51 1
323 51 1
391 51 1
398 51 1
410 51 1
478 51 1
487 51 1
518 51 1
610 51 1
617 51 1
679 51 1
687 51 1
805 51 1
823 51 1
842 51 1
922 51 1
956 51 1
12 52 1
31 52 1
35 52 1
37 52 1
39 52 1
40 52 3
41 52 3
42 52 2
43 52 2
44 52 2
45 52 2
46 52 2
47 52 2
48 52 3
49 52 3
50 52 6
51 52 15
52 52 30
53 52 3
55 52 2
56 52 2
57 52 1
58 52 2
59 52 2
60 52 1
61 52 1
64 52 3
65 52 2
67 52 3
76 52 1
77 52 3
80 52 1
83 52 1
85 52 1
86 52 2
103 52 1
107 52 2
116 52 1
117 52 1
121 52 1
123 52 1
130 52 1
143 52 1
146 52 1
148 52 1
151 52 1
166 52 1
199 52 1
201 52 1
214 52 1
234 52 1
248 52 1
354 52 1
374 52 1
387 52 1
416 52 1
462 52 1
514 52 1
605 52 1
634 52 1
668 52 1
687 52 1
695 52 1
757 52 1
915 52 1
19 53 1
39 53 1
44 53 1
49 53 1
51 53 1
52 53 2
53 53 10
55 53 6
56 53 2
57 53 3
58 53 2
59 53 1
60 53 1
62 53 1
64 53 1
66 53 1
69 53 1
85 53 1
90 53 1
94 53 1
95 53 1
97 53 2
98 53 1
106 53 1
107 53 1
109 53 1
115 53 1
155 53 1
182 53 1
228 53 1
250 53 1
648 53 1
649 53 1
798 53 1
892 53 1
52 54 1
53 54 2
42 55 1
43 55 1
44 55 1
48 55 5
50 55 2
51 55 3
52 55 3
53 55 2
55 55 13
56 55 5
57 55 3
58 55 2
59 55 1
60 55 4
61 55 3
62 55 1
63 55 1
66 55 1
67 55 2
68 55 1
72 55 1
80 55 1
86 55 2
87 55 1
89 55 1
93 55 1
115 55 1
121 55 1
156 55 1
173 55 1
207 55 1
235 55 1
255 55 1
271 55 1
622 55 1
35 56 1
40 56 1
41 56 3
43 56 1
46 56 3
47 56 1
48 56 4
49 56 4
50 56 2
51 56 3
52 56 4
53 56 1
55 56 7
56 56 37
57 56 9
58 56 5
59 56 5
60 56 3
61 56 3
62 56 1
63 56 4
64 56 4
65 56 4
66 56 3
67 56 2
68 56 3
70 56 2
72 56 1
77 56 1
78 56 1
81 56 1
82 56 1
87 56 1
91 56 1
95 56 1
103 56 1
105 56 1
110 56 1
131 56 1
138 56 1
141 56 1
148 56 1
150 56 1
152 56 1
153 56 1
211 56 1
278 56 1
284 56 1
301 56 1
307 56 1
349 56 1
623 56 1
647 56 1
674 56 1
777 56 1
881 56 1
926 56 1
19 57 1
38 57 1
40 57 1
41 57 1
42 57 1
43 57 1
46 57 1
48 57 1
50 57 1
53 57 1
55 57 1
56 57 11
57 57 21
58 57 14
59 57 5
60 57 8
61 57 1
62 57 2
63 57 2
64 57 5
65 57 2
66 57 3
68 57 3
69 57 1
70 57 1
73 57 2
75 57 1
77 57 1
82 57 1
88 57 1
90 57 1
92 57 1
100 57 1
104 57 1
105 57 1
115 57 1
117 57 1
118 57 1
120 57 2
132 57 1
137 57 1
146 57 1
148 57 1
150 57 1
154 57 1
165 57 1
280 57 1
283 57 1
311 57 1
369 57 1
588 57 1
674 57 1
695 57 1
722 57 1
754 57 1
829 57 1
842 57 1
38 58 2
41 58 1
42 58 1
43 58 2
44 58 1
45 58 1
48 58 5
52 58 2
55 58 3
56 58 3
57 58 15
58 58 27
59 58 6
60 58 5
61 58 6
62 58 1
63 58 5
65 58 2
66 58 1
67 58 3
68 58 4
69 58 3
71 58 2
77 58 1
78 58 1
81 58 1
90 58 1
98 58 1
105 58 1
109 58 1
111 58 1
112 58 1
120 58 1
128 58 1
130 58 1
181 58 1
223 58 1
237 58 1
276 58 2
282 58 1
296 58 1
301 58 1
337 58 1
342 58 1
345 58 1
372 58 1
380 58 1
446 58 1
672 58 1
777 58 1
798 58 1
818 58 1
874 58 1
41 59 1
49 59 1
50 59 1
53 59 2
55 59 1
56 59 12
57 59 4
58 59 10
59 59 17
60 59 8
61 59 6
62 59 5
63 59 2
64 59 2
66 59 1
68 59 4
69 59 3
70 59 2
71 59 3
75 59 1
77 59 1
78 59 1
82 59 1
83 59 1
84 59 1
85 59 1
87 59 1
94 59 1
95 59 1
100 59 1
121 59 1
130 59 1
139 59 2
141 59 1
142 59 1
143 59 1
144 59 1
150 59 1
188 59 1
232 59 1
255 59 1
366 59 1
375 59 1
403 59 1
466 59 1
535 59 1
598 59 1
651 59 1
676 59 1
688 59 1
694 59 1
737 59 1
888 59 1
901 59 1
924 59 1
36 60 1
38 60 1
39 60 1
42 60 1
43 60 2
44 60 1
45 60 1
50 60 1
51 60 1
52 60 1
55 60 1
56 60 1
57 60 3
58 60 7
59 60 8
60 60 33
61 60 11
62 60 5
63 60 3
64 60 6
65 60 4
66 60 3
67 60 4
68 60 5
69 60 1
71 60 1
72 60 2
73 60 1
74 60 1
78 60 3
79 60 1
88 60 1
108 60 1
124 60 1
132 60 1
140 60 1
146 60 2
147 60 1
149 60 1
151 60 1
165 60 1
180 60 1
198 60 1
214 60 1
269 60 2
293 60 1
303 60 1
358 60 1
360 60 1
378 60 1
471 60 1
489 60 1
522 60 1
531 60 1
556 60 1
577 60 1
596 60 1
610 60 1
618 60 1
707 60 1
714 60 1
740 60 1
744 60 1
751 60 1
765 60 1
856 60 1
916 60 1
951 60 1
21 61 1
41 61 1
42 61 1
43 61 1
48 61 2
50 61 2
55 61 2
56 61 4
57 61 3
58 61 5
59 61 2
60 61 8
61 61 34
62 61 15
63 61 6
64 61 8
65 61 4
66 61 3
67 61 8
70 61 1
71 61 1
72 61 1
73 61 1
74 61 1
75 61 1
79 61 1
81 61 1
85 61 1
90 61 1
92 61 1
93 61 1
95 61 1
97 61 1
98 61 1
101 61 1
111 61 1
113 61 1
116 61 2
127 61 2
134 61 1
138 61 1
140 61 1
150 61 1
174 61 1
200 61 1
203 61 1
241 61 1
243 61 1
256 61 1
290 61 1
294 61 1
398 61 1
408 61 1
451 61 1
482 61 1
658 61 1
719 61 1
858 61 1
28 62 1
37 62 1
38 62 1
41 62 1
43 62 1
51 62 1
52 62 1
55 62 2
56 62 5
58 62 2
59 62 2
60 62 8
61 62 13
62 62 29
63 62 15
64 62 13
65 62 5
66 62 8
67 62 2
68 62 3
69 62 4
70 62 2
71 62 1
72 62 1
73 62 3
74 62 1
76 62 1
77 62 2
79 62 1
80 62 1
82 62 1
91 62 1
93 62 1
102 62 2
115 62 1
116 62 1
124 62 1
132 62 1
139 62 1
144 62 2
148 62 1
152 62 1
158 62 1
159 62 1
160 62 1
168 62 1
193 62 1
229 62 2
251 62 1
272 62 1
277 62 1
278 62 1
284 62 1
291 62 1
341 62 1
344 62 1
355 62 1
470 62 1
592 62 1
623 62 1
688 62 1
856 62 1
946 62 1
18 63 1
31 63 1
37 63 1
39 63 2
40 63 1
42 63 1
46 63 2
47 63 2
48 63 3
49 63 1
50 63 1
51 63 3
52 63 1
56 63 4
57 63 2
58 63 4
59 63 2
60 63 9
61 63 6
62 63 13
63 63 33
64 63 14
65 63 5
66 63 4
67 63 3
68 63 4
69 63 1
70 63 1
71 63 2
73 63 1
74 63 1
82 63 1
83 63 1
89 63 1
93 63 1
95 63 1
100 63 1
102 63 1
110 63 2
114 63 1
115 63 1
118 63 2
120 63 1
122 63 1
128 63 1
136 63 2
146 63 1
149 63 1
158 63 2
213 63 1
223 63 1
255 63 1
271 63 1
278 63 1
329 63 1
362 63 1
364 63 1
373 63 1
378 63 1
388 63 1
392 63 1
478 63 1
482 63 1
511 63 1
583 63 1
607 63 1
701 63 1
704 63 1
728 63 1
878 63 1
941 63 1
23 64 1
24 64 1
37 64 1
41 64 1
43 64 1
44 64 1
45 64 1
46 64 1
47 64 2
48 64 1
49 64 2
50 64 2
51 64 1
52 64 1
55 64 1
56 64 1
57 64 1
58 64 1
59 64 1
60 64 2
61 64 8
62 64 5
63 64 19
64 64 45
65 64 13
66 64 13
67 64 6
68 64 8
69 64 3
71 64 1
72 64 2
75 64 1
78 64 2
79 64 1
81 64 1
83 64 1
93 64 1
95 64 1
96 64 1
98 64 1
110 64 2
116 64 1
122 64 1
124 64 1
128 64 1
130 64 1
132 64 1
139 64 1
146 64 1
155 64 1
164 64 2
170 64 1
177 64 1
182 64 1
207 64 1
217 64 1
242 64 1
249 64 1
250 64 2
254 64 1
270 64 1
277 64 1
296 64 1
350 64 1
357 64 1
385 64 1
392 64 1
493 64 1
517 64 1
546 64 1
676 64 1
694 64 1
723 64 1
893 64 1
942 64 1
39 65 1
40 65 2
45 65 1
46 65 2
47 65 2
49 65 2
50 65 1
51 65 2
52 65 3
53 65 2
55 65 1
56 65 1
57 65 10
58 65 3
59 65 3
60 65 8
61 65 2
62 65 5
63 65 9
64 65 16
65 65 35
66 65 14
67 65 5
68 65 3
69 65 2
72 65 1
73 65 1
74 65 3
75 65 1
76 65 2
77 65 1
78 65 1
84 65 1
86 65 1
93 65 1
94 65 3
112 65 2
113 65 1
115 65 1
118 65 2
119 65 1
120 65 1
121 65 1
123 65 1
130 65 1
134 65 1
142 65 1
148 65 1
151 65 1
163 65 1
172 65 1
185 65 1
189 65 1
192 65 1
219 65 1
270 65 1
276 65 1
326 65 1
344 65 1
352 65 1
354 65 1
364 65 1
366 65 1
423 65 1
425 65 1
531 65 1
553 65 1
556 65 1
558 65 1
601 65 1
605 65 1
658 65 1
666 65 1
680 65 1
698 65 1
754 65 1
763 65 1
770 65 1
778 65 1
917 65 1
20 66 1
34 66 1
36 66 1
38 66 1
39 66 1
40 66 1
42 66 1
43 66 1
44 66 1
45 66 2
48 66 2
49 66 2
50 66 1
51 66 2
52 66 4
55 66 1
57 66 4
58 66 3
59 66 5
60 66 6
61 66 6
62 66 7
63 66 7
64 66 10
65 66 19
66 66 34
67 66 19
68 66 5
69 66 1
70 66 3
71 66 2
72 66 1
73 66 1
74 66 4
78 66 1
83 66 1
87 66 1
90 66 1
110 66 1
112 66 1
115 66 2
117 66 1
119 66 1
121 66 1
125 66 1
126 66 1
133 66 1
138 66 2
154 66 2
157 66 1
158 66 1
168 66 2
187 66 1
209 66 1
210 66 1
226 66 1
233 66 1
253 66 1
286 66 1
334 66 1
350 66 1
380 66 1
399 66 1
469 66 1
478 66 1
642 66 1
672 66 1
675 66 1
745 66 1
753 66 1
779 66 1
828 66 1
925 66 1
959 66 1
35 67 1
38 67 1
39 67 1
40 67 1
41 67 1
42 67 3
43 67 2
44 67 1
47 67 1
48 67 2
49 67 3
50 67 2
51 67 1
57 67 3
58 67 3
59 67 2
60 67 3
61 67 5
62 67 6
63 67 5
64 67 8
65 67 2
66 67 14
67 67 43
68 67 11
69 67 4
70 67 4
71 67 1
72 67 2
73 67 1
75 67 2
76 67 1
78 67 1
79 67 2
80 67 2
82 67 2
83 67 1
84 67 2
87 67 1
89 67 1
91 67 1
93 67 1
109 67 1
113 67 1
115 67 1
116 67 1
117 67 1
120 67 1
131 67 1
132 67 1
138 67 1
151 67 1
155 67 1
175 67 1
178 67 1
182 67 1
185 67 1
186 67 1
215 67 1
218 67 1
219 67 1
231 67 1
272 67 1
277 67 1
281 67 1
289 67 1
350 67 1
515 67 1
543 67 1
578 67 1
601 67 1
613 67 1
647 67 1
685 67 1
694 67 1
695 67 1
743 67 1
756 67 1
768 67 1
891 67 1
17 68 1
28 68 1
29 68 1
31 68 1
39 68 2
42 68 1
43 68 2
44 68 2
47 68 3
48 68 5
49 68 3
50 68 1
51 68 3
52 68 6
55 68 1
56 68 7
57 68 8
58 68 4
59 68 4
60 68 6
61 68 4
62 68 2
63 68 5
64 68 6
65 68 6
66 68 5
67 68 12
68 68 36
69 68 11
70 68 6
71 68 6
72 68 1
73 68 1
74 68 5
76 68 1
77 68 1
83 68 2
86 68 1
89 68 1
92 68 1
93 68 1
95 68 1
104 68 1
108 68 1
111 68 1
116 68 1
117 68 1
120 68 2
127 68 1
133 68 1
144 68 1
205 68 1
271 68 1
273 68 1
380 68 1
417 68 1
422 68 1
591 68 1
604 68 1
620 68 1
641 68 1
662 68 1
680 68 1
686 68 1
776 68 1
882 68 1
954 68 1
960 68 1
17 69 1
24 69 1
36 69 1
37 69 1
38 69 1
40 69 1
41 69 1
43 69 3
46 69 1
48 69 2
49 69 2
50 69 1
51 69 1
52 69 1
56 69 2
57 69 1
58 69 3
59 69 2
60 69 6
61 69 1
62 69 1
63 69 2
64 69 3
65 69 1
66 69 4
67 69 4
68 69 12
69 69 32
70 69 14
71 69 8
72 69 18
73 69 9
74 69 3
75 69 4
76 69 5
77 69 2
78 69 1
79 69 3
80 69 1
81 69 1
82 69 3
93 69 1
94 69 1
99 69 1
112 69 1
115 69 3
116 69 1
119 69 1
121 69 1
122 69 1
124 69 1
128 69 1
131 69 1
137 69 1
147 69 1
157 69 2
161 69 1
163 69 1
166 69 1
184 69 1
218 69 1
223 69 1
235 69 1
308 69 1
332 69 1
351 69 1
360 69 1
383 69 1
434 69 1
444 69 1
520 69 1
536 69 1
555 69 1
556 69 1
571 69 1
640 69 1
706 69 1
728 69 1
805 69 1
810 69 1
819 69 1
920 69 1
949 69 1
24 70 1
28 70 1
38 70 1
39 70 1
41 70 1
42 70 1
43 70 1
44 70 2
45 70 1
46 70 1
47 70 1
48 70 1
49 70 1
50 70 1
52 70 1
53 70 1
56 70 1
57 70 1
58 70 2
59 70 2
60 70 5
61 70 2
62 70 1
63 70 1
64 70 1
65 70 5
66 70 2
68 70 4
69 70 12
70 70 19
71 70 14
72 70 6
73 70 4
74 70 9
75 70 8
76 70 2
77 70 5
78 70 3
80 70 1
84 70 2
87 70 1
89 70 1
93 70 1
98 70 1
107 70 1
113 70 1
114 70 1
122 70 3
124 70 1
127 70 1
128 70 2
129 70 1
150 70 1
166 70 2
172 70 1
178 70 1
203 70 1
214 70 1
220 70 1
273 70 1
274 70 2
309 70 1
329 70 1
361 70 1
369 70 1
379 70 1
385 70 1
400 70 1
441 70 1
442 70 1
456 70 1
486 70 1
635 70 1
636 70 1
658 70 1
704 70 1
727 70 1
729 70 1
763 70 1
828 70 1
876 70 1
958 70 1
29 71 1
35 71 1
38 71 1
42 71 1
45 71 2
46 71 1
48 71 1
49 71 1
50 71 1
52 71 2
56 71 1
59 71 1
61 71 1
62 71 1
63 71 2
64 71 1
66 71 1
67 71 3
68 71 6
69 71 12
70 71 19
71 71 40
72 71 16
73 71 4
75 71 5
76 71 2
78 71 3
82 71 1
83 71 2
85 71 1
89 71 1
90 71 1
91 71 1
92 71 1
108 71 1
110 71 1
115 71 1
116 71 1
119 71 1
121 71 1
127 71 1
129 71 1
130 71 1
131 71 2
132 71 1
135 71 2
154 71 1
163 71 1
179 71 1
221 71 1
225 71 1
243 71 1
305 71 1
329 71 1
374 71 1
406 71 1
500 71 1
510 71 1
594 71 1
669 71 1
694 71 1
766 71 1
950 71 1
982 71 1
18 72 1
38 72 1
39 72 1
40 72 1
41 72 2
43 72 1
44 72 1
45 72 1
46 72 1
47 72 1
48 72 1
52 72 1
56 72 2
57 72 1
58 72 1
60 72 1
61 72 2
62 72 1
63 72 2
64 72 2
66 72 1
67 72 2
68 72 2
69 72 10
70 72 8
71 72 14
72 72 40
73 72 18
74 72 8
75 72 7
76 72 3
77 72 3
78 72 1
79 72 5
80 72 2
82 72 1
83 72 1
84 72 1
87 72 1
92 72 1
104 72 1
110 72 1
111 72 1
118 72 2
119 72 1
120 72 1
121 72 1
122 72 1
124 72 1
125 72 1
126 72 1
128 72 1
131 72 1
132 72 2
147 72 1
149 72 1
158 72 1
164 72 1
180 72 1
181 72 1
190 72 1
201 72 1
204 72 1
213 72 1
237 72 1
239 72 1
248 72 1
265 72 1
297 72 1
306 72 1
315 72 1
328 72 1
367 72 1
384 72 1
425 72 1
433 72 1
470 72 1
493 72 1
584 72 1
617 72 1
621 72 1
623 72 1
633 72 1
658 72 1
685 72 1
699 72 1
713 72 1
721 72 1
730 72 3
747 72 1
794 72 1
800 72 1
805 72 1
808 72 1
833 72 1
907 72 1
910 72 1
920 72 1
928 72 1
939 72 1
956 72 1
963 72 1
29 73 1
30 73 2
39 73 1
41 73 1
42 73 3
43 73 1
44 73 1
45 73 1
46 73 2
47 73 1
48 73 1
49 73 1
59 73 1
63 73 1
64 73 2
65 73 1
66 73 2
67 73 3
68 73 3
69 73 4
70 73 3
71 73 7
72 73 15
73 73 38
74 73 11
75 73 13
76 73 3
77 73 7
78 73 2
79 73 1
81 73 1
83 73 2
84 73 1
86 73 1
87 73 1
95 73 1
98 73 1
108 73 1
111 73 1
112 73 2
114 73 2
116 73 1
117 73 1
119 73 1
120 73 2
122 73 2
123 73 1
126 73 2
127 73 1
128 73 1
130 73 1
132 73 1
133 73 1
136 73 1
137 73 1
138 73 4
140 73 1
143 73 1
153 73 1
164 73 1
175 73 1
213 73 1
222 73 1
227 73 1
232 73 1
240 73 1
242 73 1
272 73 1
308 73 1
319 73 1
331 73 1
341 73 1
369 73 1
372 73 1
394 73 1
404 73 1
430 73 1
438 73 1
460 73 1
464 73 1
470 73 1
482 73 1
582 73 1
602 73 1
706 73 1
825 73 1
833 73 1
866 73 1
903 73 1
944 73 1
954 73 1
25 74 1
27 74 1
32 74 1
33 74 1
35 74 1
38 74 1
40 74 1
42 74 1
51 74 2
52 74 1
59 74 1
62 74 1
64 74 1
66 74 1
68 74 3
69 74 4
70 74 5
71 74 13
72 74 11
73 74 11
74 74 34
75 74 22
76 74 13
77 74 5
78 74 1
79 74 2
81 74 1
82 74 2
84 74 1
88 74 2
89 74 1
90 74 1
93 74 1
94 74 1
95 74 1
98 74 1
104 74 1
113 74 1
114 74 1
117 74 1
118 74 2
119 74 1
121 74 1
123 74 1
124 74 1
126 74 1
131 74 1
132 74 1
133 74 1
201 74 1
225 74 1
253 74 1
271 74 1
278 74 1
301 74 1
306 74 1
314 74 1
315 74 1
318 74 1
323 74 1
351 74 1
369 74 1
378 74 1
392 74 2
393 74 1
447 74 1
462 74 1
487 74 1
511 74 1
513 74 1
568 74 1
570 74 1
575 74 1
632 74 1
674 74 1
696 74 1
717 74 1
750 74 1
751 74 1
786 74 1
829 74 1
838 74 1
994 74 1
24 75 2
25 75 1
26 75 1
29 75 1
30 75 1
32 75 1
42 75 2
43 75 2
45 75 2
48 75 1
49 75 1
50 75 1
56 75 1
59 75 2
60 75 2
61 75 1
62 75 4
64 75 1
66 75 1
67 75 1
68 75 3
69 75 6
70 75 4
71 75 7
72 75 14
73 75 6
74 75 16
75 75 55
76 75 19
77 75 19
78 75 4
79 75 3
80 75 2
81 75 2
83 75 1
90 75 2
93 75 2
94 75 1
96 75 1
98 75 2
112 75 2
117 75 2
118 75 3
120 75 2
123 75 1
125 75 1
126 75 1
127 75 1
128 75 1
129 75 1
130 75 1
131 75 2
133 75 2
134 75 1
154 75 1
157 75 1
176 75 1
187 75 1
201 75 1
205 75 1
229 75 1
232 75 1
251 75 1
255 75 1
315 75 1
317 75 1
326 75 1
338 75 1
373 75 1
509 75 1
524 75 1
533 75 1
538 75 1
596 75 1
605 75 1
607 75 1
654 75 1
655 75 1
693 75 1
719 75 1
751 75 1
836 75 1
944 75 2
19 76 2
21 76 1
25 76 1
27 76 1
29 76 1
35 76 3
36 76 1
39 76 2
41 76 1
45 76 1
48 76 2
51 76 1
53 76 2
57 76 1
58 76 1
60 76 1
63 76 1
66 76 1
67 76 1
69 76 4
70 76 3
71 76 6
73 76 4
74 76 10
75 76 15
76 76 45
77 76 15
78 76 5
79 76 4
80 76 2
81 76 4
82 76 4
83 76 3
84 76 2
86 76 1
87 76 1
89 76 2
104 76 1
108 76 1
109 76 1
113 76 1
116 76 3
117 76 1
118 76 3
119 76 3
121 76 1
124 76 1
128 76 1
129 76 1
130 76 1
132 76 1
139 76 1
140 76 1
141 76 1
145 76 1
150 76 1
151 76 1
154 76 1
158 76 1
159 76 1
169 76 1
185 76 1
217 76 1
240 76 1
241 76 1
305 76 1
314 76 1
339 76 1
357 76 1
384 76 1
431 76 1
443 76 1
449 76 1
468 76 1
504 76 1
531 76 1
569 76 1
684 76 1
752 76 1
823 76 1
929 76 1
28 77 1
35 77 1
46 77 2
51 77 1
52 77 2
63 77 1
68 77 3
69 77 2
70 77 2
72 77 8
73 77 7
74 77 4
75 77 11
76 77 28
77 77 45
78 77 7
79 77 8
80 77 1
81 77 4
82 77 1
83 77 2
85 77 1
87 77 3
88 77 2
90 77 1
91 77 1
92 77 2
94 77 3
98 77 1
102 77 1
103 77 1
104 77 2
107 77 3
108 77 1
110 77 3
111 77 2
112 77 1
114 77 1
115 77 4
117 77 3
118 77 3
121 77 1
124 77 2
125 77 3
128 77 2
130 77 1
132 77 2
134 77 1
135 77 2
136 77 1
143 77 1
147 77 1
150 77 2
151 77 1
154 77 1
160 77 1
162 77 1
177 77 1
178 77 1
184 77 1
193 77 1
198 77 1
205 77 1
228 77 1
244 77 1
249 77 1
250 77 1
254 77 1
275 77 1
294 77 1
300 77 1
318 77 1
326 77 1
343 77 2
351 77 1
370 77 1
378 77 1
411 77 1
469 77 1
530 77 1
538 77 1
563 77 1
694 77 1
708 77 1
733 77 1
759 77 1
836 77 1
922 77 1
31 78 1
37 78 1
43 78 2
44 78 1
48 78 1
49 78 2
50 78 1
56 78 1
58 78 1
59 78 1
60 78 1
63 78 1
65 78 1
66 78 1
67 78 1
69 78 1
70 78 1
71 78 1
72 78 2
73 78 2
74 78 6
75 78 4
76 78 3
77 78 12
78 78 44
79 78 16
80 78 4
81 78 10
82 78 3
83 78 1
84 78 3
86 78 6
87 78 2
88 78 1
89 78 2
90 78 1
91 78 3
92 78 2
93 78 4
94 78 1
95 78 1
96 78 3
97 78 1
99 78 1
100 78 3
102 78 1
103 78 3
104 78 1
105 78 1
109 78 2
110 78 1
112 78 1
113 78 1
114 78 1
116 78 3
117 78 2
118 78 3
119 78 1
120 78 1
121 78 1
123 78 2
124 78 1
127 78 2
130 78 1
131 78 2
132 78 1
133 78 1
134 78 1
147 78 1
158 78 1
172 78 1
180 78 1
190 78 1
234 78 1
251 78 1
255 78 1
264 78 1
277 78 1
284 78 1
297 78 1
301 78 1
306 78 1
355 78 1
374 78 1
381 78 1
394 78 1
419 78 1
526 78 1
558 78 1
671 78 1
731 78 1
746 78 1
848 78 1
928 78 1
978 78 1
987 78 1
12 79 2
16 79 1
41 79 1
46 79 1
48 79 1
49 79 1
51 79 1
57 79 1
63 79 1
68 79 1
69 79 1
71 79 2
72 79 3
73 79 2
74 79 4
75 79 3
76 79 7
77 79 4
78 79 18
79 79 42
80 79 13
81 79 5
82 79 8
83 79 6
84 79 2
85 79 1
86 79 2
87 79 2
88 79 4
89 79 2
90 79 5
92 79 2
93 79 2
94 79 1
95 79 1
97 79 1
98 79 1
99 79 2
100 79 1
105 79 2
106 79 1
107 79 1
108 79 1
111 79 2
112 79 2
113 79 1
114 79 1
117 79 2
119 79 3
120 79 1
121 79 1
124 79 1
127 79 1
135 79 1
164 79 1
165 79 2
173 79 1
182 79 1
183 79 1
198 79 1
201 79 1
227 79 1
233 79 1
243 79 1
288 79 1
486 79 1
573 79 1
678 79 1
895 79 1
905 79 1
948 79 2
32 80 1
43 80 1
47 80 1
48 80 1
56 80 1
58 80 2
64 80 1
67 80 1
68 80 2
69 80 1
70 80 2
73 80 2
74 80 2
75 80 3
76 80 1
77 80 2
78 80 7
79 80 13
80 80 45
81 80 10
82 80 6
83 80 5
84 80 3
85 80 2
86 80 4
87 80 2
88 80 3
90 80 1
92 80 2
93 80 3
95 80 2
97 80 1
98 80 1
101 80 1
103 80 1
105 80 1
106 80 1
107 80 1
108 80 2
111 80 2
115 80 2
117 80 3
120 80 2
121 80 1
122 80 4
123 80 1
131 80 1
133 80 2
144 80 1
148 80 1
152 80 1
187 80 1
221 80 1
249 80 1
252 80 1
256 80 1
408 80 1
435 80 1
498 80 1
526 80 1
534 80 1
554 80 1
565 80 1
578 80 1
609 80 1
721 80 1
735 80 1
741 80 1
782 80 1
916 80 1
951 80 1
36 81 1
49 81 1
52 81 1
62 81 1
63 81 1
68 81 2
70 81 1
72 81 2
74 81 1
78 81 9
79 81 4
80 81 11
81 81 25
82 81 15
83 81 4
84 81 4
85 81 3
86 81 9
87 81 3
88 81 3
89 81 1
90 81 6
92 81 2
93 81 5
94 81 3
95 81 1
97 81 1
99 81 1
100 81 1
103 81 2
105 81 1
108 81 1
110 81 1
112 81 1
115 81 1
116 81 2
118 81 1
119 81 1
120 81 2
122 81 2
125 81 1
126 81 1
133 81 1
136 81 2
137 81 1
145 81 1
148 81 1
157 81 1
162 81 1
171 81 1
228 81 1
241 81 1
273 81 1
292 81 1
293 81 1
330 81 1
371 81 1
625 81 1
690 81 1
773 81 1
901 81 1
37 82 1
44 82 1
47 82 1
48 82 1
50 82 1
52 82 1
58 82 1
61 82 1
67 82 2
68 82 2
69 82 1
70 82 2
73 82 2
75 82 1
76 82 5
77 82 1
78 82 5
79 82 11
80 82 5
81 82 14
82 82 46
83 82 10
84 82 5
85 82 4
86 82 5
89 82 1
90 82 1
91 82 3
92 82 2
93 82 5
94 82 3
95 82 2
97 82 4
99 82 2
101 82 1
103 82 1
105 82 2
106 82 2
110 82 1
112 82 1
113 82 1
115 82 1
116 82 2
117 82 1
120 82 1
122 82 1
126 82 1
127 82 1
130 82 1
131 82 1
140 82 2
141 82 1
148 82 1
151 82 1
154 82 1
165 82 1
198 82 1
204 82 1
216 82 1
225 82 1
227 82 1
254 82 1
297 82 1
308 82 1
326 82 1
374 82 1
379 82 1
388 82 1
406 82 1
413 82 1
477 82 1
561 82 1
627 82 1
679 82 1
691 82 1
728 82 1
22 83 1
51 83 1
59 83 1
65 83 1
74 83 1
75 83 1
78 83 6
79 83 5
81 83 2
82 83 23
83 83 25
84 83 7
85 83 3
86 83 2
87 83 3
88 83 2
89 83 1
90 83 5
92 83 2
93 83 2
94 83 1
95 83 2
98 83 2
100 83 1
101 83 1
102 83 1
103 83 1
106 83 1
107 83 1
110 83 1
113 83 1
114 83 2
115 83 1
116 83 2
117 83 3
118 83 2
124 83 1
126 83 1
128 83 1
136 83 1
139 83 1
143 83 1
215 83 1
232 83 1
300 83 1
305 83 1
361 83 1
427 83 1
467 83 1
622 83 1
702 83 1
748 83 1
769 83 1
871 83 1
945 83 1
37 84 1
48 84 1
61 84 1
62 84 2
67 84 1
73 84 1
76 84 3
77 84 3
78 84 5
79 84 3
80 84 2
81 84 3
82 84 8
83 84 8
84 84 35
85 84 4
86 84 3
87 84 3
88 84 3
89 84 2
90 84 2
91 84 1
92 84 4
93 84 1
94 84 3
95 84 2
96 84 1
97 84 1
98 84 4
99 84 1
100 84 2
102 84 1
104 84 2
105 84 1
106 84 1
107 84 2
108 84 2
109 84 2
110 84 1
111 84 1
113 84 2
114 84 3
118 84 1
126 84 1
127 84 1
181 84 1
197 84 1
215 84 1
233 84 1
255 84 1
277 84 1
279 84 1
280 84 1
356 84 1
400 84 1
469 84 1
552 84 1
762 84 1
834 84 1
854 84 1
952 84 1
24 85 1
43 85 1
51 85 2
58 85 3
64 85 1
66 85 1
67 85 1
77 85 1
78 85 1
79 85 2
80 85 1
82 85 2
83 85 2
84 85 7
85 85 11
86 85 12
87 85 2
88 85 3
89 85 1
90 85 2
93 85 3
94 85 1
95 85 1
96 85 1
97 85 1
98 85 2
99 85 1
100 85 1
104 85 2
105 85 1
106 85 1
109 85 2
110 85 1
111 85 1
113 85 2
140 85 1
145 85 1
157 85 1
227 85 1
295 85 1
303 85 1
367 85 1
440 85 1
598 85 1
958 85 1
960 85 1
984 85 1
24 86 1
46 86 1
47 86 1
53 86 1
62 86 1
63 86 1
76 86 1
79 86 2
80 86 3
83 86 5
84 86 8
85 86 7
86 86 20
87 86 13
88 86 3
89 86 3
90 86 1
91 86 2
92 86 1
93 86 1
94 86 1
95 86 1
96 86 2
97 86 1
98 86 3
99 86 1
100 86 1
103 86 2
104 86 1
105 86 1
106 86 1
107 86 5
108 86 1
113 86 1
114 86 2
115 86 1
116 86 1
117 86 1
120 86 1
141 86 1
149 86 1
152 86 1
153 86 1
164 86 1
182 86 1
198 86 1
201 86 1
319 86 1
359 86 1
369 86 1
593 86 1
612 86 1
674 86 1
741 86 1
846 86 1
880 86 1
986 86 1
49 87 1
53 87 1
56 87 1
58 87 1
66 87 1
72 87 1
73 87 1
75 87 1
76 87 1
77 87 3
78 87 5
79 87 1
80 87 4
81 87 2
82 87 6
83 87 2
84 87 1
85 87 3
86 87 8
87 87 14
88 87 14
89 87 7
90 87 3
91 87 3
92 87 2
93 87 1
94 87 1
95 87 2
96 87 2
97 87 3
98 87 3
99 87 3
100 87 2
102 87 1
104 87 4
105 87 4
106 87 1
107 87 2
108 87 1
109 87 2
112 87 2
114 87 3
116 87 2
118 87 1
121 87 1
140 87 1
154 87 1
182 87 1
248 87 1
270 87 1
286 87 1
350 87 1
424 87 1
450 87 1
460 87 1
480 87 1
760 87 1
990 87 1
43 88 1
48 88 1
49 88 1
56 88 1
59 88 1
60 88 1
66 88 1
67 88 1
68 88 1
76 88 1
77 88 1
78 88 4
79 88 2
80 88 2
81 88 4
82 88 1
83 88 2
84 88 7
85 88 8
86 88 5
87 88 12
88 88 26
89 88 7
90 88 9
91 88 3
92 88 4
93 88 4
94 88 4
95 88 1
96 88 1
97 88 1
99 88 1
100 88 1
101 88 1
103 88 1
104 88 1
105 88 2
108 88 3
111 88 4
112 88 2
114 88 2
115 88 1
116 88 3
120 88 1
124 88 1
135 88 1
145 88 1
146 88 1
147 88 1
179 88 1
181 88 1
238 88 1
252 88 1
282 88 1
285 88 1
360 88 1
361 88 1
391 88 1
392 88 1
394 88 1
399 88 1
511 88 1
530 88 1
586 88 1
592 88 1
631 88 1
652 88 1
779 88 1
950 88 1
36 89 1
38 89 1
46 89 1
53 89 1
56 89 1
58 89 1
61 89 1
69 89 1
72 89 1
73 89 1
77 89 1
78 89 4
79 89 2
80 89 1
81 89 1
82 89 2
83 89 5
84 89 3
85 89 3
86 89 4
87 89 5
88 89 8
89 89 15
90 89 6
91 89 8
92 89 7
93 89 6
94 89 4
95 89 3
96 89 1
97 89 1
98 89 3
99 89 2
102 89 2
103 89 1
104 89 1
105 89 3
106 89 2
107 89 1
108 89 3
110 89 1
111 89 2
112 89 2
113 89 1
114 89 1
115 89 1
116 89 2
127 89 1
142 89 1
148 89 1
268 89 1
302 89 1
355 89 1
445 89 1
541 89 1
544 89 1
687 89 1
18 90 1
32 90 1
36 90 1
50 90 1
52 90 1
68 90 1
77 90 1
78 90 3
79 90 3
80 90 1
81 90 2
82 90 1
83 90 2
84 90 2
85 90 4
86 90 3
87 90 3
88 90 3
89 90 7
90 90 28
91 90 11
92 90 5
93 90 2
94 90 4
95 90 1
97 90 4
98 90 1
99 90 1
100 90 2
101 90 2
103 90 1
104 90 1
105 90 3
106 90 2
107 90 3
108 90 1
110 90 1
111 90 1
112 90 2
113 90 3
115 90 1
117 90 1
122 90 2
127 90 1
135 90 1
136 90 1
140 90 1
183 90 1
282 90 1
326 90 1
333 90 1
345 90 1
375 90 1
442 90 1
448 90 1
511 90 1
598 90 1
692 90 1
940 90 1
49 91 1
59 91 1
63 91 2
65 91 1
68 91 2
78 91 5
79 91 2
80 91 1
81 91 5
82 91 3
83 91 2
84 91 1
85 91 4
86 91 4
87 91 4
88 91 5
89 91 5
90 91 11
91 91 32
92 91 10
94 91 2
95 91 4
96 91 2
98 91 1
99 91 2
100 91 1
103 91 3
104 91 2
105 91 1
106 91 2
108 91 2
109 91 3
111 91 3
113 91 2
114 91 1
115 91 1
118 91 1
119 91 1
120 91 2
122 91 1
134 91 1
141 91 1
146 91 1
186 91 1
279 91 1
318 91 1
353 91 1
397 91 1
523 91 1
570 91 1
584 91 1
643 91 1
657 91 1
692 91 1
700 91 2
748 91 1
854 91 1
970 91 1
980 91 1
981 91 1
37 92 1
57 92 1
63 92 1
64 92 1
69 92 1
75 92 1
77 92 2
78 92 3
79 92 2
80 92 1
81 92 1
82 92 3
83 92 2
85 92 4
86 92 6
87 92 4
88 92 5
89 92 5
90 92 5
91 92 7
92 92 24
93 92 7
94 92 2
95 92 7
97 92 2
98 92 2
99 92 2
101 92 2
103 92 4
105 92 2
106 92 1
107 92 2
109 92 2
110 92 1
111 92 4
112 92 1
113 92 2
117 92 1
118 92 4
119 92 1
124 92 1
125 92 1
129 92 1
133 92 1
139 92 1
140 92 1
143 92 1
147 92 1
228 92 1
254 92 1
276 92 1
278 92 1
280 92 1
291 92 1
298 92 1
360 92 1
361 92 1
459 92 1
591 92 1
604 92 1
659 92 1
787 92 1
826 92 1
978 92 1
992 92 1
62 93 1
70 93 1
72 93 1
73 93 1
74 93 1
76 93 3
78 93 2
79 93 2
80 93 1
82 93 1
83 93 1
84 93 2
85 93 3
86 93 1
87 93 2
88 93 4
89 93 5
90 93 6
91 93 3
92 93 6
93 93 31
94 93 11
95 93 4
97 93 2
99 93 5
100 93 2
101 93 1
102 93 2
104 93 1
105 93 3
106 93 2
107 93 1
108 93 2
109 93 1
110 93 2
112 93 1
113 93 3
114 93 1
115 93 2
116 93 1
118 93 1
121 93 1
124 93 1
125 93 2
128 93 1
134 93 1
140 93 1
143 93 1
146 93 1
149 93 1
164 93 1
177 93 1
210 93 1
245 93 1
257 93 1
268 93 1
270 93 1
329 93 1
370 93 1
385 93 1
387 93 1
502 93 1
529 93 1
595 93 1
598 93 1
684 93 1
685 93 1
688 93 1
866 93 1
923 93 1
952 93 1
31 94 1
34 94 1
52 94 1
53 94 1
54 94 1
61 94 2
66 94 1
68 94 1
72 94 1
76 94 2
78 94 2
79 94 2
80 94 3
81 94 2
82 94 3
83 94 2
84 94 5
85 94 1
86 94 2
88 94 2
89 94 3
90 94 5
91 94 5
92 94 6
93 94 7
94 94 19
95 94 12
96 94 4
97 94 4
98 94 2
99 94 1
100 94 2
101 94 2
102 94 4
103 94 1
104 94 1
105 94 2
107 94 1
108 94 3
109 94 1
110 94 2
111 94 3
112 94 1
114 94 1
115 94 1
116 94 3
129 94 1
132 94 1
140 94 1
144 94 1
148 94 1
149 94 1
151 94 2
163 94 1
248 94 1
253 94 1
255 94 1
265 94 1
283 94 1
301 94 1
306 94 2
357 94 1
359 94 1
367 94 1
377 94 1
539 94 2
586 94 1
623 94 1
645 94 1
687 94 1
691 94 1
736 94 1
749 94 1
763 94 1
899 94 1
48 95 1
50 95 1
58 95 1
61 95 1
62 95 1
64 95 1
65 95 1
66 95 1
68 95 2
69 95 1
73 95 1
78 95 1
79 95 2
80 95 1
81 95 1
82 95 4
83 95 4
85 95 3
86 95 1
87 95 4
88 95 4
89 95 3
90 95 5
91 95 3
92 95 1
93 95 3
94 95 13
95 95 38
96 95 9
97 95 4
98 95 4
99 95 1
100 95 1
101 95 5
102 95 4
103 95 2
105 95 5
106 95 2
107 95 5
108 95 3
110 95 4
111 95 1
112 95 1
113 95 1
114 95 1
115 95 1
116 95 1
117 95 2
122 95 1
140 95 1
141 95 1
145 95 2
148 95 2
176 95 1
204 95 1
250 95 1
254 95 1
264 95 1
269 95 1
271 95 1
279 95 1
370 95 1
393 95 1
576 95 1
673 95 1
682 95 1
767 95 1
977 95 1
60 96 1
75 96 1
79 96 2
81 96 2
82 96 2
84 96 2
85 96 1
86 96 1
88 96 1
90 96 1
92 96 3
93 96 1
94 96 3
95 96 6
96 96 8
97 96 3
98 96 1
99 96 4
100 96 2
101 96 2
102 96 1
103 96 2
104 96 1
105 96 3
106 96 2
107 96 3
108 96 1
109 96 2
111 96 3
112 96 1
113 96 1
114 96 1
117 96 1
119 96 1
125 96 1
145 96 1
156 96 1
158 96 1
214 96 1
267 96 1
270 96 1
501 96 1
681 96 1
22 97 1
38 97 1
52 97 1
60 97 1
61 97 1
64 97 1
67 97 1
78 97 3
82 97 1
83 97 1
85 97 1
86 97 5
87 97 2
89 97 2
90 97 1
91 97 1
92 97 2
93 97 3
94 97 3
95 97 6
96 97 4
97 97 16
98 97 8
99 97 7
100 97 2
101 97 3
102 97 4
103 97 4
104 97 3
105 97 5
106 97 4
107 97 3
108 97 1
109 97 3
110 97 1
111 97 1
113 97 2
114 97 1
118 97 1
123 97 1
244 97 1
254 97 1
583 97 1
832 97 1
57 98 1
58 98 1
62 98 1
69 98 1
78 98 5
79 98 1
80 98 2
84 98 3
86 98 3
87 98 1
88 98 3
89 98 5
91 98 4
92 98 3
93 98 3
94 98 2
95 98 4
96 98 4
97 98 6
98 98 12
99 98 7
100 98 5
101 98 3
102 98 2
103 98 2
104 98 6
105 98 3
106 98 3
107 98 2
108 98 1
109 98 2
111 98 4
112 98 1
113 98 1
114 98 1
115 98 1
116 98 3
118 98 2
119 98 1
122 98 1
124 98 1
138 98 1
154 98 1
256 98 1
270 98 1
278 98 1
364 98 1
425 98 1
628 98 1
659 98 1
676 98 1
683 98 1
724 98 1
824 98 1
842 98 1
56 99 1
59 99 1
65 99 1
68 99 1
77 99 1
78 99 1
79 99 1
82 99 1
84 99 1
85 99 2
86 99 1
87 99 2
88 99 1
90 99 1
92 99 3
93 99 2
94 99 3
95 99 2
96 99 5
97 99 3
98 99 4
99 99 21
100 99 4
101 99 3
102 99 2
103 99 1
104 99 2
105 99 3
107 99 1
108 99 1
109 99 1
111 99 2
112 99 1
114 99 1
115 99 2
122 99 2
163 99 1
170 99 1
174 99 1
313 99 1
343 99 1
408 99 1
472 99 1
18 100 1
29 100 1
44 100 1
63 100 1
64 100 1
69 100 2
72 100 1
78 100 1
79 100 1
80 100 1
83 100 1
84 100 2
85 100 2
87 100 1
88 100 3
89 100 3
90 100 1
91 100 2
93 100 1
94 100 1
95 100 4
96 100 2
97 100 2
98 100 4
99 100 4
100 100 10
101 100 2
102 100 5
103 100 6
104 100 2
106 100 1
107 100 2
108 100 3
109 100 3
110 100 2
112 100 2
113 100 1
115 100 1
117 100 2
118 100 1
124 100 1
133 100 1
147 100 1
150 100 1
167 100 1
178 100 1
200 100 1
254 100 1
272 100 1
276 100 1
371 100 1
429 100 1
568 100 1
842 100 1
47 101 1
69 101 1
76 101 1
79 101 1
80 101 1
83 101 1
84 101 1
86 101 1
87 101 2
88 101 1
89 101 1
90 101 1
91 101 2
93 101 1
95 101 2
97 101 3
98 101 2
99 101 2
100 101 1
101 101 15
102 101 3
103 101 2
106 101 1
107 101 4
108 101 4
109 101 2
110 101 1
111 101 3
114 101 1
115 101 3
116 101 1
123 101 1
131 101 1
133 101 1
141 101 1
154 101 1
166 101 1
169 101 1
673 101 1
985 101 1
57 102 1
58 102 1
78 102 1
79 102 1
81 102 1
84 102 1
85 102 5
86 102 1
87 102 2
91 102 2
92 102 1
93 102 1
94 102 2
95 102 6
96 102 2
98 102 3
99 102 6
100 102 2
101 102 5
102 102 12
103 102 6
104 102 5
105 102 4
106 102 4
107 102 3
108 102 3
109 102 1
110 102 1
111 102 1
112 102 3
114 102 5
116 102 1
119 102 1
123 102 1
129 102 1
137 102 1
148 102 1
153 102 1
215 102 1
304 102 1
366 102 1
455 102 1
493 102 1
579 102 1
800 102 1
908 102 1
959 102 1
961 102 1
55 103 1
69 103 1
74 103 1
80 103 1
81 103 1
83 103 1
84 103 2
85 103 4
86 103 2
87 103 2
88 103 1
90 103 1
91 103 2
92 103 1
93 103 1
94 103 2
95 103 4
96 103 2
97 103 1
98 103 1
99 103 2
100 103 1
101 103 2
102 103 7
103 103 20
104 103 5
105 103 8
106 103 4
107 103 2
109 103 2
110 103 3
111 103 4
112 103 1
114 103 1
116 103 1
117 103 1
118 103 1
119 103 1
125 103 1
139 103 2
153 103 1
178 103 1
269 103 2
277 103 1
298 103 1
374 103 1
679 103 1
766 103 1
833 103 1
838 103 1
965 103 1
975 103 1
990 103 1
995 103 1
56 104 1
58 104 1
64 104 1
71 104 1
78 104 1
79 104 1
83 104 2
87 104 2
88 104 3
90 104 3
92 104 1
93 104 1
94 104 1
95 104 1
96 104 1
98 104 2
99 104 4
100 104 3
101 104 3
102 104 3
103 104 8
104 104 15
105 104 10
106 104 6
107 104 1
109 104 4
113 104 2
115 104 1
121 104 1
122 104 1
129 104 2
131 104 1
151 104 1
164 104 1
264 104 1
274 104 1
277 104 1
284 104 1
287 104 1
305 104 1
360 104 1
384 104 1
479 104 1
593 104 1
604 104 1
650 104 1
687 104 1
886 104 1
914 104 1
39 105 1
49 105 1
55 105 1
58 105 1
61 105 1
70 105 1
76 105 1
79 105 1
85 105 2
86 105 3
87 105 2
88 105 1
90 105 1
91 105 4
92 105 1
93 105 2
95 105 5
96 105 2
97 105 2
98 105 5
99 105 4
100 105 1
101 105 4
102 105 2
103 105 7
104 105 5
105 105 28
106 105 8
107 105 7
108 105 8
109 105 2
110 105 2
111 105 2
113 105 1
114 105 2
115 105 3
116 105 1
132 105 1
133 105 1
142 105 1
146 105 1
214 105 1
229 105 1
256 105 1
264 105 1
281 105 1
379 105 1
401 105 1
430 105 1
473 105 1
480 105 1
646 105 1
675 105 1
679 105 1
727 105 1
816 105 1
937 105 1
970 105 1
36 106 1
44 106 1
61 106 1
71 106 1
76 106 1
77 106 1
78 106 1
79 106 1
80 106 1
81 106 1
82 106 1
83 106 2
86 106 1
87 106 2
88 106 2
90 106 2
94 106 1
95 106 4
96 106 1
97 106 4
98 106 3
100 106 2
101 106 5
102 106 2
103 106 5
104 106 6
105 106 8
106 106 15
107 106 10
108 106 2
109 106 2
110 106 2
111 106 7
112 106 2
113 106 1
114 106 3
116 106 1
117 106 1
118 106 4
123 106 1
127 106 1
144 106 1
168 106 1
176 106 1
207 106 1
227 106 1
267 106 1
270 106 1
279 106 1
294 106 1
352 106 1
359 106 1
382 106 1
771 106 1
923 106 1
58 107 1
60 107 1
65 107 1
72 107 1
77 107 1
79 107 1
81 107 1
83 107 2
84 107 4
86 107 1
87 107 3
90 107 3
92 107 1
93 107 4
94 107 1
95 107 4
96 107 2
97 107 3
98 107 1
99 107 1
100 107 1
101 107 2
102 107 3
103 107 4
104 107 3
105 107 6
106 107 4
107 107 23
108 107 9
109 107 3
110 107 3
111 107 4
112 107 2
113 107 1
114 107 2
115 107 2
116 107 1
119 107 1
120 107 1
122 107 1
123 107 1
141 107 1
142 107 1
143 107 1
150 107 1
156 107 1
168 107 1
182 107 1
206 107 1
279 107 1
298 107 1
361 107 1
590 107 1
645 107 1
679 107 1
693 107 1
704 107 1
893 107 1
944 107 1
32 108 1
42 108 1
50 108 1
53 108 1
55 108 1
56 108 1
57 108 1
61 108 1
63 108 1
67 108 1
76 108 2
77 108 2
78 108 2
79 108 1
80 108 1
82 108 3
83 108 1
84 108 2
85 108 2
86 108 4
88 108 2
89 108 1
90 108 1
91 108 2
92 108 4
93 108 4
94 108 1
95 108 4
96 108 2
97 108 3
98 108 3
99 108 1
100 108 2
101 108 2
102 108 3
103 108 5
104 108 4
105 108 4
106 108 4
107 108 10
108 108 28
109 108 5
110 108 5
111 108 6
112 108 4
113 108 1
114 108 2
115 108 1
117 108 3
118 108 3
119 108 2
120 108 1
121 108 2
136 108 1
140 108 1
154 108 1
272 108 1
273 108 1
285 108 1
316 108 1
356 108 1
368 108 1
387 108 1
422 108 1
492 108 1
536 108 1
575 108 1
600 108 1
679 108 1
18 109 1
24 109 1
38 109 1
49 109 1
56 109 1
75 109 1
78 109 1
81 109 1
83 109 2
84 109 1
86 109 2
89 109 1
90 109 1
91 109 2
93 109 3
94 109 3
95 109 8
96 109 1
97 109 1
99 109 2
100 109 1
102 109 3
103 109 1
104 109 1
105 109 4
106 109 4
107 109 2
108 109 4
109 109 23
110 109 10
111 109 4
112 109 7
113 109 5
114 109 2
115 109 2
116 109 5
117 109 3
118 109 3
122 109 2
123 109 1
125 109 1
126 109 1
129 109 2
130 109 2
132 109 1
135 109 1
136 109 2
154 109 1
175 109 1
206 109 1
277 109 1
315 109 1
357 109 2
422 109 1
550 109 1
579 109 2
674 109 1
679 109 1
681 109 1
691 109 1
34 110 1
56 110 1
57 110 1
66 110 1
75 110 1
77 110 1
78 110 1
79 110 1
80 110 4
82 110 3
83 110 1
85 110 1
86 110 1
88 110 1
89 110 1
90 110 1
91 110 4
92 110 1
93 110 2
99 110 2
100 110 1
104 110 1
105 110 2
106 110 2
107 110 4
108 110 5
109 110 9
110 110 21
111 110 12
112 110 3
113 110 7
114 110 3
115 110 4
116 110 2
117 110 4
118 110 6
120 110 1
121 110 1
122 110 1
123 110 1
124 110 1
126 110 2
128 110 1
130 110 2
142 110 1
144 110 1
150 110 1
168 110 1
171 110 1
231 110 1
266 110 1
359 110 1
488 110 1
547 110 1
567 110 1
599 110 1
683 110 1
734 110 1
802 110 1
950 110 1
48 111 2
52 111 1
62 111 2
66 111 1
68 111 1
69 111 2
74 111 1
75 111 1
76 111 1
79 111 2
80 111 2
83 111 1
84 111 1
85 111 2
86 111 1
87 111 2
88 111 3
90 111 1
91 111 1
92 111 1
93 111 3
94 111 1
95 111 1
99 111 2
100 111 2
101 111 3
103 111 1
104 111 3
106 111 2
107 111 3
108 111 3
109 111 4
110 111 4
111 111 18
112 111 4
113 111 6
114 111 1
115 111 1
116 111 4
117 111 2
118 111 2
119 111 2
120 111 2
121 111 1
123 111 1
124 111 2
129 111 1
132 111 1
136 111 1
137 111 1
142 111 1
144 111 1
145 111 1
156 111 1
159 111 1
166 111 1
167 111 1
178 111 1
222 111 1
223 111 1
278 111 1
285 111 1
299 111 1
375 111 1
513 111 1
589 111 1
680 111 1
688 111 1
693 111 1
697 111 1
872 111 1
996 111 1
30 112 1
38 112 1
39 112 1
58 112 1
59 112 1
62 112 1
76 112 1
79 112 1
81 112 1
84 112 2
85 112 1
86 112 2
88 112 1
90 112 2
91 112 3
92 112 2
93 112 1
94 112 1
95 112 4
98 112 4
101 112 2
102 112 1
103 112 3
105 112 2
107 112 2
108 112 3
109 112 6
110 112 4
111 112 15
112 112 17
113 112 12
114 112 4
115 112 4
116 112 5
117 112 4
118 112 1
119 112 1
120 112 1
121 112 1
122 112 2
123 112 1
126 112 2
127 112 1
142 112 1
145 112 1
147 112 1
148 112 1
161 112 1
165 112 1
168 112 1
226 112 1
244 112 1
267 112 1
296 112 1
310 112 1
339 112 1
447 112 1
470 112 1
556 112 1
586 112 1
607 112 1
617 112 1
929 112 1
19 113 1
52 113 1
58 113 1
59 113 2
62 113 1
63 113 1
67 113 1
69 113 1
77 113 1
78 113 1
79 113 1
80 113 1
81 113 2
83 113 1
85 113 1
90 113 1
91 113 1
92 113 1
93 113 2
94 113 4
95 113 1
96 113 2
98 113 1
99 113 1
100 113 2
101 113 1
104 113 4
105 113 1
107 113 1
108 113 1
109 113 1
110 113 1
111 113 3
112 113 17
113 113 37
114 113 9
115 113 10
116 113 7
117 113 4
118 113 4
119 113 4
122 113 2
123 113 1
140 113 1
145 113 1
148 113 1
152 113 2
172 113 1
174 113 1
178 113 1
247 113 1
249 113 1
266 113 1
272 113 1
274 113 1
368 113 1
396 113 1
459 113 1
675 113 1
681 113 1
706 113 1
774 113 1
775 113 1
857 113 2
894 113 1
957 113 1
38 114 1
41 114 1
49 114 1
57 114 1
63 114 1
69 114 1
70 114 1
78 114 3
80 114 3
81 114 1
82 114 4
83 114 2
86 114 1
87 114 1
88 114 1
89 114 1
90 114 2
91 114 2
92 114 2
93 114 1
95 114 2
96 114 2
97 114 1
100 114 1
101 114 1
102 114 1
103 114 2
104 114 2
105 114 1
107 114 1
108 114 5
109 114 3
110 114 7
111 114 3
112 114 7
113 114 8
114 114 30
115 114 9
116 114 3
117 114 7
118 114 4
119 114 2
120 114 3
121 114 5
122 114 2
123 114 2
124 114 1
125 114 2
127 114 1
128 114 1
129 114 1
130 114 2
132 114 1
134 114 1
135 114 1
140 114 2
147 114 1
148 114 1
154 114 1
157 114 1
171 114 1
203 114 1
206 114 1
227 114 1
252 114 1
275 114 1
292 114 1
311 114 1
371 114 1
386 114 1
532 114 1
596 114 1
608 114 1
843 114 1
850 114 1
951 114 1
22 115 1
30 115 1
32 115 1
44 115 1
45 115 2
50 115 1
57 115 1
66 115 1
70 115 1
71 115 1
74 115 1
76 115 2
77 115 2
78 115 2
79 115 1
80 115 1
81 115 2
82 115 1
83 115 1
84 115 1
88 115 3
89 115 3
90 115 1
92 115 1
97 115 2
98 115 2
99 115 1
101 115 2
103 115 2
104 115 2
105 115 1
106 115 1
107 115 3
108 115 2
109 115 3
110 115 5
111 115 4
112 115 3
113 115 8
114 115 9
115 115 29
116 115 18
117 115 6
118 115 8
119 115 3
120 115 4
121 115 2
123 115 3
124 115 3
126 115 3
128 115 1
134 115 1
135 115 1
138 115 1
141 115 2
143 115 1
145 115 1
146 115 1
152 115 1
177 115 1
187 115 1
229 115 1
270 115 1
323 115 1
327 115 1
369 115 1
396 115 1
511 115 1
558 115 1
584 115 1
625 115 1
693 115 1
696 115 1
754 115 1
880 115 1
912 115 1
931 115 1
949 115 1
16 116 1
27 116 1
32 116 1
39 116 1
44 116 2
45 116 1
47 116 1
49 116 1
50 116 1
60 116 1
71 116 1
75 116 1
76 116 1
77 116 1
78 116 2
79 116 1
80 116 1
81 116 1
82 116 1
83 116 3
85 116 1
86 116 2
87 116 1
88 116 1
90 116 1
91 116 1
93 116 2
95 116 2
99 116 1
100 116 1
102 116 2
103 116 1
105 116 1
107 116 2
108 116 3
109 116 3
110 116 5
111 116 10
112 116 2
113 116 4
114 116 7
115 116 21
116 116 41
117 116 13
118 116 8
119 116 4
120 116 8
122 116 1
123 116 2
124 116 1
125 116 2
126 116 2
128 116 1
129 116 2
131 116 1
132 116 3
134 116 2
137 116 1
139 116 1
144 116 1
145 116 1
146 116 1
160 116 1
164 116 1
197 116 1
198 116 1
252 116 2
260 116 1
349 116 2
355 116 1
363 116 1
378 116 1
398 116 1
400 116 1
452 116 1
568 116 1
596 116 1
675 116 1
700 116 1
729 116 1
745 116 1
752 116 1
767 116 1
768 116 1
777 116 1
845 116 1
846 116 1
882 116 1
950 116 1
40 117 1
51 117 1
63 117 2
64 117 2
65 117 1
66 117 1
71 117 1
72 117 1
75 117 2
78 117 2
79 117 2
80 117 1
81 117 1
82 117 4
83 117 1
84 117 1
85 117 2
88 117 2
89 117 1
91 117 1
92 117 1
93 117 2
97 117 4
99 117 1
100 117 2
101 117 1
102 117 1
103 117 2
107 117 1
108 117 2
109 117 3
110 117 4
111 117 2
112 117 6
113 117 3
114 117 6
115 117 10
116 117 17
117 117 44
118 117 9
119 117 5
120 117 4
121 117 2
122 117 3
123 117 6
125 117 2
126 117 2
127 117 2
128 117 2
129 117 1
131 117 1
133 117 1
147 117 1
149 117 1
151 117 2
153 117 1
160 117 1
162 117 2
178 117 1
186 117 1
198 117 1
199 117 1
207 117 1
216 117 1
230 117 1
239 117 1
289 117 1
290 117 1
305 117 1
326 117 1
339 117 1
350 117 1
351 117 1
362 117 1
405 117 1
472 117 1
522 117 1
609 117 1
637 117 1
672 117 1
680 117 1
733 117 1
734 117 1
775 117 1
794 117 1
854 117 1
908 117 1
934 117 1
16 118 1
17 118 1
30 118 1
38 118 1
39 118 1
40 118 1
43 118 1
55 118 1
64 118 1
69 118 1
70 118 1
76 118 3
78 118 1
79 118 1
80 118 1
81 118 1
82 118 1
84 118 3
86 118 1
88 118 1
92 118 4
93 118 1
95 118 2
96 118 1
99 118 1
101 118 1
103 118 1
105 118 1
108 118 1
109 118 1
110 118 5
111 118 4
112 118 1
113 118 3
114 118 4
115 118 9
116 118 10
117 118 12
118 118 40
119 118 18
120 118 5
121 118 1
122 118 3
123 118 6
124 118 3
126 118 2
127 118 2
128 118 1
129 118 1
137 118 1
139 118 1
140 118 2
144 118 1
150 118 1
152 118 1
171 118 1
188 118 1
205 118 1
212 118 1
241 118 1
247 118 1
298 118 1
303 118 1
353 118 1
354 118 1
362 118 1
378 118 1
401 118 1
443 118 1
469 118 1
480 118 1
557 118 1
670 118 1
746 118 1
755 118 1
774 118 1
810 118 1
834 118 1
850 118 1
887 118 1
906 118 1
951 118 1
974 118 1
987 118 1
18 119 1
20 119 1
27 119 1
35 119 1
36 119 1
37 119 1
55 119 1
56 119 1
59 119 1
60 119 1
63 119 1
67 119 2
68 119 1
69 119 2
71 119 1
76 119 1
78 119 3
80 119 1
81 119 3
83 119 1
84 119 1
87 119 1
91 119 1
92 119 1
93 119 4
94 119 2
98 119 1
100 119 2
101 119 1
103 119 1
104 119 1
105 119 1
108 119 1
109 119 3
110 119 2
111 119 3
112 119 2
113 119 2
114 119 2
115 119 9
116 119 6
117 119 3
118 119 18
119 119 40
120 119 8
121 119 3
122 119 3
123 119 6
124 119 3
125 119 1
126 119 4
127 119 2
128 119 2
129 119 1
132 119 1
136 119 1
138 119 1
141 119 1
142 119 1
144 119 1
150 119 1
161 119 1
212 119 1
213 119 1
225 119 1
237 119 1
253 119 1
256 119 1
298 119 1
316 119 1
346 119 1
367 119 1
380 119 1
436 119 1
570 119 1
718 119 1
730 119 1
815 119 1
928 119 1
935 119 1
956 119 1
15 120 1
23 120 2
42 120 1
43 120 1
45 120 1
51 120 1
55 120 1
66 120 1
71 120 2
73 120 1
75 120 2
76 120 1
77 120 5
78 120 1
82 120 1
86 120 1
87 120 1
89 120 1
92 120 1
94 120 3
99 120 1
100 120 1
109 120 1
110 120 3
112 120 1
113 120 2
114 120 1
115 120 5
116 120 6
117 120 6
118 120 8
119 120 16
120 120 50
121 120 17
122 120 9
123 120 14
124 120 11
125 120 4
126 120 5
127 120 5
128 120 5
129 120 5
130 120 3
132 120 2
133 120 1
134 120 2
137 120 1
139 120 1
140 120 1
142 120 1
143 120 1
144 120 1
150 120 1
154 120 1
160 120 1
161 120 1
164 120 1
165 120 1
169 120 1
176 120 1
180 120 1
181 120 1
186 120 1
188 120 1
193 120 1
203 120 1
222 120 1
224 120 1
235 120 1
248 120 1
291 120 1
308 120 1
315 120 1
323 120 1
332 120 1
340 120 1
346 120 1
355 120 1
377 120 1
384 120 1
390 120 1
552 120 1
582 120 1
608 120 1
672 120 1
675 120 1
697 120 1
753 120 1
777 120 1
940 120 1
951 120 1
18 121 1
26 121 1
42 121 1
43 121 1
46 121 2
51 121 1
57 121 1
64 121 1
65 121 1
66 121 1
68 121 1
70 121 1
71 121 1
72 121 1
73 121 1
74 121 1
76 121 3
77 121 2
82 121 1
83 121 1
85 121 1
91 121 1
100 121 1
105 121 1
106 121 1
110 121 2
111 121 1
112 121 4
113 121 2
114 121 3
115 121 2
116 121 3
117 121 3
118 121 6
119 121 3
120 121 20
121 121 43
122 121 27
123 121 9
124 121 11
125 121 11
126 121 7
127 121 10
128 121 5
129 121 3
130 121 1
131 121 1
133 121 1
135 121 1
143 121 1
146 121 1
147 121 1
150 121 1
151 121 1
152 121 1
153 121 2
158 121 1
162 121 1
164 121 1
169 121 1
171 121 1
172 121 1
188 121 1
191 121 1
207 121 1
241 121 1
243 121 1
282 121 1
299 121 1
302 121 1
305 121 1
311 121 1
355 121 1
373 121 1
385 121 1
451 121 1
467 121 1
478 121 1
629 121 1
656 121 1
758 121 1
762 121 1
930 121 1
952 121 1
953 121 1
980 121 1
43 122 1
51 122 1
57 122 1
58 122 1
67 122 1
69 122 1
72 122 1
73 122 2
75 122 1
76 122 1
77 122 2
78 122 2
80 122 1
82 122 2
83 122 2
93 122 1
102 122 1
107 122 1
108 122 1
109 122 1
116 122 1
118 122 3
119 122 6
120 122 15
121 122 20
122 122 48
123 122 25
124 122 13
125 122 5
126 122 4
127 122 3
128 122 5
129 122 5
130 122 1
131 122 3
132 122 3
140 122 1
141 122 2
142 122 1
143 122 1
158 122 2
162 122 1
163 122 1
165 122 1
171 122 1
179 122 1
188 122 1
200 122 1
216 122 1
219 122 1
232 122 1
247 122 1
258 122 1
270 122 1
285 122 1
304 122 1
311 122 1
328 122 1
340 122 1
359 122 1
369 122 1
402 122 1
403 122 1
409 122 1
442 122 1
478 122 1
689 122 1
711 122 1
723 122 1
739 122 1
752 122 1
754 122 1
761 122 1
870 122 1
892 122 1
896 122 1
932 122 1
934 122 1
940 122 1
980 122 1
28 123 1
39 123 2
40 123 1
43 123 1
67 123 1
69 123 1
71 123 1
73 123 1
74 123 1
75 123 5
76 123 1
78 123 1
81 123 1
82 123 1
84 123 1
87 123 2
93 123 1
96 123 1
108 123 2
110 123 2
112 123 2
114 123 2
116 123 4
117 123 5
118 123 3
119 123 3
120 123 15
121 123 13
122 123 24
123 123 45
124 123 13
125 123 5
126 123 5
127 123 4
128 123 6
129 123 4
130 123 4
131 123 1
132 123 3
133 123 2
134 123 2
135 123 2
138 123 1
140 123 2
145 123 1
149 123 1
153 123 1
160 123 1
171 123 1
172 123 2
189 123 1
219 123 1
240 123 1
247 123 1
251 123 2
252 123 1
255 123 1
256 123 1
301 123 1
344 123 1
356 123 1
419 123 1
429 123 1
433 123 1
512 123 1
572 123 1
597 123 1
698 123 1
719 123 1
747 123 1
18 124 1
46 124 1
61 124 1
65 124 1
69 124 1
70 124 1
71 124 1
73 124 1
74 124 1
78 124 1
80 124 1
85 124 1
111 124 1
113 124 1
114 124 1
115 124 1
118 124 4
119 124 7
120 124 9
121 124 10
122 124 16
123 124 16
124 124 48
125 124 9
126 124 13
127 124 5
128 124 5
129 124 7
130 124 6
131 124 3
132 124 1
133 124 2
134 124 2
135 124 1
136 124 1
137 124 1
138 124 1
139 124 1
140 124 1
145 124 1
148 124 2
149 124 1
150 124 1
152 124 1
155 124 1
156 124 1
159 124 1
161 124 1
162 124 2
175 124 1
181 124 1
187 124 1
197 124 1
213 124 1
224 124 1
242 124 1
247 124 1
249 124 1
282 124 1
321 124 1
330 124 1
332 124 1
343 124 1
348 124 1
351 124 1
380 124 1
387 124 1
432 124 1
458 124 1
489 124 1
526 124 2
631 124 1
640 124 1
656 124 1
757 124 1
771 124 1
780 124 1
801 124 1
853 124 1
877 124 1
884 124 1
919 124 1
937 124 1
971 124 1
973 124 1
28 125 1
44 125 1
45 125 1
48 125 1
50 125 1
59 125 2
60 125 1
64 125 1
67 125 1
69 125 2
73 125 1
75 125 1
76 125 3
78 125 2
79 125 1
96 125 1
99 125 1
109 125 1
110 125 2
113 125 1
114 125 1
115 125 1
117 125 1
118 125 2
119 125 1
120 125 5
121 125 4
122 125 8
123 125 6
124 125 18
125 125 36
126 125 24
127 125 7
128 125 9
129 125 5
130 125 2
131 125 1
132 125 4
133 125 2
134 125 1
137 125 3
139 125 1
142 125 1
143 125 1
144 125 2
149 125 1
155 125 1
158 125 1
164 125 2
174 125 1
176 125 1
178 125 1
192 125 1
214 125 1
215 125 1
239 125 1
246 125 1
276 125 1
286 125 1
291 125 1
316 125 1
374 125 1
396 125 1
398 125 1
425 125 1
519 125 1
639 125 1
725 125 1
765 125 1
789 125 1
793 125 1
920 125 1
937 125 1
28 126 1
34 126 1
35 126 1
39 126 1
40 126 2
44 126 1
46 126 1
64 126 1
75 126 1
80 126 1
81 126 1
82 126 1
87 126 1
94 126 2
101 126 1
110 126 2
112 126 1
113 126 1
115 126 1
116 126 2
117 126 2
118 126 4
119 126 1
120 126 6
121 126 5
122 126 2
123 126 7
124 126 18
125 126 22
126 126 51
127 126 10
128 126 19
129 126 16
130 126 3
131 126 2
133 126 4
134 126 1
135 126 1
136 126 1
137 126 1
138 126 2
139 126 1
142 126 1
144 126 2
145 126 1
147 126 2
148 126 1
157 126 2
158 126 1
163 126 1
165 126 2
166 126 1
169 126 1
182 126 1
198 126 1
227 126 1
230 126 1
235 126 1
255 126 1
317 126 1
330 126 1
339 126 1
379 126 1
414 126 1
533 126 1
571 126 1
605 126 1
621 126 1
622 126 1
646 126 1
703 126 1
715 126 1
717 126 1
770 126 1
797 126 1
831 126 1
922 126 1
948 126 1
959 126 1
25 127 1
41 127 1
43 127 1
48 127 1
52 127 2
56 127 1
61 127 1
62 127 1
64 127 1
69 127 1
75 127 1
76 127 2
77 127 1
79 127 3
80 127 1
82 127 1
83 127 1
88 127 1
90 127 1
91 127 1
93 127 2
94 127 1
112 127 1
115 127 3
117 127 1
118 127 2
119 127 5
120 127 3
121 127 2
122 127 4
123 127 6
124 127 9
125 127 14
126 127 9
127 127 55
128 127 30
129 127 12
130 127 8
131 127 4
132 127 5
133 127 2
135 127 2
138 127 1
139 127 1
140 127 2
141 127 2
142 127 5
144 127 1
145 127 1
146 127 1
148 127 1
151 127 1
152 127 1
153 127 1
155 127 1
158 127 2
159 127 1
175 127 1
180 127 1
181 127 1
183 127 1
193 127 1
198 127 1
209 127 1
214 127 1
215 127 1
220 127 1
224 127 1
231 127 1
240 127 1
242 127 1
270 127 1
294 127 1
301 127 1
302 127 1
314 127 1
321 127 1
325 127 1
349 127 1
375 127 1
416 127 1
454 127 1
456 127 1
470 127 1
560 127 1
565 127 1
566 127 1
574 127 1
576 127 1
581 127 1
588 127 1
615 127 1
624 127 1
688 127 1
706 127 1
719 127 1
729 127 1
731 127 1
832 127 1
896 127 1
908 127 1
923 127 1
946 127 2
957 127 1
993 127 1
22 128 1
23 128 1
24 128 1
37 128 1
38 128 1
40 128 1
42 128 1
43 128 1
48 128 1
62 128 2
64 128 1
68 128 1
69 128 1
73 128 1
74 128 1
76 128 1
78 128 1
81 128 1
88 128 1
93 128 1
111 128 2
115 128 3
117 128 1
118 128 1
120 128 5
121 128 10
122 128 5
123 128 6
124 128 12
125 128 7
126 128 14
127 128 32
128 128 69
129 128 20
130 128 16
131 128 4
132 128 7
133 128 5
134 128 3
135 128 5
137 128 4
138 128 2
139 128 2
141 128 2
143 128 1
144 128 2
145 128 2
147 128 1
150 128 2
154 128 2
155 128 1
156 128 1
163 128 3
164 128 2
166 128 1
170 128 1
176 128 1
179 128 1
180 128 1
181 128 1
183 128 1
198 128 2
203 128 1
211 128 1
214 128 1
216 128 1
227 128 1
243 128 1
250 128 1
308 128 1
329 128 1
335 128 1
389 128 1
410 128 1
477 128 1
493 128 1
500 128 1
536 128 1
539 128 1
563 128 1
577 128 1
598 128 1
602 128 1
635 128 1
649 128 1
655 128 1
658 128 1
670 128 1
697 128 1
721 128 1
723 128 1
736 128 1
756 128 1
861 128 1
920 128 1
18 129 1
19 129 1
21 129 1
33 129 1
36 129 1
41 129 1
42 129 1
63 129 2
70 129 1
71 129 1
74 129 1
75 129 1
80 129 2
90 129 2
95 129 1
113 129 1
114 129 2
115 129 2
117 129 1
118 129 1
119 129 2
120 129 2
121 129 6
122 129 2
123 129 3
124 129 7
125 129 9
126 129 8
127 129 6
128 129 31
129 129 64
130 129 24
131 129 11
132 129 12
133 129 10
134 129 4
135 129 6
136 129 1
137 129 1
138 129 1
139 129 2
141 129 3
142 129 3
144 129 3
145 129 1
146 129 1
147 129 1
148 129 1
149 129 2
150 129 1
154 129 2
157 129 1
160 129 1
161 129 1
163 129 1
166 129 1
169 129 1
170 129 1
175 129 1
177 129 1
178 129 1
189 129 1
191 129 1
194 129 1
197 129 1
205 129 1
230 129 1
233 129 1
234 129 1
236 129 1
238 129 2
242 129 2
250 129 1
270 129 1
312 129 1
324 129 1
327 129 1
340 129 1
343 129 1
363 129 1
379 129 1
388 129 1
389 129 1
465 129 1
467 129 1
475 129 1
516 129 1
540 129 1
613 129 1
630 129 1
666 129 1
696 129 1
708 129 1
711 129 1
725 129 1
736 129 1
779 129 1
817 129 1
905 129 1
918 129 1
924 129 1
929 129 1
946 129 1
31 130 1
36 130 2
37 130 1
38 130 1
39 130 1
50 130 2
51 130 1
63 130 2
65 130 1
70 130 1
71 130 1
72 130 1
73 130 2
74 130 2
76 130 1
77 130 1
78 130 1
79 130 1
83 130 1
94 130 1
100 130 1
102 130 1
103 130 1
116 130 1
117 130 3
118 130 1
119 130 2
120 130 2
121 130 2
123 130 3
124 130 6
125 130 6
126 130 2
127 130 7
128 130 17
129 130 39
130 130 59
131 130 18
132 130 10
133 130 5
134 130 2
135 130 4
136 130 4
137 130 1
139 130 1
140 130 1
141 130 1
142 130 1
145 130 2
146 130 1
147 130 2
148 130 1
149 130 2
151 130 1
153 130 1
155 130 1
156 130 1
158 130 2
161 130 1
162 130 2
164 130 1
167 130 1
171 130 1
172 130 1
173 130 2
178 130 1
181 130 1
198 130 1
209 130 1
211 130 1
234 130 1
237 130 1
243 130 2
250 130 1
279 130 1
347 130 1
352 130 1
366 130 1
383 130 1
409 130 1
459 130 1
464 130 1
470 130 1
471 130 1
503 130 1
514 130 1
527 130 1
563 130 1
602 130 1
605 130 1
675 130 1
726 130 1
728 130 1
826 130 1
841 130 1
908 130 1
919 130 1
957 130 1
30 131 1
39 131 1
45 131 1
57 131 1
71 131 2
73 131 1
79 131 3
80 131 1
83 131 1
110 131 1
111 131 2
112 131 1
116 131 1
120 131 4
121 131 1
122 131 1
123 131 2
124 131 4
125 131 3
126 131 5
127 131 5
128 131 8
129 131 7
130 131 14
131 131 40
132 131 18
133 131 8
134 131 7
136 131 4
138 131 3
143 131 1
144 131 1
149 131 3
152 131 1
159 131 1
161 131 1
162 131 1
174 131 1
192 131 2
195 131 1
206 131 1
209 131 1
235 131 1
239 131 1
244 131 1
251 131 1
254 131 1
282 131 1
305 131 1
312 131 1
318 131 1
319 131 1
335 131 1
354 131 1
378 131 1
382 131 1
408 131 2
409 131 1
414 131 1
501 131 1
552 131 1
573 131 1
582 131 1
619 131 1
624 131 1
634 131 1
659 131 1
667 131 1
795 131 1
821 131 1
855 131 1
891 131 1
18 132 3
20 132 1
25 132 1
32 132 3
34 132 1
36 132 1
49 132 1
73 132 1
74 132 1
75 132 1
106 132 1
108 132 1
109 132 1
114 132 1
115 132 1
116 132 2
117 132 1
119 132 1
121 132 1
122 132 3
123 132 1
124 132 1
125 132 3
126 132 4
127 132 6
128 132 11
129 132 9
130 132 11
131 132 15
132 132 36
133 132 12
134 132 5
135 132 4
136 132 1
137 132 1
138 132 1
139 132 4
140 132 2
142 132 3
143 132 3
144 132 2
147 132 2
148 132 1
154 132 1
155 132 1
158 132 1
160 132 1
161 132 1
164 132 1
165 132 1
166 132 1
177 132 1
178 132 1
218 132 1
229 132 1
230 132 1
244 132 1
249 132 1
256 132 1
279 132 1
332 132 1
353 132 1
378 132 1
478 132 1
491 132 1
520 132 1
564 132 1
637 132 1
650 132 1
662 132 1
689 132 1
696 132 1
704 132 1
705 132 1
707 132 1
730 132 1
770 132 1
788 132 1
799 132 1
800 132 1
816 132 1
824 132 1
828 132 1
848 132 1
870 132 1
871 132 1
872 132 1
35 133 1
76 133 1
78 133 1
79 133 1
92 133 1
110 133 1
112 133 1
120 133 3
122 133 1
123 133 1
124 133 3
125 133 4
126 133 1
127 133 3
128 133 7
129 133 6
130 133 13
131 133 6
132 133 16
133 133 49
134 133 15
135 133 6
136 133 3
137 133 1
138 133 3
139 133 7
140 133 5
141 133 2
143 133 1
144 133 2
146 133 1
147 133 2
150 133 2
151 133 4
152 133 2
154 133 1
156 133 1
157 133 2
159 133 1
160 133 1
165 133 2
166 133 2
167 133 2
169 133 1
180 133 2
181 133 2
187 133 1
188 133 1
195 133 2
207 133 1
218 133 1
222 133 1
249 133 1
257 133 1
277 133 1
286 133 1
291 133 1
292 133 1
300 133 1
305 133 1
308 133 1
314 133 1
319 133 1
328 133 1
341 133 1
342 133 1
345 133 1
349 133 2
353 133 1
372 133 1
388 133 1
470 133 1
485 133 1
490 133 1
506 133 1
508 133 1
513 133 1
519 133 1
536 133 1
565 133 1
610 133 1
617 133 1
643 133 1
730 133 1
742 133 1
762 133 1
773 133 1
784 133 1
787 133 1
792 133 1
833 133 1
846 133 1
849 133 1
881 133 1
893 133 1
898 133 1
909 133 1
996 133 1
28 134 1
42 134 1
67 134 1
69 134 1
73 134 1
79 134 1
90 134 1
91 134 1
98 134 2
110 134 1
112 134 1
113 134 1
114 134 1
117 134 1
120 134 1
121 134 1
122 134 1
123 134 1
124 134 2
126 134 1
128 134 5
129 134 2
130 134 5
131 134 5
132 134 5
133 134 8
134 134 49
135 134 22
136 134 5
137 134 9
138 134 8
139 134 7
140 134 4
141 134 3
142 134 6
143 134 3
144 134 5
145 134 2
146 134 1
147 134 2
148 134 3
149 134 4
150 134 2
151 134 2
152 134 4
153 134 3
154 134 3
158 134 1
159 134 2
162 134 1
164 134 1
166 134 1
170 134 2
172 134 1
175 134 2
193 134 1
210 134 1
227 134 1
235 134 1
293 134 1
322 134 1
329 134 1
342 134 1
356 134 1
360 134 1
442 134 1
583 134 1
604 134 1
621 134 1
635 134 1
661 134 1
700 134 1
742 134 1
775 134 1
830 134 1
864 134 1
905 134 1
943 134 1
957 134 1
18 135 1
28 135 1
35 135 1
37 135 1
44 135 1
52 135 1
60 135 1
63 135 1
72 135 2
77 135 1
78 135 1
79 135 1
80 135 1
108 135 1
116 135 1
120 135 1
124 135 1
125 135 1
127 135 2
128 135 4
129 135 7
130 135 1
131 135 3
132 135 3
133 135 8
134 135 28
135 135 38
136 135 9
137 135 7
138 135 4
139 135 2
140 135 1
141 135 2
142 135 4
144 135 4
147 135 2
148 135 1
149 135 5
150 135 1
151 135 2
153 135 2
154 135 3
157 135 2
158 135 2
160 135 2
165 135 1
168 135 1
169 135 1
171 135 1
172 135 1
175 135 1
178 135 1
179 135 1
181 135 1
182 135 1
188 135 1
190 135 2
196 135 1
209 135 2
214 135 1
235 135 1
282 135 1
324 135 1
392 135 1
401 135 1
420 135 1
440 135 1
456 135 1
481 135 1
518 135 1
600 135 1
610 135 1
613 135 1
627 135 1
637 135 1
651 135 1
703 135 1
740 135 1
759 135 1
777 135 1
792 135 1
846 135 2
876 135 1
891 135 1
901 135 1
927 135 1
944 135 1
17 136 1
37 136 1
39 136 1
52 136 1
55 136 1
56 136 1
58 136 1
62 136 1
86 136 1
91 136 1
113 136 1
121 136 1
123 136 1
124 136 1
125 136 2
129 136 3
130 136 3
134 136 14
135 136 14
136 136 26
137 136 21
138 136 7
139 136 3
140 136 3
141 136 4
142 136 4
143 136 3
144 136 4
145 136 1
146 136 1
148 136 1
149 136 1
150 136 2
152 136 5
153 136 4
154 136 1
156 136 1
157 136 1
158 136 2
160 136 1
162 136 1
166 136 1
171 136 1
174 136 1
197 136 1
205 136 1
214 136 1
229 136 1
274 136 1
301 136 1
304 136 1
309 136 1
317 136 1
402 136 1
492 136 1
494 136 1
513 136 1
543 136 1
561 136 1
569 136 1
628 136 1
643 136 1
661 136 1
680 136 1
743 136 1
758 136 1
805 136 1
827 136 1
852 136 1
863 136 1
901 136 1
936 136 1
30 137 1
44 137 1
76 137 1
81 137 2
93 137 1
105 137 1
115 137 1
117 137 1
120 137 1
122 137 1
123 137 1
125 137 1
127 137 1
128 137 2
129 137 3
130 137 1
131 137 2
132 137 2
133 137 1
134 137 11
135 137 6
136 137 8
137 137 19
138 137 14
139 137 8
140 137 3
141 137 4
142 137 2
144 137 1
145 137 4
146 137 2
147 137 1
150 137 1
151 137 2
152 137 1
153 137 7
154 137 2
156 137 1
157 137 2
159 137 1
161 137 1
162 137 1
166 137 1
167 137 2
178 137 2
195 137 1
231 137 1
249 137 1
255 137 1
274 137 1
296 137 1
310 137 1
320 137 1
349 137 1
354 137 1
381 137 1
395 137 1
419 137 1
430 137 1
491 137 1
518 137 1
579 137 1
659 137 1
766 137 1
804 137 1
820 137 1
846 137 1
857 137 1
41 138 1
52 138 1
62 138 1
71 138 1
76 138 1
77 138 1
86 138 1
88 138 1
89 138 1
93 138 2
95 138 1
103 138 1
120 138 1
122 138 2
124 138 1
126 138 3
127 138 1
130 138 1
131 138 1
132 138 1
133 138 5
134 138 10
135 138 5
136 138 1
137 138 13
138 138 37
139 138 16
140 138 6
141 138 5
142 138 3
143 138 6
144 138 4
145 138 5
146 138 3
148 138 4
149 138 1
151 138 2
153 138 4
154 138 2
156 138 1
157 138 1
162 138 1
165 138 1
168 138 1
174 138 1
183 138 1
188 138 1
189 138 1
192 138 1
196 138 1
201 138 1
227 138 1
232 138 1
234 138 1
235 138 1
236 138 1
251 138 1
256 138 1
272 138 1
273 138 2
275 138 1
286 138 1
311 138 1
318 138 1
346 138 1
358 138 1
359 138 1
360 138 1
361 138 1
379 138 1
409 138 1
446 138 1
467 138 1
551 138 1
552 138 1
591 138 1
599 138 1
610 138 1
627 138 1
663 138 1
721 138 1
751 138 1
755 138 1
759 138 1
812 138 1
818 138 1
854 138 1
921 138 1
29 139 1
38 139 1
51 139 1
56 139 1
83 139 1
88 139 2
96 139 1
102 139 1
120 139 1
121 139 2
122 139 1
123 139 1
124 139 2
129 139 2
132 139 2
134 139 5
135 139 3
136 139 2
137 139 7
138 139 3
139 139 44
140 139 7
141 139 5
142 139 2
143 139 5
144 139 4
145 139 3
146 139 2
147 139 1
148 139 1
149 139 2
150 139 1
151 139 1
152 139 4
153 139 1
154 139 1
156 139 1
158 139 3
159 139 1
161 139 1
164 139 1
170 139 1
173 139 1
186 139 1
188 139 1
193 139 1
194 139 1
222 139 1
235 139 1
244 139 1
248 139 1
270 139 1
292 139 1
313 139 1
334 139 1
342 139 1
345 139 1
347 139 1
470 139 1
570 139 1
588 139 1
631 139 1
670 139 1
780 139 1
798 139 1
837 139 1
847 139 1
890 139 1
901 139 1
929 139 1
12 140 1
36 140 1
43 140 1
51 140 2
62 140 1
73 140 1
78 140 2
83 140 1
88 140 1
93 140 3
99 140 2
103 140 1
114 140 1
115 140 1
116 140 1
118 140 1
120 140 1
121 140 2
122 140 1
124 140 1
126 140 1
128 140 2
129 140 3
131 140 1
132 140 2
134 140 7
135 140 7
136 140 3
137 140 1
138 140 5
139 140 21
140 140 30
141 140 12
142 140 10
143 140 7
144 140 3
145 140 4
146 140 4
147 140 5
148 140 6
149 140 2
150 140 3
151 140 1
152 140 3
153 140 2
154 140 2
156 140 1
158 140 1
159 140 1
161 140 2
162 140 1
164 140 2
166 140 1
169 140 1
176 140 1
177 140 1
179 140 1
182 140 1
191 140 1
194 140 1
209 140 1
212 140 1
220 140 1
232 140 1
235 140 1
247 140 1
270 140 1
273 140 1
275 140 1
284 140 1
285 140 1
297 140 1
329 140 1
372 140 2
385 140 1
411 140 1
413 140 1
471 140 1
515 140 1
632 140 1
657 140 1
712 140 1
739 140 1
831 140 1
863 140 1
913 140 2
946 140 1
15 141 1
40 141 1
57 141 1
62 141 1
66 141 1
79 141 1
89 141 1
93 141 1
94 141 1
97 141 1
104 141 1
106 141 1
107 141 1
111 141 2
114 141 2
116 141 1
121 141 1
126 141 1
127 141 1
128 141 2
130 141 1
133 141 2
134 141 4
135 141 3
136 141 6
137 141 8
138 141 5
139 141 6
140 141 18
141 141 32
142 141 20
143 141 8
144 141 2
145 141 2
146 141 1
147 141 6
148 141 4
149 141 2
152 141 2
153 141 2
154 141 2
155 141 1
157 141 2
158 141 1
164 141 2
174 141 2
175 141 1
176 141 1
178 141 1
189 141 1
191 141 1
194 141 1
204 141 2
209 141 1
233 141 1
248 141 1
299 141 1
351 141 1
359 141 1
363 141 1
406 141 1
416 141 1
487 141 1
535 141 1
603 141 1
609 141 1
624 141 1
672 141 1
731 141 1
734 141 1
942 141 1
38 142 1
50 142 1
62 142 1
67 142 1
76 142 1
84 142 2
86 142 1
94 142 1
96 142 1
97 142 2
109 142 1
110 142 1
117 142 1
118 142 1
119 142 1
120 142 1
121 142 2
123 142 1
124 142 1
127 142 1
128 142 1
129 142 1
132 142 2
133 142 2
134 142 6
135 142 1
136 142 1
137 142 1
138 142 5
139 142 6
140 142 6
141 142 13
142 142 29
143 142 7
144 142 5
145 142 3
146 142 1
147 142 4
148 142 2
149 142 1
150 142 4
151 142 3
152 142 4
153 142 1
154 142 1
155 142 1
157 142 2
164 142 2
180 142 1
183 142 1
186 142 1
192 142 1
195 142 1
209 142 1
240 142 1
256 142 1
271 142 1
294 142 1
308 142 1
321 142 1
356 142 1
365 142 1
396 142 1
400 142 1
407 142 1
479 142 1
525 142 1
541 142 1
546 142 1
554 142 1
589 142 1
594 142 1
654 142 1
670 142 1
693 142 1
717 142 1
737 142 1
769 142 1
788 142 1
825 142 1
850 142 1
859 142 1
897 142 1
36 143 1
50 143 3
52 143 1
57 143 1
67 143 1
77 143 1
78 143 1
81 143 1
83 143 1
85 143 1
88 143 1
92 143 1
100 143 1
108 143 1
110 143 1
113 143 1
118 143 1
122 143 1
124 143 1
125 143 1
128 143 3
129 143 4
131 143 2
132 143 2
133 143 4
134 143 2
135 143 4
136 143 2
137 143 3
138 143 4
139 143 1
140 143 4
141 143 12
142 143 13
143 143 29
144 143 17
145 143 6
146 143 1
148 143 1
149 143 2
150 143 3
151 143 2
152 143 5
153 143 2
155 143 1
157 143 1
158 143 1
161 143 1
164 143 1
166 143 1
170 143 1
173 143 1
186 143 1
190 143 1
193 143 1
227 143 1
256 143 1
267 143 1
293 143 1
325 143 2
350 143 1
354 143 1
355 143 1
369 143 1
401 143 1
460 143 1
469 143 1
563 143 1
586 143 1
600 143 1
612 143 1
707 143 1
732 143 1
759 143 1
766 143 1
778 143 1
938 143 1
52 144 1
55 144 1
69 144 1
74 144 1
76 144 1
78 144 1
82 144 1
87 144 1
93 144 1
94 144 1
111 144 1
115 144 1
120 144 1
123 144 3
126 144 4
127 144 3
128 144 3
129 144 1
130 144 3
131 144 1
132 144 3
133 144 2
134 144 9
135 144 2
136 144 3
137 144 2
138 144 7
140 144 7
141 144 10
142 144 7
143 144 3
144 144 21
145 144 4
146 144 9
147 144 5
148 144 2
149 144 6
150 144 1
151 144 3
152 144 7
153 144 2
154 144 2
155 144 1
158 144 2
159 144 1
161 144 1
163 144 1
187 144 1
195 144 1
203 144 1
204 144 1
226 144 1
231 144 2
244 144 1
247 144 1
290 144 1
314 144 1
344 144 1
394 144 1
418 144 1
423 144 1
512 144 1
555 144 1
642 144 1
693 144 1
740 144 1
760 144 1
763 144 1
778 144 1
785 144 1
922 144 1
949 144 1
16 145 1
58 145 1
60 145 1
72 145 1
75 145 1
79 145 1
85 145 1
90 145 1
95 145 1
109 145 1
115 145 2
120 145 1
121 145 1
123 145 2
128 145 3
129 145 1
131 145 1
133 145 1
135 145 1
137 145 1
138 145 1
139 145 3
140 145 5
141 145 6
142 145 2
143 145 6
144 145 12
145 145 35
146 145 14
147 145 5
148 145 3
149 145 1
150 145 1
151 145 5
152 145 2
153 145 1
154 145 3
156 145 1
157 145 2
158 145 1
162 145 1
163 145 1
165 145 1
166 145 1
167 145 1
173 145 1
180 145 1
244 145 1
257 145 1
270 145 1
271 145 1
272 145 1
297 145 1
301 145 1
329 145 1
351 145 1
353 145 1
372 145 1
395 145 1
397 145 1
504 145 1
519 145 2
586 145 1
609 145 1
658 145 1
682 145 1
690 145 1
717 145 1
825 145 1
847 145 1
930 145 1
947 145 1
30 146 1
58 146 1
94 146 1
101 146 1
103 146 1
106 146 1
109 146 2
112 146 1
113 146 1
125 146 1
126 146 1
131 146 2
132 146 1
133 146 1
134 146 3
135 146 2
136 146 1
137 146 2
139 146 2
140 146 3
141 146 2
142 146 3
143 146 2
144 146 9
145 146 14
146 146 24
147 146 9
148 146 2
149 146 3
150 146 2
151 146 5
153 146 1
155 146 2
156 146 1
158 146 1
161 146 1
164 146 1
166 146 1
167 146 1
172 146 1
189 146 1
203 146 1
272 146 1
294 146 1
298 146 1
313 146 1
350 146 1
394 146 1
420 146 1
422 146 1
425 146 1
436 146 1
593 146 1
598 146 1
599 146 1
619 146 1
662 146 1
681 146 1
714 146 1
742 146 1
839 146 1
963 146 1
36 147 1
58 147 1
60 147 1
64 147 1
76 147 1
77 147 1
86 147 1
98 147 1
110 147 1
111 147 2
112 147 1
116 147 1
119 147 1
123 147 1
126 147 1
127 147 1
129 147 1
130 147 2
133 147 1
134 147 2
138 147 3
139 147 3
140 147 2
141 147 6
142 147 3
143 147 2
144 147 4
145 147 9
146 147 11
147 147 35
148 147 6
149 147 7
150 147 3
151 147 3
153 147 2
161 147 1
162 147 1
167 147 1
171 147 1
175 147 1
176 147 1
178 147 1
183 147 1
186 147 1
195 147 1
196 147 1
197 147 1
256 147 1
317 147 1
347 147 1
350 147 1
363 147 1
410 147 1
471 147 1
484 147 1
499 147 1
506 147 1
573 147 1
624 147 1
678 147 1
711 147 1
805 147 1
813 147 1
977 147 1
43 148 1
58 148 1
63 148 1
76 148 1
78 148 1
82 148 1
83 148 1
89 148 1
117 148 1
119 148 2
127 148 1
130 148 1
131 148 1
132 148 3
134 148 1
136 148 1
137 148 2
138 148 2
139 148 1
140 148 4
141 148 4
142 148 3
143 148 1
145 148 5
146 148 4
147 148 16
148 148 24
149 148 8
150 148 3
151 148 3
152 148 1
153 148 4
155 148 3
156 148 2
157 148 1
158 148 1
161 148 1
162 148 2
163 148 1
164 148 2
166 148 1
169 148 1
172 148 1
181 148 1
183 148 1
196 148 1
208 148 1
217 148 1
238 148 1
242 148 1
245 148 1
267 148 1
280 148 1
311 148 1
343 148 1
347 148 1
384 148 1
387 148 1
464 148 1
521 148 1
588 148 1
593 148 1
664 148 1
755 148 1
759 148 1
768 148 1
797 148 1
829 148 1
953 148 1
959 148 1
40 149 1
49 149 1
55 149 1
65 149 1
95 149 1
103 149 1
110 149 1
120 149 2
121 149 1
124 149 1
127 149 1
128 149 1
130 149 1
131 149 1
133 149 2
134 149 1
135 149 1
136 149 2
137 149 3
138 149 2
139 149 4
140 149 2
141 149 2
142 149 4
144 149 3
145 149 1
146 149 5
147 149 6
148 149 8
149 149 18
150 149 9
151 149 6
152 149 1
153 149 1
155 149 1
159 149 1
160 149 1
162 149 1
164 149 2
165 149 2
166 149 2
167 149 1
168 149 1
169 149 1
171 149 1
173 149 1
198 149 1
202 149 1
208 149 1
216 149 1
218 149 1
232 149 1
244 149 1
249 149 1
250 149 1
277 149 1
296 149 1
332 149 1
339 149 1
343 149 1
348 149 1
369 149 1
370 149 1
421 149 1
441 149 1
499 149 1
557 149 1
611 149 1
734 149 1
738 149 1
739 149 1
869 149 1
915 149 1
936 149 1
971 149 1
40 150 1
41 150 1
61 150 1
62 150 1
67 150 1
72 150 1
78 150 1
79 150 1
93 150 1
100 150 1
113 150 1
115 150 1
118 150 1
121 150 2
125 150 1
126 150 1
127 150 1
128 150 1
129 150 1
134 150 5
135 150 3
136 150 1
138 150 1
139 150 3
140 150 3
142 150 2
143 150 2
144 150 7
145 150 6
146 150 2
147 150 2
148 150 6
149 150 12
150 150 33
151 150 12
152 150 9
153 150 3
154 150 1
155 150 1
156 150 1
157 150 2
159 150 2
160 150 1
163 150 1
165 150 1
168 150 1
169 150 1
170 150 2
172 150 1
175 150 1
178 150 1
182 150 1
188 150 1
215 150 1
227 150 1
234 150 1
236 150 1
254 150 1
256 150 1
268 150 1
274 150 1
276 150 1
294 150 1
303 150 1
307 150 1
325 150 1
360 150 2
375 150 1
403 150 1
464 150 1
495 150 1
498 150 1
593 150 1
599 150 1
638 150 1
676 150 1
698 150 1
738 150 1
790 150 1
931 150 1
22 151 1
58 151 1
79 151 1
121 151 2
122 151 2
125 151 1
128 151 1
129 151 1
131 151 1
132 151 1
133 151 1
134 151 5
136 151 3
137 151 1
138 151 1
139 151 2
140 151 5
141 151 2
142 151 2
143 151 3
144 151 4
145 151 4
146 151 3
147 151 3
148 151 7
149 151 6
150 151 21
151 151 33
152 151 10
153 151 5
154 151 1
155 151 3
156 151 3
157 151 1
158 151 3
159 151 2
160 151 2
161 151 1
162 151 1
165 151 1
166 151 1
167 151 1
168 151 2
169 151 2
174 151 2
176 151 1
183 151 2
189 151 1
190 151 2
242 151 1
265 151 1
293 151 1
303 151 1
316 151 1
321 151 1
348 151 1
401 151 1
452 151 1
471 151 1
515 151 1
634 151 1
661 151 1
702 151 1
738 151 1
981 151 1
42 152 1
60 152 1
71 152 1
75 152 1
76 152 1
77 152 1
79 152 1
88 152 1
91 152 1
94 152 1
120 152 1
124 152 1
126 152 2
127 152 1
129 152 1
133 152 1
134 152 4
135 152 4
139 152 4
140 152 2
141 152 3
142 152 2
143 152 2
144 152 3
145 152 3
146 152 4
147 152 1
148 152 5
149 152 5
150 152 6
151 152 15
152 152 24
153 152 12
154 152 5
155 152 4
156 152 2
157 152 3
158 152 3
159 152 4
161 152 3
163 152 1
164 152 2
166 152 4
167 152 1
170 152 1
179 152 1
182 152 1
186 152 1
196 152 1
204 152 1
205 152 1
210 152 1
232 152 1
253 152 1
269 152 1
270 152 1
271 152 1
273 152 1
308 152 1
311 152 1
316 152 1
345 152 1
366 152 1
368 152 1
374 152 1
417 152 1
500 152 1
573 152 1
580 152 1
611 152 1
646 152 1
840 152 1
32 153 1
42 153 1
44 153 1
52 153 2
57 153 1
62 153 1
66 153 1
67 153 1
77 153 1
81 153 1
82 153 1
95 153 2
119 153 1
120 153 1
128 153 2
129 153 2
130 153 3
131 153 1
133 153 3
134 153 2
135 153 2
137 153 2
139 153 3
140 153 1
141 153 1
142 153 2
143 153 2
144 153 1
145 153 2
146 153 1
147 153 1
148 153 1
149 153 5
150 153 8
151 153 3
152 153 19
153 153 46
154 153 29
155 153 17
156 153 2
157 153 7
158 153 4
159 153 2
160 153 2
161 153 1
162 153 4
163 153 3
164 153 6
165 153 2
166 153 2
168 153 2
170 153 1
174 153 1
175 153 2
177 153 1
179 153 1
183 153 2
184 153 1
186 153 1
188 153 1
193 153 1
202 153 1
214 153 1
215 153 1
225 153 1
246 153 2
281 153 1
282 153 1
287 153 1
297 153 1
300 153 1
306 153 1
309 153 1
339 153 1
342 153 1
343 153 1
355 153 1
423 153 1
453 153 1
502 153 1
555 153 1
573 153 1
603 153 1
748 153 1
766 153 1
779 153 1
813 153 1
845 153 1
915 153 2
919 153 1
27 154 1
37 154 1
42 154 2
47 154 1
49 154 1
52 154 1
63 154 1
67 154 1
69 154 1
83 154 1
120 154 2
123 154 1
127 154 1
129 154 1
131 154 1
132 154 2
133 154 2
134 154 3
135 154 2
139 154 2
140 154 1
141 154 1
143 154 2
145 154 1
146 154 1
147 154 2
148 154 4
149 154 1
150 154 3
151 154 5
152 154 7
153 154 12
154 154 40
155 154 11
156 154 6
157 154 6
158 154 4
159 154 2
160 154 3
161 154 3
162 154 1
163 154 4
164 154 1
165 154 2
166 154 3
167 154 2
168 154 2
171 154 3
172 154 1
174 154 1
176 154 1
178 154 1
179 154 1
181 154 1
182 154 1
184 154 1
190 154 2
193 154 1
205 154 1
215 154 1
221 154 1
224 154 1
236 154 1
245 154 1
269 154 1
274 154 1
294 154 1
298 154 1
307 154 1
334 154 1
353 154 1
386 154 1
388 154 1
395 154 1
479 154 1
488 154 1
579 154 1
636 154 1
675 154 1
875 154 1
20 155 1
36 155 1
38 155 1
47 155 1
50 155 1
57 155 1
61 155 1
78 155 1
80 155 1
95 155 1
103 155 1
113 155 1
120 155 1
121 155 1
127 155 1
129 155 1
130 155 1
131 155 1
134 155 2
135 155 2
136 155 1
137 155 2
143 155 1
145 155 1
147 155 1
148 155 2
149 155 2
150 155 2
151 155 3
152 155 2
153 155 12
154 155 8
155 155 31
156 155 12
157 155 9
158 155 11
159 155 6
160 155 2
161 155 2
162 155 3
163 155 2
164 155 1
165 155 5
166 155 1
174 155 1
175 155 1
178 155 2
181 155 1
184 155 1
187 155 1
189 155 1
192 155 1
196 155 1
220 155 1
225 155 1
233 155 1
248 155 1
253 155 1
293 155 1
310 155 1
332 155 1
393 155 1
453 155 1
455 155 1
458 155 1
459 155 1
493 155 1
661 155 1
716 155 1
834 155 1
838 155 1
883 155 1
920 155 1
921 155 1
927 155 1
30 156 1
44 156 1
52 156 1
78 156 1
107 156 1
117 156 1
121 156 1
124 156 1
126 156 1
127 156 1
128 156 1
130 156 1
134 156 1
137 156 1
139 156 1
140 156 1
144 156 1
147 156 2
149 156 1
150 156 1
151 156 1
152 156 3
153 156 3
154 156 6
155 156 12
156 156 20
157 156 14
158 156 13
159 156 6
160 156 7
161 156 3
162 156 1
163 156 1
164 156 2
165 156 1
166 156 3
167 156 1
168 156 2
169 156 1
170 156 3
171 156 1
174 156 1
175 156 1
176 156 1
177 156 3
179 156 1
182 156 2
183 156 1
186 156 1
189 156 1
206 156 1
215 156 1
219 156 1
228 156 1
281 156 1
291 156 1
310 156 2
328 156 1
390 156 1
393 156 1
395 156 1
424 156 1
430 156 1
486 156 1
507 156 1
536 156 1
546 156 1
582 156 1
586 156 1
607 156 1
617 156 1
645 156 1
655 156 1
670 156 1
673 156 1
695 156 1
710 156 1
738 156 1
749 156 1
782 156 1
898 156 1
940 156 1
40 157 1
45 157 1
112 157 1
117 157 2
118 157 1
122 157 1
124 157 1
126 157 1
128 157 1
129 157 1
130 157 2
132 157 2
133 157 1
135 157 1
139 157 3
143 157 1
144 157 1
145 157 1
146 157 2
150 157 2
151 157 1
152 157 2
153 157 3
154 157 8
155 157 7
156 157 15
157 157 32
158 157 16
159 157 4
160 157 3
161 157 2
162 157 5
163 157 2
164 157 2
165 157 2
166 157 2
167 157 1
168 157 2
169 157 1
170 157 1
171 157 1
172 157 1
176 157 1
177 157 4
180 157 1
181 157 1
182 157 1
185 157 1
188 157 1
196 157 1
198 157 1
205 157 2
207 157 1
212 157 1
214 157 1
232 157 1
233 157 1
234 157 1
237 157 1
264 157 1
287 157 1
293 157 1
294 157 1
317 157 1
332 157 1
368 157 1
401 157 1
434 157 1
455 157 1
527 157 1
594 157 1
624 157 1
627 157 1
645 157 1
646 157 1
672 157 1
699 157 1
746 157 1
759 157 1
786 157 1
792 157 1
793 157 1
820 157 1
821 157 1
887 157 1
911 157 1
914 157 1
951 157 1
984 157 1
22 158 1
32 158 1
35 158 1
37 158 1
44 158 1
50 158 1
53 158 1
70 158 2
73 158 1
74 158 1
76 158 1
95 158 1
96 158 1
120 158 1
129 158 1
130 158 1
131 158 2
134 158 1
135 158 2
138 158 1
139 158 1
140 158 2
143 158 1
144 158 1
145 158 1
146 158 1
148 158 1
150 158 2
151 158 2
152 158 2
153 158 11
154 158 7
155 158 10
156 158 8
157 158 12
158 158 41
159 158 12
160 158 7
161 158 5
162 158 2
163 158 4
164 158 8
165 158 4
166 158 10
167 158 4
168 158 3
170 158 1
171 158 2
172 158 1
174 158 2
175 158 2
177 158 3
178 158 1
181 158 2
185 158 1
186 158 1
190 158 2
192 158 1
202 158 1
204 158 1
208 158 1
210 158 2
215 158 1
217 158 1
219 158 1
220 158 1
221 158 1
225 158 1
234 158 1
236 158 1
242 158 2
246 158 1
255 158 1
288 158 1
290 158 1
292 158 1
299 158 1
302 158 1
303 158 1
315 158 1
316 158 1
327 158 1
332 158 1
440 158 1
476 158 1
488 158 1
491 158 1
513 158 1
563 158 1
600 158 1
614 158 1
679 158 1
697 158 1
714 158 1
730 158 1
751 158 1
759 158 1
792 158 1
933 158 1
31 159 2
49 159 1
71 159 1
80 159 1
111 159 1
115 159 1
117 159 1
129 159 1
132 159 1
135 159 1
138 159 1
140 159 2
142 159 2
144 159 1
145 159 2
146 159 1
149 159 1
152 159 2
153 159 5
154 159 3
155 159 6
156 159 3
157 159 7
158 159 13
159 159 31
160 159 15
161 159 8
162 159 5
163 159 9
164 159 6
165 159 4
166 159 8
167 159 4
168 159 2
169 159 1
170 159 2
171 159 2
172 159 1
173 159 1
175 159 1
176 159 2
178 159 3
179 159 2
180 159 1
181 159 1
183 159 1
184 159 1
188 159 1
196 159 1
212 159 1
215 159 2
226 159 2
227 159 1
231 159 1
238 159 1
241 159 1
252 159 1
274 159 1
313 159 1
327 159 1
387 159 2
423 159 1
499 159 1
502 159 1
504 159 1
519 159 1
559 159 1
584 159 1
612 159 1
657 159 1
700 159 1
707 159 1
713 159 1
726 159 1
766 159 1
778 159 1
791 159 1
910 159 1
43 160 1
46 160 1
47 160 1
51 160 1
73 160 1
92 160 1
109 160 1
127 160 1
128 160 2
130 160 1
138 160 1
140 160 1
142 160 2
143 160 1
145 160 1
147 160 2
150 160 2
151 160 2
153 160 6
155 160 4
156 160 2
157 160 4
158 160 5
159 160 17
160 160 29
161 160 21
162 160 4
163 160 6
164 160 8
165 160 8
166 160 16
167 160 7
168 160 4
169 160 1
170 160 3
171 160 2
172 160 2
174 160 1
175 160 3
176 160 4
177 160 1
179 160 2
180 160 1
185 160 1
187 160 1
189 160 1
190 160 1
198 160 1
202 160 1
203 160 1
218 160 1
219 160 1
244 160 1
282 160 1
292 160 1
294 160 1
319 160 1
322 160 1
325 160 1
424 160 1
475 160 1
491 160 1
513 160 1
561 160 1
564 160 1
577 160 1
637 160 1
659 160 1
707 160 1
759 160 1
859 160 1
921 160 1
939 160 1
12 161 1
27 161 1
30 161 1
44 161 1
45 161 1
58 161 1
94 161 1
116 161 1
121 161 2
123 161 1
124 161 1
126 161 2
130 161 1
131 161 1
133 161 1
135 161 1
136 161 1
137 161 1
138 161 1
139 161 1
141 161 1
144 161 1
147 161 1
149 161 1
153 161 1
154 161 3
155 161 4
156 161 3
157 161 6
158 161 2
159 161 11
160 161 16
161 161 59
162 161 20
163 161 14
164 161 8
165 161 15
166 161 13
167 161 2
168 161 1
172 161 2
173 161 1
174 161 1
175 161 4
177 161 1
178 161 1
179 161 2
182 161 4
183 161 1
185 161 1
186 161 1
187 161 3
188 161 1
201 161 1
202 161 1
204 161 1
209 161 1
212 161 1
233 161 1
234 161 1
235 161 2
238 161 1
240 161 1
245 161 1
248 161 1
256 161 1
269 161 1
273 161 1
280 161 1
313 161 1
315 161 1
328 161 2
339 161 1
341 161 1
394 161 1
402 161 1
464 161 1
467 161 1
479 161 2
487 161 1
524 161 1
526 161 1
553 161 1
554 161 1
617 161 1
632 161 1
636 161 1
711 161 1
795 161 1
831 161 1
834 161 1
835 161 1
874 161 1
898 161 1
31 162 1
40 162 1
47 162 1
69 162 1
77 162 1
90 162 1
105 162 1
111 162 1
119 162 1
133 162 2
135 162 2
137 162 1
138 162 2
140 162 1
141 162 1
142 162 3
145 162 1
148 162 1
150 162 1
151 162 1
153 162 2
154 162 1
155 162 1
156 162 5
157 162 4
158 162 3
159 162 6
160 162 9
161 162 29
162 162 59
163 162 24
164 162 13
165 162 11
166 162 7
167 162 5
168 162 4
171 162 1
172 162 2
173 162 1
174 162 3
176 162 1
177 162 5
179 162 2
180 162 1
182 162 3
183 162 1
185 162 1
189 162 1
191 162 1
193 162 1
204 162 2
215 162 1
228 162 1
273 162 1
278 162 1
294 162 1
295 162 1
298 162 1
303 162 1
315 162 1
322 162 1
323 162 1
324 162 2
332 162 1
344 162 1
372 162 1
401 162 1
424 162 1
439 162 1
461 162 1
522 162 1
559 162 1
606 162 1
632 162 1
643 162 1
748 162 1
769 162 1
802 162 1
878 162 1
914 162 1
927 162 1
36 163 1
39 163 2
57 163 1
69 163 1
75 163 1
82 163 1
117 163 1
122 163 1
128 163 1
129 163 1
133 163 1
134 163 2
135 163 1
137 163 1
139 163 1
141 163 1
146 163 1
153 163 8
154 163 2
155 163 2
156 163 1
158 163 5
159 163 7
160 163 12
161 163 15
162 163 18
163 163 67
164 163 26
165 163 11
166 163 15
167 163 5
168 163 2
169 163 4
170 163 1
172 163 1
173 163 5
174 163 4
175 163 1
176 163 3
177 163 2
179 163 4
180 163 1
181 163 3
182 163 1
183 163 1
184 163 1
185 163 1
188 163 3
191 163 2
192 163 1
194 163 1
195 163 1
196 163 1
200 163 2
206 163 1
210 163 1
211 163 1
212 163 1
217 163 1
220 163 1
222 163 1
223 163 1
224 163 1
225 163 1
229 163 1
231 163 1
233 163 1
237 163 1
239 163 2
242 163 1
243 163 1
246 163 1
268 163 1
305 163 1
306 163 1
332 163 1
363 163 1
372 163 1
403 163 1
406 163 1
425 163 1
497 163 1
513 163 1
514 163 1
520 163 1
546 163 1
615 163 1
647 163 1
694 163 1
711 163 1
863 163 1
880 163 1
951 163 1
956 163 1
17 164 1
25 164 1
29 164 1
32 164 1
61 164 1
75 164 1
91 164 1
113 164 1
118 164 1
127 164 1
128 164 1
130 164 2
132 164 1
134 164 1
136 164 1
137 164 1
138 164 1
145 164 1
147 164 1
150 164 2
152 164 1
153 164 4
154 164 1
155 164 3
157 164 1
158 164 4
159 164 7
160 164 6
161 164 16
162 164 12
163 164 28
164 164 57
165 164 23
166 164 14
167 164 3
168 164 5
169 164 2
170 164 1
172 164 2
175 164 2
178 164 1
179 164 1
181 164 1
183 164 1
186 164 2
187 164 1
189 164 1
193 164 1
203 164 1
210 164 1
215 164 1
241 164 1
248 164 1
251 164 1
252 164 1
273 164 1
299 164 1
304 164 1
314 164 1
339 164 1
342 164 1
366 164 1
382 164 1
387 164 1
404 164 1
445 164 1
453 164 1
457 164 1
502 164 1
527 164 1
560 164 1
562 164 1
664 164 1
699 164 1
732 164 1
738 164 1
789 164 1
802 164 1
860 164 1
878 164 1
932 164 1
938 164 1
75 165 1
77 165 1
91 165 1
127 165 1
128 165 1
130 165 1
132 165 1
133 165 1
135 165 2
143 165 1
145 165 1
146 165 1
148 165 1
151 165 2
152 165 2
153 165 6
155 165 3
156 165 1
157 165 4
158 165 4
159 165 9
160 165 8
161 165 9
162 165 12
163 165 17
164 165 26
165 165 47
166 165 15
167 165 5
168 165 1
169 165 1
170 165 2
171 165 1
174 165 3
175 165 2
176 165 2
177 165 1
178 165 2
179 165 1
180 165 1
181 165 1
185 165 2
187 165 2
195 165 1
196 165 1
200 165 2
212 165 1
217 165 1
219 165 1
228 165 1
248 165 2
257 165 1
273 165 1
281 165 1
325 165 1
337 165 1
340 165 1
344 165 1
385 165 1
389 165 1
410 165 1
515 165 1
569 165 1
599 165 1
624 165 1
633 165 1
635 165 1
661 165 1
799 165 1
818 165 2
820 165 1
858 165 1
877 165 1
891 165 1
893 165 1
908 165 1
910 165 1
24 166 1
25 166 1
45 166 1
46 166 1
52 166 1
55 166 1
57 166 1
67 166 1
75 166 1
77 166 1
78 166 1
102 166 1
116 166 1
127 166 1
130 166 3
135 166 1
138 166 1
143 166 1
145 166 2
149 166 1
152 166 1
153 166 5
154 166 4
155 166 3
156 166 3
157 166 5
158 166 6
159 166 9
160 166 12
161 166 10
162 166 12
163 166 7
164 166 15
165 166 16
166 166 44
167 166 17
168 166 4
169 166 2
170 166 1
171 166 2
172 166 1
173 166 6
174 166 1
175 166 5
176 166 4
177 166 2
178 166 2
179 166 1
182 166 1
183 166 1
184 166 2
185 166 1
187 166 1
190 166 1
193 166 1
197 166 1
199 166 1
201 166 1
207 166 1
214 166 2
218 166 1
222 166 1
309 166 1
313 166 1
322 166 1
325 166 1
384 166 1
391 166 1
410 166 1
412 166 1
422 166 1
436 166 1
444 166 1
456 166 1
480 166 1
543 166 1
565 166 1
590 166 1
592 166 1
603 166 1
634 166 1
656 166 1
662 166 1
680 166 1
738 166 1
743 166 1
774 166 1
782 166 1
829 166 1
921 166 1
973 166 1
59 167 1
69 167 1
80 167 1
103 167 1
121 167 1
122 167 1
126 167 1
133 167 1
134 167 1
138 167 3
140 167 1
141 167 1
146 167 1
152 167 1
153 167 3
154 167 3
156 167 5
158 167 3
159 167 5
160 167 2
161 167 8
162 167 4
163 167 7
164 167 4
165 167 1
166 167 6
167 167 29
168 167 13
169 167 6
170 167 7
171 167 3
172 167 2
173 167 2
174 167 6
175 167 2
176 167 3
177 167 4
178 167 1
179 167 1
180 167 1
181 167 1
182 167 2
184 167 1
185 167 1
186 167 1
187 167 1
190 167 1
194 167 2
195 167 1
196 167 1
197 167 1
228 167 1
237 167 1
252 167 1
273 167 1
323 167 1
438 167 1
469 167 1
548 167 2
563 167 1
569 167 1
570 167 1
579 167 1
597 167 1
738 167 1
749 167 1
789 167 1
808 167 1
877 167 2
17 168 1
28 168 1
39 168 1
68 168 1
93 168 1
115 168 1
116 168 1
121 168 1
122 168 1
132 168 1
137 168 1
139 168 2
146 168 1
149 168 1
150 168 1
151 168 1
152 168 1
153 168 1
154 168 1
155 168 2
156 168 1
157 168 2
158 168 1
159 168 5
160 168 5
161 168 1
162 168 5
163 168 1
164 168 1
166 168 2
167 168 9
168 168 19
169 168 12
170 168 6
171 168 4
172 168 2
173 168 2
174 168 4
175 168 5
176 168 2
177 168 3
178 168 3
179 168 2
180 168 4
181 168 2
182 168 4
183 168 5
185 168 1
194 168 1
195 168 1
197 168 1
200 168 1
201 168 1
208 168 1
212 168 1
214 168 1
218 168 1
220 168 1
230 168 1
310 168 1
314 168 1
349 168 1
354 168 1
361 168 1
375 168 1
384 168 1
388 168 1
472 168 2
527 168 1
550 168 1
604 168 1
659 168 1
725 168 1
746 168 1
770 168 1
812 168 1
850 168 1
902 168 1
915 168 1
17 169 1
38 169 1
45 169 1
73 169 1
75 169 1
99 169 1
122 169 1
124 169 1
125 169 1
126 169 1
127 169 1
128 169 1
133 169 2
135 169 1
137 169 1
139 169 2
140 169 1
142 169 1
149 169 1
150 169 1
152 169 1
153 169 2
154 169 2
155 169 1
157 169 1
158 169 2
159 169 1
160 169 2
161 169 2
162 169 2
163 169 2
164 169 3
165 169 1
166 169 3
167 169 7
168 169 11
169 169 30
170 169 12
171 169 8
172 169 3
173 169 2
176 169 1
177 169 5
178 169 3
179 169 2
182 169 2
183 169 1
187 169 1
189 169 1
190 169 1
196 169 1
231 169 1
240 169 1
291 169 1
317 169 1
329 169 1
347 169 1
361 169 1
416 169 1
425 169 1
440 169 1
444 169 1
467 169 1
480 169 1
510 169 1
513 169 1
531 169 1
727 169 1
772 169 1
809 169 1
854 169 1
865 169 1
877 169 1
902 169 1
912 169 1
925 169 1
949 169 1
24 170 1
33 170 1
37 170 1
38 170 1
73 170 1
116 170 1
117 170 1
120 170 1
135 170 1
139 170 1
145 170 1
149 170 1
153 170 2
154 170 1
156 170 1
157 170 1
158 170 1
159 170 1
162 170 1
163 170 6
164 170 8
167 170 4
168 170 8
169 170 5
170 170 21
171 170 6
172 170 5
173 170 2
174 170 5
175 170 2
176 170 6
177 170 5
178 170 2
180 170 2
182 170 2
184 170 1
186 170 2
188 170 1
191 170 2
192 170 1
193 170 1
194 170 1
196 170 2
197 170 1
210 170 1
215 170 1
216 170 1
219 170 1
222 170 1
226 170 1
236 170 1
237 170 1
248 170 1
276 170 1
278 170 1
294 170 1
297 170 1
308 170 1
321 170 1
345 170 1
395 170 1
495 170 1
553 170 1
568 170 1
637 170 1
780 170 1
817 170 1
852 170 1
907 170 1
39 171 2
41 171 1
77 171 1
79 171 2
130 171 1
136 171 1
144 171 1
147 171 1
153 171 1
155 171 1
158 171 1
160 171 2
163 171 2
164 171 2
165 171 2
166 171 2
167 171 1
168 171 4
169 171 4
170 171 8
171 171 16
172 171 8
173 171 11
174 171 7
175 171 2
177 171 7
179 171 2
180 171 2
181 171 1
182 171 2
184 171 2
185 171 2
187 171 2
189 171 1
190 171 2
198 171 1
203 171 1
213 171 1
223 171 1
231 171 1
278 171 1
294 171 1
332 171 2
343 171 1
351 171 1
524 171 1
527 171 1
616 171 1
638 171 1
712 171 1
742 171 1
762 171 2
807 171 1
869 171 1
904 171 1
910 171 1
22 172 1
28 172 1
38 172 1
40 172 1
42 172 1
45 172 1
49 172 1
76 172 1
107 172 1
113 172 1
116 172 1
138 172 2
139 172 1
153 172 1
156 172 1
157 172 1
158 172 1
159 172 2
160 172 1
161 172 2
162 172 1
163 172 1
164 172 2
165 172 1
166 172 1
167 172 1
168 172 4
169 172 3
170 172 2
171 172 11
172 172 22
173 172 11
174 172 5
175 172 3
176 172 5
177 172 2
180 172 3
182 172 2
183 172 1
186 172 2
193 172 2
196 172 1
199 172 1
200 172 1
202 172 1
203 172 1
209 172 1
216 172 1
232 172 1
279 172 1
293 172 1
326 172 1
345 172 1
349 172 1
351 172 1
364 172 1
398 172 1
407 172 1
475 172 1
488 172 1
533 172 1
592 172 1
633 172 1
634 172 1
635 172 1
643 172 1
657 172 1
724 172 1
757 172 1
777 172 1
819 172 1
824 172 1
830 172 1
832 172 1
847 172 1
849 172 1
28 173 1
40 173 1
46 173 1
75 173 1
81 173 2
122 173 1
123 173 1
131 173 1
137 173 1
145 173 1
147 173 1
148 173 1
150 173 1
152 173 1
158 173 2
161 173 1
164 173 2
165 173 1
166 173 4
167 173 3
168 173 4
169 173 6
170 173 5
171 173 8
172 173 11
173 173 23
174 173 6
175 173 4
176 173 2
177 173 4
178 173 1
179 173 2
180 173 3
181 173 4
182 173 4
183 173 1
184 173 1
186 173 3
188 173 1
189 173 2
190 173 1
191 173 1
193 173 1
205 173 1
206 173 1
210 173 1
213 173 1
215 173 1
219 173 2
224 173 1
241 173 1
272 173 1
273 173 1
293 173 1
312 173 1
321 173 1
323 173 1
339 173 1
358 173 1
363 173 1
367 173 1
383 173 1
388 173 1
432 173 1
455 173 1
456 173 1
483 173 1
502 173 1
563 173 1
603 173 1
633 173 1
641 173 1
655 173 1
671 173 1
699 173 1
716 173 1
764 173 1
881 173 1
32 174 1
51 174 1
67 174 1
79 174 1
127 174 1
131 174 1
135 174 1
136 174 1
142 174 1
146 174 1
151 174 1
155 174 1
157 174 1
158 174 1
159 174 1
160 174 2
161 174 2
162 174 2
163 174 1
164 174 5
165 174 5
166 174 5
167 174 3
168 174 2
170 174 6
171 174 7
172 174 8
173 174 8
174 174 19
175 174 9
176 174 7
177 174 5
178 174 8
179 174 5
180 174 1
181 174 3
182 174 3
183 174 1
184 174 1
186 174 1
193 174 1
197 174 1
200 174 1
219 174 1
223 174 1
267 174 1
276 174 1
286 174 1
316 174 1
348 174 1
380 174 1
385 174 1
388 174 1
389 174 1
408 174 1
426 174 1
431 174 1
472 174 1
501 174 1
561 174 1
583 174 1
696 174 1
722 174 1
771 174 1
853 174 1
932 174 1
25 175 1
35 175 1
37 175 1
38 175 1
46 175 1
132 175 1
135 175 1
136 175 2
138 175 1
145 175 2
148 175 1
151 175 1
153 175 2
154 175 1
155 175 1
158 175 3
159 175 8
161 175 1
163 175 3
164 175 1
165 175 2
166 175 3
167 175 6
168 175 4
170 175 2
171 175 2
172 175 5
173 175 2
174 175 12
175 175 31
176 175 14
177 175 6
178 175 4
179 175 6
180 175 5
181 175 4
182 175 2
183 175 1
184 175 4
186 175 2
187 175 1
189 175 2
190 175 1
191 175 4
192 175 1
195 175 1
196 175 1
208 175 1
209 175 1
213 175 2
218 175 1
230 175 1
234 175 1
235 175 1
245 175 1
249 175 1
269 175 1
289 175 1
317 175 1
324 175 1
342 175 1
422 175 1
459 175 1
518 175 1
525 175 1
549 175 1
635 175 1
661 175 1
676 175 1
703 175 1
811 175 1
873 175 1
20 176 1
21 176 2
23 176 1
28 176 1
32 176 1
35 176 1
36 176 1
41 176 1
44 176 1
63 176 1
100 176 1
129 176 1
140 176 1
151 176 1
153 176 1
154 176 1
155 176 1
156 176 1
158 176 3
161 176 2
162 176 1
164 176 1
166 176 6
167 176 2
168 176 3
169 176 4
170 176 3
171 176 5
172 176 1
173 176 2
174 176 14
175 176 13
176 176 48
177 176 22
178 176 5
179 176 5
180 176 3
182 176 3
183 176 2
184 176 3
188 176 1
189 176 1
190 176 1
192 176 3
193 176 1
195 176 2
196 176 2
198 176 2
199 176 1
206 176 2
209 176 1
210 176 1
215 176 1
217 176 1
218 176 1
229 176 1
239 176 1
241 176 1
275 176 1
285 176 1
299 176 2
310 176 1
311 176 1
316 176 2
319 176 1
324 176 1
325 176 1
334 176 1
367 176 1
399 176 1
424 176 1
425 176 1
465 176 1
493 176 1
512 176 1
537 176 1
625 176 1
656 176 1
712 176 2
726 176 1
728 176 1
886 176 1
887 176 1
915 176 1
946 176 1
78 177 1
91 177 1
120 177 1
125 177 1
133 177 1
134 177 1
135 177 1
141 177 1
153 177 1
154 177 1
155 177 2
156 177 1
158 177 2
159 177 2
160 177 1
161 177 1
162 177 1
164 177 2
166 177 2
167 177 6
168 177 4
169 177 2
170 177 4
171 177 3
172 177 1
173 177 6
174 177 8
175 177 12
176 177 15
177 177 54
178 177 24
179 177 7
180 177 12
181 177 3
182 177 5
183 177 6
184 177 3
185 177 3
186 177 1
187 177 3
188 177 2
189 177 3
190 177 1
192 177 1
194 177 1
196 177 1
198 177 1
199 177 2
205 177 1
207 177 3
208 177 1
209 177 2
211 177 2
212 177 1
216 177 1
225 177 1
228 177 2
242 177 1
276 177 1
284 177 1
293 177 1
312 177 1
316 177 1
326 177 1
330 177 1
338 177 1
342 177 1
345 177 1
380 177 1
387 177 1
394 177 1
396 177 1
413 177 1
419 177 1
425 177 1
432 177 1
434 177 1
482 177 1
504 177 1
511 177 1
514 177 1
523 177 1
527 177 1
533 177 1
551 177 1
558 177 1
578 177 1
609 177 1
657 177 1
669 177 1
722 177 1
742 177 1
769 177 1
794 177 1
827 177 1
873 177 1
923 177 1
926 177 1
928 177 1
16 178 1
23 178 1
29 178 1
64 178 1
72 178 1
97 178 1
102 178 1
110 178 1
124 178 1
137 178 1
155 178 1
160 178 2
161 178 1
163 178 2
164 178 3
165 178 1
166 178 2
167 178 3
168 178 3
169 178 1
170 178 2
171 178 2
172 178 2
173 178 3
174 178 5
175 178 3
176 178 6
177 178 21
178 178 54
179 178 18
180 178 20
181 178 12
182 178 12
183 178 6
184 178 6
185 178 4
186 178 1
187 178 3
188 178 3
190 178 1
191 178 2
193 178 2
194 178 1
196 178 1
197 178 2
198 178 1
199 178 1
204 178 4
207 178 1
208 178 2
213 178 1
214 178 1
216 178 1
230 178 1
231 178 1
238 178 1
250 178 1
270 178 1
272 178 1
307 178 1
310 178 1
324 178 1
332 178 1
348 178 1
363 178 1
411 178 1
415 178 1
462 178 1
499 178 1
523 178 1
571 178 1
639 178 1
653 178 1
656 178 1
696 178 1
721 178 1
778 178 1
834 178 1
856 178 1
24 179 2
44 179 1
50 179 1
75 179 1
76 179 1
77 179 1
81 179 1
114 179 1
128 179 2
133 179 1
137 179 1
142 179 1
153 179 3
154 179 2
156 179 1
160 179 1
161 179 1
162 179 1
163 179 1
164 179 2
165 179 1
166 179 3
167 179 2
168 179 1
169 179 1
170 179 2
171 179 2
172 179 2
173 179 3
174 179 3
175 179 5
176 179 5
177 179 15
178 179 26
179 179 52
180 179 30
181 179 8
182 179 5
183 179 8
184 179 5
185 179 1
186 179 2
187 179 1
188 179 6
189 179 3
190 179 3
191 179 1
192 179 1
193 179 1
195 179 1
197 179 1
199 179 1
200 179 1
201 179 1
202 179 1
203 179 1
204 179 1
209 179 2
219 179 1
222 179 1
226 179 1
229 179 1
231 179 1
235 179 1
238 179 1
254 179 1
298 179 2
304 179 1
309 179 1
317 179 1
350 179 1
351 179 1
371 179 1
379 179 1
415 179 1
418 179 1
438 179 1
443 179 1
454 179 1
457 179 1
515 179 1
547 179 1
551 179 1
555 179 1
580 179 1
630 179 2
717 179 1
806 179 1
818 179 1
819 179 1
871 179 1
41 180 1
124 180 1
137 180 1
141 180 1
150 180 1
158 180 1
160 180 1
163 180 2
164 180 2
166 180 2
167 180 2
168 180 1
169 180 3
170 180 3
171 180 1
172 180 2
173 180 2
174 180 2
175 180 1
176 180 2
177 180 9
178 180 17
179 180 15
180 180 50
181 180 16
182 180 11
183 180 9
184 180 5
185 180 2
186 180 3
188 180 3
189 180 5
191 180 4
192 180 1
193 180 1
197 180 1
199 180 2
201 180 1
202 180 1
216 180 2
217 180 1
220 180 1
235 180 1
238 180 1
242 180 1
244 180 1
287 180 1
289 180 1
305 180 1
314 180 1
324 180 1
365 180 1
393 180 1
408 180 1
412 180 2
426 180 1
431 180 1
434 180 1
472 180 1
493 180 1
498 180 1
516 180 1
554 180 1
579 180 1
691 180 1
763 180 1
813 180 1
820 180 1
828 180 1
831 180 1
855 180 1
868 180 1
894 180 1
916 180 1
33 181 1
52 181 1
56 181 1
116 181 1
127 181 1
136 181 1
139 181 1
141 181 1
152 181 1
156 181 1
160 181 1
161 181 2
163 181 1
166 181 3
168 181 2
169 181 1
170 181 3
171 181 2
172 181 3
173 181 2
174 181 3
176 181 3
177 181 7
178 181 5
179 181 10
180 181 26
181 181 44
182 181 17
183 181 9
184 181 10
185 181 6
186 181 5
187 181 3
188 181 4
189 181 7
190 181 2
191 181 1
193 181 1
195 181 1
198 181 1
205 181 2
207 181 1
209 181 2
213 181 1
217 181 2
225 181 1
228 181 1
241 181 1
243 181 1
251 181 2
289 181 1
293 181 1
326 181 1
344 181 1
356 181 1
414 181 1
424 181 1
457 181 1
468 181 1
488 181 1
513 181 2
522 181 1
523 181 1
534 181 1
575 181 1
582 181 1
608 181 1
614 181 1
638 181 1
667 181 1
682 181 1
702 181 1
711 181 1
742 181 1
866 181 1
891 181 1
37 182 1
58 182 1
64 182 1
128 182 1
129 182 1
142 182 1
143 182 1
154 182 1
155 182 1
156 182 1
157 182 1
158 182 1
159 182 2
160 182 2
161 182 2
163 182 3
165 182 1
166 182 1
167 182 2
168 182 3
172 182 1
173 182 2
174 182 2
175 182 2
176 182 2
177 182 3
178 182 8
179 182 6
180 182 14
181 182 8
182 182 56
183 182 23
184 182 14
185 182 12
186 182 8
187 182 3
188 182 2
189 182 4
190 182 4
191 182 2
192 182 2
194 182 1
195 182 2
197 182 1
200 182 1
202 182 1
204 182 1
205 182 3
216 182 1
219 182 2
221 182 1
225 182 1
231 182 1
264 182 1
284 182 1
297 182 1
301 182 1
309 182 1
325 182 2
332 182 1
374 182 1
395 182 1
416 182 1
430 182 1
453 182 1
466 182 1
467 182 1
494 182 1
514 182 1
539 182 1
555 182 2
565 182 2
587 182 1
634 182 1
718 182 1
719 182 1
723 182 3
785 182 1
800 182 1
810 182 1
859 182 1
942 182 1
21 183 1
40 183 1
41 183 1
56 183 1
66 183 1
120 183 1
126 183 1
127 183 1
129 183 1
133 183 1
147 183 1
153 183 1
157 183 1
158 183 2
159 183 2
160 183 1
162 183 2
164 183 1
166 183 1
168 183 1
169 183 1
170 183 1
171 183 2
172 183 1
174 183 2
175 183 2
176 183 3
177 183 6
178 183 7
179 183 5
180 183 10
181 183 14
182 183 22
183 183 41
184 183 19
185 183 3
186 183 9
187 183 1
188 183 5
189 183 7
190 183 3
191 183 2
192 183 2
193 183 1
195 183 1
196 183 1
197 183 1
201 183 1
202 183 2
204 183 1
208 183 1
209 183 1
212 183 1
219 183 1
240 183 1
247 183 1
252 183 1
264 183 1
303 183 1
304 183 1
328 183 2
332 183 1
382 183 1
405 183 1
438 183 1
454 183 1
482 183 1
489 183 1
539 183 1
574 183 1
632 183 1
635 183 1
658 183 1
753 183 1
809 183 1
818 183 1
819 183 1
853 183 1
866 183 1
868 183 1
933 183 1
34 184 1
38 184 1
40 184 1
45 184 1
46 184 1
69 184 1
119 184 1
139 184 1
152 184 2
155 184 1
159 184 1
161 184 3
164 184 1
166 184 1
169 184 3
170 184 1
171 184 1
172 184 1
175 184 2
177 184 3
178 184 9
179 184 4
180 184 10
181 184 8
182 184 14
183 184 22
184 184 40
185 184 14
186 184 10
187 184 3
188 184 4
189 184 8
190 184 7
191 184 3
192 184 2
193 184 4
195 184 1
196 184 4
197 184 1
198 184 1
199 184 1
200 184 2
201 184 1
203 184 1
205 184 1
206 184 1
207 184 2
209 184 1
212 184 1
213 184 1
215 184 2
217 184 1
220 184 1
224 184 1
234 184 1
244 184 1
267 184 1
273 184 1
308 184 1
313 184 1
326 184 1
342 184 1
424 184 1
438 184 1
449 184 1
487 184 1
524 184 1
538 184 1
547 184 1
571 184 1
591 184 1
621 184 1
635 184 1
637 184 1
638 184 1
643 184 1
650 184 1
693 184 1
725 184 1
740 184 1
793 184 1
816 184 1
838 184 1
844 184 1
876 184 1
929 184 1
28 185 1
37 185 1
103 185 1
119 185 1
121 185 1
139 185 1
146 185 1
152 185 1
157 185 1
159 185 2
162 185 2
163 185 2
164 185 1
167 185 1
169 185 2
170 185 1
175 185 1
176 185 3
178 185 2
179 185 4
180 185 5
181 185 7
182 185 11
183 185 8
184 185 15
185 185 49
186 185 17
187 185 9
188 185 21
189 185 22
190 185 10
191 185 6
192 185 1
193 185 3
194 185 3
196 185 2
198 185 1
200 185 1
203 185 2
204 185 1
208 185 4
211 185 3
215 185 1
232 185 1
245 185 1
248 185 1
283 185 1
288 185 1
305 185 1
312 185 1
330 185 1
343 185 1
348 185 1
395 185 1
453 185 1
471 185 1
476 185 1
531 185 1
721 185 1
725 185 1
777 185 1
797 185 1
882 185 1
913 185 1
16 186 1
37 186 1
39 186 1
43 186 1
51 186 1
76 186 1
118 186 2
122 186 1
125 186 1
130 186 1
132 186 1
135 186 1
138 186 1
140 186 1
142 186 1
147 186 1
148 186 1
153 186 2
154 186 1
164 186 1
165 186 1
166 186 1
168 186 1
169 186 2
170 186 1
174 186 1
175 186 2
176 186 2
177 186 2
178 186 2
179 186 3
180 186 1
181 186 6
182 186 7
183 186 6
184 186 8
185 186 23
186 186 59
187 186 31
188 186 21
189 186 18
190 186 9
191 186 7
192 186 3
193 186 3
195 186 2
196 186 2
197 186 3
199 186 1
201 186 1
202 186 4
203 186 1
208 186 2
209 186 1
210 186 1
212 186 1
213 186 1
214 186 1
216 186 2
219 186 1
221 186 1
222 186 1
226 186 1
229 186 1
236 186 1
289 186 1
291 186 1
299 186 1
310 186 1
314 186 1
316 186 1
319 186 1
320 186 1
325 186 1
334 186 1
338 186 1
365 186 1
395 186 1
446 186 1
460 186 1
482 186 1
513 186 1
533 186 1
534 186 1
555 186 1
580 186 1
645 186 1
748 186 1
801 186 1
812 186 1
871 186 1
933 186 1
31 187 1
58 187 1
65 187 1
67 187 1
78 187 1
88 187 1
119 187 1
143 187 1
152 187 1
158 187 1
159 187 1
162 187 1
164 187 1
165 187 1
168 187 1
170 187 1
171 187 1
172 187 3
173 187 1
176 187 1
178 187 6
179 187 1
180 187 1
181 187 7
182 187 1
183 187 4
184 187 6
185 187 16
186 187 35
187 187 56
188 187 25
189 187 9
190 187 5
191 187 3
192 187 1
194 187 2
195 187 1
198 187 2
200 187 1
202 187 2
204 187 1
205 187 2
211 187 1
213 187 1
218 187 1
219 187 2
222 187 1
230 187 1
232 187 1
236 187 1
238 187 1
240 187 1
245 187 1
247 187 1
250 187 1
257 187 1
278 187 1
282 187 1
287 187 1
308 187 1
328 187 1
347 187 1
379 187 1
391 187 1
420 187 1
421 187 1
434 187 1
459 187 1
489 187 1
513 187 1
515 187 1
558 187 1
573 187 1
583 187 1
608 187 1
612 187 1
634 187 1
647 187 1
660 187 1
700 187 1
707 187 1
718 187 1
814 187 1
820 187 1
826 187 1
842 187 1
845 187 1
892 187 1
905 187 1
929 187 1
21 188 1
23 188 1
28 188 1
35 188 1
93 188 1
122 188 1
128 188 1
133 188 1
161 188 1
165 188 1
166 188 1
175 188 1
177 188 1
178 188 3
179 188 1
180 188 1
181 188 5
182 188 4
183 188 8
184 188 10
185 188 13
186 188 18
187 188 15
188 188 34
189 188 15
190 188 7
191 188 4
192 188 5
193 188 5
194 188 2
196 188 1
197 188 1
198 188 2
200 188 1
201 188 2
202 188 2
203 188 1
208 188 2
209 188 1
210 188 1
214 188 1
215 188 1
219 188 1
227 188 1
235 188 1
236 188 1
240 188 1
307 188 1
327 188 1
332 188 1
430 188 1
431 188 1
460 188 1
476 188 1
522 188 1
528 188 1
531 188 1
554 188 1
582 188 1
626 188 1
693 188 1
718 188 1
843 188 1
879 188 2
886 188 1
887 188 1
18 189 1
28 189 1
37 189 1
39 189 1
41 189 1
62 189 1
69 189 1
70 189 2
102 189 1
133 189 1
148 189 1
150 189 1
153 189 1
155 189 1
156 189 1
157 189 1
163 189 1
164 189 1
170 189 1
172 189 1
177 189 2
178 189 4
179 189 2
180 189 6
181 189 4
182 189 11
183 189 5
184 189 6
185 189 29
186 189 12
187 189 12
188 189 20
189 189 57
190 189 22
191 189 10
192 189 2
193 189 3
194 189 3
195 189 3
196 189 1
198 189 1
199 189 2
200 189 3
201 189 2
202 189 1
203 189 2
204 189 1
206 189 1
209 189 1
210 189 1
213 189 1
215 189 1
217 189 1
218 189 2
229 189 1
230 189 2
234 189 1
236 189 1
240 189 1
254 189 1
276 189 1
279 189 1
282 189 1
335 189 1
364 189 1
374 189 1
406 189 1
421 189 1
442 189 1
446 189 1
514 189 1
575 189 1
704 189 1
872 189 1
33 190 1
39 190 1
40 190 1
46 190 1
57 190 2
70 190 1
73 190 1
88 190 1
127 190 1
128 190 1
132 190 2
134 190 1
135 190 1
152 190 1
155 190 1
157 190 1
159 190 1
160 190 1
161 190 1
162 190 2
164 190 2
165 190 2
168 190 1
172 190 1
173 190 1
174 190 1
176 190 2
178 190 1
179 190 7
180 190 2
181 190 2
182 190 3
183 190 2
184 190 6
185 190 9
186 190 4
187 190 10
188 190 5
189 190 17
190 190 64
191 190 26
192 190 3
193 190 7
194 190 6
195 190 3
196 190 4
197 190 3
198 190 2
199 190 1
200 190 1
201 190 5
202 190 2
205 190 1
206 190 2
208 190 2
209 190 3
213 190 1
215 190 1
216 190 2
219 190 1
222 190 1
227 190 1
228 190 1
231 190 1
232 190 1
238 190 1
251 190 1
252 190 1
277 190 1
282 190 1
285 190 1
314 190 1
384 190 1
417 190 1
445 190 1
449 190 1
464 190 1
479 190 1
488 190 1
535 190 1
553 190 1
557 190 1
616 190 1
631 190 1
636 190 2
663 190 1
728 190 1
741 190 1
821 190 1
839 190 1
887 190 1
915 190 1
941 190 1
946 190 1
25 191 1
26 191 1
31 191 1
37 191 1
68 191 1
113 191 2
116 191 1
122 191 1
129 191 1
132 191 1
137 191 1
151 191 1
155 191 1
157 191 1
158 191 1
161 191 1
166 191 1
167 191 1
168 191 1
173 191 1
176 191 3
177 191 1
178 191 3
179 191 1
180 191 6
181 191 1
182 191 2
183 191 2
184 191 3
185 191 9
186 191 6
187 191 3
188 191 5
189 191 13
190 191 37
191 191 38
192 191 18
193 191 4
194 191 4
195 191 6
196 191 6
197 191 3
198 191 4
199 191 2
200 191 2
204 191 1
205 191 1
206 191 2
207 191 1
208 191 2
209 191 3
210 191 1
215 191 1
218 191 1
219 191 2
227 191 1
228 191 2
232 191 1
245 191 1
249 191 1
264 191 1
268 191 1
277 191 1
307 191 1
324 191 1
341 191 1
453 191 1
480 191 1
499 191 1
500 191 1
511 191 1
534 191 1
544 191 1
545 191 1
601 191 1
614 191 1
631 191 1
649 191 1
702 191 1
723 191 1
749 191 1
776 191 1
827 191 1
858 191 1
861 191 1
884 191 1
893 191 1
910 191 1
921 191 1
966 191 1
19 192 1
24 192 1
26 192 1
70 192 1
73 192 1
130 192 1
142 192 1
148 192 1
164 192 1
166 192 1
167 192 1
169 192 3
173 192 1
174 192 1
175 192 1
176 192 1
177 192 2
180 192 1
184 192 2
185 192 6
186 192 2
187 192 1
188 192 2
189 192 5
190 192 11
191 192 16
192 192 30
193 192 16
194 192 12
195 192 7
196 192 9
197 192 2
198 192 4
199 192 2
200 192 2
201 192 4
202 192 1
203 192 2
204 192 2
206 192 2
208 192 3
209 192 7
211 192 1
216 192 1
217 192 2
218 192 2
219 192 2
224 192 1
227 192 1
229 192 1
231 192 1
235 192 1
290 192 1
292 192 1
304 192 1
317 192 1
319 192 1
384 192 1
391 192 1
420 192 1
425 192 1
430 192 1
471 192 1
474 192 1
484 192 1
501 192 1
528 192 1
536 192 1
545 192 1
553 192 1
623 192 1
642 192 1
662 192 1
693 192 1
696 192 1
721 192 1
794 192 1
806 192 1
25 193 1
38 193 1
58 193 1
73 193 1
74 193 1
83 193 1
96 193 1
118 193 1
121 193 1
134 193 1
153 193 2
156 193 1
161 193 1
172 193 2
174 193 1
175 193 1
177 193 2
178 193 1
184 193 3
185 193 2
186 193 4
187 193 3
188 193 6
189 193 2
190 193 9
191 193 11
192 193 16
193 193 56
194 193 26
195 193 4
196 193 4
197 193 5
198 193 5
199 193 3
200 193 2
201 193 1
202 193 3
204 193 2
205 193 4
206 193 1
208 193 6
209 193 2
211 193 1
212 193 1
213 193 1
215 193 1
216 193 1
220 193 1
221 193 1
222 193 1
225 193 1
237 193 1
239 193 1
242 193 1
291 193 1
293 193 1
332 193 1
346 193 1
380 193 1
386 193 1
410 193 1
418 193 1
426 193 1
435 193 1
445 193 1
498 193 1
506 193 1
507 193 1
517 193 1
526 193 1
530 193 1
534 193 1
538 193 1
539 193 1
548 193 1
550 193 1
560 193 1
573 193 1
585 193 1
634 193 1
647 193 1
649 193 1
650 193 1
652 193 1
658 193 1
685 193 1
700 193 1
753 193 1
776 193 1
779 193 1
782 193 1
818 193 1
839 193 1
844 193 1
855 193 1
866 193 1
886 193 1
928 193 1
12 194 1
22 194 1
28 194 1
130 194 1
132 194 1
133 194 1
137 194 1
139 194 1
144 194 1
157 194 1
162 194 2
169 194 1
174 194 1
175 194 1
176 194 2
179 194 1
180 194 1
182 194 2
184 194 2
185 194 1
186 194 1
187 194 2
189 194 1
190 194 5
191 194 6
192 194 16
193 194 24
194 194 52
195 194 15
196 194 10
197 194 6
198 194 9
199 194 2
200 194 3
201 194 5
202 194 3
203 194 5
204 194 5
205 194 1
206 194 2
207 194 1
208 194 4
209 194 5
210 194 1
211 194 1
212 194 1
213 194 1
214 194 1
217 194 4
219 194 2
231 194 1
236 194 1
237 194 1
242 194 1
244 194 1
301 194 2
305 194 1
315 194 1
332 194 1
354 194 1
359 194 1
453 194 1
498 194 1
514 194 1
520 194 1
529 194 1
552 194 1
557 194 1
616 194 1
623 194 1
627 194 1
632 194 1
652 194 1
657 194 1
706 194 1
750 194 1
754 194 1
764 194 1
964 194 1
22 195 1
25 195 1
39 195 1
42 195 1
82 195 1
122 195 1
126 195 1
136 195 1
148 195 1
163 195 1
164 195 1
169 195 1
172 195 1
174 195 1
179 195 1
180 195 1
182 195 2
183 195 1
184 195 2
185 195 1
186 195 2
187 195 2
188 195 2
189 195 3
190 195 3
191 195 7
192 195 7
193 195 10
194 195 10
195 195 43
196 195 22
197 195 19
198 195 9
199 195 4
200 195 4
201 195 2
202 195 4
203 195 3
205 195 1
206 195 1
207 195 2
208 195 4
209 195 3
210 195 1
212 195 1
213 195 2
214 195 1
216 195 1
217 195 2
218 195 4
219 195 1
223 195 1
224 195 1
226 195 2
227 195 1
230 195 2
234 195 1
238 195 1
246 195 1
285 195 1
315 195 1
316 195 1
337 195 1
385 195 1
388 195 1
469 195 1
476 195 1
489 195 1
543 195 1
557 195 2
708 195 1
739 195 1
875 195 1
949 195 1
32 196 1
46 196 1
47 196 1
52 196 1
84 196 1
92 196 1
103 196 1
127 196 1
129 196 1
131 196 1
136 196 1
146 196 1
147 196 1
157 196 1
162 196 1
170 196 1
177 196 1
178 196 1
180 196 1
184 196 2
185 196 1
187 196 1
190 196 1
191 196 4
192 196 5
193 196 4
194 196 5
195 196 18
196 196 42
197 196 13
198 196 4
199 196 4
200 196 4
201 196 1
202 196 4
203 196 3
204 196 2
205 196 5
206 196 3
207 196 2
208 196 2
209 196 4
210 196 2
215 196 1
216 196 1
219 196 2
224 196 1
226 196 1
227 196 1
233 196 1
235 196 1
236 196 2
237 196 1
238 196 1
255 196 1
267 196 1
290 196 1
316 196 1
323 196 1
329 196 1
341 196 1
355 196 1
366 196 1
372 196 1
381 196 1
436 196 1
438 196 1
491 196 1
538 196 1
549 196 1
552 196 1
640 196 1
645 196 1
656 196 1
659 196 1
668 196 1
713 196 1
721 196 1
799 196 1
800 196 1
852 196 1
867 196 1
868 196 1
897 196 1
924 196 1
44 197 1
56 197 1
115 197 1
131 197 1
137 197 1
139 197 1
148 197 1
156 197 1
157 197 1
169 197 1
175 197 1
177 197 1
180 197 1
182 197 1
184 197 2
185 197 1
188 197 3
189 197 2
190 197 2
191 197 2
192 197 9
193 197 3
194 197 14
195 197 12
196 197 13
197 197 35
198 197 25
199 197 6
200 197 3
201 197 7
202 197 3
203 197 6
204 197 4
205 197 3
206 197 2
207 197 1
208 197 3
209 197 5
210 197 1
211 197 2
213 197 1
215 197 2
216 197 1
221 197 2
222 197 1
223 197 1
229 197 2
230 197 2
233 197 1
234 197 1
240 197 1
249 197 1
270 197 1
296 197 1
299 197 1
303 197 1
310 197 1
314 197 1
328 197 1
441 197 1
456 197 1
492 197 1
530 197 1
558 197 1
565 197 1
586 197 1
633 197 1
805 197 1
896 197 1
977 197 1
31 198 1
38 198 1
71 198 1
88 198 1
112 198 1
122 198 1
127 198 1
139 198 1
140 198 1
145 198 1
156 198 1
157 198 1
158 198 1
162 198 1
165 198 1
168 198 1
169 198 1
170 198 1
173 198 1
177 198 1
181 198 1
182 198 1
183 198 2
186 198 2
189 198 2
190 198 2
191 198 9
192 198 5
193 198 5
194 198 7
195 198 9
196 198 6
197 198 28
198 198 36
199 198 13
200 198 7
201 198 3
202 198 7
203 198 9
204 198 2
205 198 2
206 198 3
207 198 7
208 198 3
209 198 3
210 198 1
214 198 1
215 198 1
216 198 1
220 198 1
221 198 2
224 198 1
234 198 1
235 198 2
239 198 1
249 198 1
254 198 1
294 198 1
309 198 1
320 198 1
322 198 1
325 198 1
339 198 1
342 198 1
378 198 1
409 198 1
442 198 1
456 198 1
464 198 1
481 198 1
489 198 1
495 198 2
504 198 1
533 198 2
543 198 1
545 198 1
634 198 1
658 198 1
708 198 1
729 198 1
783 198 1
786 198 1
847 198 1
864 198 1
867 198 1
17 199 1
18 199 1
19 199 1
24 199 1
40 199 1
46 199 1
56 199 1
63 199 1
65 199 1
69 199 1
122 199 1
128 199 1
142 199 1
144 199 1
147 199 1
153 199 1
162 199 1
166 199 1
167 199 1
168 199 1
175 199 1
180 199 1
182 199 2
183 199 1
185 199 1
186 199 2
187 199 3
188 199 3
190 199 4
191 199 2
192 199 1
193 199 3
194 199 3
195 199 4
196 199 6
197 199 7
198 199 9
199 199 56
200 199 23
201 199 10
202 199 8
203 199 5
204 199 3
205 199 5
206 199 1
207 199 8
208 199 2
209 199 3
210 199 1
211 199 4
212 199 2
213 199 1
215 199 3
217 199 1
221 199 1
225 199 1
226 199 1
227 199 1
228 199 1
231 199 1
232 199 2
240 199 1
249 199 1
292 199 1
316 199 1
319 199 1
322 199 1
324 199 1
325 199 1
327 199 1
334 199 1
340 199 1
341 199 2
412 199 1
420 199 1
423 199 1
477 199 2
496 199 1
523 199 1
525 199 1
593 199 1
641 199 1
704 199 1
726 199 1
727 199 1
775 199 1
794 199 1
815 199 1
866 199 1
878 199 1
891 199 1
31 200 1
32 200 1
57 200 1
113 200 1
124 200 1
130 200 1
131 200 1
133 200 1
148 200 1
158 200 1
160 200 1
161 200 2
164 200 2
171 200 1
172 200 2
173 200 1
177 200 2
178 200 1
179 200 1
180 200 1
182 200 1
184 200 1
186 200 1
190 200 1
192 200 2
193 200 7
194 200 3
195 200 3
196 200 7
197 200 12
198 200 12
199 200 29
200 200 41
201 200 8
202 200 8
203 200 5
204 200 5
205 200 1
206 200 4
207 200 3
208 200 3
209 200 4
210 200 1
211 200 1
213 200 1
217 200 1
218 200 1
220 200 1
226 200 4
227 200 1
230 200 1
232 200 1
239 200 1
270 200 1
282 200 1
287 200 1
290 200 1
326 200 1
332 200 1
335 200 1
344 200 1
409 200 1
412 200 1
419 200 1
435 200 1
469 200 1
501 200 1
502 200 1
504 200 1
511 200 1
537 200 1
540 200 1
556 200 1
560 200 1
575 200 1
583 200 1
607 200 1
651 200 1
653 200 1
681 200 1
689 200 1
862 200 1
870 200 1
922 200 1
925 200 1
962 200 1
16 201 1
27 201 1
39 201 1
43 201 1
48 201 1
63 201 1
76 201 2
77 201 1
79 201 2
109 201 1
122 201 1
131 201 1
134 201 1
141 201 1
157 201 2
164 201 1
175 201 1
179 201 1
181 201 2
186 201 1
188 201 1
189 201 1
190 201 4
191 201 1
192 201 2
193 201 2
194 201 3
195 201 2
196 201 5
197 201 12
198 201 3
199 201 17
200 201 15
201 201 34
202 201 11
203 201 5
204 201 3
205 201 6
206 201 1
207 201 3
208 201 3
209 201 5
210 201 1
212 201 3
213 201 2
214 201 2
215 201 6
216 201 2
217 201 2
219 201 2
221 201 1
222 201 1
227 201 1
234 201 1
235 201 2
236 201 1
238 201 1
239 201 1
241 201 1
245 201 1
273 201 1
306 201 1
310 201 1
312 201 1
347 201 1
361 201 1
372 201 1
443 201 1
455 201 1
457 201 1
462 201 1
491 201 2
513 201 1
529 201 1
532 201 1
535 201 1
543 201 1
557 201 1
614 201 1
621 201 1
709 201 1
742 201 1
757 201 1
809 201 1
811 201 1
853 201 1
904 201 1
973 201 1
34 202 1
37 202 1
101 202 1
120 202 1
128 202 1
156 202 1
158 202 1
162 202 1
169 202 1
173 202 1
179 202 2
181 202 2
182 202 1
183 202 2
185 202 2
188 202 2
190 202 1
191 202 1
192 202 2
193 202 5
194 202 4
195 202 2
196 202 6
197 202 6
198 202 6
199 202 11
200 202 4
201 202 15
202 202 35
203 202 14
204 202 9
205 202 5
206 202 3
207 202 4
208 202 3
209 202 5
210 202 2
211 202 3
212 202 6
215 202 3
216 202 2
219 202 1
220 202 1
222 202 1
231 202 1
232 202 1
234 202 1
248 202 1
303 202 1
310 202 1
320 202 1
323 202 2
390 202 1
395 202 1
423 202 1
446 202 1
486 202 1
505 202 1
592 202 1
605 202 1
624 202 1
655 202 1
662 202 1
667 202 1
697 202 1
724 202 1
733 202 1
773 202 1
774 202 1
821 202 1
18 203 1
32 203 1
76 203 1
137 203 1
149 203 1
151 203 1
156 203 1
163 203 1
165 203 1
170 203 1
171 203 1
173 203 1
174 203 1
177 203 1
178 203 3
180 203 2
184 203 1
186 203 2
189 203 2
192 203 3
193 203 1
194 203 5
195 203 6
196 203 3
197 203 6
198 203 7
199 203 5
200 203 6
201 203 4
202 203 16
203 203 39
204 203 14
205 203 10
206 203 5
207 203 8
208 203 5
209 203 1
210 203 1
211 203 1
212 203 2
213 203 2
214 203 2
215 203 2
216 203 1
217 203 2
218 203 1
219 203 1
220 203 1
223 203 4
230 203 1
232 203 1
234 203 1
247 203 1
250 203 1
264 203 1
291 203 1
293 203 1
308 203 1
310 203 1
313 203 1
329 203 1
350 203 1
363 203 1
368 203 1
411 203 1
415 203 1
416 203 1
432 203 1
435 203 1
450 203 1
462 203 1
477 203 1
513 203 1
514 203 1
547 203 1
549 203 1
572 203 1
586 203 1
667 203 1
683 203 1
716 203 1
767 203 1
848 203 1
899 203 1
34 204 1
60 204 1
69 204 1
84 204 1
128 204 1
135 204 1
140 204 1
142 204 1
156 204 1
159 204 2
162 204 2
166 204 1
167 204 1
171 204 1
180 204 2
181 204 1
183 204 1
184 204 2
185 204 1
188 204 2
190 204 1
191 204 2
192 204 1
193 204 1
194 204 1
195 204 2
196 204 3
197 204 2
198 204 2
199 204 2
200 204 4
202 204 2
203 204 14
204 204 40
205 204 22
206 204 11
207 204 7
208 204 6
209 204 3
210 204 1
211 204 4
213 204 1
214 204 4
215 204 1
216 204 1
218 204 3
219 204 3
220 204 1
224 204 1
225 204 1
228 204 1
229 204 1
231 204 1
235 204 1
243 204 1
254 204 1
292 204 1
298 204 1
315 204 1
324 204 1
332 204 1
447 204 1
456 204 1
475 204 1
478 204 1
508 204 1
534 204 1
541 204 2
574 204 1
617 204 1
623 204 1
631 204 1
650 204 1
749 204 1
784 204 1
848 204 1
940 204 1
37 205 1
39 205 1
66 205 1
75 205 1
103 205 1
113 205 1
122 205 1
131 205 2
161 205 1
174 205 1
177 205 1
179 205 1
183 205 2
185 205 1
187 205 2
189 205 1
190 205 1
191 205 1
192 205 2
193 205 1
194 205 1
195 205 1
196 205 3
197 205 1
199 205 7
200 205 4
201 205 7
202 205 4
203 205 7
204 205 10
205 205 27
206 205 13
207 205 5
208 205 3
209 205 1
210 205 1
212 205 2
213 205 4
214 205 1
216 205 1
218 205 1
219 205 2
221 205 1
222 205 1
224 205 1
225 205 2
232 205 1
233 205 2
238 205 1
276 205 1
290 205 1
323 205 1
327 205 1
332 205 1
428 205 1
441 205 1
448 205 1
457 205 1
469 205 1
510 205 2
531 205 1
636 205 1
671 205 1
804 205 1
825 205 1
873 205 1
895 205 1
919 205 1
924 205 1
44 206 1
69 206 1
76 206 1
77 206 1
78 206 1
88 206 1
100 206 1
117 206 1
136 206 1
169 206 1
180 206 1
181 206 1
182 206 1
183 206 2
185 206 2
186 206 1
187 206 1
189 206 1
192 206 1
193 206 3
194 206 4
195 206 2
196 206 3
197 206 5
198 206 1
199 206 5
201 206 5
203 206 9
204 206 10
205 206 15
206 206 28
207 206 9
208 206 5
209 206 4
210 206 1
211 206 2
212 206 1
213 206 2
214 206 2
217 206 1
218 206 1
219 206 2
220 206 1
227 206 1
233 206 1
238 206 1
239 206 1
245 206 1
307 206 1
310 206 1
314 206 1
324 206 1
332 206 1
351 206 1
368 206 1
371 206 1
377 206 1
402 206 1
409 206 1
449 206 1
455 206 1
490 206 1
555 206 1
590 206 1
592 206 1
799 206 1
828 206 1
893 206 1
929 206 1
944 206 1
27 207 1
72 207 1
76 207 1
124 207 1
128 207 1
133 207 1
158 207 1
177 207 1
179 207 1
180 207 1
183 207 1
186 207 2
187 207 3
189 207 2
190 207 1
191 207 1
192 207 2
194 207 1
195 207 3
196 207 3
197 207 1
198 207 5
199 207 5
200 207 5
201 207 1
202 207 1
203 207 6
204 207 7
205 207 5
206 207 15
207 207 42
208 207 15
209 207 13
210 207 3
211 207 4
212 207 4
213 207 1
214 207 1
215 207 2
216 207 6
217 207 3
218 207 2
219 207 4
220 207 2
222 207 1
223 207 1
227 207 2
232 207 1
234 207 1
236 207 1
237 207 1
238 207 1
270 207 1
299 207 1
318 207 1
332 207 1
337 207 1
350 207 1
400 207 1
427 207 1
453 207 1
548 207 1
568 207 1
576 207 1
639 207 1
647 207 1
652 207 1
656 207 1
805 207 1
811 207 1
836 207 1
899 207 1
908 207 1
28 208 1
29 208 1
40 208 1
48 208 1
89 208 1
90 208 1
98 208 1
130 208 1
148 208 1
156 208 1
159 208 1
162 208 3
176 208 1
177 208 1
178 208 1
179 208 1
183 208 1
185 208 2
186 208 1
188 208 1
189 208 4
190 208 2
191 208 1
192 208 4
193 208 3
194 208 3
195 208 5
196 208 2
197 208 2
198 208 6
199 208 3
200 208 3
201 208 3
202 208 6
203 208 6
204 208 8
205 208 5
206 208 7
207 208 15
208 208 52
209 208 34
210 208 9
211 208 2
212 208 2
213 208 5
214 208 3
215 208 8
216 208 3
217 208 5
218 208 2
219 208 6
220 208 2
221 208 2
224 208 1
225 208 2
226 208 3
228 208 1
230 208 1
234 208 1
236 208 1
237 208 1
242 208 2
252 208 1
254 208 1
256 208 1
288 208 1
306 208 1
307 208 1
311 208 1
317 208 1
324 208 1
327 208 1
348 208 1
373 208 1
393 208 1
395 208 1
410 208 1
412 208 1
476 208 1
479 208 1
482 208 1
495 208 2
498 208 1
520 208 1
524 208 1
535 208 1
565 208 1
572 208 1
578 208 1
585 208 1
589 208 1
597 208 1
624 208 1
627 208 1
635 208 1
665 208 1
673 208 1
753 208 1
777 208 1
861 208 1
904 208 2
908 208 1
927 208 1
957 208 1
27 209 1
51 209 1
63 209 1
77 209 1
151 209 1
166 209 1
168 209 2
176 209 1
177 209 4
178 209 1
183 209 2
186 209 1
187 209 1
188 209 1
189 209 2
190 209 4
191 209 2
192 209 2
193 209 2
194 209 2
195 209 1
196 209 4
197 209 7
198 209 4
199 209 3
201 209 3
202 209 3
203 209 1
204 209 1
205 209 2
206 209 3
207 209 12
208 209 21
209 209 68
210 209 15
211 209 3
212 209 9
213 209 3
214 209 7
215 209 4
216 209 3
217 209 10
218 209 3
219 209 4
220 209 3
221 209 1
222 209 2
223 209 1
224 209 2
231 209 2
232 209 2
234 209 2
237 209 1
238 209 1
240 209 1
249 209 1
285 209 1
292 209 1
304 209 1
324 209 2
327 209 1
332 209 1
343 209 1
346 209 1
391 209 1
414 209 1
425 209 1
456 209 1
469 209 1
503 209 1
520 209 1
535 209 1
538 209 1
539 209 1
540 209 1
572 209 2
619 209 1
718 209 1
739 209 1
760 209 1
789 209 1
797 209 1
798 209 2
806 209 1
857 209 1
911 209 2
912 209 1
37 210 1
84 210 1
131 210 1
134 210 1
172 210 1
174 210 1
181 210 1
182 210 1
187 210 1
190 210 1
191 210 2
193 210 1
196 210 1
197 210 1
198 210 2
199 210 1
202 210 2
203 210 1
204 210 1
206 210 3
207 210 2
208 210 6
209 210 17
210 210 23
211 210 10
212 210 11
213 210 7
214 210 6
215 210 8
216 210 5
217 210 10
218 210 8
219 210 8
220 210 5
221 210 2
223 210 1
225 210 1
227 210 1
228 210 1
230 210 2
231 210 1
232 210 1
233 210 3
234 210 2
235 210 1
236 210 1
237 210 1
245 210 1
250 210 1
251 210 1
254 210 1
288 210 1
291 210 1
314 210 1
319 210 1
322 210 1
334 210 1
348 210 1
421 210 1
425 210 1
461 210 1
547 210 1
571 210 1
576 210 1
586 210 1
620 210 1
625 210 1
638 210 1
789 210 1
838 210 1
871 210 1
891 210 1
900 210 1
909 210 1
39 211 1
84 211 1
122 211 1
123 211 1
138 211 1
142 211 1
154 211 1
157 211 1
162 211 1
164 211 1
172 211 1
177 211 1
178 211 2
179 211 1
180 211 1
181 211 3
182 211 1
184 211 1
185 211 1
188 211 1
192 211 1
194 211 1
196 211 1
198 211 1
200 211 2
201 211 1
202 211 2
203 211 3
204 211 1
206 211 1
207 211 1
208 211 3
209 211 7
210 211 18
211 211 31
212 211 7
213 211 11
214 211 7
215 211 3
216 211 2
217 211 6
218 211 9
219 211 4
220 211 2
222 211 2
223 211 1
224 211 1
229 211 1
231 211 1
233 211 3
235 211 2
239 211 2
240 211 1
241 211 1
246 211 1
254 211 1
256 211 1
271 211 1
272 211 1
308 211 1
310 211 1
318 211 1
326 211 1
358 211 1
359 211 1
380 211 1
402 211 1
447 211 1
455 211 1
461 211 1
481 211 1
483 211 1
540 211 1
541 211 1
554 211 1
575 211 1
599 211 1
621 211 1
640 211 1
670 211 1
709 211 1
722 211 1
764 211 1
856 211 1
879 211 1
908 211 1
917 211 1
119 212 1
127 212 1
159 212 1
160 212 1
169 212 1
172 212 1
175 212 2
177 212 1
179 212 1
180 212 1
181 212 1
182 212 1
183 212 1
186 212 1
187 212 1
189 212 1
195 212 1
196 212 1
198 212 1
199 212 1
200 212 2
201 212 1
203 212 2
205 212 3
207 212 1
208 212 5
209 212 4
210 212 10
211 212 10
212 212 38
213 212 18
214 212 8
215 212 12
216 212 6
217 212 9
218 212 4
219 212 1
220 212 3
221 212 2
222 212 2
223 212 2
225 212 2
226 212 2
229 212 1
231 212 1
233 212 1
234 212 1
241 212 1
254 212 1
275 212 1
283 212 1
293 212 1
295 212 1
313 212 1
330 212 1
334 212 2
379 212 1
416 212 1
420 212 1
444 212 1
509 212 1
511 212 1
517 212 1
518 212 1
597 212 1
621 212 1
629 212 1
649 212 1
802 212 1
899 212 2
912 212 1
924 212 1
15 213 1
21 213 2
35 213 1
70 213 1
73 213 1
94 213 1
113 213 1
127 213 1
128 213 1
149 213 1
158 213 1
162 213 1
163 213 1
169 213 2
177 213 1
181 213 1
182 213 1
183 213 1
184 213 2
188 213 1
189 213 1
194 213 1
196 213 3
198 213 2
199 213 1
200 213 1
201 213 1
203 213 1
204 213 1
205 213 2
207 213 2
208 213 3
209 213 5
210 213 9
211 213 9
212 213 11
213 213 29
214 213 14
215 213 12
216 213 9
217 213 11
218 213 3
219 213 5
220 213 3
222 213 1
224 213 1
225 213 3
226 213 3
227 213 2
229 213 2
230 213 2
232 213 1
233 213 1
236 213 2
238 213 1
251 213 1
253 213 1
267 213 2
268 213 1
283 213 1
337 213 1
344 213 1
347 213 1
349 213 1
363 213 1
390 213 1
426 213 1
429 213 1
475 213 1
582 213 1
591 213 1
625 213 1
645 213 1
719 213 1
772 213 1
820 213 1
838 213 1
854 213 1
885 213 1
890 213 1
61 214 1
86 214 1
96 214 1
127 214 1
128 214 1
136 214 1
139 214 1
143 214 1
153 214 2
159 214 1
164 214 1
165 214 1
167 214 1
168 214 1
171 214 1
176 214 1
178 214 2
179 214 1
183 214 1
185 214 2
186 214 2
187 214 2
190 214 2
192 214 2
193 214 1
196 214 2
197 214 2
201 214 2
202 214 2
206 214 1
207 214 3
208 214 2
209 214 5
210 214 8
211 214 4
212 214 4
213 214 9
214 214 39
215 214 14
216 214 7
217 214 4
218 214 6
219 214 6
220 214 2
221 214 2
223 214 1
224 214 2
226 214 2
228 214 1
229 214 1
230 214 1
231 214 2
233 214 2
234 214 1
236 214 2
239 214 1
243 214 1
252 214 1
268 214 1
276 214 1
277 214 1
308 214 1
311 214 1
346 214 1
355 214 1
372 214 1
411 214 1
416 214 1
422 214 1
424 214 1
434 214 1
438 214 2
462 214 1
504 214 1
507 214 1
508 214 1
545 214 1
560 214 1
565 214 1
606 214 1
611 214 1
646 214 1
717 214 1
728 214 1
778 214 1
815 214 1
825 214 1
855 214 1
874 214 1
902 214 1
23 215 1
36 215 1
46 215 1
48 215 1
68 215 1
113 215 1
130 215 2
147 215 1
154 215 1
161 215 1
163 215 1
167 215 2
172 215 1
174 215 1
175 215 1
179 215 1
181 215 1
184 215 1
185 215 1
186 215 1
187 215 1
189 215 2
191 215 1
194 215 1
196 215 1
197 215 1
199 215 1
202 215 3
203 215 6
204 215 3
205 215 1
206 215 1
207 215 2
208 215 4
209 215 5
210 215 6
211 215 7
212 215 6
213 215 16
214 215 16
215 215 59
216 215 22
217 215 13
218 215 9
219 215 10
220 215 2
221 215 1
223 215 1
226 215 3
227 215 2
228 215 1
229 215 1
230 215 1
231 215 2
232 215 1
233 215 1
235 215 2
238 215 1
240 215 1
242 215 1
243 215 1
244 215 1
251 215 2
268 215 1
284 215 1
289 215 2
314 215 1
326 215 1
327 215 1
328 215 1
332 215 1
386 215 1
428 215 1
454 215 1
456 215 1
497 215 1
499 215 1
578 215 1
601 215 1
608 215 1
621 215 1
626 215 1
748 215 1
758 215 1
768 215 1
772 215 1
959 215 1
45 216 1
65 216 1
123 216 1
125 216 1
127 216 1
141 216 1
142 216 1
146 216 1
148 216 1
149 216 1
163 216 1
164 216 1
168 216 1
173 216 1
181 216 1
182 216 1
184 216 1
187 216 2
188 216 1
190 216 2
191 216 1
196 216 3
197 216 1
199 216 1
200 216 2
201 216 1
203 216 2
207 216 4
208 216 5
209 216 5
210 216 5
211 216 6
212 216 10
213 216 6
214 216 8
215 216 25
216 216 47
217 216 17
218 216 10
219 216 11
220 216 2
221 216 6
226 216 2
227 216 2
230 216 1
231 216 1
236 216 1
237 216 2
238 216 1
244 216 1
254 216 1
264 216 1
269 216 1
274 216 1
277 216 1
301 216 1
313 216 1
317 216 1
320 216 1
338 216 1
344 216 1
390 216 1
457 216 2
469 216 1
470 216 1
494 216 1
503 216 1
510 216 1
519 216 1
570 216 1
577 216 1
591 216 1
732 216 1
733 216 1
737 216 1
753 216 1
786 216 1
813 216 1
820 216 1
849 216 1
856 216 1
907 216 1
63 217 1
64 217 1
110 217 1
123 217 1
128 217 1
136 217 1
137 217 1
150 217 1
153 217 1
163 217 1
167 217 1
169 217 1
170 217 1
182 217 1
184 217 1
185 217 1
186 217 2
187 217 1
191 217 1
192 217 2
193 217 2
194 217 1
195 217 2
196 217 1
197 217 1
198 217 2
201 217 1
203 217 2
204 217 3
206 217 1
207 217 5
208 217 1
209 217 3
210 217 11
211 217 7
212 217 7
213 217 10
214 217 13
215 217 11
216 217 11
217 217 54
218 217 19
219 217 14
220 217 3
221 217 3
222 217 1
223 217 5
225 217 1
226 217 1
227 217 2
229 217 1
230 217 1
231 217 2
232 217 1
233 217 1
237 217 1
238 217 1
241 217 1
248 217 2
249 217 1
251 217 1
253 217 1
254 217 1
272 217 1
299 217 1
316 217 1
319 217 1
334 217 1
373 217 1
375 217 1
396 217 1
397 217 1
413 217 1
428 217 1
439 217 1
450 217 1
488 217 1
510 217 1
566 217 1
583 217 1
598 217 1
601 217 1
638 217 1
643 217 1
711 217 1
784 217 1
785 217 1
861 217 1
887 217 1
895 217 1
39 218 1
68 218 1
72 218 1
73 218 1
74 218 1
95 218 1
110 218 1
119 218 1
121 218 1
122 218 1
132 218 1
143 218 1
152 218 1
158 218 1
161 218 1
167 218 1
168 218 1
172 218 1
174 218 1
179 218 1
181 218 2
186 218 1
188 218 1
189 218 2
190 218 1
191 218 1
192 218 1
197 218 1
198 218 1
200 218 1
201 218 2
202 218 1
203 218 2
204 218 5
207 218 3
208 218 7
209 218 8
210 218 7
211 218 5
212 218 4
213 218 7
214 218 3
215 218 7
216 218 10
217 218 13
218 218 53
219 218 19
220 218 7
221 218 4
222 218 2
223 218 1
224 218 2
226 218 1
227 218 4
228 218 1
229 218 2
230 218 2
231 218 3
233 218 2
234 218 1
235 218 1
237 218 1
252 218 1
288 218 1
294 218 1
301 218 1
303 218 1
304 218 1
307 218 1
313 218 1
325 218 1
347 218 1
361 218 1
377 218 1
390 218 1
399 218 1
409 218 1
429 218 1
434 218 1
445 218 1
510 218 1
540 218 1
557 218 1
614 218 1
615 218 1
811 218 1
813 218 1
846 218 1
902 218 1
19 219 1
41 219 1
110 219 1
120 219 1
123 219 1
128 219 1
139 219 1
159 219 1
170 219 1
176 219 1
177 219 3
178 219 1
179 219 1
182 219 1
183 219 3
190 219 2
191 219 2
192 219 1
194 219 2
195 219 1
196 219 2
197 219 1
198 219 1
200 219 2
202 219 1
203 219 1
204 219 4
206 219 2
208 219 9
209 219 3
210 219 9
211 219 8
212 219 6
213 219 9
214 219 3
215 219 9
216 219 3
217 219 7
218 219 23
219 219 58
220 219 17
221 219 7
223 219 3
224 219 2
225 219 3
226 219 4
227 219 2
228 219 3
229 219 1
230 219 1
231 219 2
233 219 2
234 219 2
236 219 3
237 219 2
239 219 1
240 219 3
254 219 2
273 219 1
291 219 1
294 219 1
297 219 1
308 219 1
312 219 1
314 219 1
315 219 1
332 219 2
337 219 1
360 219 1
374 219 1
395 219 2
399 219 1
406 219 1
471 219 1
484 219 1
507 219 1
516 219 1
553 219 1
568 219 1
726 219 1
780 219 1
801 219 1
822 219 1
894 219 1
17 220 1
40 220 1
47 220 1
50 220 1
76 220 1
108 220 1
126 220 1
151 220 1
162 220 1
165 220 1
180 220 1
184 220 1
194 220 1
195 220 1
196 220 1
198 220 1
201 220 1
202 220 1
205 220 2
207 220 1
208 220 1
209 220 8
210 220 1
211 220 4
212 220 5
213 220 2
214 220 3
215 220 1
217 220 3
218 220 6
219 220 15
220 220 30
221 220 16
222 220 9
223 220 2
224 220 10
225 220 4
226 220 7
227 220 7
228 220 2
229 220 3
230 220 6
231 220 2
232 220 4
233 220 6
234 220 3
235 220 2
237 220 2
238 220 1
239 220 5
240 220 2
241 220 1
245 220 1
249 220 2
256 220 1
268 220 1
286 220 1
287 220 1
295 220 1
303 220 1
305 220 1
311 220 1
316 220 1
317 220 1
323 220 1
326 220 1
330 220 2
343 220 1
374 220 1
391 220 1
450 220 1
483 220 1
493 220 1
498 220 1
500 220 1
502 220 1
539 220 1
565 220 1
591 220 1
594 220 2
595 220 1
611 220 1
614 220 1
633 220 1
727 220 1
761 220 1
815 220 1
860 220 1
44 221 1
47 221 2
57 221 1
59 221 1
66 221 1
67 221 1
79 221 1
134 221 1
143 221 1
155 221 1
163 221 1
185 221 1
192 221 1
193 221 2
194 221 2
200 221 1
201 221 1
205 221 2
207 221 1
208 221 3
210 221 5
211 221 1
212 221 1
213 221 2
214 221 4
215 221 4
216 221 2
217 221 4
218 221 2
219 221 3
220 221 16
221 221 41
222 221 17
223 221 8
224 221 11
225 221 12
226 221 5
227 221 7
228 221 8
229 221 6
230 221 3
231 221 8
232 221 1
233 221 2
234 221 4
235 221 3
236 221 1
237 221 1
238 221 3
239 221 1
240 221 2
242 221 1
244 221 1
246 221 1
251 221 1
268 221 1
269 221 1
271 221 1
288 221 1
296 221 1
301 221 1
307 221 1
310 221 1
311 221 1
316 221 1
329 221 1
331 221 1
332 221 1
357 221 1
363 221 1
395 221 1
464 221 1
500 221 1
501 221 1
519 221 1
549 221 1
636 221 1
638 221 1
641 221 1
653 221 1
654 221 1
659 221 1
705 221 1
719 221 1
727 221 2
763 221 1
791 221 1
805 221 1
833 221 1
931 221 1
64 222 1
75 222 1
123 222 1
130 222 2
155 222 1
156 222 1
175 222 1
179 222 1
187 222 1
190 222 1
193 222 1
194 222 2
205 222 1
207 222 1
210 222 2
213 222 1
214 222 3
215 222 1
216 222 1
218 222 2
219 222 2
220 222 6
221 222 16
222 222 38
223 222 16
224 222 4
225 222 5
226 222 3
227 222 6
228 222 2
230 222 3
231 222 2
233 222 4
234 222 1
235 222 1
236 222 3
238 222 1
240 222 1
245 222 1
247 222 1
248 222 1
249 222 1
250 222 1
252 222 1
253 222 1
291 222 1
303 222 1
311 222 1
323 222 1
324 222 1
373 222 1
403 222 1
447 222 1
524 222 1
542 222 1
553 222 1
692 222 1
761 222 1
873 222 1
957 222 1
12 223 1
33 223 1
39 223 1
95 223 1
125 223 1
132 223 1
136 223 1
137 223 1
142 223 1
155 223 1
158 223 1
163 223 1
169 223 1
176 223 1
180 223 2
196 223 1
197 223 1
204 223 1
206 223 2
208 223 2
211 223 1
212 223 1
213 223 1
214 223 1
215 223 3
217 223 1
219 223 3
220 223 2
221 223 8
222 223 13
223 223 24
224 223 13
225 223 7
226 223 3
227 223 3
229 223 3
230 223 3
231 223 5
232 223 3
233 223 3
234 223 1
235 223 3
238 223 1
239 223 1
245 223 1
247 223 1
251 223 1
252 223 1
253 223 1
254 223 1
266 223 1
268 223 1
272 223 1
276 223 1
280 223 1
292 223 1
313 223 1
343 223 1
350 223 1
360 223 1
387 223 1
414 223 1
429 223 1
456 223 1
459 223 1
597 223 1
634 223 1
798 223 1
835 223 1
848 223 1
860 223 1
895 223 1
36 224 1
62 224 1
72 224 1
84 224 1
108 224 1
115 224 1
133 224 2
134 224 1
137 224 1
143 224 2
158 224 1
169 224 1
177 224 1
178 224 1
181 224 1
186 224 1
189 224 1
192 224 1
194 224 1
196 224 1
199 224 1
202 224 1
203 224 1
205 224 1
206 224 2
210 224 1
213 224 4
214 224 2
215 224 1
218 224 2
219 224 3
220 224 10
221 224 5
222 224 13
223 224 22
224 224 28
225 224 9
226 224 5
227 224 6
228 224 2
229 224 3
230 224 2
232 224 5
233 224 4
234 224 6
235 224 1
236 224 1
240 224 1
247 224 1
249 224 1
293 224 1
299 224 1
318 224 1
323 224 1
341 224 1
349 224 1
354 224 1
362 224 2
373 224 1
390 224 1
454 224 1
489 224 1
490 224 1
557 224 1
563 224 1
576 224 1
627 224 1
628 224 1
635 224 1
639 224 1
644 224 1
654 224 1
697 224 1
720 224 1
770 224 1
776 224 1
819 224 1
844 224 1
29 225 1
35 225 1
41 225 1
83 225 1
136 225 1
142 225 1
148 225 1
155 225 1
159 225 1
170 225 1
192 225 1
203 225 1
205 225 1
209 225 2
210 225 2
212 225 2
213 225 3
215 225 1
216 225 1
217 225 2
218 225 4
219 225 3
220 225 2
221 225 4
222 225 5
223 225 5
224 225 13
225 225 29
226 225 17
227 225 10
228 225 5
229 225 1
230 225 5
231 225 10
232 225 8
233 225 8
234 225 8
235 225 2
236 225 2
237 225 5
238 225 1
239 225 2
240 225 2
243 225 2
247 225 1
248 225 1
251 225 1
253 225 1
270 225 1
287 225 1
295 225 1
306 225 1
308 225 1
364 225 2
385 225 1
451 225 1
471 225 1
474 225 1
479 225 1
487 225 1
508 225 1
551 225 1
564 225 1
636 225 1
648 225 1
703 225 1
766 225 1
773 225 1
791 225 1
837 225 1
948 225 1
21 226 1
31 226 1
42 226 1
65 226 1
124 226 1
134 226 1
146 226 1
147 226 1
153 226 1
154 226 1
160 226 1
161 226 1
163 226 2
167 226 1
175 226 1
178 226 1
180 226 1
185 226 1
193 226 2
195 226 1
196 226 1
197 226 1
199 226 1
202 226 1
204 226 1
206 226 1
209 226 1
211 226 1
213 226 1
214 226 1
215 226 1
216 226 1
217 226 1
218 226 4
219 226 3
220 226 3
221 226 6
222 226 5
223 226 5
224 226 3
225 226 13
226 226 60
227 226 24
228 226 8
229 226 4
230 226 2
231 226 6
232 226 10
233 226 6
234 226 4
235 226 6
236 226 3
237 226 1
238 226 1
239 226 1
244 226 1
246 226 1
248 226 1
250 226 1
252 226 1
254 226 2
256 226 1
264 226 1
268 226 1
272 226 1
274 226 1
275 226 1
278 226 1
286 226 1
292 226 1
294 226 1
303 226 1
310 226 1
313 226 1
314 226 1
317 226 1
320 226 1
325 226 1
340 226 1
365 226 1
390 226 1
432 226 1
451 226 1
462 226 1
544 226 1
642 226 1
653 226 1
662 226 1
703 226 1
704 226 1
730 226 1
765 226 1
821 226 1
833 226 1
834 226 1
880 226 1
911 226 1
22 227 1
26 227 1
33 227 1
40 227 1
62 227 1
63 227 1
67 227 1
70 227 1
73 227 1
96 227 1
123 227 1
128 227 1
135 227 1
145 227 1
157 227 2
165 227 1
168 227 1
182 227 1
183 227 2
189 227 2
192 227 1
197 227 1
206 227 1
207 227 1
209 227 1
210 227 1
212 227 2
214 227 1
215 227 6
216 227 1
217 227 2
218 227 3
219 227 3
220 227 4
222 227 8
223 227 4
224 227 6
225 227 9
226 227 29
227 227 56
228 227 29
229 227 13
230 227 9
231 227 7
232 227 10
233 227 4
234 227 2
235 227 5
236 227 1
237 227 2
238 227 3
239 227 2
240 227 2
241 227 1
244 227 2
245 227 1
254 227 1
279 227 1
288 227 1
289 227 1
311 227 1
323 227 1
325 227 1
327 227 1
330 227 1
335 227 1
346 227 1
380 227 1
411 227 1
447 227 1
475 227 1
539 227 1
540 227 1
626 227 1
655 227 1
656 227 1
709 227 1
713 227 1
722 227 1
728 227 1
749 227 1
810 227 1
827 227 1
830 227 1
858 227 1
865 227 1
886 227 1
954 227 1
12 228 1
44 228 1
74 228 1
117 228 1
119 228 1
121 228 2
122 228 1
123 228 1
124 228 1
135 228 1
141 228 1
145 228 1
148 228 1
153 228 1
155 228 1
160 228 1
183 228 1
184 228 1
198 228 1
200 228 2
203 228 1
205 228 1
206 228 1
207 228 2
210 228 1
211 228 1
213 228 1
214 228 2
216 228 1
218 228 1
219 228 2
220 228 5
221 228 5
222 228 5
223 228 3
224 228 7
225 228 4
226 228 11
227 228 25
228 228 46
229 228 18
230 228 11
231 228 10
232 228 9
233 228 1
234 228 6
235 228 2
236 228 1
238 228 1
240 228 3
242 228 1
244 228 2
249 228 1
250 228 1
251 228 2
253 228 1
254 228 1
265 228 1
268 228 1
271 228 1
272 228 1
274 228 1
275 228 1
286 228 1
292 228 1
295 228 1
297 228 1
306 228 1
314 228 1
332 228 1
372 228 1
377 228 1
443 228 1
447 228 1
448 228 1
457 228 1
491 228 1
514 228 1
518 228 1
520 228 1
522 228 1
529 228 1
578 228 1
620 228 1
648 228 1
655 228 1
691 228 1
710 228 1
714 228 1
735 228 1
740 228 1
748 228 1
801 228 1
817 228 1
832 228 1
845 228 1
909 228 1
965 228 1
70 229 2
119 229 1
154 229 1
174 229 1
177 229 1
183 229 2
186 229 1
204 229 1
205 229 1
206 229 1
209 229 2
210 229 1
215 229 1
217 229 1
219 229 1
220 229 4
221 229 1
222 229 2
223 229 1
224 229 2
225 229 3
226 229 7
227 229 7
228 229 18
229 229 40
230 229 18
231 229 6
232 229 15
233 229 6
234 229 4
235 229 6
236 229 3
237 229 1
238 229 2
239 229 1
240 229 1
241 229 1
243 229 2
244 229 1
245 229 1
246 229 1
248 229 2
253 229 2
256 229 1
265 229 1
275 229 1
281 229 1
305 229 1
321 229 1
323 229 1
324 229 1
340 229 1
379 229 1
399 229 1
408 229 1
424 229 1
571 229 1
621 229 1
637 229 1
762 229 1
19 230 1
62 230 1
63 230 1
81 230 1
92 230 1
129 230 1
168 230 1
171 230 1
179 230 1
180 230 1
181 230 1
185 230 1
186 230 1
188 230 1
189 230 1
198 230 1
210 230 2
212 230 1
216 230 1
217 230 1
218 230 2
219 230 1
221 230 4
222 230 2
223 230 6
224 230 2
225 230 4
226 230 2
227 230 7
228 230 3
229 230 13
230 230 29
231 230 17
232 230 11
233 230 4
234 230 4
235 230 2
236 230 4
237 230 1
238 230 3
239 230 2
243 230 1
247 230 1
249 230 1
252 230 2
253 230 1
256 230 1
276 230 1
286 230 1
296 230 1
297 230 1
321 230 1
327 230 1
328 230 1
332 230 1
338 230 1
340 230 1
341 230 1
343 230 1
349 230 1
362 230 1
363 230 1
402 230 1
427 230 1
430 230 1
432 230 1
518 230 1
528 230 1
574 230 1
604 230 1
622 230 1
631 230 1
705 230 1
719 230 1
787 230 1
871 230 1
888 230 1
902 230 1
906 230 1
912 230 1
38 231 1
56 231 1
62 231 1
115 231 1
121 231 1
138 231 1
144 231 1
150 231 1
160 231 1
176 231 1
180 231 2
186 231 1
187 231 1
188 231 2
192 231 1
194 231 1
197 231 1
200 231 1
203 231 2
204 231 1
205 231 1
207 231 1
208 231 3
209 231 2
210 231 2
211 231 1
212 231 1
214 231 1
215 231 4
216 231 3
218 231 3
219 231 3
220 231 1
221 231 6
222 231 4
223 231 3
224 231 4
225 231 7
226 231 4
227 231 5
228 231 10
229 231 8
230 231 16
231 231 41
232 231 16
233 231 4
234 231 4
235 231 4
236 231 6
237 231 3
238 231 1
239 231 1
242 231 1
244 231 1
247 231 1
252 231 2
253 231 1
256 231 1
257 231 1
272 231 1
274 231 1
275 231 1
296 231 1
301 231 1
302 231 2
304 231 1
311 231 1
312 231 1
319 231 1
340 231 1
347 231 1
365 231 1
379 231 1
443 231 1
444 231 1
447 231 1
486 231 1
560 231 1
563 231 1
645 231 1
647 231 1
649 231 1
666 231 1
701 231 1
714 231 1
794 231 1
856 231 1
874 231 1
932 231 1
31 232 1
47 232 1
57 232 1
65 232 1
68 232 1
88 232 1
112 232 1
128 232 1
130 232 1
131 232 1
150 232 1
161 232 1
163 232 1
186 232 1
187 232 1
189 232 1
195 232 2
209 232 2
210 232 1
213 232 1
215 232 1
216 232 1
217 232 3
219 232 9
220 232 5
221 232 8
222 232 2
223 232 2
224 232 2
225 232 6
226 232 6
227 232 7
228 232 7
229 232 14
230 232 12
231 232 18
232 232 23
233 232 6
234 232 15
235 232 5
236 232 4
237 232 5
238 232 2
239 232 3
240 232 3
241 232 1
243 232 1
246 232 1
250 232 1
253 232 1
255 232 1
270 232 1
294 232 1
309 232 1
332 232 1
356 232 1
375 232 1
402 232 1
429 232 1
440 232 1
448 232 1
483 232 1
515 232 1
516 232 1
518 232 1
530 232 1
552 232 1
577 232 1
582 232 1
618 232 1
703 232 1
723 232 1
726 232 1
774 232 1
794 232 1
799 232 1
906 232 1
915 232 1
23 233 1
41 233 1
43 233 1
70 233 1
120 233 1
134 233 1
151 233 1
171 233 1
178 233 1
179 233 1
185 233 1
187 233 1
189 233 1
190 233 1
194 233 1
199 233 1
201 233 1
204 233 1
209 233 2
210 233 1
213 233 2
215 233 2
216 233 1
217 233 2
218 233 2
219 233 3
220 233 2
221 233 4
222 233 4
223 233 1
224 233 2
225 233 4
226 233 2
227 233 6
228 233 4
229 233 5
230 233 7
231 233 2
232 233 14
233 233 58
234 233 31
235 233 8
236 233 5
237 233 5
238 233 6
239 233 5
240 233 2
241 233 2
243 233 2
248 233 1
250 233 3
252 233 1
255 233 1
268 233 1
272 233 1
279 233 1
289 233 1
309 233 1
314 233 1
435 233 1
460 233 1
478 233 1
540 233 1
549 233 1
571 233 1
579 233 1
666 233 1
671 233 1
721 233 1
722 233 1
781 233 1
799 233 1
817 233 1
829 233 1
918 233 1
27 234 1
57 234 1
70 234 1
85 234 1
123 234 1
124 234 1
132 234 1
149 234 1
151 234 1
152 234 1
160 234 1
168 234 1
176 234 1
187 234 1
191 234 1
192 234 1
193 234 2
196 234 2
203 234 1
204 234 1
207 234 1
208 234 1
210 234 2
211 234 2
215 234 2
217 234 2
219 234 7
220 234 4
221 234 3
222 234 4
223 234 3
224 234 4
225 234 3
226 234 8
227 234 5
228 234 3
229 234 5
230 234 6
231 234 4
232 234 9
233 234 35
234 234 70
235 234 26
236 234 3
237 234 3
238 234 6
239 234 1
240 234 9
241 234 2
242 234 1
243 234 3
245 234 1
247 234 1
248 234 1
250 234 1
251 234 1
256 234 1
273 234 1
274 234 1
308 234 1
314 234 1
316 234 1
326 234 1
327 234 1
335 234 1
338 234 1
344 234 1
347 234 1
350 234 1
355 234 1
384 234 1
394 234 1
395 234 1
398 234 1
401 234 1
417 234 1
470 234 1
473 234 1
476 234 1
494 234 1
509 234 1
522 234 1
523 234 1
557 234 1
571 234 1
610 234 1
637 234 1
654 234 2
657 234 1
703 234 1
708 234 1
714 234 1
762 234 1
819 234 1
850 234 1
877 234 1
926 234 1
955 234 1
19 235 1
27 235 1
48 235 1
56 235 1
74 235 1
157 235 1
158 235 1
172 235 1
175 235 1
181 235 1
195 235 2
197 235 1
204 235 1
210 235 2
212 235 1
215 235 1
216 235 2
219 235 2
220 235 4
221 235 7
222 235 2
223 235 1
224 235 1
225 235 1
226 235 6
227 235 3
228 235 2
229 235 2
230 235 2
231 235 4
232 235 5
233 235 14
234 235 29
235 235 57
236 235 23
237 235 8
238 235 6
239 235 7
240 235 2
241 235 2
242 235 3
243 235 2
248 235 1
249 235 2
269 235 1
275 235 1
283 235 1
289 235 1
295 235 1
303 235 2
309 235 1
312 235 2
319 235 1
320 235 1
323 235 1
338 235 1
429 235 1
440 235 1
443 235 1
457 235 1
465 235 1
522 235 1
544 235 1
547 235 1
570 235 1
574 235 1
609 235 1
637 235 1
656 235 1
713 235 1
751 235 1
828 235 1
872 235 1
894 235 1
907 235 1
910 235 1
29 236 1
32 236 1
66 236 1
78 236 2
125 236 1
162 236 1
163 236 1
186 236 1
189 236 2
193 236 1
200 236 1
202 236 1
209 236 1
215 236 1
217 236 2
219 236 2
220 236 1
221 236 4
222 236 1
225 236 2
226 236 2
227 236 1
228 236 3
229 236 1
230 236 1
232 236 3
233 236 11
234 236 13
235 236 17
236 236 59
237 236 19
238 236 15
239 236 10
240 236 7
241 236 4
242 236 4
243 236 2
244 236 5
245 236 2
247 236 1
248 236 1
249 236 1
251 236 2
264 236 1
270 236 1
290 236 2
293 236 1
301 236 1
303 236 1
310 236 1
314 236 1
316 236 2
370 236 1
379 236 1
394 236 1
405 236 1
431 236 1
436 236 1
456 236 1
502 236 1
542 236 1
570 236 1
591 236 1
593 236 1
662 236 1
722 236 1
755 236 1
827 236 1
933 236 1
31 237 1
34 237 1
41 237 1
47 237 1
95 237 1
129 237 1
130 237 2
141 237 1
181 237 1
186 237 1
196 237 1
200 237 1
209 237 1
211 237 1
212 237 1
216 237 1
221 237 1
223 237 1
225 237 5
226 237 3
230 237 1
232 237 3
233 237 7
234 237 5
235 237 8
236 237 30
237 237 56
238 237 21
239 237 10
240 237 12
241 237 7
242 237 3
244 237 5
245 237 3
246 237 2
247 237 3
248 237 1
249 237 1
250 237 3
251 237 1
252 237 1
253 237 2
254 237 1
258 237 1
265 237 1
272 237 3
278 237 1
282 237 1
285 237 1
292 237 1
302 237 1
311 237 1
319 237 1
321 237 1
325 237 1
334 237 1
340 237 1
347 237 1
350 237 1
377 237 1
414 237 1
468 237 1
495 237 1
503 237 1
540 237 1
572 237 1
587 237 1
645 237 1
733 237 1
767 237 1
917 237 1
928 237 1
23 238 1
31 238 1
38 238 1
66 238 1
75 238 1
77 238 1
127 238 1
130 238 1
132 238 2
164 238 1
177 238 1
182 238 1
196 238 1
199 238 1
202 238 1
205 238 1
206 238 1
208 238 1
211 238 1
215 238 2
217 238 1
219 238 1
221 238 2
222 238 2
224 238 3
225 238 2
226 238 1
227 238 2
228 238 1
230 238 1
231 238 2
232 238 1
233 238 4
234 238 4
235 238 3
236 238 16
237 238 25
238 238 66
239 238 29
240 238 15
241 238 8
242 238 3
243 238 1
244 238 3
245 238 2
247 238 1
248 238 1
250 238 1
252 238 3
253 238 1
254 238 1
255 238 1
262 238 1
288 238 1
289 238 1
299 238 1
301 238 1
305 238 2
308 238 1
322 238 2
324 238 1
325 238 1
326 238 1
332 238 2
338 238 1
340 238 1
349 238 1
351 238 1
380 238 1
387 238 1
393 238 1
413 238 1
439 238 1
465 238 1
484 238 1
503 238 1
543 238 1
548 238 1
551 238 1
618 238 1
632 238 2
641 238 1
647 238 1
652 238 1
669 238 1
698 238 1
719 238 1
723 238 1
738 238 1
758 238 1
759 238 1
781 238 1
787 238 1
858 238 1
870 238 1
897 238 1
907 238 1
25 239 2
28 239 1
36 239 1
42 239 1
63 239 1
73 239 1
112 239 1
134 239 1
154 239 1
157 239 1
160 239 1
176 239 1
177 239 1
183 239 1
185 239 1
188 239 1
194 239 1
195 239 1
197 239 1
202 239 1
209 239 1
217 239 1
220 239 1
221 239 2
222 239 1
223 239 1
224 239 1
227 239 1
228 239 1
229 239 2
230 239 2
231 239 1
232 239 1
233 239 5
234 239 1
235 239 4
236 239 13
237 239 7
238 239 35
239 239 46
240 239 18
241 239 9
242 239 4
244 239 4
246 239 2
247 239 1
248 239 1
249 239 2
252 239 1
254 239 1
268 239 1
273 239 1
274 239 3
276 239 2
280 239 1
285 239 1
289 239 1
293 239 1
299 239 1
302 239 1
304 239 1
307 239 1
308 239 1
311 239 1
312 239 1
316 239 1
317 239 1
324 239 1
328 239 2
329 239 1
332 239 1
352 239 1
358 239 1
384 239 2
403 239 1
418 239 1
420 239 1
442 239 1
458 239 1
467 239 1
526 239 1
538 239 1
566 239 1
618 239 1
622 239 1
639 239 1
647 239 1
659 239 1
697 239 1
709 239 1
797 239 1
798 239 1
811 239 1
848 239 1
881 239 1
896 239 1
948 239 1
24 240 1
27 240 1
32 240 1
36 240 1
38 240 2
51 240 1
76 240 1
119 240 1
124 240 1
125 240 1
127 240 1
144 240 1
152 240 1
167 240 1
175 240 1
181 240 1
186 240 1
194 240 1
205 240 2
211 240 1
217 240 1
218 240 1
225 240 2
227 240 1
228 240 1
232 240 3
233 240 2
234 240 3
235 240 7
236 240 3
237 240 14
238 240 21
239 240 19
240 240 68
241 240 25
242 240 7
243 240 5
244 240 8
245 240 5
246 240 1
247 240 1
248 240 1
250 240 3
251 240 4
256 240 1
257 240 1
271 240 1
278 240 1
286 240 2
312 240 2
314 240 1
316 240 1
318 240 1
319 240 1
321 240 1
324 240 1
326 240 1
330 240 1
331 240 1
339 240 1
350 240 1
379 240 1
386 240 1
394 240 1
395 240 1
414 240 1
417 240 1
466 240 1
504 240 1
531 240 1
533 240 1
550 240 1
603 240 1
632 240 1
637 240 1
655 240 1
700 240 1
719 240 1
736 240 1
741 240 1
752 240 1
778 240 1
805 240 1
818 240 1
920 240 1
29 241 1
39 241 1
42 241 1
43 241 1
52 241 1
73 241 1
93 241 1
118 241 1
148 241 1
159 241 1
163 241 1
182 241 1
185 241 2
192 241 1
207 241 1
214 241 1
219 241 1
221 241 1
224 241 1
225 241 2
228 241 1
231 241 1
232 241 1
233 241 4
234 241 4
235 241 2
236 241 4
237 241 5
238 241 6
239 241 2
240 241 20
241 241 32
242 241 12
243 241 5
244 241 6
245 241 1
246 241 2
247 241 1
248 241 5
249 241 2
250 241 2
251 241 2
252 241 3
253 241 1
255 241 2
256 241 1
271 241 1
276 241 1
282 241 1
294 241 1
297 241 1
298 241 1
301 241 1
304 241 1
305 241 1
307 241 2
311 241 1
313 241 2
320 241 1
322 241 1
323 241 1
375 241 1
386 241 1
391 241 1
441 241 1
464 241 1
466 241 1
489 241 1
549 241 1
554 241 1
556 241 1
563 241 1
567 241 1
615 241 1
629 241 1
672 241 1
706 241 1
752 241 1
825 241 1
899 241 1
947 241 1
49 242 1
50 242 1
52 242 1
70 242 2
75 242 1
78 242 1
83 242 1
93 242 1
117 242 1
118 242 1
128 242 1
175 242 1
187 242 1
191 242 1
199 242 1
210 242 1
213 242 2
214 242 1
220 242 1
223 242 1
225 242 1
227 242 3
228 242 1
229 242 2
231 242 1
233 242 1
234 242 1
235 242 1
236 242 1
237 242 1
238 242 6
239 242 7
240 242 8
241 242 17
242 242 50
243 242 19
244 242 19
245 242 10
246 242 6
247 242 4
248 242 2
249 242 1
250 242 4
251 242 5
252 242 5
253 242 1
254 242 2
255 242 2
268 242 1
269 242 1
270 242 1
271 242 1
272 242 1
276 242 2
277 242 1
279 242 2
283 242 2
288 242 1
290 242 1
292 242 2
293 242 1
297 242 1
299 242 1
300 242 1
302 242 1
303 242 1
304 242 1
305 242 1
320 242 1
321 242 1
323 242 1
330 242 1
332 242 1
335 242 1
348 242 1
349 242 1
390 242 1
424 242 1
464 242 1
469 242 1
477 242 1
481 242 1
541 242 1
549 242 1
563 242 1
572 242 1
574 242 1
610 242 1
627 242 1
639 242 1
656 242 1
669 242 1
676 242 1
684 242 1
710 242 1
712 242 1
714 242 1
718 242 1
725 242 1
781 242 1
859 242 1
30 243 1
45 243 1
71 243 1
72 243 1
78 243 1
79 243 2
87 243 1
172 243 1
184 243 1
186 243 2
196 243 1
202 243 1
203 243 1
212 243 1
214 243 1
221 243 1
224 243 1
227 243 1
228 243 1
233 243 1
234 243 3
235 243 2
236 243 3
237 243 1
238 243 3
239 243 5
241 243 4
242 243 23
243 243 34
244 243 23
245 243 5
246 243 5
248 243 4
249 243 4
250 243 3
251 243 3
252 243 5
253 243 2
255 243 2
257 243 1
267 243 2
269 243 1
271 243 1
273 243 1
274 243 1
275 243 1
276 243 1
282 243 2
285 243 1
287 243 1
293 243 2
294 243 1
306 243 2
326 243 1
328 243 2
338 243 1
357 243 1
362 243 1
400 243 1
439 243 1
445 243 1
507 243 1
527 243 1
559 243 1
571 243 1
577 243 1
583 243 1
585 243 1
587 243 1
630 243 1
727 243 1
780 243 1
805 243 1
813 243 1
817 243 1
890 243 1
935 243 1
33 244 1
42 244 1
55 244 1
69 244 1
79 244 1
104 244 1
129 244 1
149 244 1
155 244 1
165 244 2
179 244 1
182 244 1
192 244 1
197 244 1
200 244 1
209 244 1
212 244 1
218 244 1
219 244 2
221 244 2
225 244 1
231 244 2
232 244 1
233 244 2
236 244 3
237 244 4
238 244 5
239 244 5
240 244 3
241 244 9
242 244 21
243 244 11
244 244 26
245 244 7
246 244 2
247 244 4
249 244 3
251 244 3
252 244 6
253 244 5
254 244 3
255 244 4
256 244 3
267 244 2
269 244 1
270 244 1
274 244 1
277 244 1
280 244 1
285 244 1
297 244 1
300 244 1
301 244 1
302 244 1
304 244 2
309 244 1
315 244 1
318 244 1
320 244 1
323 244 1
326 244 1
332 244 1
347 244 1
349 244 1
352 244 2
356 244 1
383 244 2
404 244 1
416 244 1
426 244 1
434 244 1
447 244 1
449 244 1
467 244 1
506 244 1
528 244 1
582 244 1
603 244 1
621 244 1
635 244 1
638 244 1
658 244 2
679 244 1
716 244 1
733 244 1
792 244 1
818 244 1
881 244 1
918 244 1
31 245 1
122 245 1
155 245 1
160 245 1
195 245 1
209 245 1
210 245 1
220 245 1
230 245 1
232 245 1
234 245 1
235 245 1
237 245 6
238 245 2
239 245 3
240 245 4
241 245 10
242 245 9
243 245 5
244 245 16
245 245 39
246 245 14
247 245 4
248 245 3
249 245 1
250 245 10
251 245 5
252 245 6
253 245 8
254 245 8
255 245 3
256 245 1
257 245 1
260 245 1
262 245 1
264 245 2
270 245 1
273 245 3
278 245 1
279 245 1
282 245 1
285 245 1
289 245 1
290 245 1
295 245 1
302 245 3
303 245 1
304 245 2
305 245 1
308 245 1
309 245 1
310 245 1
312 245 1
317 245 1
319 245 1
320 245 1
325 245 1
332 245 1
342 245 1
348 245 1
366 245 1
371 245 2
394 245 1
423 245 1
455 245 1
474 245 1
481 245 1
498 245 1
524 245 1
530 245 1
583 245 1
598 245 1
639 245 1
656 245 1
695 245 1
720 245 1
727 245 1
769 245 1
821 245 1
835 245 1
845 245 1
883 245 1
886 245 1
894 245 1
934 245 1
943 245 1
946 245 1
32 246 1
52 246 1
70 246 1
97 246 1
125 246 1
133 246 1
136 246 1
149 246 1
151 246 1
160 246 1
185 246 1
201 246 1
202 246 1
210 246 1
212 246 1
216 246 1
219 246 1
221 246 1
233 246 1
235 246 1
237 246 1
239 246 3
240 246 4
241 246 1
242 246 6
243 246 4
244 246 5
245 246 6
246 246 34
247 246 12
248 246 4
249 246 7
250 246 7
251 246 4
252 246 10
253 246 4
254 246 3
255 246 3
256 246 1
257 246 2
260 246 1
263 246 1
270 246 2
271 246 1
274 246 1
276 246 1
277 246 1
286 246 1
294 246 1
299 246 1
301 246 1
303 246 1
304 246 1
312 246 1
318 246 1
345 246 1
399 246 1
408 246 1
443 246 1
465 246 1
467 246 1
655 246 1
734 246 1
793 246 2
819 246 1
943 246 1
16 247 1
39 247 1
146 247 1
180 247 1
196 247 1
198 247 1
200 247 1
203 247 1
215 247 1
218 247 1
226 247 1
227 247 1
228 247 1
234 247 1
235 247 1
236 247 2
238 247 2
239 247 1
240 247 2
241 247 3
242 247 2
243 247 1
244 247 3
245 247 4
246 247 9
247 247 22
248 247 11
249 247 3
250 247 8
251 247 8
252 247 15
253 247 6
254 247 1
255 247 1
256 247 3
264 247 1
269 247 1
275 247 1
278 247 1
296 247 2
297 247 1
302 247 1
306 247 1
307 247 1
332 247 1
339 247 2
349 247 1
373 247 1
456 247 1
486 247 1
555 247 1
563 247 1
600 247 1
606 247 1
609 247 1
629 247 1
639 247 1
682 247 1
712 247 1
720 247 1
728 247 1
760 247 1
832 247 1
901 247 1
45 248 1
50 248 1
60 248 1
77 248 1
117 248 1
118 248 1
125 248 1
149 248 1
156 248 1
157 248 1
158 248 1
170 248 1
200 248 1
207 248 1
208 248 1
210 248 1
211 248 1
212 248 1
216 248 1
223 248 1
224 248 2
225 248 1
226 248 1
228 248 3
229 248 1
232 248 1
233 248 2
235 248 1
238 248 2
240 248 2
241 248 1
242 248 2
243 248 2
244 248 1
245 248 9
246 248 7
247 248 9
248 248 33
249 248 24
250 248 13
251 248 11
252 248 10
253 248 3
254 248 1
255 248 1
256 248 1
264 248 1
268 248 1
274 248 2
275 248 2
277 248 1
278 248 1
279 248 1
291 248 1
296 248 1
309 248 1
314 248 1
322 248 1
329 248 1
330 248 1
332 248 1
351 248 1
386 248 1
391 248 1
398 248 1
466 248 1
479 248 1
533 248 1
535 248 2
590 248 1
610 248 1
659 248 1
789 248 1
797 248 1
816 248 1
992 248 1
22 249 1
34 249 1
37 249 1
55 249 1
67 249 1
81 249 1
107 249 1
122 249 1
128 249 1
151 249 1
159 249 1
176 249 1
216 249 1
219 249 1
224 249 1
234 249 2
235 249 1
236 249 2
241 249 2
242 249 2
244 249 2
245 249 2
246 249 4
247 249 9
248 249 15
249 249 36
250 249 13
251 249 3
252 249 10
253 249 3
254 249 1
255 249 4
256 249 2
260 249 1
264 249 1
269 249 1
272 249 2
273 249 1
274 249 1
275 249 1
279 249 1
287 249 1
288 249 1
289 249 1
290 249 2
293 249 1
299 249 1
309 249 1
311 249 1
313 249 1
315 249 1
320 249 1
327 249 1
402 249 1
408 249 1
428 249 1
432 249 1
503 249 1
536 249 1
582 249 1
666 249 1
723 249 1
794 249 1
842 249 1
874 249 1
931 249 1
30 250 1
45 250 1
50 250 1
78 250 1
116 250 1
117 250 1
121 250 1
128 250 1
134 250 1
158 250 1
162 250 1
164 250 1
169 250 1
170 250 1
174 250 1
185 250 1
186 250 1
195 250 1
207 250 1
208 250 1
217 250 1
221 250 1
225 250 1
228 250 1
234 250 1
235 250 1
237 250 1
238 250 2
239 250 2
240 250 1
241 250 2
242 250 4
243 250 2
244 250 2
245 250 3
246 250 5
247 250 6
248 250 13
249 250 20
250 250 44
251 250 18
252 250 4
253 250 3
254 250 2
255 250 1
264 250 2
266 250 1
267 250 1
268 250 1
269 250 1
271 250 1
272 250 1
274 250 1
275 250 1
276 250 2
277 250 1
278 250 2
284 250 1
286 250 2
291 250 1
294 250 1
298 250 1
303 250 1
305 250 2
310 250 1
312 250 2
313 250 1
320 250 1
340 250 1
342 250 1
371 250 1
377 250 1
380 250 1
471 250 1
478 250 1
513 250 1
520 250 1
573 250 1
582 250 1
613 250 1
638 250 1
667 250 1
672 250 1
718 250 1
750 250 1
791 250 1
861 250 1
916 250 1
917 250 1
918 250 1
956 250 1
41 251 1
49 251 1
52 251 1
81 251 1
121 251 1
128 251 1
132 251 1
137 251 2
143 251 1
153 251 1
171 251 1
188 251 1
190 251 2
202 251 1
210 251 1
216 251 1
218 251 1
222 251 1
228 251 1
230 251 1
233 251 1
235 251 2
236 251 1
237 251 2
238 251 1
239 251 2
240 251 1
241 251 6
242 251 5
243 251 1
244 251 1
245 251 2
246 251 7
247 251 9
248 251 8
249 251 8
250 251 16
251 251 36
252 251 20
253 251 9
254 251 6
255 251 3
262 251 1
267 251 2
268 251 1
269 251 1
273 251 1
275 251 1
278 251 1
279 251 1
281 251 1
285 251 1
289 251 1
296 251 1
297 251 2
303 251 1
304 251 1
305 251 1
307 251 1
309 251 1
313 251 1
319 251 1
325 251 1
326 251 2
332 251 1
347 251 1
374 251 1
386 251 1
387 251 2
393 251 1
401 251 1
402 251 1
409 251 1
483 251 1
564 251 1
569 251 1
570 251 1
609 251 1
645 251 1
652 251 1
841 251 1
869 251 1
872 251 1
924 251 1
931 251 1
951 251 1
22 252 1
40 252 1
43 252 1
76 252 1
107 252 1
126 252 1
135 252 1
141 252 1
174 252 1
191 252 1
193 252 1
203 252 1
215 252 1
218 252 1
222 252 1
225 252 1
226 252 1
229 252 1
230 252 1
233 252 2
235 252 1
237 252 2
238 252 1
239 252 2
240 252 2
241 252 1
242 252 6
243 252 3
244 252 3
245 252 5
246 252 12
247 252 11
248 252 7
249 252 13
250 252 3
251 252 10
252 252 42
253 252 12
254 252 6
255 252 3
256 252 3
260 252 1
262 252 1
265 252 1
266 252 1
273 252 1
275 252 2
282 252 1
287 252 1
290 252 2
294 252 1
298 252 1
299 252 1
304 252 1
307 252 1
313 252 2
318 252 1
319 252 1
329 252 1
332 252 1
346 252 1
347 252 1
356 252 1
364 252 1
375 252 1
389 252 1
393 252 1
404 252 1
435 252 1
436 252 1
462 252 1
480 252 1
533 252 1
537 252 1
553 252 1
554 252 1
556 252 1
584 252 1
585 252 1
656 252 1
665 252 1
742 252 1
754 252 1
969 252 1
44 253 1
64 253 1
68 253 1
70 253 1
77 253 1
104 253 1
111 253 1
112 253 1
116 253 1
152 253 1
166 253 1
171 253 1
182 253 2
185 253 1
198 253 2
200 253 1
208 253 1
213 253 1
223 253 2
225 253 1
227 253 1
228 253 1
229 253 1
234 253 1
236 253 3
238 253 1
241 253 2
242 253 3
243 253 3
244 253 3
245 253 9
246 253 8
247 253 9
248 253 4
249 253 2
250 253 2
251 253 6
252 253 12
253 253 30
254 253 15
255 253 11
256 253 2
257 253 3
260 253 1
262 253 2
269 253 1
274 253 2
276 253 1
277 253 2
280 253 1
282 253 2
287 253 1
288 253 1
290 253 1
291 253 1
293 253 1
294 253 1
295 253 2
300 253 1
301 253 2
306 253 1
320 253 1
323 253 1
325 253 1
341 253 1
345 253 1
365 253 1
367 253 1
375 253 1
405 253 1
410 253 1
420 253 1
425 253 1
507 253 1
509 253 1
520 253 1
563 253 1
576 253 1
604 253 1
669 253 1
856 253 1
860 253 1
895 253 1
911 253 1
936 253 1
951 253 1
60 254 1
85 254 1
119 254 1
132 254 1
138 254 1
140 254 1
147 254 1
154 254 1
190 254 1
195 254 1
209 254 1
210 254 1
217 254 1
219 254 1
220 254 1
231 254 2
237 254 1
238 254 1
239 254 1
242 254 1
243 254 5
244 254 4
245 254 6
246 254 2
248 254 2
249 254 4
250 254 2
251 254 1
252 254 7
253 254 7
254 254 21
255 254 17
256 254 4
262 254 1
264 254 1
265 254 1
268 254 1
269 254 1
270 254 1
271 254 1
273 254 1
275 254 3
277 254 1
278 254 1
284 254 1
286 254 1
291 254 1
292 254 1
295 254 1
299 254 1
300 254 2
302 254 1
309 254 1
332 254 1
334 254 1
338 254 1
344 254 1
348 254 1
352 254 1
371 254 1
433 254 1
574 254 1
615 254 1
668 254 1
717 254 1
733 254 1
779 254 1
835 254 1
845 254 1
56 255 1
63 255 1
67 255 1
118 255 1
120 255 1
122 255 1
140 255 1
158 255 1
162 255 1
170 255 1
174 255 1
198 255 1
199 255 1
217 255 1
220 255 1
223 255 1
231 255 1
237 255 2
238 255 1
240 255 2
241 255 3
242 255 2
244 255 2
245 255 3
246 255 3
247 255 1
248 255 2
249 255 2
252 255 5
253 255 3
254 255 9
255 255 24
256 255 7
258 255 2
261 255 1
264 255 5
266 255 1
268 255 2
269 255 2
270 255 1
272 255 2
274 255 2
276 255 2
280 255 2
288 255 1
289 255 1
290 255 1
297 255 1
299 255 1
301 255 1
302 255 1
306 255 1
307 255 1
318 255 1
326 255 1
376 255 2
403 255 1
404 255 1
405 255 1
422 255 1
436 255 1
449 255 1
523 255 1
564 255 1
605 255 1
622 255 1
655 255 1
669 255 1
679 255 1
688 255 1
717 255 1
737 255 1
892 255 1
15 256 1
47 256 1
56 256 1
79 256 1
85 256 1
96 256 1
108 256 1
137 256 1
140 256 1
172 256 2
184 256 1
186 256 1
187 256 1
217 256 1
225 256 1
234 256 1
237 256 2
239 256 1
242 256 5
243 256 2
246 256 2
247 256 2
248 256 3
250 256 3
252 256 2
253 256 4
254 256 4
255 256 6
256 256 23
257 256 4
258 256 3
260 256 2
261 256 1
262 256 1
264 256 3
265 256 2
266 256 1
267 256 2
268 256 2
271 256 1
273 256 1
278 256 1
279 256 1
281 256 1
287 256 1
288 256 1
297 256 1
302 256 1
305 256 1
309 256 1
360 256 1
364 256 1
370 256 1
380 256 1
597 256 1
679 256 1
682 256 1
685 256 1
740 256 1
744 256 1
760 256 1
785 256 1
993 256 1
85 257 1
227 257 1
234 257 1
237 257 1
241 257 1
242 257 1
245 257 1
246 257 1
252 257 1
254 257 1
255 257 4
256 257 4
257 257 5
262 257 1
264 257 4
266 257 2
267 257 1
268 257 2
270 257 1
273 257 1
277 257 2
278 257 1
282 257 1
284 257 1
290 257 1
294 257 1
297 257 1
301 257 2
303 257 1
305 257 1
313 257 1
329 257 1
366 257 1
371 257 1
487 257 1
609 257 1
667 257 1
677 257 1
686 257 1
698 257 1
781 257 1
95 258 1
122 258 1
190 258 1
233 258 1
241 258 1
248 258 1
255 258 1
256 258 3
257 258 1
258 258 2
260 258 1
265 258 3
267 258 2
268 258 1
272 258 3
275 258 1
287 258 1
288 258 1
290 258 1
292 258 1
326 258 1
749 258 1
862 258 1
264 259 1
324 259 1
363 259 1
104 260 1
254 260 1
255 260 2
256 260 1
257 260 1
264 260 2
267 260 1
268 260 1
269 260 1
272 260 1
289 260 1
357 260 1
391 260 1
146 261 1
256 261 1
270 261 1
294 261 1
301 261 1
67 262 1
89 262 1
98 262 1
242 262 1
247 262 1
252 262 1
254 262 1
255 262 2
256 262 2
258 262 1
264 262 2
266 262 2
268 262 1
269 262 3
271 262 1
273 262 1
277 262 1
279 262 1
284 262 1
290 262 1
295 262 1
301 262 1
303 262 1
367 262 1
371 262 1
466 262 1
499 262 1
512 262 1
110 263 1
210 263 1
250 263 1
254 263 1
255 263 1
260 263 1
262 263 1
266 263 1
268 263 2
270 263 1
303 263 1
305 263 1
329 263 1
447 263 1
600 263 1
19 264 1
63 264 1
68 264 1
82 264 1
83 264 1
112 264 1
139 264 1
142 264 1
148 264 1
158 264 1
170 264 1
219 264 1
242 264 1
244 264 1
246 264 2
249 264 1
252 264 2
254 264 7
255 264 4
256 264 7
257 264 3
258 264 2
259 264 1
260 264 3
261 264 1
263 264 2
264 264 22
266 264 2
267 264 6
268 264 1
269 264 2
270 264 2
271 264 1
272 264 1
275 264 2
276 264 2
277 264 3
278 264 1
282 264 1
283 264 1
290 264 2
292 264 2
294 264 1
296 264 1
297 264 1
298 264 1
300 264 1
301 264 1
308 264 2
319 264 1
323 264 1
351 264 1
353 264 2
360 264 1
367 264 1
368 264 1
431 264 1
565 264 1
691 264 1
734 264 1
746 264 1
757 264 1
762 264 1
838 264 1
848 264 1
91 265 1
96 265 1
144 265 1
237 265 1
239 265 1
245 265 1
246 265 1
248 265 1
251 265 1
252 265 2
254 265 1
255 265 1
258 265 4
259 265 2
264 265 1
266 265 1
267 265 3
269 265 1
270 265 1
278 265 2
302 265 1
834 265 1
87 266 1
126 266 1
242 266 1
246 266 1
249 266 1
252 266 1
254 266 1
257 266 3
258 266 1
264 266 1
266 266 1
267 266 3
268 266 3
269 266 1
270 266 3
271 266 1
273 266 1
275 266 1
277 266 2
278 266 3
279 266 1
293 266 1
297 266 1
301 266 1
439 266 1
451 266 1
634 266 1
72 267 1
92 267 1
109 267 1
110 267 1
196 267 1
233 267 1
234 267 1
241 267 1
249 267 1
251 267 1
252 267 2
253 267 2
254 267 1
256 267 4
257 267 1
261 267 1
262 267 1
264 267 4
265 267 1
266 267 3
267 267 13
268 267 10
269 267 3
270 267 1
271 267 2
272 267 4
273 267 4
274 267 1
276 267 2
278 267 2
280 267 1
281 267 2
284 267 1
288 267 1
289 267 3
292 267 1
300 267 1
301 267 1
306 267 1
309 267 1
327 267 1
329 267 1
407 267 1
411 267 1
470 267 1
524 267 1
621 267 1
674 267 1
742 267 1
754 267 1
827 267 1
907 267 1
977 267 1
20 268 1
57 268 1
76 268 1
78 268 1
88 268 2
90 268 1
94 268 1
98 268 1
113 268 1
118 268 1
123 268 1
129 268 1
141 268 1
148 268 1
183 268 1
192 268 1
199 268 1
223 268 1
231 268 1
235 268 1
242 268 1
246 268 1
248 268 1
250 268 1
252 268 1
253 268 1
254 268 2
255 268 1
256 268 4
257 268 1
258 268 1
260 268 2
262 268 1
264 268 4
266 268 1
267 268 13
268 268 36
269 268 12
270 268 8
271 268 7
272 268 4
273 268 5
275 268 1
276 268 4
277 268 2
278 268 2
279 268 5
280 268 2
281 268 1
284 268 1
291 268 1
293 268 3
295 268 1
296 268 1
298 268 3
301 268 1
302 268 2
309 268 1
312 268 1
332 268 1
355 268 2
361 268 1
363 268 1
365 268 1
372 268 1
387 268 1
411 268 1
445 268 1
477 268 1
489 268 1
518 268 1
603 268 1
641 268 1
651 268 2
671 268 1
685 268 1
738 268 1
778 268 1
841 268 1
848 268 1
947 268 1
952 268 1
967 268 1
987 268 1
17 269 1
49 269 1
51 269 1
93 269 1
97 269 1
102 269 1
105 269 1
111 269 2
114 269 1
117 269 1
119 269 1
142 269 1
177 269 1
201 269 1
203 269 1
208 269 1
223 269 1
226 269 2
232 269 2
236 269 1
246 269 1
247 269 1
249 269 1
254 269 2
260 269 1
262 269 1
263 269 2
265 269 1
267 269 6
268 269 17
269 269 36
270 269 15
271 269 5
272 269 6
273 269 5
274 269 1
275 269 2
276 269 4
277 269 3
278 269 4
279 269 1
280 269 1
281 269 1
282 269 3
284 269 1
285 269 3
287 269 1
288 269 1
290 269 1
292 269 1
293 269 2
296 269 1
297 269 1
298 269 1
301 269 1
305 269 1
308 269 1
312 269 1
318 269 1
341 269 1
353 269 1
354 269 1
356 269 1
358 269 1
360 269 1
366 269 1
390 269 1
467 269 1
489 269 1
523 269 1
589 269 1
643 269 1
658 269 1
672 269 1
674 269 1
742 269 1
743 269 1
764 269 1
792 269 1
840 269 1
856 269 1
898 269 1
934 269 1
71 270 1
82 270 1
85 270 1
87 270 1
92 270 1
95 270 1
126 270 1
146 270 1
147 270 1
151 270 1
163 270 1
183 270 1
211 270 1
234 270 1
242 270 3
246 270 1
248 270 1
249 270 2
254 270 3
255 270 1
256 270 2
257 270 1
262 270 2
264 270 1
265 270 1
266 270 1
267 270 7
268 270 11
269 270 11
270 270 34
271 270 13
272 270 3
273 270 2
274 270 1
275 270 2
276 270 4
277 270 3
278 270 3
279 270 2
280 270 3
281 270 1
282 270 1
284 270 1
285 270 1
286 270 1
287 270 1
288 270 1
292 270 1
294 270 2
295 270 2
296 270 1
297 270 1
298 270 1
299 270 2
300 270 1
303 270 1
304 270 1
305 270 1
309 270 2
321 270 1
335 270 1
344 270 1
358 270 1
361 270 1
372 270 1
377 270 1
378 270 1
380 270 1
391 270 1
395 270 1
396 270 1
438 270 1
486 270 1
541 270 1
582 270 1
594 270 1
598 270 1
643 270 1
679 270 1
693 270 1
763 270 1
820 270 1
838 270 1
867 270 1
887 270 1
897 270 1
958 270 1
991 270 1
56 271 1
59 271 1
68 271 1
82 271 1
87 271 1
97 271 1
140 271 1
142 271 1
150 271 2
212 271 1
230 271 1
232 271 1
234 271 1
245 271 1
246 271 2
247 271 1
254 271 2
255 271 1
256 271 1
264 271 2
265 271 1
266 271 1
267 271 3
268 271 8
269 271 9
270 271 22
271 271 35
272 271 17
273 271 6
274 271 4
275 271 3
276 271 3
277 271 3
278 271 2
279 271 3
280 271 2
281 271 1
282 271 1
283 271 1
285 271 1
287 271 2
292 271 1
293 271 1
296 271 1
297 271 2
298 271 1
299 271 2
300 271 1
301 271 1
302 271 1
303 271 1
309 271 1
345 271 1
358 271 1
366 271 1
368 271 1
382 271 1
393 271 1
401 271 1
406 271 1
421 271 1
606 271 1
641 271 1
653 271 1
681 271 1
683 271 1
744 271 1
767 271 1
948 271 1
968 271 1
51 272 1
91 272 1
104 272 1
117 272 1
143 272 1
212 272 1
224 272 1
226 272 1
231 272 1
239 272 1
242 272 2
244 272 1
246 272 1
252 272 2
255 272 2
264 272 1
267 272 1
268 272 4
269 272 4
270 272 4
271 272 11
272 272 37
273 272 10
274 272 4
275 272 5
276 272 5
277 272 3
278 272 6
279 272 5
280 272 2
281 272 2
285 272 1
286 272 1
287 272 1
289 272 1
290 272 1
291 272 4
294 272 2
295 272 2
296 272 1
298 272 2
299 272 1
300 272 2
301 272 1
302 272 1
303 272 3
305 272 2
306 272 1
322 272 2
347 272 1
351 272 1
352 272 1
355 272 1
356 272 2
373 272 2
376 272 1
380 272 1
384 272 1
394 272 1
425 272 1
432 272 1
515 272 1
590 272 1
592 272 1
606 272 1
686 272 1
739 272 1
905 272 1
943 272 1
960 272 1
964 272 1
12 273 1
49 273 1
51 273 1
64 273 2
82 273 1
141 273 1
199 273 1
213 273 1
217 273 1
218 273 1
220 273 1
225 273 1
227 273 1
230 273 1
231 273 1
243 273 1
245 273 1
248 273 1
249 273 1
252 273 4
253 273 1
254 273 1
255 273 1
257 273 3
260 273 1
262 273 1
267 273 2
268 273 4
269 273 4
270 273 2
271 273 3
272 273 9
273 273 19
274 273 6
275 273 3
276 273 9
277 273 5
278 273 7
279 273 2
280 273 2
282 273 5
283 273 2
291 273 2
292 273 1
293 273 1
295 273 1
296 273 1
297 273 1
298 273 1
299 273 1
301 273 1
302 273 1
303 273 2
304 273 2
305 273 1
314 273 1
317 273 1
322 273 1
328 273 1
346 273 1
349 273 1
354 273 1
359 273 2
364 273 1
365 273 1
378 273 1
426 273 1
467 273 1
547 273 1
572 273 1
584 273 1
667 273 1
695 273 1
722 273 1
808 273 1
882 273 1
899 273 1
924 273 1
62 274 1
77 274 1
92 274 1
94 274 1
95 274 1
116 274 1
160 274 1
195 274 1
209 274 1
220 274 1
241 274 1
243 274 1
245 274 1
256 274 1
262 274 1
266 274 1
267 274 2
269 274 1
270 274 2
271 274 3
272 274 6
273 274 10
274 274 29
275 274 13
276 274 9
277 274 1
278 274 4
279 274 1
280 274 1
281 274 1
282 274 1
286 274 1
288 274 3
290 274 1
292 274 1
293 274 1
295 274 2
296 274 2
299 274 2
300 274 1
301 274 1
302 274 1
304 274 1
305 274 1
306 274 1
321 274 1
324 274 1
342 274 2
349 274 1
350 274 1
367 274 1
379 274 1
452 274 1
469 274 1
476 274 1
524 274 1
538 274 1
552 274 1
576 274 1
577 274 1
585 274 1
612 274 1
624 274 1
652 274 1
697 274 1
734 274 1
772 274 1
813 274 1
933 274 1
964 274 1
965 274 1
12 275 1
16 275 1
37 275 1
45 275 1
78 275 1
122 275 1
126 275 1
136 275 1
145 275 1
154 275 1
155 275 1
162 275 1
163 275 1
201 275 1
213 275 1
219 275 1
220 275 1
225 275 1
228 275 1
244 275 1
245 275 1
248 275 1
250 275 1
254 275 1
255 275 1
256 275 1
266 275 1
268 275 1
269 275 1
270 275 2
271 275 5
272 275 2
273 275 9
274 275 12
275 275 24
276 275 10
277 275 3
278 275 4
279 275 4
280 275 2
281 275 1
284 275 1
285 275 2
286 275 2
288 275 2
289 275 1
291 275 1
293 275 2
294 275 2
296 275 2
298 275 3
299 275 1
300 275 3
301 275 1
302 275 1
303 275 2
304 275 2
305 275 1
306 275 1
316 275 1
318 275 1
322 275 1
348 275 1
351 275 1
373 275 1
385 275 1
402 275 1
461 275 1
475 275 1
486 275 1
489 275 1
490 275 1
536 275 1
557 275 1
579 275 1
586 275 1
647 275 1
687 275 1
694 275 1
696 275 1
717 275 1
738 275 1
924 275 1
933 275 1
18 276 1
69 276 1
114 276 1
115 276 1
117 276 1
127 276 1
142 276 1
146 276 1
188 276 1
200 276 1
209 276 1
219 276 1
220 276 1
227 276 1
228 276 1
231 276 1
238 276 1
243 276 1
247 276 1
253 276 1
254 276 1
256 276 1
263 276 1
266 276 2
267 276 2
268 276 3
269 276 4
270 276 2
271 276 6
272 276 6
273 276 5
274 276 7
275 276 10
276 276 38
277 276 9
278 276 2
279 276 1
280 276 2
281 276 2
282 276 4
283 276 3
285 276 2
287 276 2
288 276 1
289 276 2
290 276 2
292 276 4
294 276 1
295 276 1
297 276 1
300 276 3
301 276 1
303 276 1
306 276 1
307 276 1
309 276 1
310 276 1
312 276 2
321 276 1
322 276 1
323 276 1
328 276 1
390 276 1
393 276 1
395 276 1
484 276 1
510 276 1
539 276 1
550 276 1
560 276 1
569 276 1
603 276 1
658 276 1
837 276 1
865 276 1
942 276 1
83 277 2
84 277 1
87 277 1
88 277 1
138 277 1
164 277 1
166 277 1
220 277 1
240 277 1
251 277 1
255 277 2
256 277 1
262 277 1
264 277 2
267 277 2
268 277 1
269 277 1
270 277 3
271 277 1
272 277 4
273 277 1
274 277 4
275 277 1
276 277 4
277 277 23
278 277 9
279 277 5
280 277 2
281 277 3
284 277 3
285 277 2
286 277 3
288 277 1
289 277 2
291 277 1
292 277 2
295 277 4
296 277 1
298 277 2
300 277 4
301 277 1
302 277 3
305 277 1
306 277 1
307 277 1
315 277 1
330 277 1
368 277 1
525 277 1
553 277 1
596 277 1
736 277 1
823 277 1
880 277 1
45 278 1
62 278 1
83 278 1
86 278 1
88 278 1
95 278 1
103 278 1
140 278 1
156 278 1
171 278 1
211 278 1
219 278 1
222 278 1
227 278 1
229 278 1
233 278 1
239 278 1
251 278 1
253 278 1
255 278 1
268 278 4
269 278 1
270 278 2
271 278 1
272 278 1
273 278 3
274 278 1
275 278 2
276 278 5
277 278 12
278 278 15
279 278 3
280 278 2
281 278 1
282 278 1
283 278 1
284 278 1
285 278 1
286 278 1
287 278 2
289 278 2
290 278 2
291 278 1
293 278 1
294 278 1
295 278 2
296 278 1
297 278 3
298 278 1
299 278 1
300 278 2
302 278 2
306 278 1
308 278 1
310 278 1
371 278 1
392 278 1
442 278 1
695 278 1
805 278 1
836 278 1
890 278 1
23 279 1
57 279 1
138 279 1
144 279 1
147 279 1
150 279 1
196 279 1
201 279 1
241 279 1
244 279 1
251 279 1
254 279 1
255 279 3
261 279 1
263 279 1
267 279 4
268 279 1
269 279 1
270 279 7
271 279 4
272 279 7
273 279 3
275 279 3
276 279 6
277 279 2
278 279 8
279 279 11
280 279 8
281 279 5
282 279 1
283 279 1
284 279 1
286 279 3
289 279 1
290 279 2
291 279 1
293 279 1
294 279 3
295 279 1
296 279 2
297 279 1
298 279 4
300 279 2
301 279 3
302 279 2
305 279 1
306 279 1
307 279 1
309 279 1
313 279 1
317 279 1
355 279 1
370 279 2
371 279 1
406 279 1
429 279 1
464 279 1
525 279 1
581 279 1
590 279 1
605 279 1
662 279 1
665 279 1
774 279 1
871 279 1
948 279 1
982 279 1
82 280 1
91 280 1
216 280 1
239 280 1
241 280 1
245 280 1
250 280 1
255 280 2
264 280 2
267 280 1
268 280 2
269 280 1
270 280 4
272 280 1
275 280 1
276 280 3
278 280 5
279 280 11
280 280 21
281 280 6
282 280 6
283 280 3
284 280 2
285 280 1
287 280 3
288 280 1
289 280 1
290 280 1
291 280 1
292 280 2
293 280 1
294 280 1
295 280 1
296 280 1
297 280 1
298 280 1
299 280 1
300 280 2
302 280 1
304 280 1
306 280 2
307 280 2
357 280 1
361 280 2
597 280 1
673 280 1
707 280 1
738 280 1
769 280 1
838 280 1
852 280 1
58 281 1
88 281 1
89 281 1
118 281 1
147 281 1
166 281 1
175 281 1
215 281 1
216 281 1
244 281 1
251 281 1
253 281 1
254 281 1
267 281 1
268 281 1
269 281 1
270 281 2
271 281 4
272 281 1
273 281 1
275 281 1
276 281 2
277 281 4
278 281 5
279 281 4
280 281 7
281 281 15
282 281 5
283 281 2
284 281 2
285 281 1
287 281 3
288 281 2
290 281 1
292 281 3
293 281 4
294 281 3
296 281 3
297 281 2
299 281 1
300 281 1
301 281 3
303 281 1
304 281 1
318 281 1
326 281 1
350 281 1
395 281 1
424 281 1
426 281 1
481 281 1
23 282 1
80 282 1
114 282 2
134 282 1
140 282 1
150 282 1
160 282 1
190 282 1
215 282 1
224 282 1
227 282 1
248 282 1
252 282 1
253 282 2
264 282 1
266 282 1
273 282 1
275 282 1
276 282 2
277 282 2
278 282 1
279 282 2
280 282 2
281 282 2
282 282 19
283 282 12
284 282 4
285 282 3
286 282 2
287 282 3
288 282 3
289 282 2
290 282 5
291 282 1
292 282 6
293 282 5
294 282 7
295 282 2
296 282 3
298 282 3
299 282 1
300 282 2
301 282 2
302 282 1
304 282 2
305 282 2
306 282 1
309 282 1
312 282 1
319 282 1
320 282 1
341 282 1
350 282 1
352 282 1
354 282 1
403 282 1
405 282 1
423 282 1
547 282 1
572 282 1
580 282 1
727 282 1
48 283 1
49 283 1
119 283 1
131 283 1
158 283 1
210 283 1
241 283 1
247 283 1
248 283 2
255 283 2
264 283 1
269 283 2
270 283 1
271 283 1
272 283 1
273 283 1
274 283 1
275 283 2
276 283 4
277 283 3
278 283 1
279 283 1
281 283 1
282 283 5
283 283 12
284 283 8
285 283 4
286 283 5
287 283 6
288 283 2
289 283 1
290 283 3
291 283 1
292 283 1
293 283 3
294 283 2
295 283 3
296 283 4
300 283 1
301 283 1
302 283 1
310 283 2
321 283 1
332 283 1
352 283 1
371 283 1
372 283 1
418 283 1
441 283 1
517 283 1
545 283 1
549 283 1
583 283 1
588 283 1
611 283 1
637 283 1
655 283 1
729 283 1
831 283 1
892 283 1
94 284 1
95 284 1
112 284 1
137 284 1
193 284 1
196 284 1
243 284 1
252 284 1
254 284 1
257 284 1
262 284 1
269 284 1
270 284 1
272 284 2
273 284 1
274 284 1
276 284 1
277 284 2
278 284 1
279 284 1
280 284 2
281 284 3
282 284 5
283 284 13
284 284 19
285 284 8
286 284 4
287 284 3
288 284 2
289 284 4
290 284 5
291 284 3
292 284 3
293 284 2
294 284 3
295 284 4
296 284 1
298 284 1
300 284 2
301 284 3
303 284 1
313 284 1
347 284 1
350 284 1
376 284 1
380 284 2
381 284 1
399 284 1
467 284 1
606 284 1
614 284 1
740 284 1
32 285 1
41 285 1
57 285 1
77 285 1
79 285 1
124 285 1
127 285 1
146 285 1
180 285 1
190 285 1
193 285 1
204 285 1
209 285 1
218 285 1
234 285 1
242 285 1
245 285 1
248 285 1
250 285 1
253 285 2
254 285 1
255 285 1
256 285 1
264 285 1
268 285 3
269 285 3
272 285 1
274 285 1
275 285 1
277 285 2
279 285 2
282 285 6
283 285 7
284 285 1
285 285 23
286 285 10
287 285 5
288 285 4
289 285 6
290 285 4
291 285 1
292 285 1
293 285 5
294 285 3
295 285 5
296 285 2
297 285 6
298 285 2
299 285 1
303 285 2
304 285 1
306 285 1
307 285 2
309 285 1
311 285 1
323 285 1
328 285 1
340 285 1
366 285 1
367 285 1
410 285 1
441 285 1
595 285 1
604 285 1
619 285 1
648 285 1
669 285 1
681 285 1
730 285 1
756 285 1
810 285 1
851 285 1
900 285 1
12 286 1
20 286 1
80 286 1
81 286 1
105 286 1
180 286 1
192 286 1
208 286 1
230 286 1
233 286 1
234 286 1
235 286 1
241 286 1
249 286 1
267 286 1
268 286 2
271 286 1
273 286 1
275 286 2
276 286 1
277 286 1
278 286 1
279 286 2
280 286 1
281 286 1
282 286 1
283 286 5
284 286 3
285 286 13
286 286 28
287 286 8
288 286 6
289 286 8
290 286 2
291 286 2
292 286 4
293 286 2
294 286 6
295 286 3
296 286 1
298 286 2
299 286 2
300 286 1
301 286 1
303 286 1
308 286 1
309 286 1
313 286 2
315 286 1
339 286 1
347 286 1
352 286 1
354 286 1
355 286 1
372 286 1
373 286 1
388 286 1
403 286 1
422 286 1
476 286 1
496 286 1
587 286 1
611 286 1
637 286 1
655 286 1
657 286 1
670 286 1
705 286 1
761 286 1
778 286 1
854 286 1
866 286 1
868 286 1
905 286 1
36 287 1
73 287 1
77 287 1
79 287 1
110 287 1
114 287 1
154 287 1
186 287 1
190 287 1
206 287 1
208 287 1
238 287 1
239 287 2
245 287 1
247 287 1
248 287 1
252 287 1
253 287 2
256 287 1
269 287 1
270 287 1
271 287 1
272 287 2
273 287 2
275 287 2
276 287 2
279 287 1
280 287 3
281 287 1
282 287 2
283 287 2
284 287 7
285 287 9
286 287 18
287 287 18
288 287 6
289 287 4
291 287 5
292 287 2
293 287 4
294 287 1
295 287 7
296 287 2
297 287 4
298 287 2
299 287 1
300 287 2
304 287 1
305 287 1
307 287 1
309 287 1
317 287 1
318 287 1
362 287 1
371 287 1
373 287 1
401 287 1
466 287 1
486 287 1
511 287 1
532 287 1
574 287 1
585 287 1
588 287 1
609 287 1
667 287 1
711 287 1
755 287 1
796 287 1
883 287 1
969 287 1
982 287 1
39 288 1
47 288 1
49 288 1
125 288 1
141 288 1
142 288 1
151 288 1
154 288 1
157 288 1
158 288 1
226 288 1
238 288 1
239 288 1
242 288 1
246 288 1
248 288 1
249 288 1
250 288 1
255 288 1
256 288 1
264 288 1
270 288 1
271 288 2
273 288 1
274 288 1
277 288 1
278 288 1
280 288 2
281 288 2
282 288 6
283 288 3
284 288 3
285 288 5
286 288 3
287 288 16
288 288 25
289 288 10
290 288 11
291 288 10
292 288 6
293 288 3
294 288 4
295 288 3
296 288 2
297 288 4
298 288 1
299 288 3
300 288 2
302 288 3
303 288 1
305 288 1
308 288 1
309 288 2
311 288 1
319 288 1
320 288 1
321 288 1
343 288 1
346 288 1
356 288 1
368 288 1
377 288 1
386 288 1
393 288 1
394 288 1
402 288 1
420 288 1
434 288 1
512 288 1
517 288 1
532 288 1
547 288 1
548 288 1
561 288 1
563 288 1
580 288 1
614 288 1
677 288 1
724 288 1
815 288 1
829 288 1
871 288 1
30 289 1
71 289 1
117 289 1
120 289 1
125 289 1
157 289 1
165 289 1
171 289 1
181 289 1
183 289 1
230 289 1
249 289 1
253 289 1
264 289 1
266 289 1
267 289 1
271 289 2
273 289 1
276 289 1
278 289 2
279 289 1
280 289 2
282 289 3
283 289 2
284 289 1
285 289 1
286 289 2
287 289 3
288 289 10
289 289 23
290 289 15
291 289 2
292 289 1
293 289 2
294 289 2
295 289 1
296 289 1
297 289 1
298 289 1
300 289 4
301 289 1
302 289 2
303 289 1
307 289 1
316 289 1
318 289 1
324 289 1
332 289 1
340 289 1
341 289 1
348 289 1
353 289 1
361 289 1
365 289 1
375 289 1
379 289 1
468 289 1
472 289 1
511 289 1
517 289 1
536 289 1
564 289 1
579 289 1
593 289 1
651 289 1
676 289 1
709 289 1
717 289 1
825 289 1
858 289 1
915 289 1
956 289 1
43 290 1
65 290 1
76 290 2
118 290 1
125 290 1
128 290 1
138 290 1
143 290 1
144 290 1
157 290 1
166 290 1
201 290 1
205 290 1
217 290 1
219 290 1
232 290 1
240 290 1
243 290 1
246 290 1
253 290 1
266 290 1
271 290 1
273 290 1
275 290 1
278 290 1
280 290 1
282 290 6
283 290 3
284 290 6
285 290 3
286 290 2
287 290 7
288 290 9
289 290 9
290 290 43
291 290 16
292 290 5
293 290 6
294 290 6
295 290 7
296 290 2
297 290 5
298 290 1
299 290 6
300 290 7
301 290 4
302 290 2
303 290 2
304 290 2
305 290 1
306 290 2
307 290 1
308 290 2
311 290 1
312 290 1
313 290 1
317 290 1
320 290 1
322 290 2
325 290 1
351 290 1
359 290 1
372 290 1
428 290 1
473 290 1
528 290 1
573 290 1
588 290 1
656 290 1
661 290 1
689 290 1
708 290 1
726 290 1
747 290 1
749 290 1
756 290 1
770 290 1
828 290 1
933 290 1
972 290 1
34 291 1
41 291 1
53 291 1
61 291 1
117 291 1
126 291 1
128 291 1
145 291 1
149 291 1
174 291 1
187 291 1
205 291 1
213 291 1
222 291 1
223 291 1
226 291 1
230 291 1
246 291 1
252 291 1
255 291 1
265 291 1
270 291 1
271 291 1
272 291 1
275 291 1
277 291 3
278 291 2
279 291 1
280 291 1
282 291 7
283 291 3
284 291 2
285 291 4
286 291 5
287 291 1
288 291 4
289 291 7
290 291 14
291 291 35
292 291 11
293 291 8
294 291 3
295 291 5
296 291 2
297 291 2
298 291 5
299 291 4
300 291 11
301 291 2
302 291 2
303 291 3
304 291 2
305 291 3
306 291 4
307 291 1
308 291 2
309 291 1
311 291 1
313 291 2
314 291 3
316 291 1
320 291 1
326 291 1
343 291 1
347 291 1
366 291 1
368 291 1
380 291 1
446 291 1
462 291 1
480 291 1
485 291 1
640 291 1
649 291 1
650 291 1
697 291 1
742 291 1
776 291 1
788 291 1
801 291 1
824 291 1
898 291 1
44 292 1
45 292 1
69 292 1
80 292 1
88 292 1
90 292 1
119 292 1
146 292 2
168 292 1
186 292 1
190 292 1
193 292 1
218 292 1
231 292 1
233 292 1
236 292 1
250 292 1
254 292 1
264 292 1
268 292 1
270 292 1
272 292 4
273 292 2
274 292 1
275 292 1
277 292 3
280 292 1
281 292 9
282 292 2
284 292 1
285 292 2
286 292 3
287 292 1
288 292 2
289 292 3
290 292 3
291 292 8
292 292 31
293 292 10
294 292 6
295 292 3
296 292 3
297 292 2
298 292 5
299 292 7
300 292 7
301 292 5
302 292 1
304 292 2
305 292 4
306 292 1
307 292 1
311 292 2
313 292 1
318 292 1
328 292 2
332 292 1
343 292 1
348 292 1
349 292 2
430 292 1
481 292 1
484 292 1
558 292 1
585 292 1
586 292 2
673 292 1
691 292 1
716 292 2
763 292 1
796 292 1
19 293 1
32 293 1
39 293 1
147 293 2
154 293 1
166 293 1
213 293 1
235 293 1
239 293 1
243 293 1
245 293 1
249 293 1
253 293 1
257 293 1
264 293 1
269 293 2
270 293 3
271 293 1
272 293 1
275 293 1
276 293 1
278 293 1
279 293 3
280 293 3
281 293 3
282 293 2
284 293 2
285 293 4
286 293 1
287 293 2
288 293 2
289 293 2
291 293 8
292 293 10
293 293 21
294 293 25
295 293 6
296 293 3
297 293 3
298 293 2
299 293 2
300 293 2
301 293 2
302 293 1
303 293 2
304 293 4
306 293 3
307 293 1
312 293 1
316 293 1
320 293 1
326 293 1
334 293 1
343 293 1
351 293 1
363 293 1
368 293 1
372 293 1
389 293 1
408 293 1
456 293 1
477 293 1
510 293 1
556 293 1
733 293 1
767 293 1
774 293 1
811 293 1
859 293 1
868 293 1
953 293 1
42 294 1
51 294 1
56 294 1
80 294 1
86 294 1
88 294 1
90 294 1
115 294 1
116 294 1
130 294 1
138 294 1
151 294 1
161 294 1
164 294 1
177 294 1
195 294 1
203 294 1
215 294 1
250 294 1
252 294 2
269 294 1
271 294 3
273 294 2
274 294 1
276 294 2
277 294 1
278 294 3
279 294 4
282 294 1
283 294 2
284 294 3
285 294 4
288 294 2
289 294 3
290 294 4
291 294 4
292 294 3
293 294 19
294 294 25
295 294 13
296 294 6
297 294 6
298 294 3
299 294 6
300 294 3
301 294 3
302 294 2
303 294 2
304 294 1
305 294 2
306 294 1
308 294 1
313 294 1
316 294 1
317 294 1
325 294 1
340 294 2
342 294 1
343 294 1
347 294 1
348 294 1
363 294 2
365 294 1
371 294 1
417 294 1
418 294 1
424 294 1
476 294 1
480 294 1
487 294 1
606 294 1
673 294 1
682 294 1
698 294 1
783 294 1
893 294 1
897 294 1
937 294 1
943 294 1
41 295 1
67 295 1
113 295 1
118 295 1
123 295 1
141 295 1
176 295 1
177 295 1
208 295 1
213 295 1
230 295 1
234 295 1
235 295 1
254 295 1
268 295 1
270 295 1
271 295 1
273 295 2
276 295 2
277 295 1
278 295 2
279 295 1
281 295 3
282 295 1
283 295 2
284 295 3
285 295 3
286 295 2
287 295 7
288 295 2
290 295 3
291 295 3
292 295 7
293 295 7
294 295 15
295 295 41
296 295 15
297 295 6
298 295 5
299 295 3
300 295 6
302 295 4
303 295 2
305 295 2
306 295 1
307 295 1
310 295 1
315 295 1
316 295 1
327 295 1
332 295 1
351 295 1
364 295 1
371 295 1
374 295 2
406 295 1
411 295 1
413 295 2
450 295 1
462 295 1
470 295 1
496 295 1
518 295 1
544 295 1
600 295 1
602 295 1
609 295 1
614 295 1
847 295 1
28 296 1
62 296 1
65 296 1
76 296 1
80 296 1
120 296 1
138 296 1
148 296 1
150 296 1
160 296 1
196 296 1
214 296 2
216 296 1
223 296 1
224 296 1
230 296 1
236 296 1
242 296 1
243 296 1
245 296 1
246 296 1
247 296 1
257 296 1
262 296 2
264 296 2
266 296 1
267 296 2
268 296 1
271 296 1
272 296 1
273 296 1
278 296 1
279 296 1
280 296 1
281 296 2
282 296 7
283 296 2
284 296 2
285 296 2
286 296 4
287 296 1
288 296 1
289 296 3
290 296 1
291 296 7
292 296 7
293 296 4
294 296 5
295 296 19
296 296 50
297 296 17
298 296 5
299 296 7
300 296 9
301 296 4
305 296 1
308 296 1
312 296 1
314 296 1
315 296 2
317 296 1
326 296 1
339 296 1
341 296 1
342 296 1
346 296 1
352 296 1
357 296 1
364 296 1
369 296 1
382 296 1
422 296 1
531 296 1
577 296 1
597 296 1
641 296 1
672 296 1
674 296 1
680 296 1
686 296 1
727 296 1
747 296 1
833 296 1
862 296 1
876 296 1
934 296 1
55 297 1
75 297 1
79 297 1
84 297 1
92 297 1
103 297 1
109 297 1
148 297 1
155 297 1
162 297 1
165 297 1
206 297 1
210 297 1
220 297 1
247 297 1
248 297 1
255 297 1
256 297 1
260 297 1
269 297 2
271 297 1
272 297 1
273 297 2
275 297 2
277 297 3
279 297 1
280 297 1
281 297 2
282 297 3
283 297 1
284 297 2
286 297 3
287 297 1
288 297 1
290 297 3
291 297 4
292 297 5
293 297 2
294 297 6
295 297 9
296 297 18
297 297 33
298 297 16
299 297 9
300 297 4
301 297 4
302 297 2
303 297 1
304 297 2
306 297 2
307 297 1
308 297 1
310 297 1
311 297 1
315 297 1
319 297 1
328 297 1
332 297 1
363 297 1
364 297 2
374 297 1
375 297 1
377 297 1
378 297 1
399 297 1
451 297 1
456 297 1
594 297 1
604 297 1
641 297 1
666 297 1
672 297 1
678 297 1
707 297 1
737 297 1
738 297 1
820 297 1
833 297 1
28 298 1
51 298 1
71 298 1
72 298 1
124 298 1
150 298 1
151 298 1
168 298 1
174 298 2
184 298 2
190 298 1
202 298 1
205 298 1
206 298 1
210 298 1
220 298 1
221 298 1
226 298 1
237 298 1
239 298 1
242 298 1
248 298 2
251 298 1
267 298 2
268 298 1
270 298 1
272 298 1
274 298 1
275 298 1
276 298 1
277 298 2
278 298 1
279 298 3
280 298 2
282 298 1
284 298 2
287 298 4
289 298 4
290 298 1
291 298 6
292 298 3
293 298 4
294 298 3
295 298 7
296 298 11
297 298 17
298 298 40
299 298 28
300 298 11
301 298 6
302 298 4
303 298 1
304 298 3
305 298 2
306 298 1
308 298 2
310 298 1
311 298 1
312 298 2
313 298 1
318 298 1
332 298 2
340 298 1
349 298 1
357 298 1
362 298 1
371 298 1
374 298 1
379 298 1
394 298 1
453 298 1
472 298 1
491 298 1
551 298 1
569 298 1
571 298 1
575 298 1
661 298 1
670 298 1
681 298 1
683 298 1
818 298 1
872 298 1
874 298 1
892 298 1
901 298 1
931 298 1
951 298 1
952 298 1
41 299 1
44 299 1
62 299 1
66 299 1
74 299 1
78 299 2
105 299 1
110 299 1
115 299 1
116 299 1
130 299 1
142 299 1
152 299 1
156 299 1
162 299 1
189 299 1
190 299 1
196 299 1
204 299 1
212 299 2
226 299 1
228 299 1
242 299 1
248 299 1
249 299 1
251 299 1
252 299 1
255 299 2
257 299 1
267 299 2
268 299 1
270 299 1
271 299 2
272 299 2
273 299 2
274 299 1
277 299 1
279 299 4
280 299 5
281 299 2
282 299 5
283 299 1
284 299 2
285 299 1
286 299 1
287 299 1
288 299 1
289 299 3
290 299 3
291 299 3
292 299 4
293 299 4
294 299 3
295 299 5
296 299 7
297 299 11
298 299 17
299 299 30
300 299 11
301 299 5
302 299 5
303 299 1
304 299 3
305 299 1
306 299 3
307 299 2
308 299 1
309 299 2
311 299 1
312 299 1
315 299 1
316 299 2
322 299 1
332 299 1
341 299 1
344 299 1
348 299 1
350 299 1
355 299 2
360 299 1
365 299 1
375 299 1
378 299 1
382 299 1
387 299 1
402 299 1
405 299 1
442 299 1
462 299 1
550 299 1
634 299 1
659 299 1
738 299 1
812 299 1
922 299 1
942 299 1
18 300 1
29 300 1
36 300 1
44 300 1
70 300 1
121 300 1
125 300 1
126 300 2
129 300 1
133 300 1
157 300 1
161 300 1
166 300 1
213 300 1
223 300 1
231 300 1
234 300 1
246 300 1
249 300 1
252 300 1
253 300 2
254 300 1
255 300 2
257 300 1
268 300 1
269 300 2
271 300 1
273 300 1
276 300 1
277 300 1
278 300 3
279 300 2
280 300 1
281 300 3
282 300 4
283 300 2
284 300 2
285 300 2
286 300 1
287 300 1
288 300 6
289 300 1
290 300 4
291 300 4
292 300 9
293 300 6
294 300 2
295 300 9
296 300 5
297 300 7
298 300 13
299 300 10
300 300 37
301 300 13
302 300 12
303 300 3
304 300 2
305 300 5
306 300 3
307 300 2
308 300 4
310 300 3
311 300 1
312 300 1
314 300 1
317 300 1
325 300 1
329 300 1
344 300 1
352 300 1
353 300 1
362 300 1
386 300 1
397 300 1
533 300 1
561 300 1
576 300 1
578 300 1
590 300 1
617 300 1
622 300 1
670 300 1
714 300 1
727 300 1
752 300 1
776 300 1
825 300 1
865 300 1
878 300 1
922 300 1
931 300 1
37 301 1
60 301 1
61 301 1
62 301 1
105 301 1
135 301 1
139 301 2
163 301 1
170 301 1
208 301 2
213 301 2
216 301 1
217 301 1
234 301 1
236 301 1
238 301 1
241 301 1
242 301 2
249 301 2
252 301 1
254 301 1
261 301 1
264 301 1
269 301 1
270 301 1
271 301 1
272 301 4
273 301 1
274 301 1
275 301 2
276 301 2
278 301 1
279 301 4
280 301 1
281 301 4
282 301 3
283 301 1
284 301 2
285 301 1
287 301 4
288 301 3
289 301 2
290 301 3
291 301 4
292 301 6
293 301 3
294 301 3
295 301 7
296 301 4
297 301 4
298 301 6
299 301 5
300 301 9
301 301 43
302 301 15
303 301 5
304 301 7
305 301 4
306 301 7
308 301 3
309 301 2
310 301 2
312 301 2
313 301 3
315 301 2
316 301 1
328 301 1
329 301 1
349 301 1
350 301 1
351 301 1
363 301 1
385 301 1
388 301 1
394 301 1
417 301 1
472 301 1
477 301 1
503 301 1
583 301 1
655 301 1
672 301 1
747 301 1
765 301 1
794 301 1
883 301 1
896 301 1
949 301 1
40 302 1
42 302 1
67 302 1
77 302 1
84 302 1
91 302 1
117 302 1
144 302 1
145 302 1
153 302 1
159 302 1
161 302 1
162 302 1
163 302 1
230 302 1
239 302 1
242 302 1
244 302 1
246 302 1
249 302 1
255 302 2
267 302 1
268 302 2
271 302 2
273 302 1
274 302 2
276 302 1
277 302 1
278 302 3
279 302 1
280 302 2
282 302 4
283 302 1
284 302 3
285 302 1
286 302 6
287 302 1
288 302 1
290 302 3
291 302 3
292 302 3
293 302 1
294 302 1
295 302 5
297 302 5
298 302 5
299 302 2
300 302 6
301 302 14
302 302 42
303 302 20
304 302 13
305 302 14
306 302 13
307 302 4
308 302 2
309 302 5
310 302 5
311 302 3
312 302 2
313 302 1
314 302 1
315 302 2
316 302 1
318 302 1
321 302 1
322 302 1
323 302 1
326 302 1
328 302 1
329 302 1
330 302 1
332 302 1
334 302 1
338 302 1
340 302 1
344 302 1
352 302 1
362 302 1
366 302 1
367 302 1
377 302 1
381 302 1
402 302 1
421 302 1
434 302 1
443 302 1
467 302 1
480 302 1
495 302 1
505 302 1
521 302 1
709 302 1
780 302 1
821 302 1
886 302 1
908 302 1
922 302 2
20 303 1
38 303 1
42 303 1
48 303 1
76 303 1
80 303 1
114 303 1
121 303 1
166 303 1
190 303 1
191 303 1
193 303 1
194 303 1
206 303 2
211 303 1
214 303 1
216 303 1
217 303 1
221 303 1
226 303 1
233 303 1
234 303 1
240 303 1
243 303 1
248 303 1
251 303 2
255 303 1
268 303 1
269 303 1
270 303 1
272 303 1
276 303 1
281 303 1
282 303 3
285 303 1
288 303 2
289 303 1
290 303 3
291 303 1
292 303 1
293 303 2
294 303 1
296 303 1
297 303 3
298 303 2
299 303 8
300 303 4
301 303 4
302 303 14
303 303 62
304 303 19
305 303 22
306 303 7
307 303 8
308 303 5
309 303 4
310 303 2
311 303 2
312 303 2
313 303 1
315 303 1
316 303 1
319 303 1
320 303 1
323 303 1
328 303 1
332 303 1
340 303 1
344 303 1
345 303 1
355 303 1
360 303 2
367 303 1
384 303 1
389 303 1
401 303 1
407 303 1
419 303 1
441 303 1
482 303 1
508 303 1
526 303 1
537 303 1
543 303 1
545 303 1
548 303 1
561 303 1
569 303 1
586 303 1
590 303 1
612 303 1
642 303 1
651 303 2
723 303 1
725 303 1
736 303 1
836 303 1
876 303 1
34 304 1
51 304 1
73 304 1
74 304 1
114 304 1
115 304 1
126 304 1
129 304 1
142 304 1
160 304 1
161 304 1
174 304 1
178 304 1
217 304 1
220 304 1
230 304 1
239 304 1
249 304 1
251 304 1
255 304 1
266 304 1
268 304 1
269 304 1
270 304 2
275 304 1
276 304 4
282 304 1
285 304 1
286 304 3
288 304 3
290 304 2
291 304 2
293 304 3
296 304 2
298 304 1
299 304 3
300 304 1
301 304 6
302 304 13
303 304 19
304 304 40
305 304 15
306 304 7
307 304 4
308 304 3
309 304 7
310 304 2
312 304 1
316 304 2
317 304 2
320 304 1
321 304 3
323 304 1
324 304 1
325 304 1
326 304 1
327 304 1
330 304 1
332 304 1
334 304 1
340 304 1
341 304 1
347 304 1
348 304 1
357 304 1
376 304 1
387 304 1
409 304 1
414 304 1
471 304 1
491 304 1
494 304 1
511 304 1
543 304 1
563 304 1
572 304 1
582 304 1
616 304 1
645 304 1
665 304 1
672 304 1
694 304 1
712 304 1
766 304 1
798 304 1
814 304 1
830 304 1
833 304 1
879 304 1
885 304 1
886 304 1
931 304 2
32 305 1
45 305 1
49 305 1
68 305 1
108 305 1
118 305 1
119 305 1
135 305 1
141 305 1
154 305 2
161 305 1
163 305 1
184 305 1
211 305 1
227 305 1
228 305 1
238 305 1
247 305 1
252 305 1
254 305 1
264 305 1
270 305 1
271 305 2
272 305 1
273 305 1
275 305 1
276 305 1
277 305 1
278 305 3
279 305 2
281 305 1
282 305 2
283 305 1
284 305 2
285 305 1
286 305 1
288 305 3
290 305 1
291 305 1
295 305 1
296 305 2
297 305 1
298 305 2
299 305 1
300 305 1
301 305 7
302 305 11
303 305 13
304 305 16
305 305 40
306 305 8
307 305 5
308 305 6
309 305 6
310 305 3
311 305 3
314 305 4
315 305 5
316 305 1
318 305 1
319 305 1
320 305 3
322 305 1
340 305 1
341 305 1
357 305 1
376 305 1
393 305 1
481 305 1
548 305 1
572 305 1
609 305 1
610 305 1
743 305 1
34 306 1
41 306 1
43 306 1
55 306 1
62 306 1
119 306 1
133 306 1
178 306 1
183 306 1
189 306 1
207 306 1
216 306 1
236 306 1
239 306 2
242 306 1
246 306 1
248 306 1
253 306 1
256 306 1
264 306 1
268 306 1
269 306 1
271 306 1
275 306 1
278 306 1
279 306 4
280 306 1
281 306 1
282 306 2
286 306 1
287 306 1
289 306 2
291 306 1
292 306 1
293 306 3
294 306 1
295 306 2
296 306 2
297 306 1
298 306 2
299 306 1
300 306 4
302 306 12
303 306 7
304 306 2
305 306 14
306 306 37
307 306 26
308 306 17
309 306 4
310 306 8
311 306 2
312 306 3
313 306 3
314 306 2
315 306 4
316 306 2
318 306 2
320 306 2
322 306 2
327 306 1
328 306 1
332 306 1
349 306 1
353 306 1
415 306 1
436 306 1
439 306 1
464 306 1
469 306 1
486 306 1
496 306 1
575 306 1
610 306 1
637 306 1
818 306 1
883 306 1
904 306 1
931 306 1
974 306 1
18 307 1
19 307 1
70 307 1
126 307 1
135 307 1
229 307 1
233 307 1
235 307 1
237 307 1
241 307 1
242 307 2
249 307 1
271 307 1
275 307 2
278 307 1
279 307 1
286 307 1
287 307 2
288 307 1
289 307 1
290 307 1
291 307 1
293 307 1
294 307 2
296 307 1
297 307 3
298 307 1
299 307 2
300 307 2
301 307 2
302 307 4
303 307 4
304 307 4
305 307 5
306 307 26
307 307 50
308 307 26
309 307 8
310 307 4
311 307 2
312 307 1
313 307 1
314 307 4
315 307 3
316 307 1
317 307 2
318 307 1
320 307 2
321 307 1
339 307 1
340 307 1
344 307 1
349 307 1
424 307 1
426 307 1
437 307 1
443 307 2
513 307 1
522 307 1
524 307 1
581 307 1
600 307 1
624 307 1
626 307 1
650 307 1
651 307 1
656 307 1
691 307 1
714 307 1
788 307 1
822 307 1
883 307 1
892 307 1
910 307 2
922 307 1
23 308 1
37 308 1
39 308 1
45 308 1
74 308 1
75 308 1
93 308 1
99 308 1
102 308 1
120 308 1
129 308 1
137 308 1
139 308 1
164 308 1
165 308 1
180 308 1
184 308 1
195 308 1
198 308 1
237 308 1
239 308 1
241 308 2
245 308 1
247 308 1
248 308 1
249 308 2
250 308 1
252 308 1
256 308 1
268 308 1
269 308 1
275 308 1
276 308 2
277 308 2
279 308 1
282 308 1
285 308 1
286 308 2
287 308 3
288 308 2
289 308 1
290 308 3
296 308 1
297 308 2
299 308 1
300 308 1
301 308 2
302 308 4
303 308 5
304 308 6
305 308 8
306 308 15
307 308 19
308 308 41
309 308 16
310 308 4
311 308 4
312 308 3
313 308 5
314 308 4
315 308 2
318 308 2
323 308 1
324 308 1
326 308 3
327 308 1
329 308 1
334 308 1
346 308 1
373 308 1
391 308 1
401 308 1
418 308 1
422 308 1
447 308 1
466 308 1
469 308 1
502 308 1
554 308 1
568 308 1
585 308 1
589 308 1
622 308 1
706 308 1
738 308 1
751 308 1
22 309 2
68 309 1
71 309 2
81 309 1
137 309 1
165 309 1
172 309 1
204 309 1
209 309 1
210 309 1
215 309 1
216 309 1
225 309 1
226 309 1
227 309 1
240 309 1
245 309 1
248 309 1
249 309 1
255 309 1
274 309 2
275 309 1
276 309 1
277 309 2
278 309 2
283 309 1
287 309 1
289 309 1
291 309 1
293 309 2
294 309 2
298 309 2
299 309 1
300 309 1
301 309 2
302 309 4
303 309 4
304 309 8
305 309 3
306 309 4
307 309 6
308 309 9
309 309 62
310 309 19
311 309 5
312 309 5
313 309 5
314 309 8
315 309 6
316 309 2
317 309 1
318 309 1
319 309 2
320 309 2
321 309 2
323 309 1
324 309 1
326 309 1
328 309 1
329 309 1
332 309 1
338 309 1
341 309 1
342 309 1
344 309 1
345 309 1
349 309 1
352 309 1
364 309 1
374 309 2
391 309 1
415 309 1
423 309 1
427 309 1
429 309 1
459 309 1
468 309 1
499 309 1
503 309 1
554 309 1
559 309 1
628 309 1
646 309 1
678 309 1
703 309 1
759 309 1
762 309 1
781 309 1
803 309 1
807 309 1
826 309 1
858 309 1
877 309 1
896 309 1
908 309 1
922 309 1
928 309 1
931 309 1
944 309 1
946 309 1
947 309 1
993 309 1
38 310 1
40 310 1
180 310 1
187 310 1
203 310 1
209 310 1
213 310 1
217 310 1
219 310 1
225 310 1
227 310 1
235 310 1
238 310 2
239 310 2
242 310 1
243 310 1
247 310 1
254 310 1
257 310 1
264 310 1
268 310 1
275 310 1
281 310 1
288 310 1
291 310 2
292 310 1
293 310 1
294 310 1
297 310 2
298 310 1
299 310 1
301 310 2
302 310 2
303 310 7
304 310 1
305 310 4
306 310 2
307 310 10
308 310 13
309 310 16
310 310 32
311 310 18
312 310 9
313 310 3
314 310 4
315 310 6
318 310 3
319 310 1
320 310 3
321 310 1
323 310 1
325 310 1
326 310 1
327 310 2
328 310 2
329 310 1
331 310 2
332 310 4
334 310 1
354 310 1
383 310 1
402 310 1
405 310 1
411 310 1
422 310 1
424 310 1
465 310 1
474 310 1
482 310 1
495 310 1
505 310 1
516 310 1
520 310 1
555 310 1
560 310 1
569 310 1
572 310 1
575 310 1
644 310 1
702 310 1
737 310 1
771 310 1
829 310 1
831 310 1
838 310 1
853 310 1
881 310 1
887 310 1
897 310 1
993 310 1
36 311 1
43 311 1
52 311 1
77 311 1
102 311 1
119 311 1
127 311 1
134 311 1
164 311 1
168 311 1
190 311 1
210 311 1
212 311 1
221 311 1
225 311 1
227 311 1
228 311 1
233 311 1
234 311 1
239 311 1
243 311 1
250 311 1
251 311 1
252 311 1
254 311 1
255 311 1
266 311 1
269 311 1
271 311 1
273 311 1
274 311 1
276 311 1
277 311 1
285 311 1
286 311 1
290 311 1
291 311 1
292 311 2
293 311 1
295 311 1
296 311 2
297 311 1
298 311 1
299 311 1
300 311 1
302 311 3
304 311 2
305 311 2
306 311 2
307 311 4
308 311 1
309 311 4
310 311 17
311 311 41
312 311 16
313 311 4
314 311 7
315 311 10
316 311 3
317 311 1
318 311 2
319 311 4
320 311 2
321 311 1
322 311 1
324 311 1
325 311 2
328 311 2
331 311 1
332 311 1
348 311 2
378 311 1
381 311 1
384 311 1
389 311 1
399 311 1
419 311 1
427 311 1
430 311 1
438 311 1
445 311 1
451 311 1
454 311 1
467 311 1
480 311 1
518 311 1
528 311 1
663 311 1
668 311 1
734 311 1
776 311 1
778 311 1
808 311 1
816 311 1
910 311 1
929 311 1
31 312 1
40 312 1
48 312 1
62 312 1
126 312 1
159 312 1
171 312 1
175 312 1
193 312 1
197 312 1
203 312 1
220 312 1
229 312 1
234 312 1
241 312 1
247 312 1
248 312 1
249 312 1
250 312 1
254 312 1
255 312 1
256 312 2
268 312 1
273 312 1
278 312 1
283 312 1
288 312 1
290 312 1
292 312 1
301 312 1
302 312 3
303 312 1
304 312 3
305 312 1
306 312 4
307 312 2
308 312 3
309 312 5
310 312 11
311 312 22
312 312 38
313 312 23
314 312 15
315 312 2
316 312 4
317 312 2
318 312 3
319 312 2
320 312 3
321 312 1
323 312 1
326 312 1
328 312 2
329 312 1
337 312 1
339 312 1
340 312 1
348 312 1
377 312 1
379 312 2
436 312 1
442 312 1
471 312 1
507 312 1
557 312 1
571 312 1
616 312 1
618 312 1
634 312 1
636 312 1
658 312 1
673 312 1
702 312 1
731 312 1
787 312 1
810 312 1
896 312 1
901 312 1
905 312 1
909 312 1
931 312 1
947 312 1
19 313 1
23 313 1
52 313 1
62 313 1
72 313 1
91 313 1
134 313 1
149 313 1
157 313 1
164 313 1
191 313 1
205 313 1
215 313 1
218 313 1
219 313 1
221 313 1
231 313 1
238 313 1
242 313 1
244 313 1
246 313 1
248 313 3
266 313 1
270 313 1
272 313 1
273 313 1
275 313 1
281 313 1
288 313 2
292 313 1
294 313 1
298 313 1
299 313 1
300 313 1
302 313 1
303 313 1
304 313 1
305 313 1
307 313 2
308 313 5
309 313 2
310 313 2
311 313 13
312 313 16
313 313 47
314 313 18
315 313 7
316 313 1
317 313 1
318 313 2
319 313 4
320 313 1
321 313 1
322 313 2
323 313 1
324 313 1
325 313 1
326 313 1
327 313 1
328 313 1
332 313 2
335 313 2
343 313 1
367 313 1
386 313 1
397 313 1
400 313 1
403 313 1
416 313 1
426 313 1
435 313 1
470 313 1
493 313 1
503 313 1
524 313 1
549 313 1
551 313 1
627 313 1
632 313 1
716 313 1
737 313 1
807 313 1
869 313 1
872 313 1
911 313 1
918 313 1
921 313 1
922 313 1
18 314 1
114 314 1
167 314 1
170 314 1
171 314 1
213 314 1
217 314 1
221 314 2
225 314 1
226 314 1
227 314 1
228 314 1
238 314 1
244 314 1
245 314 1
247 314 1
252 314 1
267 314 1
271 314 1
283 314 1
284 314 1
285 314 1
286 314 1
289 314 1
292 314 2
293 314 1
294 314 2
297 314 1
300 314 1
301 314 1
302 314 3
303 314 3
304 314 2
305 314 1
306 314 1
307 314 5
308 314 1
309 314 5
310 314 6
311 314 10
312 314 14
313 314 19
314 314 55
315 314 15
316 314 2
317 314 3
318 314 4
319 314 5
320 314 1
321 314 3
324 314 2
325 314 2
326 314 1
328 314 1
329 314 1
332 314 3
334 314 2
340 314 1
347 314 1
353 314 2
354 314 1
366 314 1
379 314 1
380 314 1
391 314 1
396 314 1
416 314 1
466 314 1
476 314 1
483 314 1
511 314 1
538 314 1
574 314 2
614 314 1
637 314 1
695 314 1
698 314 1
707 314 1
729 314 1
752 314 1
779 314 1
795 314 1
798 314 1
801 314 1
803 314 1
911 314 1
917 314 1
927 314 1
928 314 1
973 314 1
25 315 1
27 315 1
30 315 1
39 315 1
75 315 1
114 315 1
131 315 1
151 315 1
157 315 1
166 315 1
168 315 1
187 315 1
189 315 1
210 315 1
211 315 1
212 315 1
228 315 1
229 315 1
231 315 1
233 315 1
240 315 1
241 315 1
268 315 1
270 315 1
286 315 1
287 315 1
296 315 2
299 315 1
301 315 1
302 315 1
303 315 2
304 315 4
305 315 1
306 315 5
307 315 3
308 315 1
309 315 1
310 315 2
311 315 4
312 315 8
313 315 6
314 315 16
315 315 60
316 315 16
317 315 6
318 315 9
319 315 12
320 315 8
321 315 7
322 315 6
323 315 4
324 315 3
325 315 4
326 315 2
327 315 1
328 315 2
329 315 1
332 315 1
362 315 1
363 315 1
425 315 1
426 315 1
467 315 1
517 315 1
527 315 1
541 315 1
543 315 1
555 315 1
584 315 1
651 315 1
661 315 1
750 315 1
763 315 1
807 315 1
819 315 1
857 315 1
858 315 1
895 315 2
903 315 1
135 316 1
154 316 1
155 316 1
162 316 1
177 316 2
180 316 1
194 316 1
199 316 1
235 316 2
242 316 1
245 316 1
250 316 1
255 316 1
273 316 1
291 316 1
298 316 1
299 316 1
300 316 1
302 316 2
304 316 1
305 316 1
306 316 1
307 316 3
308 316 3
309 316 2
310 316 4
311 316 3
312 316 1
313 316 1
314 316 3
315 316 18
316 316 60
317 316 26
318 316 16
319 316 11
320 316 7
321 316 5
322 316 3
323 316 3
324 316 3
325 316 1
326 316 2
327 316 1
328 316 3
329 316 1
330 316 2
332 316 3
334 316 1
352 316 1
356 316 1
374 316 1
389 316 1
391 316 1
395 316 1
420 316 1
425 316 2
494 316 1
519 316 1
520 316 1
528 316 1
544 316 1
545 316 1
584 316 1
619 316 1
642 316 1
654 316 1
667 316 1
684 316 1
796 316 1
800 316 1
826 316 1
853 316 1
872 316 1
913 316 1
948 316 1
161 317 1
163 317 1
188 317 1
190 317 1
200 317 1
211 317 2
214 317 1
215 317 1
216 317 1
227 317 1
240 317 1
244 317 1
272 317 1
279 317 1
287 317 1
288 317 1
294 317 2
297 317 1
298 317 1
300 317 1
303 317 2
306 317 1
307 317 2
308 317 2
309 317 2
310 317 4
311 317 1
312 317 3
313 317 4
314 317 5
315 317 9
316 317 21
317 317 32
318 317 18
319 317 10
320 317 6
321 317 4
322 317 1
323 317 1
326 317 3
327 317 1
328 317 3
329 317 1
331 317 1
332 317 2
333 317 1
334 317 1
337 317 1
338 317 1
340 317 1
346 317 1
376 317 1
382 317 1
387 317 1
396 317 1
424 317 1
436 317 1
441 317 1
444 317 1
460 317 1
477 317 1
498 317 1
516 317 1
536 317 1
559 317 1
560 317 1
624 317 1
648 317 1
653 317 1
740 317 1
743 317 1
752 317 1
805 317 1
814 317 1
828 317 1
851 317 1
877 317 1
882 317 1
906 317 1
953 317 1
963 317 1
22 318 1
56 318 1
64 318 1
73 318 1
126 318 1
133 318 1
168 318 1
179 318 1
201 318 1
209 318 1
218 318 1
237 318 1
241 318 2
243 318 1
252 318 1
269 318 1
271 318 1
275 318 1
278 318 1
283 318 1
288 318 1
289 318 1
293 318 1
299 318 1
303 318 1
304 318 1
305 318 1
306 318 4
307 318 3
308 318 1
309 318 1
311 318 1
312 318 3
313 318 2
314 318 7
315 318 9
316 318 7
317 318 21
318 318 37
319 318 19
320 318 7
321 318 6
322 318 2
323 318 2
324 318 6
326 318 2
327 318 3
328 318 1
329 318 1
330 318 1
332 318 3
346 318 1
348 318 1
380 318 1
425 318 1
471 318 1
499 318 1
524 318 1
526 318 1
546 318 1
578 318 1
602 318 1
632 318 1
698 318 1
789 318 1
817 318 1
855 318 1
862 318 1
930 318 1
938 318 1
950 318 1
971 318 1
87 319 1
94 319 1
129 319 1
171 319 1
177 319 1
217 319 1
222 319 1
231 319 2
235 319 1
238 319 1
250 319 1
275 319 1
276 319 1
288 319 2
297 319 1
299 319 1
300 319 1
303 319 1
304 319 1
306 319 1
307 319 1
308 319 2
309 319 1
310 319 6
311 319 2
312 319 5
313 319 3
314 319 2
315 319 14
316 319 12
317 319 4
318 319 17
319 319 42
320 319 9
321 319 5
322 319 4
323 319 3
324 319 3
325 319 3
329 319 1
330 319 4
360 319 1
364 319 1
370 319 1
403 319 1
404 319 1
447 319 1
458 319 1
460 319 1
510 319 1
514 319 2
522 319 1
538 319 1
571 319 1
595 319 1
615 319 2
629 319 1
644 319 1
646 319 1
655 319 1
693 319 1
750 319 1
781 319 1
813 319 1
864 319 1
880 319 1
897 319 1
41 320 1
46 320 1
56 320 1
128 320 1
136 320 1
139 320 1
189 320 1
237 320 1
238 320 2
243 320 1
253 320 1
293 320 1
294 320 1
295 320 1
299 320 1
300 320 1
303 320 2
305 320 2
306 320 2
307 320 1
308 320 1
309 320 4
310 320 1
311 320 1
312 320 1
313 320 2
314 320 4
315 320 6
316 320 8
317 320 4
318 320 1
319 320 13
320 320 34
321 320 19
322 320 6
323 320 8
324 320 8
325 320 2
326 320 3
327 320 2
328 320 5
329 320 3
332 320 5
334 320 1
339 320 1
341 320 1
342 320 1
449 320 1
473 320 1
485 320 1
506 320 1
565 320 1
631 320 1
639 320 1
727 320 1
750 320 1
802 320 1
803 320 1
919 320 1
921 320 1
932 320 1
20 321 1
28 321 1
47 321 1
128 321 1
184 321 1
188 321 1
197 321 1
200 321 1
201 321 1
222 321 1
234 321 1
235 321 1
237 321 1
239 321 1
243 321 1
246 321 1
288 321 1
296 321 1
303 321 1
304 321 1
307 321 3
311 321 3
312 321 2
313 321 4
315 321 10
316 321 1
317 321 1
318 321 2
319 321 3
320 321 10
321 321 30
322 321 20
323 321 23
324 321 14
325 321 2
326 321 4
327 321 2
328 321 4
329 321 3
330 321 2
332 321 5
341 321 1
345 321 1
348 321 1
391 321 1
431 321 1
479 321 1
526 321 1
530 321 1
532 321 1
543 321 1
562 321 1
564 321 1
565 321 1
598 321 1
709 321 1
758 321 1
765 321 1
805 321 1
892 321 1
918 321 1
27 322 1
33 322 1
45 322 1
68 322 1
75 322 2
136 322 1
137 322 1
138 322 1
155 322 1
159 322 1
163 322 1
164 322 1
166 322 1
168 322 1
188 322 1
195 322 1
198 322 1
199 322 1
201 322 1
206 322 1
213 322 1
214 322 2
226 322 1
234 322 1
236 322 1
248 322 1
252 322 1
286 322 1
288 322 1
295 322 1
298 322 1
299 322 1
302 322 1
306 322 1
308 322 2
309 322 1
311 322 2
312 322 1
313 322 2
314 322 1
315 322 2
316 322 1
317 322 3
319 322 4
320 322 3
321 322 16
322 322 48
323 322 32
324 322 8
325 322 5
326 322 3
327 322 8
328 322 4
329 322 2
330 322 3
331 322 1
332 322 1
333 322 1
334 322 2
335 322 2
351 322 1
352 322 1
361 322 1
366 322 1
412 322 1
428 322 1
431 322 1
438 322 1
444 322 1
516 322 1
517 322 1
540 322 1
573 322 1
627 322 1
636 322 1
640 322 1
663 322 1
671 322 1
711 322 1
724 322 1
760 322 1
767 322 1
876 322 1
897 322 1
24 323 1
33 323 1
46 323 1
49 323 1
52 323 1
60 323 1
96 323 1
126 323 1
128 323 1
133 323 1
153 323 1
163 323 1
164 323 1
169 323 1
196 323 1
213 323 2
219 323 1
226 323 1
232 323 1
236 323 1
238 323 2
244 323 1
253 323 1
256 323 1
274 323 1
278 323 1
286 323 1
290 323 1
294 323 1
295 323 1
296 323 1
300 323 2
302 323 1
303 323 1
304 323 1
306 323 1
307 323 2
308 323 4
313 323 1
314 323 1
315 323 3
316 323 5
317 323 2
318 323 4
319 323 1
320 323 3
321 323 22
322 323 21
323 323 53
324 323 10
325 323 8
326 323 2
327 323 8
328 323 3
329 323 5
330 323 1
332 323 1
338 323 2
340 323 1
341 323 1
348 323 2
349 323 1
350 323 1
377 323 1
389 323 1
407 323 1
414 323 1
415 323 1
425 323 1
442 323 1
457 323 1
484 323 1
491 323 1
508 323 1
518 323 1
530 323 1
532 323 1
547 323 1
567 323 1
606 323 1
617 323 1
633 323 1
704 323 1
726 323 1
759 323 1
778 323 1
806 323 1
841 323 1
847 323 1
854 323 1
859 323 2
866 323 1
879 323 1
914 323 1
922 323 1
27 324 1
31 324 1
32 324 1
33 324 1
44 324 1
66 324 1
75 324 1
95 324 1
105 324 1
121 324 1
122 324 1
135 324 1
140 324 1
163 324 2
173 324 1
188 324 1
227 324 1
237 324 1
238 324 1
240 324 1
241 324 1
242 324 1
264 324 1
307 324 2
309 324 2
310 324 1
311 324 1
312 324 1
314 324 4
315 324 2
316 324 4
317 324 3
318 324 2
319 324 3
320 324 3
321 324 8
322 324 6
323 324 17
324 324 53
325 324 9
326 324 9
327 324 6
328 324 5
329 324 5
330 324 4
332 324 8
338 324 2
341 324 1
346 324 2
347 324 1
398 324 1
400 324 1
405 324 1
413 324 1
459 324 1
463 324 1
476 324 1
491 324 1
525 324 1
543 324 1
557 324 1
615 324 1
624 324 1
655 324 1
724 324 1
776 324 1
843 324 1
861 324 1
866 324 1
880 324 1
920 324 1
19 325 1
27 325 1
122 325 1
172 325 1
180 325 1
186 325 1
209 325 1
210 325 1
223 325 1
237 325 1
270 325 1
275 325 1
297 325 1
299 325 2
301 325 1
305 325 1
307 325 1
308 325 1
309 325 1
311 325 2
313 325 3
315 325 5
316 325 2
317 325 2
318 325 2
320 325 4
321 325 5
322 325 7
323 325 8
324 325 8
325 325 31
326 325 17
327 325 9
328 325 3
329 325 4
330 325 1
332 325 1
335 325 1
341 325 1
348 325 1
367 325 1
369 325 1
371 325 1
388 325 1
406 325 1
413 325 1
432 325 1
441 325 1
443 325 1
446 325 1
551 325 1
572 325 1
648 325 1
659 325 1
707 325 1
711 325 1
814 325 1
818 325 1
865 325 1
867 325 1
872 325 1
890 325 1
33 326 1
156 326 1
158 326 1
159 326 1
185 326 1
190 326 1
203 326 1
225 326 1
246 326 1
248 326 1
251 326 1
255 326 1
268 326 1
283 326 1
289 326 1
294 326 1
298 326 1
301 326 1
303 326 1
306 326 1
307 326 1
308 326 1
310 326 1
311 326 1
313 326 2
314 326 2
316 326 1
317 326 2
318 326 1
319 326 3
320 326 2
321 326 6
322 326 4
323 326 2
324 326 6
325 326 12
326 326 29
327 326 16
328 326 10
329 326 4
330 326 5
332 326 5
333 326 1
341 326 1
342 326 1
353 326 1
368 326 1
373 326 1
379 326 1
381 326 1
390 326 1
400 326 1
402 326 1
411 326 1
422 326 1
429 326 2
439 326 1
445 326 1
456 326 1
471 326 1
472 326 1
476 326 1
477 326 1
504 326 1
512 326 1
553 326 2
555 326 1
560 326 1
573 326 1
574 326 1
576 326 1
621 326 2
622 326 1
637 326 1
665 326 2
716 326 1
826 326 1
880 326 1
901 326 1
906 326 1
914 326 1
921 326 1
940 326 1
946 326 1
27 327 1
51 327 1
121 327 1
126 327 1
127 327 1
131 327 1
132 327 1
169 327 1
195 327 1
198 327 1
203 327 1
205 327 1
206 327 1
208 327 1
212 327 1
216 327 1
233 327 2
238 327 1
243 327 2
244 327 1
248 327 1
254 327 1
275 327 1
277 327 1
294 327 1
302 327 1
307 327 1
308 327 3
311 327 2
312 327 3
314 327 2
315 327 3
316 327 2
317 327 2
318 327 2
319 327 2
320 327 4
321 327 5
322 327 6
323 327 2
324 327 6
325 327 8
326 327 18
327 327 43
328 327 19
329 327 11
330 327 2
332 327 7
334 327 1
337 327 1
339 327 1
340 327 1
342 327 2
352 327 1
357 327 1
367 327 1
384 327 1
385 327 1
388 327 1
401 327 1
419 327 1
427 327 1
449 327 1
457 327 1
483 327 1
497 327 1
508 327 1
547 327 1
558 327 1
572 327 1
621 327 1
625 327 1
665 327 1
671 327 1
681 327 1
690 327 1
716 327 1
728 327 1
741 327 1
775 327 1
784 327 1
807 327 1
818 327 1
836 327 1
44 328 1
52 328 1
122 328 1
137 328 1
188 328 1
195 328 1
200 328 1
202 328 1
216 328 1
245 328 1
250 328 1
253 328 1
254 328 1
259 328 1
275 328 2
278 328 1
285 328 1
299 328 1
304 328 1
305 328 2
306 328 1
309 328 2
310 328 2
313 328 1
314 328 3
315 328 2
316 328 2
317 328 2
318 328 3
319 328 5
320 328 1
321 328 4
322 328 1
323 328 8
324 328 10
325 328 14
326 328 3
327 328 29
328 328 62
329 328 16
330 328 4
331 328 1
332 328 6
337 328 1
338 328 2
339 328 1
342 328 1
346 328 1
351 328 1
353 328 1
368 328 1
387 328 1
465 328 1
470 328 1
514 328 1
532 328 1
552 328 1
562 328 1
604 328 1
634 328 1
635 328 1
637 328 1
730 328 1
838 328 1
856 328 1
858 328 1
868 328 1
878 328 1
879 328 1
929 328 1
942 328 1
944 328 1
136 329 1
148 329 1
181 329 1
190 329 1
192 329 1
205 329 1
208 329 1
223 329 1
233 329 1
234 329 1
237 329 2
253 329 1
274 329 1
276 329 1
277 329 1
280 329 1
285 329 2
296 329 1
306 329 1
309 329 1
310 329 2
316 329 2
318 329 1
319 329 1
320 329 1
321 329 2
322 329 2
323 329 2
324 329 5
325 329 4
326 329 3
327 329 12
328 329 18
329 329 38
330 329 9
332 329 13
334 329 1
335 329 2
337 329 1
338 329 3
347 329 1
357 329 1
365 329 1
373 329 1
377 329 1
382 329 1
411 329 1
412 329 1
426 329 1
444 329 1
452 329 1
460 329 1
514 329 1
535 329 2
579 329 2
610 329 1
624 329 1
644 329 1
654 329 1
663 329 1
745 329 1
864 329 1
873 329 1
883 329 1
895 329 1
948 329 1
48 330 1
57 330 1
70 330 1
128 330 1
132 330 1
162 330 1
185 330 1
192 330 1
211 330 1
224 330 1
233 330 1
248 330 1
253 330 1
264 330 1
273 330 1
274 330 1
277 330 1
284 330 2
288 330 1
311 330 1
312 330 2
316 330 1
317 330 1
320 330 1
321 330 3
322 330 2
323 330 5
324 330 4
325 330 2
326 330 2
327 330 3
328 330 4
329 330 4
330 330 13
332 330 13
333 330 2
334 330 5
335 330 1
337 330 6
338 330 4
339 330 2
340 330 3
348 330 1
350 330 1
354 330 1
397 330 1
454 330 1
469 330 1
491 330 1
526 330 1
540 330 1
562 330 1
569 330 1
577 330 1
627 330 1
660 330 1
767 330 1
839 330 1
906 330 1
920 330 1
25 331 1
173 331 1
226 331 1
289 331 1
292 331 1
320 331 1
325 331 1
328 331 1
329 331 1
331 331 2
332 331 2
334 331 1
335 331 1
339 331 1
341 331 1
347 331 1
397 331 1
511 331 1
670 331 1
985 331 1
20 332 1
22 332 1
33 332 1
35 332 1
45 332 1
69 332 1
76 332 1
82 332 1
90 332 1
115 332 1
125 332 1
126 332 1
127 332 1
146 332 1
158 332 1
160 332 1
161 332 1
170 332 1
180 332 1
183 332 1
185 332 1
186 332 1
193 332 1
198 332 1
204 332 1
207 332 1
210 332 1
212 332 1
218 332 1
226 332 1
227 332 1
228 332 1
229 332 1
231 332 1
234 332 1
237 332 1
238 332 2
239 332 1
247 332 1
248 332 1
253 332 1
254 332 2
264 332 1
274 332 1
278 332 1
292 332 1
300 332 1
302 332 1
304 332 1
306 332 2
308 332 2
311 332 1
312 332 2
313 332 4
314 332 1
315 332 1
316 332 1
317 332 1
318 332 3
320 332 4
321 332 5
322 332 3
323 332 3
324 332 6
325 332 10
326 332 1
327 332 10
328 332 9
329 332 15
330 332 14
331 332 5
332 332 125
333 332 7
334 332 19
335 332 5
337 332 7
338 332 12
339 332 21
340 332 9
341 332 3
342 332 2
343 332 3
345 332 4
346 332 3
347 332 1
348 332 4
349 332 1
350 332 1
351 332 3
352 332 1
354 332 1
359 332 2
360 332 2
362 332 1
366 332 2
371 332 2
372 332 1
373 332 1
378 332 1
379 332 1
383 332 1
386 332 1
387 332 1
389 332 1
394 332 1
395 332 2
396 332 1
401 332 1
412 332 1
417 332 1
423 332 1
424 332 1
428 332 1
435 332 2
453 332 1
463 332 1
476 332 1
495 332 1
498 332 1
503 332 1
508 332 2
510 332 1
527 332 1
529 332 1
530 332 1
544 332 1
559 332 1
560 332 1
561 332 1
562 332 1
570 332 1
584 332 1
585 332 1
593 332 1
630 332 1
646 332 1
648 332 1
654 332 1
666 332 1
712 332 1
733 332 1
737 332 1
761 332 1
778 332 1
787 332 1
788 332 1
798 332 1
800 332 1
803 332 1
806 332 1
810 332 1
837 332 1
843 332 1
854 332 1
863 332 1
864 332 1
894 332 1
895 332 1
909 332 1
912 332 1
922 332 1
942 332 1
944 332 1
946 332 1
947 332 1
952 332 1
46 333 1
220 333 1
251 333 1
311 333 1
316 333 1
320 333 1
321 333 1
322 333 1
323 333 1
324 333 1
326 333 1
328 333 1
329 333 1
330 333 2
332 333 7
333 333 2
334 333 8
337 333 1
345 333 1
346 333 1
347 333 2
394 333 1
408 333 1
435 333 1
491 333 1
521 333 1
551 333 1
641 333 1
794 333 1
17 334 1
37 334 1
75 334 1
103 334 1
104 334 1
141 334 1
177 334 1
184 334 1
186 334 1
190 334 1
206 334 1
213 334 1
241 334 1
246 334 1
248 334 1
269 334 1
279 334 1
305 334 1
309 334 1
312 334 2
313 334 1
316 334 1
320 334 2
324 334 1
326 334 1
328 334 3
329 334 3
330 334 1
331 334 1
332 334 15
333 334 3
334 334 15
335 334 5
337 334 3
338 334 2
340 334 2
341 334 1
344 334 1
345 334 1
347 334 3
349 334 1
350 334 2
360 334 1
361 334 1
367 334 1
380 334 1
384 334 1
398 334 1
406 334 1
411 334 1
414 334 1
415 334 1
430 334 1
438 334 1
451 334 1
499 334 1
524 334 1
542 334 1
573 334 1
577 334 1
583 334 1
589 334 1
615 334 1
617 334 1
627 334 1
648 334 1
705 334 1
712 334 1
726 334 1
741 334 1
799 334 1
809 334 1
859 334 1
874 334 1
931 334 1
43 335 1
44 335 1
68 335 2
126 335 1
129 335 1
171 335 1
175 335 1
192 335 1
221 335 1
240 335 1
243 335 1
291 335 1
309 335 1
320 335 2
321 335 1
328 335 1
329 335 1
330 335 2
332 335 10
333 335 1
334 335 7
335 335 10
337 335 3
338 335 1
339 335 1
341 335 1
343 335 1
345 335 1
346 335 1
352 335 1
353 335 1
382 335 1
414 335 1
556 335 1
576 335 1
581 335 1
724 335 1
758 335 1
218 336 1
337 336 1
28 337 1
30 337 1
39 337 1
75 337 1
175 337 1
176 337 1
194 337 1
216 337 1
225 337 1
226 337 1
245 337 1
254 337 1
255 337 1
276 337 1
315 337 1
330 337 10
331 337 2
332 337 5
333 337 1
334 337 4
337 337 12
338 337 7
339 337 4
340 337 3
341 337 3
344 337 2
346 337 1
347 337 2
348 337 2
350 337 1
357 337 1
376 337 1
380 337 1
387 337 1
402 337 1
415 337 1
435 337 1
436 337 1
500 337 1
504 337 1
532 337 1
554 337 1
632 337 1
642 337 1
687 337 1
758 337 1
828 337 1
875 337 1
880 337 1
945 337 1
947 337 1
12 338 1
31 338 1
42 338 1
79 338 1
130 338 1
162 338 1
164 338 1
189 338 1
200 338 1
206 338 1
207 338 1
225 338 1
236 338 1
240 338 1
243 338 1
251 338 1
290 338 1
294 338 1
298 338 1
313 338 1
316 338 1
326 338 1
327 338 1
329 338 3
332 338 15
333 338 1
334 338 3
337 338 8
338 338 32
339 338 21
340 338 8
341 338 7
342 338 1
343 338 2
344 338 1
345 338 3
347 338 2
348 338 3
353 338 1
374 338 1
376 338 1
378 338 1
385 338 1
395 338 1
396 338 1
406 338 1
419 338 1
426 338 1
437 338 1
447 338 1
461 338 1
468 338 1
529 338 1
533 338 1
540 338 1
585 338 1
618 338 1
643 338 1
645 338 1
650 338 1
663 338 1
723 338 1
728 338 1
770 338 1
837 338 1
884 338 1
897 338 1
898 338 1
910 338 1
926 338 1
931 338 1
934 338 1
944 338 1
33 339 1
110 339 1
148 339 1
190 339 1
222 339 1
229 339 2
239 339 1
240 339 1
244 339 1
305 339 1
314 339 1
330 339 1
331 339 2
332 339 10
334 339 2
335 339 1
337 339 4
338 339 14
339 339 37
340 339 24
341 339 8
342 339 8
343 339 4
344 339 4
345 339 8
346 339 1
347 339 1
348 339 3
349 339 2
351 339 1
352 339 1
357 339 1
370 339 1
377 339 1
378 339 1
380 339 1
382 339 1
386 339 1
388 339 2
391 339 1
396 339 1
410 339 1
416 339 1
427 339 1
429 339 1
433 339 1
445 339 1
455 339 1
468 339 1
524 339 1
544 339 1
548 339 1
549 339 1
575 339 1
579 339 1
606 339 1
639 339 1
701 339 1
707 339 1
719 339 1
753 339 1
796 339 1
807 339 1
830 339 1
42 340 1
62 340 1
108 340 1
126 340 1
163 340 2
189 340 1
190 340 1
194 340 2
223 340 1
227 340 1
229 340 2
232 340 1
242 340 1
254 340 1
276 340 1
289 340 1
295 340 1
299 340 1
305 340 1
316 340 1
320 340 1
326 340 2
328 340 1
331 340 1
332 340 8
334 340 1
335 340 1
337 340 4
338 340 6
339 340 28
340 340 37
341 340 10
342 340 4
343 340 1
344 340 4
345 340 4
346 340 5
347 340 2
348 340 3
349 340 2
350 340 1
352 340 1
353 340 1
357 340 1
361 340 1
378 340 2
380 340 1
386 340 1
394 340 1
402 340 1
411 340 1
413 340 1
417 340 1
426 340 2
430 340 1
432 340 1
447 340 1
474 340 1
507 340 1
512 340 1
531 340 1
547 340 1
568 340 1
583 340 1
586 340 1
625 340 1
755 340 1
777 340 1
811 340 1
832 340 1
907 340 1
939 340 1
34 341 1
58 341 1
70 341 1
87 341 1
118 341 1
141 341 1
170 341 1
178 341 1
182 341 1
191 341 1
222 341 1
224 341 1
230 341 1
249 341 1
269 341 1
275 341 1
289 341 1
292 341 1
295 341 1
298 341 1
307 341 1
314 341 1
319 341 1
321 341 2
322 341 2
332 341 4
334 341 2
337 341 4
338 341 9
339 341 7
340 341 12
341 341 30
342 341 15
343 341 4
344 341 21
345 341 7
346 341 5
347 341 10
348 341 4
350 341 2
351 341 3
352 341 4
353 341 1
354 341 1
356 341 1
359 341 1
366 341 1
367 341 1
371 341 2
374 341 1
375 341 1
376 341 1
377 341 2
379 341 1
380 341 1
383 341 1
393 341 1
397 341 1
400 341 1
406 341 1
410 341 1
412 341 1
413 341 1
414 341 1
436 341 1
462 341 1
474 341 1
480 341 1
481 341 1
482 341 1
503 341 1
533 341 1
574 341 1
604 341 1
704 341 1
730 341 1
774 341 1
817 341 1
821 341 1
825 341 1
37 342 1
44 342 1
120 342 1
123 342 1
126 342 1
129 342 1
158 342 1
166 342 1
173 342 1
177 342 1
202 342 1
219 342 1
226 342 1
248 342 1
253 342 1
272 342 1
310 342 1
315 342 1
326 342 1
332 342 1
334 342 2
337 342 1
338 342 7
339 342 3
340 342 8
341 342 19
342 342 31
343 342 12
344 342 16
345 342 15
346 342 5
347 342 3
348 342 2
349 342 3
350 342 1
351 342 1
354 342 2
357 342 1
369 342 2
373 342 1
374 342 1
386 342 1
387 342 1
388 342 1
389 342 1
393 342 2
394 342 1
401 342 1
402 342 1
403 342 1
409 342 1
422 342 1
452 342 1
483 342 1
488 342 1
489 342 1
511 342 1
523 342 1
536 342 1
547 342 1
577 342 1
586 342 1
609 342 1
616 342 1
620 342 1
625 342 1
676 342 1
677 342 1
686 342 1
755 342 1
757 342 1
761 342 1
787 342 1
793 342 1
818 342 1
819 342 1
821 342 1
875 342 1
876 342 1
885 342 1
924 342 1
953 342 1
70 343 1
95 343 1
112 343 1
150 343 1
155 343 1
170 343 1
178 343 1
182 343 1
201 343 1
213 343 1
269 343 1
281 343 1
297 343 1
315 343 1
327 343 1
332 343 5
337 343 2
338 343 1
340 343 2
341 343 5
342 343 7
343 343 16
344 343 20
345 343 6
346 343 2
347 343 1
348 343 2
349 343 3
350 343 1
351 343 3
352 343 1
353 343 2
354 343 1
358 343 1
359 343 1
361 343 1
364 343 1
369 343 1
370 343 1
378 343 1
386 343 1
389 343 1
400 343 1
402 343 1
430 343 1
446 343 1
545 343 1
578 343 1
624 343 1
637 343 1
656 343 1
664 343 1
688 343 1
723 343 1
758 343 1
779 343 1
825 343 1
856 343 1
881 343 1
892 343 1
33 344 1
125 344 1
128 344 1
134 344 1
149 344 1
165 344 1
203 344 1
204 344 1
225 344 1
228 344 2
237 344 1
252 344 1
268 344 1
287 344 1
294 344 1
296 344 1
301 344 1
302 344 1
303 344 1
307 344 1
308 344 1
312 344 1
325 344 1
332 344 3
335 344 1
337 344 2
338 344 3
339 344 7
340 344 3
341 344 11
342 344 21
343 344 14
344 344 31
345 344 6
346 344 4
347 344 5
348 344 2
349 344 4
350 344 1
351 344 2
352 344 1
353 344 2
354 344 4
357 344 1
358 344 1
363 344 1
366 344 1
373 344 1
376 344 2
378 344 2
379 344 1
381 344 1
394 344 1
395 344 1
404 344 1
407 344 1
409 344 1
415 344 1
422 344 1
423 344 1
432 344 2
439 344 1
451 344 1
477 344 1
511 344 1
558 344 1
602 344 1
613 344 1
701 344 1
713 344 1
741 344 1
749 344 1
756 344 1
779 344 1
826 344 1
839 344 1
849 344 1
899 344 1
920 344 1
18 345 1
65 345 1
117 345 1
144 345 1
169 345 1
178 345 1
190 345 1
202 345 1
222 345 1
223 345 1
252 345 1
279 345 1
289 345 1
304 345 1
307 345 2
308 345 1
312 345 1
324 345 1
329 345 1
332 345 3
338 345 1
339 345 4
340 345 1
341 345 3
342 345 12
343 345 4
344 345 17
345 345 42
346 345 22
347 345 5
348 345 7
349 345 2
350 345 3
351 345 2
352 345 1
353 345 1
354 345 2
355 345 1
357 345 2
358 345 1
362 345 1
364 345 1
368 345 1
369 345 1
370 345 2
371 345 1
372 345 1
373 345 1
374 345 1
376 345 1
377 345 1
381 345 2
385 345 1
391 345 1
394 345 1
395 345 1
405 345 1
415 345 1
425 345 1
426 345 1
429 345 1
442 345 1
446 345 1
448 345 1
506 345 1
532 345 1
547 345 1
586 345 1
596 345 1
597 345 1
613 345 1
640 345 1
668 345 2
678 345 1
747 345 1
755 345 1
909 345 1
947 345 1
35 346 1
202 346 1
234 346 1
244 346 1
254 346 1
267 346 1
292 346 1
295 346 1
308 346 1
311 346 1
332 346 1
334 346 1
337 346 1
339 346 2
340 346 5
341 346 6
342 346 11
343 346 3
344 346 6
345 346 24
346 346 38
347 346 20
348 346 5
349 346 3
350 346 5
351 346 5
352 346 1
353 346 1
356 346 1
358 346 3
362 346 2
369 346 1
371 346 2
373 346 1
374 346 2
376 346 1
379 346 1
381 346 1
387 346 1
389 346 2
393 346 1
394 346 2
395 346 1
397 346 1
398 346 1
400 346 1
402 346 1
413 346 1
417 346 1
443 346 1
472 346 1
483 346 1
484 346 1
496 346 1
500 346 1
529 346 1
548 346 1
555 346 1
567 346 1
587 346 1
598 346 1
607 346 1
631 346 1
656 346 1
751 346 1
773 346 1
780 346 1
848 346 1
872 346 1
874 346 1
877 346 1
19 347 1
63 347 1
114 347 1
130 347 1
136 347 1
167 347 1
171 347 1
200 347 1
204 347 2
220 347 1
228 347 1
232 347 1
251 347 2
264 347 1
269 347 1
287 347 1
291 347 1
300 347 1
308 347 1
313 347 1
317 347 2
319 347 1
320 347 1
325 347 1
332 347 1
337 347 2
338 347 2
339 347 1
340 347 4
341 347 4
342 347 7
343 347 5
344 347 6
345 347 12
346 347 18
347 347 57
348 347 17
349 347 9
350 347 3
351 347 2
352 347 4
353 347 1
354 347 1
356 347 2
357 347 2
358 347 1
359 347 1
361 347 1
365 347 1
370 347 1
371 347 2
380 347 2
381 347 1
385 347 2
394 347 1
398 347 1
401 347 1
404 347 1
411 347 1
413 347 1
420 347 1
426 347 1
431 347 1
434 347 1
435 347 1
442 347 1
452 347 1
464 347 1
466 347 1
477 347 1
478 347 1
527 347 1
570 347 1
573 347 1
578 347 1
618 347 1
620 347 1
627 347 1
642 347 1
658 347 1
678 347 1
717 347 1
736 347 1
737 347 1
756 347 1
775 347 1
813 347 1
835 347 1
931 347 1
953 347 1
72 348 1
75 348 3
129 348 1
167 348 1
174 348 1
182 348 1
205 348 1
227 348 1
232 348 1
237 348 1
257 348 1
276 348 1
298 348 1
315 348 1
322 348 1
324 348 1
331 348 1
332 348 1
333 348 1
335 348 1
339 348 2
341 348 3
342 348 4
344 348 10
345 348 2
346 348 7
347 348 22
348 348 35
349 348 18
350 348 10
351 348 4
352 348 7
353 348 1
354 348 3
355 348 1
358 348 2
359 348 1
360 348 1
361 348 1
362 348 1
364 348 1
365 348 3
369 348 1
371 348 3
372 348 1
373 348 3
374 348 2
375 348 1
377 348 1
378 348 1
380 348 1
381 348 3
382 348 1
384 348 1
386 348 1
388 348 1
391 348 1
392 348 1
393 348 1
394 348 1
400 348 1
401 348 1
402 348 1
411 348 1
443 348 1
482 348 1
509 348 1
510 348 1
519 348 1
532 348 1
549 348 1
599 348 1
605 348 1
652 348 1
665 348 1
700 348 1
713 348 1
749 348 1
837 348 1
866 348 1
899 348 1
952 348 1
986 348 1
82 349 1
88 349 1
128 349 1
148 349 1
159 349 1
186 349 1
195 349 2
204 349 1
215 349 1
227 349 1
242 349 1
264 349 1
295 349 1
296 349 1
303 349 1
310 349 1
313 349 1
314 349 2
320 349 1
322 349 1
332 349 1
338 349 1
339 349 2
340 349 2
341 349 7
342 349 2
343 349 3
344 349 2
345 349 4
346 349 3
347 349 13
348 349 28
349 349 71
350 349 14
351 349 8
352 349 12
353 349 4
354 349 3
355 349 2
356 349 5
357 349 3
358 349 2
359 349 1
361 349 2
362 349 2
363 349 1
365 349 1
366 349 1
369 349 1
371 349 2
372 349 2
376 349 2
377 349 2
382 349 1
383 349 1
385 349 2
386 349 1
393 349 1
396 349 1
402 349 1
403 349 1
407 349 1
422 349 1
442 349 1
446 349 1
457 349 1
460 349 1
465 349 1
517 349 1
527 349 1
536 349 1
564 349 1
579 349 1
580 349 1
609 349 1
610 349 1
664 349 1
779 349 1
820 349 2
854 349 1
858 349 1
12 350 1
35 350 1
40 350 1
48 350 1
80 350 1
85 350 1
97 350 1
117 350 1
140 350 1
143 350 1
145 350 1
148 350 1
163 350 1
177 350 1
244 350 1
273 350 2
303 350 1
304 350 1
306 350 1
308 350 1
310 350 1
329 350 1
331 350 1
337 350 1
339 350 1
341 350 3
342 350 2
343 350 1
345 350 4
346 350 3
347 350 3
348 350 9
349 350 8
350 350 42
351 350 18
352 350 15
353 350 7
354 350 2
355 350 2
356 350 1
357 350 3
359 350 1
360 350 2
361 350 1
362 350 2
363 350 1
364 350 1
365 350 5
366 350 3
368 350 2
369 350 1
371 350 2
372 350 1
373 350 1
374 350 1
378 350 1
379 350 2
380 350 1
381 350 2
383 350 2
384 350 2
385 350 1
386 350 2
387 350 2
389 350 2
392 350 1
396 350 1
408 350 2
409 350 1
410 350 1
414 350 1
417 350 1
437 350 1
467 350 1
491 350 1
516 350 1
519 350 1
535 350 1
539 350 1
565 350 1
574 350 1
582 350 1
630 350 1
655 350 1
667 350 1
696 350 1
697 350 1
739 350 1
761 350 1
764 350 1
767 350 2
803 350 1
848 350 1
870 350 1
900 350 1
946 350 1
950 350 1
954 350 1
52 351 1
65 351 1
70 351 1
108 351 1
212 351 1
213 351 1
284 351 1
286 351 1
287 351 1
294 351 1
295 351 1
296 351 1
298 351 1
303 351 1
318 351 1
332 351 1
337 351 1
338 351 4
340 351 2
341 351 4
342 351 4
343 351 3
345 351 1
347 351 4
348 351 8
349 351 14
350 351 20
351 351 35
352 351 5
353 351 2
354 351 2
355 351 1
356 351 1
358 351 1
359 351 2
360 351 1
364 351 1
365 351 2
366 351 3
367 351 1
369 351 1
370 351 3
371 351 3
372 351 2
373 351 3
374 351 2
375 351 1
376 351 2
377 351 1
378 351 1
380 351 1
381 351 1
384 351 1
385 351 1
388 351 1
392 351 1
394 351 2
395 351 1
402 351 1
403 351 1
412 351 1
436 351 1
443 351 1
474 351 1
522 351 1
532 351 1
557 351 1
559 351 1
582 351 1
583 351 1
587 351 1
605 351 1
610 351 1
644 351 1
682 351 1
707 351 1
754 351 1
757 351 1
765 351 1
778 351 1
884 351 1
935 351 1
951 351 1
39 352 1
60 352 1
83 352 1
123 352 1
143 352 1
145 352 2
150 352 1
182 352 1
215 352 1
224 352 1
231 352 1
233 352 1
246 352 1
269 352 2
272 352 1
278 352 1
280 352 1
288 352 1
312 352 1
318 352 1
325 352 1
338 352 2
339 352 2
340 352 1
341 352 1
342 352 2
343 352 2
344 352 2
345 352 3
346 352 2
347 352 6
348 352 8
349 352 11
350 352 11
351 352 19
352 352 38
353 352 8
354 352 10
355 352 7
356 352 3
357 352 3
358 352 1
359 352 2
360 352 3
361 352 1
362 352 2
363 352 1
365 352 2
366 352 2
367 352 1
368 352 1
369 352 3
371 352 1
372 352 5
373 352 2
374 352 1
375 352 5
376 352 4
377 352 1
381 352 2
385 352 1
386 352 1
388 352 1
390 352 1
392 352 1
396 352 1
397 352 1
399 352 1
405 352 2
412 352 1
423 352 1
442 352 1
445 352 1
449 352 1
455 352 1
467 352 1
573 352 1
592 352 1
596 352 1
608 352 1
621 352 1
666 352 1
670 352 1
676 352 1
681 352 1
689 352 1
823 352 1
836 352 1
844 352 1
953 352 1
966 352 1
52 353 1
109 353 1
111 353 1
117 353 1
134 353 1
137 353 1
139 353 1
162 353 1
207 353 1
296 353 2
317 353 1
332 353 1
341 353 1
343 353 1
344 353 2
346 353 1
347 353 3
348 353 1
349 353 6
350 353 4
351 353 3
352 353 9
353 353 23
354 353 7
355 353 9
356 353 5
357 353 5
358 353 2
359 353 5
360 353 3
361 353 6
362 353 3
363 353 2
364 353 4
365 353 2
366 353 3
367 353 3
368 353 2
369 353 1
370 353 4
371 353 3
374 353 1
376 353 4
377 353 1
379 353 2
380 353 1
384 353 1
387 353 1
388 353 1
391 353 1
397 353 1
398 353 1
400 353 1
405 353 1
410 353 1
417 353 1
432 353 1
449 353 1
469 353 1
485 353 1
495 353 1
505 353 1
518 353 1
594 353 1
599 353 1
627 353 1
731 353 1
740 353 1
758 353 1
771 353 1
803 353 1
872 353 1
61 354 1
92 354 1
111 354 1
147 354 1
156 354 1
214 354 1
222 354 1
243 354 1
268 354 1
269 354 1
278 354 1
289 354 1
300 354 1
302 354 1
304 354 1
307 354 1
332 354 1
335 354 1
337 354 1
339 354 1
341 354 2
343 354 2
344 354 2
347 354 1
348 354 1
349 354 1
351 354 5
352 354 9
353 354 11
354 354 41
355 354 12
356 354 9
357 354 3
358 354 1
359 354 2
360 354 3
361 354 1
362 354 2
363 354 4
364 354 1
365 354 4
366 354 2
367 354 2
368 354 3
369 354 2
370 354 1
371 354 5
372 354 2
376 354 1
377 354 3
379 354 1
386 354 1
395 354 1
399 354 1
401 354 1
402 354 2
430 354 2
437 354 1
438 354 1
440 354 1
452 354 1
481 354 1
487 354 1
540 354 1
551 354 1
577 354 1
612 354 1
624 354 1
627 354 1
632 354 1
646 354 1
740 354 1
846 354 1
888 354 1
902 354 1
922 354 1
935 354 1
52 355 1
56 355 1
68 355 1
79 355 1
85 355 1
110 355 1
125 355 1
128 355 1
131 355 1
132 355 1
158 355 1
193 355 1
221 355 1
239 355 1
246 355 1
272 355 1
294 355 1
308 355 1
314 355 1
342 355 1
343 355 1
345 355 2
347 355 1
349 355 1
350 355 4
351 355 1
352 355 3
353 355 9
354 355 14
355 355 31
356 355 14
357 355 11
358 355 4
359 355 4
360 355 1
361 355 1
362 355 1
363 355 4
364 355 3
365 355 3
366 355 1
367 355 2
369 355 1
371 355 1
372 355 1
373 355 2
374 355 1
375 355 1
377 355 1
385 355 1
386 355 1
387 355 1
392 355 1
394 355 1
396 355 1
400 355 1
409 355 2
498 355 1
595 355 1
612 355 1
678 355 1
695 355 1
747 355 1
811 355 1
852 355 1
858 355 1
873 355 1
882 355 1
98 356 1
112 356 1
116 356 1
134 356 1
202 356 1
269 356 1
273 356 1
284 356 1
288 356 1
297 356 1
315 356 1
325 356 1
332 356 2
341 356 2
347 356 1
348 356 1
349 356 1
351 356 1
352 356 10
353 356 4
354 356 3
355 356 6
356 356 15
357 356 10
358 356 4
359 356 4
360 356 3
361 356 3
362 356 1
363 356 1
365 356 2
366 356 1
367 356 2
368 356 1
369 356 1
370 356 1
371 356 3
373 356 1
389 356 1
392 356 1
395 356 1
398 356 1
399 356 1
405 356 1
546 356 1
561 356 1
579 356 1
587 356 1
602 356 1
690 356 1
727 356 1
738 356 1
751 356 1
761 356 1
865 356 1
874 356 1
46 357 1
78 357 1
90 357 1
116 357 1
120 357 1
130 357 1
146 357 1
149 357 1
168 357 2
173 357 1
217 357 1
228 357 1
249 357 1
251 357 1
288 357 1
295 357 1
305 357 1
327 357 1
335 357 1
337 357 1
342 357 2
344 357 2
346 357 1
348 357 1
350 357 2
351 357 1
352 357 3
353 357 5
354 357 6
355 357 8
356 357 11
357 357 38
358 357 8
359 357 11
360 357 6
361 357 3
362 357 2
363 357 9
364 357 2
365 357 4
366 357 2
367 357 5
368 357 1
369 357 2
370 357 1
371 357 2
373 357 1
376 357 2
378 357 1
381 357 1
394 357 1
396 357 1
398 357 1
408 357 1
459 357 1
499 357 1
503 357 1
600 357 1
622 357 1
636 357 1
639 357 1
651 357 1
660 357 1
677 357 1
739 357 1
779 357 1
847 357 1
854 357 1
887 357 1
913 357 1
47 358 1
56 358 1
59 358 1
61 358 1
104 358 1
130 358 1
136 358 1
154 358 1
171 358 1
242 358 1
257 358 1
266 358 1
279 358 1
313 358 1
341 358 1
346 358 1
348 358 3
350 358 3
351 358 1
352 358 2
353 358 2
354 358 3
355 358 4
356 358 3
357 358 9
358 358 21
359 358 11
360 358 3
361 358 4
362 358 4
363 358 5
364 358 4
365 358 4
366 358 2
367 358 3
369 358 1
370 358 3
371 358 4
373 358 1
374 358 1
375 358 1
376 358 1
378 358 1
380 358 2
384 358 1
390 358 1
391 358 1
392 358 1
400 358 1
416 358 2
423 358 1
426 358 1
471 358 1
475 358 1
486 358 1
596 358 1
676 358 1
746 358 1
823 358 1
833 358 1
885 358 1
905 358 1
56 359 1
64 359 1
86 359 1
89 359 1
92 359 1
109 359 1
124 359 1
127 359 1
150 359 1
177 359 1
215 359 1
223 359 1
245 359 1
264 359 1
267 359 1
277 359 1
283 359 1
291 359 1
315 359 1
346 359 1
348 359 1
349 359 1
350 359 4
351 359 3
352 359 3
353 359 5
354 359 3
355 359 4
356 359 3
357 359 4
358 359 13
359 359 30
360 359 11
361 359 3
362 359 7
363 359 8
364 359 5
365 359 1
366 359 3
367 359 3
369 359 3
370 359 1
371 359 1
372 359 1
373 359 1
375 359 1
376 359 2
377 359 1
378 359 1
382 359 1
383 359 1
386 359 1
390 359 2
396 359 1
406 359 1
428 359 1
434 359 1
437 359 1
440 359 1
553 359 1
590 359 1
593 359 1
605 359 1
661 359 1
692 359 1
790 359 1
870 359 1
66 360 1
89 360 1
100 360 1
118 360 1
125 360 1
157 360 1
223 360 1
244 360 1
251 360 1
253 360 1
264 360 1
270 360 1
272 360 1
293 360 1
330 360 1
339 360 1
343 360 1
344 360 1
348 360 1
349 360 1
350 360 2
352 360 2
353 360 3
354 360 1
355 360 5
356 360 2
357 360 2
358 360 9
359 360 13
360 360 33
361 360 9
362 360 2
363 360 4
364 360 3
365 360 3
366 360 3
367 360 1
369 360 2
373 360 1
375 360 1
376 360 1
378 360 1
385 360 1
388 360 1
395 360 1
399 360 1
400 360 1
408 360 1
454 360 1
469 360 1
502 360 1
577 360 1
652 360 1
674 360 1
676 360 1
690 360 1
914 360 1
965 360 1
65 361 1
68 361 1
71 361 1
80 361 1
144 361 1
145 361 1
146 361 1
291 361 1
292 361 1
293 361 1
298 361 1
316 361 1
322 361 1
337 361 1
338 361 1
345 361 1
347 361 1
349 361 3
351 361 3
352 361 3
353 361 3
354 361 4
355 361 1
356 361 5
357 361 8
358 361 3
359 361 7
360 361 7
361 361 17
362 361 9
363 361 4
364 361 4
365 361 1
366 361 2
367 361 1
368 361 1
369 361 1
375 361 1
376 361 1
378 361 1
382 361 1
389 361 1
394 361 1
396 361 2
401 361 1
402 361 1
408 361 1
411 361 1
415 361 1
420 361 1
425 361 1
431 361 1
450 361 1
468 361 1
494 361 1
516 361 1
627 361 1
694 361 1
767 361 1
914 361 1
51 362 1
67 362 1
88 362 1
195 362 1
198 362 1
237 362 1
259 362 1
287 362 1
306 362 1
316 362 1
321 362 1
332 362 1
334 362 1
339 362 1
345 362 1
347 362 1
349 362 1
350 362 3
352 362 3
353 362 2
354 362 5
355 362 3
356 362 2
357 362 4
358 362 2
359 362 4
360 362 3
361 362 15
362 362 19
363 362 15
364 362 2
366 362 2
367 362 3
368 362 1
369 362 4
370 362 1
371 362 2
373 362 1
374 362 1
375 362 1
376 362 1
377 362 2
381 362 1
388 362 1
397 362 1
406 362 1
416 362 1
439 362 1
450 362 1
455 362 1
463 362 1
489 362 1
491 362 1
495 362 1
523 362 1
561 362 1
699 362 1
822 362 1
846 362 1
912 362 1
63 363 1
114 363 1
126 363 1
189 363 1
201 363 1
222 363 1
228 363 1
242 363 1
265 363 1
270 363 1
284 363 1
287 363 1
306 363 1
310 363 1
315 363 1
320 363 1
332 363 1
335 363 1
340 363 1
341 363 1
345 363 1
346 363 1
347 363 2
348 363 1
349 363 1
350 363 1
352 363 2
353 363 1
354 363 1
355 363 3
356 363 2
357 363 5
358 363 2
359 363 5
360 363 3
361 363 2
362 363 9
363 363 37
364 363 18
365 363 2
366 363 2
367 363 2
368 363 1
369 363 2
370 363 2
371 363 3
373 363 1
374 363 2
375 363 1
376 363 3
377 363 1
393 363 1
394 363 1
395 363 1
397 363 1
401 363 1
402 363 1
404 363 1
405 363 1
409 363 1
419 363 1
443 363 1
459 363 1
481 363 1
525 363 1
582 363 1
583 363 1
586 363 1
613 363 1
644 363 1
690 363 1
815 363 1
820 363 1
880 363 1
968 363 1
149 364 1
150 364 1
154 364 1
225 364 1
227 364 1
269 364 1
277 364 1
301 364 1
320 364 1
341 364 1
343 364 2
346 364 1
350 364 2
352 364 2
354 364 1
355 364 4
356 364 3
358 364 3
359 364 5
360 364 3
361 364 4
362 364 2
363 364 18
364 364 25
365 364 12
366 364 6
367 364 1
368 364 1
369 364 1
370 364 1
371 364 2
372 364 1
373 364 1
374 364 2
379 364 1
380 364 1
381 364 1
392 364 1
393 364 1
394 364 1
409 364 1
426 364 1
441 364 2
447 364 1
475 364 1
556 364 1
558 364 2
600 364 1
609 364 2
674 364 1
680 364 1
681 364 1
714 364 1
799 364 1
57 365 1
108 365 1
114 365 1
140 365 1
154 365 1
226 365 1
242 365 1
278 365 1
282 365 2
296 365 1
298 365 1
305 365 1
342 365 1
344 365 1
345 365 1
350 365 1
351 365 1
352 365 3
354 365 1
355 365 3
356 365 4
357 365 2
359 365 4
360 365 2
361 365 2
362 365 5
363 365 3
364 365 5
365 365 34
366 365 7
367 365 5
368 365 4
369 365 2
370 365 4
371 365 2
372 365 1
373 365 3
374 365 2
376 365 1
378 365 1
379 365 1
381 365 1
386 365 2
389 365 1
392 365 2
404 365 1
405 365 1
406 365 1
419 365 1
484 365 1
515 365 1
528 365 1
588 365 1
606 365 1
609 365 1
671 365 1
750 365 1
775 365 1
878 365 1
896 365 1
947 365 1
82 366 1
116 366 1
164 366 1
194 366 1
273 366 1
276 366 1
281 366 1
285 366 1
295 366 1
297 366 2
300 366 1
308 366 1
342 366 4
343 366 2
345 366 1
348 366 1
349 366 1
351 366 1
352 366 1
353 366 3
354 366 1
355 366 4
356 366 3
357 366 2
358 366 2
359 366 8
360 366 2
361 366 2
362 366 2
363 366 2
364 366 4
365 366 10
366 366 24
367 366 15
368 366 3
369 366 5
370 366 6
371 366 4
373 366 3
374 366 2
375 366 4
376 366 1
377 366 1
378 366 1
379 366 1
384 366 2
391 366 1
393 366 1
395 366 2
396 366 1
400 366 1
407 366 1
453 366 1
458 366 1
502 366 1
511 366 1
594 366 1
927 366 1
990 366 1
40 367 1
64 367 1
101 367 1
144 367 1
147 367 1
218 367 1
228 367 1
237 367 1
296 367 1
305 367 1
317 367 1
325 367 1
326 367 1
334 367 1
339 367 1
344 367 2
345 367 1
346 367 1
349 367 2
350 367 2
352 367 1
353 367 1
354 367 3
356 367 1
357 367 1
358 367 1
359 367 2
360 367 1
361 367 3
362 367 2
363 367 2
364 367 3
365 367 8
366 367 10
367 367 19
368 367 10
369 367 7
370 367 1
371 367 6
373 367 4
374 367 1
375 367 1
376 367 2
377 367 1
381 367 2
384 367 1
394 367 1
401 367 1
404 367 3
410 367 1
412 367 1
426 367 1
444 367 1
456 367 1
489 367 1
572 367 1
591 367 1
595 367 1
611 367 1
683 367 1
684 367 1
753 367 1
814 367 1
843 367 1
41 368 1
45 368 1
80 368 1
151 368 1
164 368 1
197 368 1
210 368 1
221 368 1
231 368 1
240 368 1
290 368 1
294 368 1
295 368 1
299 368 1
340 368 1
344 368 1
347 368 1
348 368 1
349 368 4
352 368 1
353 368 2
355 368 1
356 368 2
358 368 3
360 368 1
362 368 2
364 368 6
365 368 2
366 368 4
367 368 10
368 368 19
369 368 8
370 368 5
371 368 2
372 368 1
373 368 1
374 368 1
376 368 3
379 368 1
380 368 1
391 368 1
396 368 1
398 368 1
404 368 1
406 368 1
419 368 1
426 368 1
433 368 1
499 368 1
583 368 1
595 368 1
610 368 1
701 368 1
745 368 1
841 368 1
913 368 1
966 368 1
35 369 1
49 369 1
51 369 1
63 369 1
73 369 1
116 369 1
119 369 1
139 369 1
228 369 1
237 369 1
239 369 1
245 369 1
250 369 1
251 369 1
287 369 1
340 369 1
341 369 1
347 369 1
349 369 1
350 369 1
353 369 3
354 369 3
355 369 6
357 369 1
358 369 1
359 369 5
360 369 3
361 369 3
362 369 2
363 369 5
364 369 3
365 369 2
366 369 4
367 369 5
368 369 8
369 369 27
370 369 7
371 369 6
372 369 2
373 369 3
374 369 4
375 369 1
377 369 1
380 369 1
384 369 3
385 369 1
393 369 1
395 369 1
398 369 2
403 369 1
405 369 1
410 369 1
411 369 1
416 369 1
427 369 1
481 369 1
572 369 1
620 369 1
642 369 1
649 369 1
661 369 1
685 369 1
702 369 1
720 369 1
747 369 1
755 369 1
831 369 1
836 369 1
992 369 1
58 370 1
139 370 1
212 370 1
269 370 1
300 370 1
340 370 1
342 370 1
344 370 2
350 370 1
353 370 3
354 370 2
355 370 1
356 370 4
357 370 1
359 370 3
360 370 3
362 370 2
363 370 4
364 370 3
365 370 2
366 370 3
367 370 5
368 370 5
369 370 11
370 370 17
371 370 5
372 370 4
373 370 4
374 370 3
375 370 1
376 370 2
377 370 1
378 370 2
382 370 2
387 370 1
389 370 1
392 370 1
394 370 1
395 370 1
396 370 1
398 370 1
399 370 1
426 370 1
432 370 1
494 370 1
498 370 1
512 370 2
520 370 1
571 370 1
676 370 1
677 370 1
695 370 1
710 370 1
729 370 1
737 370 1
742 370 1
914 370 1
953 370 1
978 370 1
42 371 1
47 371 1
82 371 1
88 371 1
108 371 1
123 371 1
235 371 1
240 371 1
264 371 1
272 371 1
273 371 1
301 371 1
306 371 1
323 371 1
338 371 1
340 371 1
343 371 1
344 371 2
346 371 1
348 371 2
349 371 1
352 371 3
353 371 5
354 371 2
355 371 2
356 371 1
357 371 3
358 371 3
360 371 7
361 371 2
362 371 2
363 371 1
364 371 5
365 371 2
366 371 4
367 371 1
368 371 4
369 371 4
370 371 4
371 371 31
372 371 15
373 371 4
374 371 7
375 371 3
376 371 6
377 371 7
378 371 6
379 371 1
380 371 2
381 371 5
382 371 2
383 371 3
384 371 1
385 371 1
387 371 1
388 371 3
389 371 1
391 371 1
394 371 2
395 371 1
401 371 1
403 371 1
404 371 1
405 371 1
411 371 1
424 371 1
435 371 1
454 371 1
456 371 1
483 371 2
498 371 1
593 371 1
608 371 1
674 371 1
686 371 1
689 371 1
694 371 1
771 371 1
796 371 1
829 371 1
856 371 1
910 371 1
912 371 1
924 371 1
952 371 1
28 372 1
49 372 1
108 372 1
118 372 1
164 372 1
173 372 1
179 372 1
202 372 1
214 372 1
219 372 1
235 372 1
239 372 1
267 372 1
270 372 1
276 372 1
300 372 1
316 372 1
327 372 1
330 372 1
334 372 1
343 372 1
344 372 1
345 372 1
346 372 1
347 372 1
348 372 2
350 372 1
351 372 2
352 372 2
356 372 1
357 372 1
358 372 4
360 372 1
362 372 2
363 372 1
366 372 3
367 372 1
368 372 2
369 372 1
370 372 3
371 372 6
372 372 24
373 372 15
374 372 11
375 372 7
376 372 13
377 372 11
378 372 3
379 372 4
380 372 3
381 372 4
382 372 1
385 372 1
386 372 3
387 372 1
391 372 1
392 372 1
393 372 3
394 372 3
395 372 2
397 372 1
398 372 1
401 372 1
404 372 1
410 372 1
411 372 1
427 372 2
437 372 1
439 372 1
457 372 1
492 372 1
499 372 1
505 372 1
590 372 1
602 372 1
608 372 1
613 372 1
672 372 1
746 372 1
752 372 1
765 372 1
883 372 1
915 372 1
24 373 1
65 373 1
116 373 1
134 373 1
142 373 1
144 373 1
165 373 1
168 373 1
213 373 2
221 373 1
237 373 1
240 373 1
269 373 2
282 373 1
291 373 1
296 373 1
298 373 1
310 373 1
332 373 1
338 373 1
339 373 1
345 373 1
347 373 1
349 373 6
351 373 2
352 373 1
353 373 3
354 373 1
355 373 1
359 373 1
360 373 2
366 373 1
367 373 1
368 373 2
369 373 3
370 373 1
371 373 6
372 373 16
373 373 31
374 373 9
375 373 5
376 373 9
377 373 9
378 373 5
380 373 2
381 373 2
383 373 1
384 373 1
385 373 1
387 373 2
388 373 1
389 373 1
391 373 1
392 373 1
393 373 2
394 373 1
395 373 1
401 373 1
402 373 1
406 373 1
407 373 1
434 373 1
464 373 1
476 373 1
517 373 1
538 373 1
548 373 1
574 373 1
575 373 1
589 373 1
614 373 1
615 373 1
623 373 1
642 373 1
647 373 1
668 373 1
852 373 1
865 373 1
930 373 1
996 373 1
51 374 1
59 374 1
124 374 1
145 374 1
154 374 1
180 374 1
181 374 1
188 374 1
232 374 1
307 374 1
313 374 1
335 374 1
338 374 1
339 374 1
342 374 1
344 374 1
346 374 1
347 374 1
348 374 1
349 374 3
352 374 2
353 374 1
355 374 1
356 374 1
357 374 2
358 374 1
359 374 2
360 374 2
363 374 1
364 374 3
365 374 4
366 374 1
367 374 2
368 374 2
369 374 1
370 374 1
371 374 4
372 374 4
373 374 12
374 374 35
375 374 8
376 374 10
377 374 12
378 374 2
379 374 1
380 374 3
382 374 4
384 374 1
385 374 2
386 374 1
388 374 1
389 374 2
390 374 1
393 374 2
394 374 2
397 374 1
411 374 1
412 374 1
422 374 1
423 374 1
451 374 1
452 374 1
516 374 1
572 374 1
593 374 1
616 374 1
681 374 1
709 374 1
773 374 1
801 374 1
832 374 1
834 374 1
933 374 1
68 375 1
83 375 1
113 375 1
154 375 1
243 375 1
264 375 1
273 375 1
284 375 1
307 375 1
309 375 1
310 375 1
334 375 1
342 375 1
344 375 1
345 375 1
349 375 3
351 375 2
352 375 2
354 375 2
355 375 4
357 375 1
361 375 1
363 375 2
366 375 3
369 375 3
370 375 1
371 375 2
372 375 9
373 375 8
374 375 15
375 375 38
376 375 20
377 375 4
378 375 2
379 375 2
380 375 2
381 375 3
383 375 2
384 375 1
387 375 1
389 375 1
391 375 1
392 375 2
393 375 2
394 375 1
395 375 2
396 375 1
399 375 1
408 375 1
409 375 1
410 375 1
412 375 1
413 375 1
420 375 1
421 375 1
441 375 1
446 375 1
483 375 1
507 375 1
515 375 1
523 375 1
525 375 1
583 375 1
640 375 1
715 375 1
722 375 1
736 375 1
749 375 1
782 375 1
808 375 1
842 375 1
875 375 1
883 375 1
77 376 1
86 376 1
123 376 1
144 376 1
147 376 1
158 376 1
164 376 1
251 376 1
292 376 1
301 376 1
332 376 1
337 376 1
340 376 1
341 376 1
342 376 1
344 376 1
347 376 7
349 376 2
350 376 4
351 376 4
352 376 2
354 376 1
356 376 1
358 376 1
359 376 1
361 376 1
364 376 1
365 376 3
366 376 2
367 376 2
368 376 1
369 376 1
370 376 2
371 376 14
372 376 10
373 376 7
374 376 12
375 376 12
376 376 32
377 376 24
378 376 2
379 376 1
380 376 5
381 376 3
382 376 2
383 376 3
385 376 1
386 376 2
387 376 2
388 376 2
389 376 1
390 376 1
392 376 1
393 376 1
394 376 1
397 376 1
407 376 1
415 376 1
416 376 1
423 376 1
484 376 1
521 376 1
541 376 1
560 376 1
721 376 1
806 376 1
811 376 1
953 376 1
139 377 1
140 377 1
154 377 1
159 377 1
253 377 1
282 377 1
292 377 1
305 377 1
326 377 1
329 377 1
332 377 2
340 377 1
346 377 1
348 377 1
350 377 1
351 377 3
353 377 1
356 377 1
357 377 3
358 377 1
360 377 1
362 377 4
363 377 1
364 377 1
365 377 1
367 377 1
368 377 1
369 377 1
371 377 10
372 377 7
373 377 7
374 377 11
375 377 6
376 377 11
377 377 45
378 377 17
379 377 5
380 377 3
381 377 10
382 377 3
383 377 2
384 377 2
385 377 1
386 377 5
387 377 3
388 377 1
389 377 2
390 377 1
391 377 2
393 377 4
394 377 6
395 377 2
396 377 2
397 377 1
400 377 1
404 377 1
407 377 1
411 377 1
413 377 1
415 377 1
417 377 1
420 377 1
422 377 1
449 377 1
450 377 1
477 377 1
515 377 1
534 377 1
578 377 1
587 377 1
617 377 1
674 377 1
736 377 1
755 377 1
763 377 1
771 377 1
784 377 1
825 377 1
863 377 1
910 377 1
934 377 1
32 378 1
35 378 1
49 378 2
60 378 1
64 378 1
73 378 1
93 378 1
102 378 1
118 378 1
195 378 1
211 378 1
216 378 1
238 378 1
247 378 1
273 378 1
289 378 1
311 378 1
314 378 1
324 378 1
347 378 1
348 378 2
349 378 1
350 378 1
351 378 2
354 378 1
357 378 1
360 378 1
362 378 1
363 378 1
366 378 2
369 378 2
371 378 4
372 378 3
373 378 4
374 378 3
375 378 2
376 378 3
377 378 16
378 378 47
379 378 20
380 378 4
381 378 10
382 378 15
383 378 4
384 378 3
385 378 3
386 378 2
387 378 1
388 378 3
389 378 1
390 378 2
392 378 5
393 378 7
394 378 2
395 378 3
396 378 1
397 378 2
398 378 1
400 378 1
401 378 1
402 378 1
404 378 1
405 378 1
409 378 2
414 378 1
426 378 1
434 378 1
443 378 1
465 378 1
491 378 1
505 378 1
528 378 1
614 378 1
617 378 1
628 378 1
648 378 1
695 378 1
728 378 1
742 378 1
755 378 1
759 378 1
793 378 1
806 378 1
834 378 1
897 378 1
933 378 1
58 379 1
76 379 1
92 379 1
117 379 1
120 379 1
127 379 1
251 379 1
304 379 1
334 379 1
338 379 2
343 379 1
345 379 1
349 379 1
351 379 2
356 379 1
358 379 1
361 379 1
365 379 1
369 379 1
370 379 1
371 379 2
372 379 2
373 379 2
374 379 2
375 379 3
376 379 3
377 379 7
378 379 20
379 379 22
380 379 14
381 379 9
382 379 3
383 379 2
384 379 3
385 379 1
386 379 2
387 379 2
388 379 3
389 379 1
390 379 1
391 379 3
392 379 1
393 379 5
394 379 6
395 379 1
396 379 2
397 379 3
401 379 1
405 379 1
406 379 1
408 379 1
409 379 1
414 379 1
415 379 1
426 379 1
435 379 1
447 379 1
450 379 1
468 379 1
474 379 1
537 379 1
543 379 1
575 379 1
593 379 1
637 379 1
655 379 1
715 379 1
738 379 1
794 379 1
874 379 1
890 379 1
891 379 1
924 379 1
35 380 1
44 380 1
51 380 1
73 380 1
152 380 1
153 380 1
171 380 1
172 380 1
192 380 1
232 380 1
242 380 1
252 380 1
253 380 1
286 380 1
328 380 1
330 380 1
339 380 1
343 380 1
344 380 1
347 380 1
348 380 1
349 380 1
351 380 1
357 380 1
359 380 1
360 380 3
361 380 1
363 380 1
365 380 1
368 380 1
370 380 1
371 380 4
372 380 3
373 380 1
374 380 4
375 380 5
377 380 9
378 380 12
379 380 21
380 380 42
381 380 17
382 380 6
383 380 3
384 380 4
385 380 4
386 380 3
387 380 5
388 380 1
392 380 1
393 380 4
394 380 1
395 380 1
396 380 1
397 380 2
400 380 1
406 380 1
413 380 1
422 380 1
424 380 1
429 380 2
440 380 1
441 380 1
472 380 1
485 380 1
497 380 1
511 380 1
520 380 1
526 380 2
539 380 1
562 380 1
569 380 1
586 380 1
591 380 1
640 380 1
645 380 1
653 380 1
700 380 1
703 380 1
720 380 1
739 380 1
740 380 1
760 380 1
789 380 1
852 380 1
932 380 1
943 380 1
49 381 1
63 381 1
134 381 1
137 381 1
156 381 1
170 381 1
177 381 1
203 381 1
211 381 1
248 381 1
271 381 1
285 381 1
297 381 1
332 381 1
339 381 1
341 381 1
342 381 1
343 381 1
345 381 2
347 381 2
348 381 1
349 381 1
350 381 2
354 381 1
356 381 1
359 381 1
360 381 1
362 381 1
363 381 1
364 381 2
366 381 1
367 381 2
371 381 2
372 381 2
373 381 4
375 381 1
376 381 3
377 381 5
378 381 9
379 381 13
380 381 13
381 381 38
382 381 13
383 381 15
384 381 8
385 381 6
386 381 1
387 381 3
389 381 3
390 381 3
391 381 1
392 381 2
393 381 1
394 381 4
395 381 2
396 381 1
397 381 2
403 381 2
410 381 1
411 381 1
412 381 1
425 381 1
426 381 1
433 381 1
443 381 1
446 381 1
487 381 1
499 381 1
523 381 1
527 381 1
542 381 1
558 381 1
573 381 1
578 381 1
589 381 1
664 381 1
698 381 1
734 381 1
738 381 1
747 381 1
804 381 1
824 381 1
870 381 1
881 381 1
937 381 1
22 382 1
71 382 1
191 382 1
214 382 1
227 382 1
232 382 1
264 382 1
283 382 1
289 382 1
332 382 1
334 382 1
338 382 1
340 382 1
347 382 1
348 382 2
350 382 1
363 382 1
364 382 1
365 382 1
369 382 1
371 382 2
372 382 2
373 382 3
375 382 1
376 382 1
377 382 11
378 382 11
379 382 3
380 382 6
381 382 10
382 382 32
383 382 18
384 382 11
385 382 3
386 382 5
387 382 3
389 382 1
390 382 1
391 382 3
392 382 2
393 382 2
394 382 1
395 382 1
396 382 1
405 382 2
409 382 1
411 382 1
426 382 1
433 382 1
438 382 1
516 382 1
535 382 2
570 382 1
608 382 1
618 382 1
647 382 1
751 382 1
856 382 1
867 382 1
38 383 2
73 383 1
77 383 1
88 383 1
180 383 1
186 383 1
204 383 1
218 383 1
224 383 1
243 383 1
297 383 1
305 383 1
309 383 1
327 383 2
328 383 1
334 383 1
337 383 1
338 383 2
342 383 2
347 383 1
348 383 1
351 383 1
352 383 1
354 383 1
357 383 1
363 383 1
369 383 1
370 383 1
372 383 4
373 383 3
375 383 2
377 383 3
378 383 4
379 383 4
380 383 7
381 383 10
382 383 14
383 383 37
384 383 17
385 383 3
386 383 4
387 383 3
390 383 2
391 383 4
392 383 3
393 383 6
398 383 1
399 383 1
402 383 1
423 383 1
425 383 1
437 383 1
438 383 1
442 383 1
444 383 1
447 383 1
478 383 1
517 383 1
525 383 1
533 383 1
656 383 1
673 383 1
700 383 1
749 383 1
881 383 1
918 383 1
926 383 1
945 383 1
31 384 1
44 384 1
45 384 1
72 384 1
101 384 1
193 384 1
194 384 1
208 384 1
218 384 1
220 384 1
223 384 1
226 384 1
239 384 1
274 384 1
290 384 1
291 384 1
296 384 1
304 384 1
346 384 1
348 384 1
350 384 1
351 384 1
352 384 1
353 384 1
362 384 1
367 384 1
371 384 1
372 384 2
375 384 2
376 384 4
377 384 6
378 384 4
379 384 6
380 384 4
381 384 5
382 384 13
383 384 29
384 384 47
385 384 12
386 384 7
387 384 4
388 384 5
389 384 1
392 384 5
393 384 4
395 384 3
396 384 1
402 384 1
403 384 2
404 384 1
405 384 1
407 384 1
417 384 1
421 384 1
427 384 1
428 384 1
430 384 1
431 384 1
454 384 1
488 384 1
495 384 1
503 384 1
563 384 2
639 384 1
641 384 1
662 384 1
703 384 1
757 384 1
912 384 1
926 384 1
933 384 1
24 385 1
43 385 1
75 385 1
92 385 1
119 385 1
170 385 1
191 385 1
201 385 1
281 385 1
310 385 1
319 385 1
320 385 1
328 385 1
339 385 1
341 385 2
345 385 1
347 385 2
350 385 1
359 385 2
362 385 1
365 385 1
366 385 1
369 385 1
371 385 1
372 385 2
373 385 2
374 385 1
375 385 1
377 385 1
378 385 4
379 385 1
380 385 5
381 385 2
382 385 6
383 385 3
384 385 17
385 385 28
386 385 14
387 385 5
388 385 2
389 385 2
390 385 2
391 385 5
392 385 5
393 385 4
394 385 4
395 385 3
397 385 1
398 385 1
399 385 1
403 385 1
404 385 2
411 385 2
424 385 1
426 385 1
427 385 1
428 385 1
433 385 2
440 385 1
441 385 1
452 385 1
554 385 1
608 385 1
705 385 1
727 385 1
766 385 1
794 385 1
849 385 1
895 385 1
927 385 1
79 386 1
161 386 1
167 386 1
177 386 1
181 386 1
204 386 1
219 386 1
222 386 1
233 386 1
253 386 1
295 386 1
300 386 1
304 386 1
307 386 1
320 386 3
326 386 1
330 386 1
335 386 1
339 386 1
341 386 1
348 386 1
350 386 1
354 386 1
357 386 2
362 386 2
363 386 1
369 386 1
371 386 1
376 386 2
377 386 4
378 386 5
379 386 2
380 386 3
381 386 2
382 386 2
383 386 4
384 386 7
385 386 18
386 386 28
387 386 18
388 386 8
389 386 6
391 386 8
392 386 8
393 386 5
395 386 2
396 386 2
397 386 4
398 386 1
399 386 1
401 386 1
402 386 2
404 386 1
405 386 2
406 386 1
412 386 2
413 386 1
414 386 1
416 386 2
421 386 2
422 386 1
425 386 2
427 386 1
430 386 1
439 386 1
462 386 1
469 386 1
476 386 1
505 386 1
514 386 1
521 386 1
569 386 1
573 386 1
584 386 1
616 386 1
747 386 1
769 386 1
789 386 1
796 386 1
855 386 1
46 387 1
64 387 1
76 387 1
113 387 1
138 387 1
158 387 1
167 387 1
168 387 1
204 387 1
215 387 1
226 387 1
234 387 1
286 387 1
297 387 1
301 387 1
321 387 1
332 387 2
337 387 1
338 387 1
341 387 1
342 387 2
346 387 1
350 387 2
351 387 2
352 387 1
353 387 2
361 387 1
362 387 1
363 387 2
365 387 1
366 387 1
367 387 1
370 387 1
371 387 1
373 387 2
374 387 1
375 387 2
376 387 1
377 387 2
378 387 2
381 387 1
382 387 1
383 387 2
384 387 3
385 387 8
386 387 13
387 387 42
388 387 19
389 387 12
390 387 9
391 387 12
392 387 11
393 387 5
394 387 7
395 387 3
396 387 4
397 387 1
398 387 1
402 387 1
403 387 1
404 387 2
409 387 1
410 387 2
411 387 2
412 387 2
417 387 1
427 387 1
432 387 1
437 387 1
455 387 1
459 387 1
461 387 1
462 387 1
486 387 1
492 387 2
493 387 1
499 387 1
507 387 1
517 387 1
522 387 1
547 387 1
560 387 1
572 387 1
585 387 1
594 387 1
615 387 1
629 387 1
680 387 1
684 387 1
694 387 1
724 387 1
823 387 1
829 387 1
895 387 1
913 387 1
26 388 1
37 388 1
61 388 1
104 388 1
130 388 1
140 388 1
161 388 1
205 388 1
217 388 1
230 388 2
242 388 1
246 388 1
273 388 1
301 388 1
304 388 1
315 388 1
324 388 1
328 388 1
332 388 1
334 388 1
339 388 1
341 388 1
346 388 1
348 388 2
350 388 1
353 388 1
355 388 1
363 388 1
364 388 1
366 388 1
368 388 2
369 388 3
371 388 1
376 388 3
378 388 4
379 388 1
380 388 4
381 388 2
382 388 2
383 388 5
384 388 7
385 388 3
386 388 2
387 388 15
388 388 31
389 388 22
390 388 6
391 388 13
392 388 9
393 388 3
394 388 3
395 388 2
396 388 3
397 388 5
399 388 1
400 388 1
401 388 1
403 388 2
404 388 1
405 388 1
409 388 2
411 388 1
412 388 2
413 388 1
427 388 2
437 388 1
438 388 1
441 388 1
472 388 1
474 388 1
477 388 1
479 388 1
484 388 1
508 388 1
514 388 1
536 388 1
575 388 1
647 388 1
726 388 1
750 388 1
752 388 1
784 388 1
896 388 1
938 388 1
24 389 1
47 389 1
79 389 1
120 389 1
125 389 1
146 389 1
165 389 1
172 389 1
178 389 1
205 389 1
220 389 1
223 389 1
234 389 1
248 389 1
307 389 1
322 389 1
327 389 1
332 389 3
340 389 1
343 389 1
347 389 1
353 389 1
356 389 1
360 389 1
364 389 1
366 389 1
369 389 1
375 389 1
376 389 2
377 389 1
379 389 1
380 389 1
381 389 2
382 389 1
383 389 5
384 389 2
385 389 2
386 389 2
387 389 8
388 389 18
389 389 39
390 389 10
391 389 13
392 389 11
393 389 6
394 389 4
396 389 2
397 389 2
398 389 2
401 389 1
402 389 2
403 389 1
404 389 1
407 389 1
408 389 1
409 389 1
413 389 1
414 389 1
415 389 1
418 389 1
421 389 1
424 389 1
425 389 1
431 389 1
435 389 1
439 389 1
440 389 1
447 389 1
452 389 1
472 389 1
477 389 1
493 389 1
500 389 1
506 389 1
517 389 1
532 389 1
543 389 1
550 389 1
559 389 1
563 389 1
570 389 1
573 389 1
582 389 1
594 389 1
621 389 2
631 389 1
644 389 1
719 389 1
724 389 1
727 389 1
755 389 1
813 389 1
815 389 1
839 389 1
847 389 1
849 389 1
852 389 1
917 389 1
929 389 1
935 389 1
22 390 1
47 390 1
49 390 1
62 390 1
63 390 1
93 390 1
123 390 1
150 390 1
153 390 1
189 390 1
212 390 1
218 390 1
229 390 1
230 390 1
236 390 1
237 390 1
245 390 1
246 390 1
251 390 1
254 390 1
274 390 2
275 390 1
276 390 2
298 390 1
317 390 1
328 390 1
329 390 1
339 390 1
341 390 1
346 390 1
352 390 2
354 390 1
362 390 1
365 390 1
368 390 1
371 390 2
374 390 1
375 390 1
377 390 2
378 390 2
380 390 3
382 390 3
384 390 6
385 390 3
386 390 3
387 390 8
388 390 6
389 390 13
390 390 35
391 390 26
392 390 8
393 390 2
394 390 2
395 390 1
396 390 3
397 390 1
398 390 1
399 390 2
405 390 1
406 390 1
408 390 1
409 390 1
410 390 1
411 390 2
414 390 1
423 390 1
425 390 1
427 390 1
434 390 2
437 390 1
440 390 1
442 390 1
446 390 1
452 390 1
489 390 1
542 390 1
563 390 1
569 390 1
581 390 1
584 390 1
587 390 1
588 390 1
600 390 1
607 390 1
613 390 1
718 390 1
842 390 1
847 390 1
854 390 1
867 390 2
936 390 1
18 391 1
40 391 1
64 391 1
117 391 1
234 391 1
291 391 1
312 391 1
315 391 1
317 391 1
319 391 1
347 391 1
349 391 1
353 391 1
354 391 1
355 391 1
357 391 1
363 391 2
369 391 1
371 391 1
374 391 1
375 391 1
377 391 2
378 391 1
379 391 3
380 391 2
382 391 1
384 391 3
385 391 5
386 391 8
387 391 11
388 391 12
389 391 14
390 391 23
391 391 48
392 391 12
393 391 4
394 391 6
395 391 2
396 391 3
397 391 2
398 391 1
399 391 1
401 391 2
402 391 1
404 391 3
405 391 2
406 391 1
407 391 1
408 391 1
410 391 1
412 391 1
413 391 2
417 391 1
418 391 1
419 391 1
420 391 1
424 391 1
426 391 2
427 391 1
428 391 1
429 391 1
433 391 1
492 391 1
493 391 1
534 391 1
535 391 1
547 391 1
558 391 1
583 391 1
621 391 1
622 391 1
660 391 1
663 391 1
696 391 1
713 391 1
772 391 1
819 391 1
898 391 1
931 391 1
956 391 1
129 392 1
154 392 1
155 392 1
170 392 1
234 392 1
237 392 1
245 392 1
252 392 1
290 392 1
295 392 1
306 392 1
309 392 1
316 392 1
325 392 1
332 392 1
352 392 1
360 392 1
361 392 1
367 392 1
368 392 1
372 392 3
374 392 1
375 392 1
376 392 1
377 392 3
378 392 4
379 392 1
380 392 1
381 392 2
382 392 3
383 392 4
384 392 7
385 392 2
386 392 7
387 392 7
388 392 5
389 392 9
390 392 7
391 392 12
392 392 27
393 392 4
394 392 6
395 392 5
396 392 3
397 392 3
398 392 2
399 392 1
402 392 3
404 392 1
405 392 1
411 392 1
412 392 2
414 392 1
419 392 1
424 392 1
433 392 1
439 392 1
444 392 2
463 392 1
485 392 1
543 392 1
554 392 1
562 392 1
577 392 1
587 392 1
607 392 1
610 392 1
747 392 1
770 392 1
772 392 1
800 392 1
932 392 1
937 392 1
940 392 1
70 393 1
83 393 1
174 393 1
177 393 1
179 393 1
232 393 1
251 393 1
271 393 1
315 393 1
322 393 1
343 393 1
344 393 3
350 393 1
351 393 1
352 393 1
355 393 1
356 393 2
369 393 1
370 393 1
372 393 2
373 393 1
375 393 1
376 393 3
377 393 2
378 393 3
379 393 3
380 393 6
381 393 4
382 393 3
383 393 5
384 393 4
385 393 4
386 393 7
387 393 8
388 393 7
389 393 5
390 393 1
391 393 2
392 393 13
393 393 34
394 393 18
395 393 7
396 393 7
397 393 9
398 393 2
399 393 3
400 393 1
401 393 2
402 393 3
403 393 2
404 393 2
406 393 3
407 393 1
408 393 2
409 393 3
410 393 1
411 393 1
412 393 1
414 393 1
425 393 1
426 393 1
435 393 2
441 393 1
442 393 1
445 393 1
447 393 1
454 393 1
482 393 1
498 393 1
519 393 1
563 393 1
672 393 1
756 393 1
766 393 1
767 393 1
771 393 1
827 393 1
909 393 1
916 393 1
39 394 1
64 394 1
78 394 1
119 394 1
135 394 1
141 394 1
166 394 1
181 394 2
183 394 1
188 394 1
254 394 1
267 394 1
268 394 1
284 394 1
292 394 1
302 394 1
304 394 1
314 394 1
326 394 1
338 394 1
341 394 1
345 394 3
353 394 1
355 394 1
356 394 1
362 394 1
363 394 1
365 394 1
368 394 2
370 394 1
371 394 1
372 394 1
373 394 4
374 394 3
375 394 2
376 394 2
377 394 2
378 394 1
379 394 1
380 394 3
381 394 1
384 394 2
385 394 5
386 394 4
387 394 4
389 394 4
390 394 1
391 394 2
392 394 3
393 394 14
394 394 41
395 394 18
396 394 8
397 394 7
398 394 2
399 394 3
400 394 1
401 394 3
402 394 2
403 394 3
404 394 2
405 394 2
406 394 3
408 394 2
409 394 2
410 394 2
411 394 2
413 394 2
416 394 1
418 394 2
421 394 1
422 394 1
429 394 1
443 394 1
444 394 1
457 394 1
471 394 1
489 394 1
512 394 1
513 394 1
535 394 1
566 394 1
572 394 1
602 394 1
622 394 1
636 394 1
643 394 1
647 394 1
654 394 1
691 394 1
722 394 1
740 394 1
958 394 1
30 395 1
39 395 1
81 395 1
151 395 1
162 395 1
182 395 1
226 395 1
234 395 1
269 395 1
275 395 1
288 395 1
295 395 1
305 395 1
307 395 1
314 395 1
339 395 1
342 395 1
343 395 1
344 395 1
348 395 1
349 395 2
351 395 2
358 395 1
361 395 1
364 395 1
365 395 1
368 395 1
369 395 1
373 395 1
375 395 1
377 395 2
378 395 1
379 395 2
381 395 1
385 395 1
386 395 1
387 395 4
388 395 3
390 395 1
391 395 4
392 395 1
393 395 11
394 395 22
395 395 52
396 395 20
397 395 10
398 395 8
399 395 3
400 395 3
401 395 2
402 395 4
403 395 3
406 395 3
409 395 3
411 395 1
412 395 2
414 395 1
416 395 2
417 395 1
418 395 1
421 395 1
425 395 2
428 395 1
433 395 1
436 395 1
440 395 1
443 395 1
446 395 1
448 395 1
449 395 1
456 395 1
459 395 1
471 395 1
486 395 1
539 395 1
571 395 1
580 395 1
584 395 1
604 395 1
643 395 1
677 395 1
727 395 1
808 395 1
816 395 1
818 395 1
863 395 1
922 395 1
926 395 1
27 396 1
31 396 1
49 396 1
61 396 1
71 396 1
77 396 1
121 396 1
153 396 1
160 396 1
180 396 1
196 396 1
212 396 1
219 396 1
233 396 1
239 396 1
241 396 1
245 396 1
246 396 1
277 396 1
282 396 1
317 396 1
345 396 1
347 396 1
350 396 1
352 396 2
363 396 2
364 396 1
368 396 1
372 396 2
375 396 2
378 396 4
380 396 1
381 396 1
382 396 3
383 396 1
385 396 2
387 396 2
388 396 2
389 396 1
390 396 2
393 396 5
394 396 9
395 396 27
396 396 40
397 396 14
398 396 3
399 396 2
400 396 1
401 396 2
402 396 2
403 396 3
404 396 2
405 396 2
406 396 1
407 396 2
408 396 2
410 396 1
411 396 2
412 396 1
413 396 1
414 396 4
416 396 2
417 396 1
420 396 1
421 396 1
423 396 1
428 396 1
429 396 1
437 396 1
440 396 1
443 396 1
444 396 1
454 396 1
476 396 1
487 396 1
491 396 1
493 396 1
526 396 1
555 396 1
570 396 1
576 396 1
578 396 1
607 396 1
633 396 1
754 396 2
755 396 1
771 396 1
780 396 1
796 396 1
837 396 1
879 396 1
46 397 1
101 397 1
125 397 1
138 397 1
177 397 1
184 397 1
189 397 2
190 397 1
242 397 1
244 397 1
252 397 1
254 397 1
304 397 1
337 397 1
340 397 1
347 397 1
351 397 1
360 397 1
371 397 1
372 397 1
374 397 1
377 397 2
378 397 1
379 397 1
381 397 3
382 397 2
384 397 1
386 397 2
387 397 2
388 397 2
389 397 1
390 397 3
391 397 2
393 397 7
394 397 6
395 397 13
396 397 14
397 397 26
398 397 8
399 397 4
401 397 1
402 397 1
403 397 1
404 397 4
405 397 2
406 397 1
407 397 1
408 397 2
409 397 1
412 397 4
413 397 3
414 397 2
415 397 1
420 397 1
424 397 1
425 397 2
427 397 2
436 397 1
451 397 1
456 397 1
457 397 1
462 397 1
486 397 1
502 397 2
513 397 1
514 397 1
544 397 1
547 397 2
570 397 1
575 397 1
660 397 1
672 397 1
796 397 1
827 397 1
846 397 1
890 397 1
891 397 1
908 397 1
932 397 1
957 397 1
26 398 1
110 398 1
130 398 1
131 398 1
134 398 1
135 398 1
147 398 1
182 398 1
192 398 1
195 398 1
250 398 1
323 398 1
326 398 1
355 398 2
361 398 1
363 398 1
375 398 2
377 398 1
379 398 1
380 398 1
382 398 1
383 398 1
384 398 1
386 398 1
388 398 1
389 398 1
390 398 3
391 398 1
393 398 5
394 398 1
395 398 7
396 398 2
397 398 11
398 398 37
399 398 9
400 398 7
401 398 8
402 398 5
403 398 12
404 398 4
405 398 1
406 398 3
407 398 3
408 398 3
409 398 5
410 398 2
411 398 1
412 398 3
413 398 2
414 398 1
415 398 1
418 398 1
424 398 2
429 398 1
431 398 1
433 398 1
440 398 1
442 398 1
443 398 1
450 398 1
453 398 1
454 398 1
464 398 1
494 398 2
519 398 1
595 398 1
630 398 1
671 398 1
751 398 1
804 398 1
839 398 1
862 398 1
894 398 1
897 398 1
986 398 1
137 399 1
197 399 1
231 399 1
311 399 1
335 399 1
342 399 1
346 399 1
349 399 1
352 399 1
355 399 1
359 399 1
361 399 1
367 399 1
369 399 2
371 399 2
372 399 1
373 399 2
374 399 1
376 399 1
378 399 1
380 399 1
382 399 2
384 399 1
387 399 1
389 399 1
391 399 1
393 399 1
394 399 3
395 399 2
397 399 3
398 399 9
399 399 28
400 399 6
401 399 5
402 399 2
403 399 6
404 399 3
405 399 4
406 399 4
407 399 3
408 399 1
410 399 2
411 399 4
412 399 1
413 399 2
414 399 2
417 399 1
419 399 1
421 399 1
424 399 1
427 399 1
429 399 1
430 399 1
433 399 1
448 399 1
452 399 1
464 399 1
467 399 2
482 399 2
514 399 1
535 399 1
589 399 2
597 399 1
622 399 1
628 399 1
645 399 1
676 399 1
688 399 1
752 399 1
769 399 1
895 399 1
74 400 1
91 400 1
224 400 1
271 400 1
281 400 1
290 400 1
309 400 2
330 400 1
346 400 1
349 400 1
352 400 1
355 400 1
365 400 1
370 400 1
377 400 1
380 400 1
385 400 1
391 400 1
393 400 1
394 400 4
395 400 2
396 400 2
397 400 1
398 400 6
399 400 4
400 400 14
401 400 11
402 400 3
403 400 4
404 400 3
405 400 1
407 400 4
408 400 2
409 400 1
411 400 1
414 400 1
418 400 1
423 400 1
424 400 1
425 400 2
446 400 1
447 400 1
558 400 1
581 400 1
587 400 1
664 400 1
745 400 1
777 400 1
824 400 1
836 400 1
850 400 1
871 400 1
916 400 1
70 401 1
135 401 1
138 401 1
152 401 1
203 401 1
234 401 1
268 401 1
270 401 1
295 401 1
325 401 1
346 401 1
352 401 1
363 401 1
374 401 1
378 401 1
379 401 1
380 401 2
386 401 1
388 401 1
390 401 1
391 401 1
393 401 1
394 401 6
395 401 3
396 401 1
397 401 8
398 401 4
399 401 11
400 401 3
401 401 38
402 401 19
403 401 5
404 401 5
405 401 3
406 401 2
407 401 5
408 401 2
409 401 1
410 401 2
411 401 1
413 401 2
414 401 1
423 401 1
424 401 1
425 401 1
426 401 1
444 401 1
454 401 1
475 401 1
480 401 1
511 401 1
535 401 1
580 401 1
612 401 1
626 401 1
664 401 1
680 401 1
757 401 1
868 401 2
936 401 1
12 402 1
44 402 1
59 402 1
77 402 1
93 402 1
125 402 1
149 402 1
193 402 1
202 402 1
249 402 1
291 402 1
299 402 1
342 402 1
344 402 1
347 402 1
351 402 1
357 402 1
363 402 1
365 402 1
372 402 1
376 402 1
379 402 1
383 402 1
388 402 1
389 402 1
391 402 1
392 402 1
394 402 5
395 402 1
397 402 4
398 402 5
399 402 10
400 402 2
401 402 9
402 402 41
403 402 15
404 402 7
405 402 5
406 402 6
407 402 1
408 402 6
409 402 3
410 402 4
411 402 1
412 402 3
413 402 1
414 402 1
415 402 1
416 402 2
419 402 2
420 402 1
421 402 1
426 402 1
431 402 1
436 402 1
471 402 1
480 402 1
523 402 1
530 402 1
538 402 1
569 402 1
596 402 1
612 402 1
624 402 1
680 402 1
690 402 1
713 402 1
737 402 1
792 402 1
805 402 1
827 402 1
845 402 1
928 402 1
1 403 1
44 403 1
49 403 1
122 403 1
185 403 1
198 403 1
223 403 1
264 403 1
275 403 1
288 403 1
301 403 1
314 403 1
320 403 1
337 403 1
358 403 1
359 403 1
367 403 1
371 403 1
373 403 1
375 403 1
376 403 1
380 403 1
384 403 1
387 403 2
388 403 2
393 403 2
394 403 2
395 403 5
396 403 3
397 403 5
398 403 9
399 403 5
400 403 2
401 403 8
402 403 11
403 403 43
404 403 13
405 403 1
406 403 5
407 403 2
408 403 3
409 403 9
410 403 9
411 403 4
412 403 2
413 403 1
415 403 1
419 403 2
423 403 1
426 403 2
428 403 2
431 403 1
433 403 1
434 403 1
439 403 1
450 403 1
469 403 1
482 403 1
491 403 1
500 403 1
536 403 1
548 403 1
585 403 1
610 403 1
633 403 1
654 403 1
656 403 1
658 403 1
670 403 1
683 403 1
840 403 1
944 403 1
87 404 1
167 404 1
205 404 1
213 404 2
220 404 1
247 404 1
314 404 1
327 404 1
354 404 1
357 404 1
362 404 1
363 404 2
371 404 1
378 404 1
380 404 1
386 404 2
392 404 2
394 404 3
395 404 2
396 404 2
397 404 2
398 404 1
399 404 1
400 404 3
401 404 3
402 404 1
403 404 13
404 404 20
405 404 8
406 404 8
407 404 6
408 404 12
409 404 10
410 404 6
411 404 1
412 404 2
413 404 1
414 404 1
417 404 1
421 404 1
423 404 1
424 404 3
425 404 1
428 404 1
439 404 1
440 404 1
445 404 1
447 404 1
449 404 1
462 404 1
467 404 1
468 404 1
471 404 1
475 404 1
490 404 1
495 404 1
497 404 1
505 404 1
533 404 1
541 404 1
604 404 1
620 404 1
673 404 1
718 404 1
775 404 1
847 404 1
860 404 1
895 404 1
16 405 1
47 405 1
75 405 1
87 405 1
141 405 1
150 405 2
186 405 1
189 405 1
205 405 2
213 405 2
282 405 1
284 405 1
304 405 1
308 405 1
321 405 1
334 405 1
338 405 2
351 405 1
354 405 1
361 405 1
369 405 1
381 405 1
385 405 1
387 405 2
389 405 1
390 405 1
391 405 5
393 405 2
394 405 2
395 405 2
396 405 1
397 405 6
398 405 2
399 405 3
400 405 2
401 405 3
402 405 3
403 405 2
404 405 7
405 405 37
406 405 17
407 405 1
408 405 4
409 405 5
410 405 4
411 405 3
413 405 2
414 405 1
415 405 1
416 405 3
418 405 2
426 405 1
430 405 1
431 405 2
433 405 2
437 405 1
442 405 1
448 405 1
455 405 1
460 405 1
461 405 1
463 405 1
492 405 1
505 405 1
527 405 1
540 405 1
583 405 1
597 405 1
618 405 1
624 405 1
754 405 1
777 405 1
845 405 1
878 405 1
888 405 1
926 405 1
948 405 1
28 406 1
52 406 1
75 406 1
76 406 1
82 406 1
169 406 1
199 406 1
201 406 1
229 406 1
237 406 1
239 406 1
276 406 1
282 406 1
286 406 1
305 406 1
324 406 1
339 406 1
347 406 2
351 406 1
356 406 1
367 406 1
369 406 1
371 406 1
372 406 2
375 406 1
376 406 1
377 406 2
383 406 1
387 406 2
388 406 1
389 406 1
390 406 1
393 406 1
394 406 1
395 406 3
396 406 2
398 406 5
399 406 3
400 406 2
401 406 5
402 406 5
403 406 8
404 406 8
405 406 20
406 406 32
407 406 15
408 406 8
409 406 9
410 406 5
411 406 1
412 406 2
413 406 2
414 406 2
417 406 1
421 406 1
424 406 2
425 406 1
426 406 2
427 406 3
433 406 2
442 406 1
444 406 1
445 406 1
454 406 1
456 406 1
461 406 1
462 406 1
473 406 1
478 406 1
483 406 2
485 406 1
488 406 1
506 406 1
515 406 1
520 406 1
521 406 2
537 406 1
583 406 1
622 406 1
638 406 1
672 406 1
680 406 1
746 406 1
807 406 1
817 406 1
822 406 1
898 406 1
39 407 1
120 407 1
172 407 1
228 407 1
296 407 1
326 407 1
334 407 1
347 407 1
355 407 1
373 407 1
375 407 1
377 407 2
383 407 1
384 407 1
387 407 1
388 407 1
390 407 1
391 407 1
394 407 2
395 407 3
398 407 3
399 407 4
400 407 1
401 407 8
402 407 1
403 407 5
404 407 8
405 407 2
406 407 9
407 407 29
408 407 16
409 407 7
410 407 2
412 407 2
414 407 1
425 407 2
427 407 1
430 407 2
432 407 2
440 407 1
455 407 1
456 407 1
457 407 1
466 407 1
471 407 1
474 407 1
487 407 1
490 407 1
506 407 1
508 407 1
552 407 1
585 407 1
635 407 1
667 407 1
672 407 1
738 407 1
763 407 1
777 407 1
798 407 1
846 407 1
915 407 1
45 408 1
49 408 1
51 408 1
61 408 1
125 408 1
131 408 1
154 408 1
167 408 1
186 408 1
187 408 1
208 408 1
278 408 1
290 408 1
298 408 1
311 408 1
337 408 1
341 408 1
355 408 2
360 408 1
375 408 1
377 408 2
378 408 1
380 408 1
385 408 1
386 408 1
389 408 1
390 408 2
391 408 1
393 408 1
394 408 2
395 408 1
396 408 2
398 408 3
399 408 4
400 408 3
401 408 2
402 408 5
403 408 7
404 408 8
405 408 5
406 408 7
407 408 7
408 408 20
409 408 4
410 408 2
411 408 3
412 408 4
413 408 2
414 408 1
415 408 2
417 408 1
418 408 1
421 408 1
422 408 3
424 408 1
425 408 4
426 408 1
427 408 1
429 408 1
433 408 1
439 408 1
444 408 1
454 408 1
465 408 1
475 408 1
481 408 1
491 408 1
522 408 1
524 408 1
529 408 1
572 408 1
586 408 1
591 408 1
593 408 1
614 408 1
643 408 1
671 408 1
674 408 1
826 408 1
953 408 1
90 409 1
140 409 1
165 409 1
177 409 1
273 409 1
309 409 1
332 409 1
334 409 1
345 409 1
346 409 1
348 409 1
362 409 1
364 409 1
374 409 1
378 409 2
381 409 1
388 409 1
390 409 1
392 409 2
393 409 1
394 409 3
395 409 1
397 409 2
398 409 2
399 409 2
400 409 2
401 409 4
402 409 3
403 409 9
404 409 3
405 409 5
406 409 6
407 409 10
408 409 11
409 409 38
410 409 8
411 409 4
412 409 9
413 409 6
414 409 4
415 409 1
416 409 1
417 409 1
418 409 1
419 409 1
420 409 1
423 409 1
424 409 1
426 409 4
427 409 1
429 409 1
430 409 1
436 409 1
438 409 1
440 409 1
450 409 1
456 409 1
474 409 1
489 409 1
490 409 1
493 409 1
505 409 1
542 409 1
569 409 1
578 409 1
589 409 1
626 409 1
703 409 1
852 409 1
922 409 1
79 410 1
83 410 1
104 410 1
167 410 1
176 410 1
198 410 1
241 410 1
275 410 1
277 410 1
290 410 1
294 410 1
339 410 1
344 410 1
360 410 1
368 410 2
369 410 1
373 410 1
374 410 2
378 410 1
384 410 1
387 410 2
389 410 2
390 410 1
393 410 1
394 410 2
395 410 1
397 410 3
398 410 5
399 410 3
400 410 2
401 410 3
402 410 7
403 410 4
404 410 8
405 410 6
406 410 2
407 410 5
408 410 4
409 410 17
410 410 39
411 410 18
412 410 16
413 410 11
414 410 5
415 410 3
418 410 1
420 410 1
421 410 1
422 410 1
423 410 2
424 410 3
425 410 4
426 410 1
427 410 4
429 410 2
430 410 1
431 410 2
437 410 1
438 410 2
442 410 1
451 410 1
471 410 1
481 410 1
482 410 1
516 410 1
520 410 1
525 410 1
595 410 1
604 410 1
619 410 1
632 410 1
740 410 2
747 410 1
876 410 1
896 410 1
33 411 1
63 411 1
76 411 1
94 411 1
140 411 2
193 411 1
197 411 1
226 411 1
231 411 1
234 411 1
251 411 1
286 411 1
324 411 1
337 411 2
339 411 1
340 411 1
343 411 1
348 411 1
350 411 1
355 411 1
365 411 1
384 411 3
386 411 1
387 411 1
388 411 1
390 411 1
391 411 1
394 411 4
395 411 1
396 411 1
397 411 1
398 411 1
399 411 1
400 411 2
401 411 1
402 411 2
403 411 1
404 411 2
405 411 2
406 411 2
407 411 3
408 411 5
409 411 3
410 411 15
411 411 44
412 411 18
413 411 15
414 411 2
415 411 5
416 411 1
417 411 1
418 411 2
419 411 2
421 411 1
422 411 6
423 411 2
424 411 4
425 411 4
426 411 1
427 411 3
428 411 1
429 411 2
430 411 1
432 411 1
434 411 1
435 411 1
436 411 1
440 411 2
442 411 1
443 411 1
444 411 1
447 411 1
452 411 1
454 411 1
455 411 1
473 411 1
474 411 1
481 411 1
484 411 1
517 411 1
518 411 1
565 411 1
569 411 1
597 411 1
603 411 1
614 411 1
628 411 1
637 411 1
643 411 1
648 411 1
657 411 1
720 411 1
735 411 1
785 411 1
837 411 1
877 411 1
904 411 1
926 411 1
940 411 1
56 412 1
144 412 1
157 412 1
206 412 1
207 412 1
245 412 1
250 412 1
251 412 1
256 412 1
293 412 1
313 412 1
315 412 1
318 412 1
331 412 1
334 412 1
337 412 1
349 412 1
350 412 1
351 412 1
352 412 2
354 412 1
358 412 1
363 412 1
366 412 1
379 412 3
385 412 1
387 412 1
391 412 1
393 412 3
395 412 2
396 412 3
397 412 1
398 412 3
399 412 1
400 412 1
401 412 4
402 412 2
403 412 1
405 412 4
406 412 3
407 412 2
408 412 1
409 412 3
410 412 14
411 412 25
412 412 42
413 412 19
414 412 6
415 412 4
416 412 1
417 412 1
418 412 1
420 412 3
422 412 1
423 412 5
424 412 2
426 412 3
427 412 1
430 412 1
435 412 1
437 412 1
439 412 1
440 412 1
463 412 1
475 412 1
483 412 1
494 412 1
511 412 1
513 412 1
532 412 1
537 412 1
540 412 1
567 412 1
569 412 1
638 412 1
666 412 1
699 412 1
714 412 1
723 412 1
761 412 1
763 412 1
790 412 1
872 412 1
35 413 1
164 413 1
168 413 1
178 413 1
180 413 1
195 413 1
196 413 1
214 413 1
237 413 2
244 413 1
317 413 1
324 413 1
343 413 1
347 413 1
349 413 1
358 413 1
374 413 1
379 413 1
382 413 1
384 413 1
387 413 2
389 413 1
393 413 2
394 413 1
396 413 2
398 413 2
400 413 2
401 413 4
402 413 1
403 413 1
404 413 5
405 413 1
406 413 3
407 413 2
408 413 4
409 413 3
410 413 12
411 413 10
412 413 7
413 413 56
414 413 10
415 413 6
416 413 3
417 413 3
418 413 3
419 413 3
420 413 2
421 413 1
422 413 2
423 413 7
424 413 5
425 413 5
426 413 1
427 413 2
428 413 5
430 413 2
431 413 1
432 413 2
433 413 1
434 413 2
435 413 1
437 413 1
438 413 1
439 413 2
440 413 1
446 413 1
448 413 1
449 413 1
450 413 1
452 413 1
458 413 1
459 413 1
468 413 2
521 413 2
533 413 1
536 413 2
576 413 1
619 413 1
623 413 1
641 413 1
642 413 1
645 413 1
646 413 1
702 413 1
750 413 1
759 413 1
778 413 1
796 413 1
834 413 1
865 413 1
908 413 1
915 413 1
939 413 1
944 413 1
957 413 1
970 413 1
35 414 1
60 414 1
189 414 1
218 414 1
232 414 1
238 414 1
295 414 1
329 414 2
347 414 1
349 414 1
352 414 1
354 414 1
374 414 1
380 414 1
385 414 2
388 414 1
393 414 1
394 414 3
397 414 1
399 414 2
400 414 1
402 414 2
403 414 3
404 414 1
405 414 1
406 414 1
409 414 2
410 414 2
411 414 2
412 414 3
413 414 14
414 414 52
415 414 16
416 414 7
417 414 3
418 414 4
419 414 1
420 414 2
421 414 2
422 414 6
423 414 7
424 414 2
426 414 3
427 414 2
428 414 3
429 414 1
430 414 1
431 414 1
432 414 1
434 414 1
437 414 1
439 414 1
440 414 2
465 414 1
493 414 1
505 414 1
535 414 1
540 414 1
549 414 1
563 414 1
565 414 1
581 414 1
623 414 1
655 414 2
729 414 1
747 414 1
770 414 1
773 414 1
775 414 2
789 414 1
807 414 1
861 414 1
904 414 1
913 414 1
923 414 1
78 415 1
165 415 1
189 415 1
239 415 1
240 415 1
277 415 1
297 415 1
312 415 1
315 415 1
319 415 1
324 415 1
370 415 1
379 415 1
380 415 1
381 415 1
382 415 1
389 415 1
392 415 1
396 415 1
397 415 1
398 415 1
403 415 1
406 415 1
410 415 1
411 415 1
412 415 5
413 415 6
414 415 9
415 415 31
416 415 15
417 415 5
418 415 2
419 415 3
420 415 2
421 415 2
422 415 4
423 415 4
424 415 2
425 415 5
426 415 3
427 415 3
428 415 2
430 415 1
431 415 1
433 415 3
435 415 2
437 415 1
439 415 2
440 415 1
442 415 1
444 415 1
445 415 1
446 415 1
447 415 2
459 415 1
461 415 1
469 415 1
470 415 1
475 415 1
485 415 1
487 415 1
512 415 2
544 415 1
623 415 1
653 415 1
655 415 1
728 415 1
761 415 1
789 415 1
802 415 1
857 415 1
896 415 1
17 416 1
26 416 1
47 416 1
133 416 1
158 416 1
247 416 1
315 416 1
377 416 1
384 416 1
396 416 1
401 416 1
402 416 2
405 416 1
408 416 2
409 416 1
410 416 3
411 416 5
412 416 1
413 416 1
414 416 5
415 416 12
416 416 15
417 416 10
418 416 2
419 416 3
420 416 2
421 416 1
422 416 3
423 416 4
424 416 3
425 416 2
426 416 2
428 416 4
432 416 1
435 416 1
440 416 1
448 416 1
449 416 1
450 416 1
453 416 1
469 416 1
470 416 1
488 416 2
538 416 1
584 416 1
595 416 1
610 416 1
622 416 1
670 416 1
729 416 1
732 416 1
750 416 1
758 416 1
770 416 1
783 416 1
827 416 1
833 416 1
177 417 1
207 417 1
238 417 1
239 417 1
242 417 1
264 417 1
270 417 1
314 417 1
321 417 1
349 417 2
351 417 1
352 417 1
377 417 1
387 417 1
388 417 1
391 417 1
395 417 1
407 417 1
408 417 1
411 417 3
413 417 6
414 417 2
415 417 2
416 417 4
417 417 19
418 417 7
419 417 5
420 417 3
421 417 2
422 417 2
423 417 5
424 417 1
425 417 3
429 417 2
430 417 1
433 417 3
435 417 1
442 417 1
451 417 1
454 417 1
455 417 1
460 417 1
471 417 1
610 417 1
612 417 1
625 417 1
634 417 1
640 417 1
651 417 1
685 417 1
732 417 1
791 417 1
830 417 1
847 417 1
878 417 1
19 418 1
61 418 1
67 418 1
171 418 1
205 418 1
229 418 1
234 418 1
315 418 1
329 418 1
345 418 1
387 418 1
388 418 1
397 418 1
398 418 1
400 418 2
401 418 1
402 418 1
406 418 1
409 418 1
410 418 1
411 418 3
412 418 1
413 418 6
414 418 3
415 418 4
416 418 6
417 418 13
418 418 18
419 418 5
421 418 2
422 418 1
423 418 7
424 418 2
425 418 2
427 418 1
428 418 1
429 418 3
430 418 2
433 418 1
435 418 1
436 418 1
439 418 1
440 418 1
441 418 1
446 418 1
448 418 1
465 418 1
474 418 1
483 418 1
488 418 1
489 418 1
493 418 1
500 418 1
505 418 1
526 418 1
529 418 1
562 418 1
587 418 1
673 418 1
694 418 1
703 418 1
717 418 1
766 418 1
799 418 1
831 418 1
842 418 1
123 419 1
163 419 1
188 419 1
200 419 1
231 419 1
235 419 1
251 419 1
282 419 1
284 419 1
300 419 1
302 419 1
334 419 2
352 419 2
365 419 1
374 419 1
387 419 1
388 419 1
390 419 2
395 419 1
397 419 4
403 419 1
405 419 1
408 419 1
409 419 2
410 419 2
411 419 2
412 419 3
413 419 2
414 419 5
415 419 8
416 419 1
417 419 2
418 419 7
419 419 15
420 419 2
421 419 3
422 419 3
423 419 7
424 419 5
425 419 1
426 419 1
427 419 1
429 419 1
431 419 1
432 419 2
447 419 1
450 419 1
474 419 1
490 419 1
514 419 1
521 419 1
625 419 1
663 419 1
681 419 1
716 419 1
785 419 1
861 419 1
914 419 1
31 420 1
118 420 1
176 420 1
295 420 1
309 420 1
311 420 1
324 420 1
355 420 1
372 420 1
377 420 2
385 420 2
387 420 1
389 420 1
393 420 1
396 420 1
397 420 1
402 420 1
409 420 2
410 420 3
413 420 1
414 420 6
415 420 3
416 420 5
417 420 1
418 420 1
419 420 9
420 420 17
421 420 8
422 420 3
423 420 6
424 420 5
426 420 1
427 420 4
429 420 3
431 420 2
433 420 1
434 420 1
441 420 1
442 420 1
444 420 1
451 420 1
460 420 1
496 420 1
534 420 1
544 420 1
625 420 1
637 420 1
771 420 1
826 420 1
864 420 2
871 420 1
883 420 1
12 421 1
184 421 1
191 421 1
206 421 1
211 421 1
216 421 1
231 421 1
243 421 1
274 421 1
338 421 1
351 421 1
371 421 1
386 421 1
390 421 1
395 421 1
407 421 2
410 421 3
411 421 3
412 421 2
413 421 2
415 421 2
416 421 1
417 421 1
419 421 5
420 421 2
421 421 13
422 421 9
423 421 6
424 421 4
426 421 2
427 421 4
430 421 3
431 421 3
432 421 1
437 421 1
440 421 1
443 421 1
450 421 1
456 421 1
472 421 1
485 421 2
497 421 1
499 421 1
519 421 1
572 421 1
610 421 1
619 421 1
627 421 1
631 421 1
635 421 1
637 421 1
645 421 3
702 421 1
725 421 1
757 421 1
789 421 1
814 421 2
830 421 1
832 421 1
881 421 1
125 422 1
219 422 1
240 422 1
290 422 1
313 422 1
318 422 1
338 422 1
340 422 1
355 422 1
377 422 1
378 422 1
383 422 1
387 422 1
391 422 1
392 422 1
400 422 1
407 422 1
408 422 1
409 422 1
410 422 2
412 422 2
413 422 1
414 422 4
415 422 4
416 422 1
417 422 2
418 422 3
419 422 2
420 422 6
421 422 10
422 422 31
423 422 8
424 422 3
425 422 2
426 422 6
427 422 1
428 422 4
430 422 1
431 422 3
432 422 1
435 422 1
441 422 2
442 422 1
444 422 1
447 422 1
450 422 1
451 422 1
464 422 2
472 422 2
483 422 1
489 422 1
505 422 1
510 422 1
517 422 1
520 422 1
521 422 1
687 422 1
697 422 1
703 422 1
714 422 1
719 422 1
750 422 2
779 422 1
783 422 1
784 422 1
802 422 1
883 422 1
914 422 1
923 422 1
924 422 1
944 422 1
24 423 2
46 423 1
110 423 1
154 423 1
160 423 1
185 423 1
215 423 1
223 423 1
236 423 1
335 423 1
341 423 1
347 423 1
372 423 1
374 423 1
381 423 1
386 423 1
391 423 2
395 423 1
398 423 1
403 423 1
404 423 2
405 423 3
406 423 1
407 423 1
408 423 1
409 423 1
410 423 1
411 423 5
412 423 1
413 423 11
414 423 7
415 423 8
416 423 3
417 423 2
418 423 7
419 423 3
420 423 9
421 423 7
422 423 12
423 423 36
424 423 14
425 423 1
426 423 4
427 423 4
428 423 2
429 423 1
430 423 2
431 423 4
432 423 3
433 423 4
434 423 1
435 423 1
436 423 1
439 423 1
440 423 1
441 423 1
444 423 1
447 423 1
448 423 1
449 423 1
452 423 3
467 423 1
517 423 1
530 423 1
535 423 1
536 423 1
537 423 1
551 423 1
564 423 1
575 423 1
639 423 1
671 423 1
679 423 1
689 423 1
779 423 1
781 423 1
812 423 1
908 423 1
914 423 1
924 423 1
931 423 1
22 424 1
23 424 1
33 424 1
40 424 1
149 424 1
163 424 1
170 424 1
207 424 1
223 424 1
235 424 1
249 424 1
297 424 1
303 424 1
310 424 1
313 424 1
329 424 1
338 424 1
374 424 1
383 424 1
384 424 1
392 424 1
394 424 2
396 424 1
401 424 1
402 424 2
403 424 1
404 424 1
406 424 1
407 424 2
408 424 1
409 424 1
410 424 3
411 424 1
412 424 1
413 424 6
414 424 3
415 424 5
416 424 2
417 424 3
418 424 1
419 424 4
420 424 3
421 424 4
422 424 7
423 424 13
424 424 60
425 424 26
426 424 11
427 424 15
428 424 5
429 424 12
430 424 6
431 424 2
432 424 6
433 424 1
434 424 1
435 424 1
436 424 2
437 424 1
438 424 4
439 424 2
440 424 3
444 424 1
448 424 1
449 424 1
450 424 1
454 424 1
456 424 1
460 424 1
464 424 1
481 424 1
495 424 1
498 424 1
517 424 1
524 424 1
530 424 1
531 424 1
532 424 1
550 424 1
574 424 1
612 424 2
634 424 1
709 424 1
728 424 1
731 424 1
790 424 1
802 424 1
862 424 1
895 424 1
916 424 1
43 425 1
190 425 1
249 425 1
324 425 1
347 425 1
349 425 1
386 425 1
395 425 1
399 425 1
401 425 1
402 425 1
403 425 1
404 425 2
406 425 1
408 425 1
410 425 2
411 425 1
412 425 3
413 425 1
414 425 2
415 425 3
416 425 2
418 425 1
419 425 1
420 425 3
421 425 3
422 425 1
423 425 4
424 425 20
425 425 25
426 425 20
427 425 6
428 425 3
429 425 2
430 425 3
431 425 6
432 425 2
433 425 1
434 425 1
435 425 1
436 425 1
437 425 3
438 425 3
439 425 3
440 425 1
441 425 2
442 425 2
443 425 1
444 425 1
445 425 2
447 425 1
448 425 1
451 425 1
452 425 2
454 425 1
455 425 1
456 425 1
457 425 1
459 425 1
460 425 1
463 425 1
466 425 1
471 425 1
479 425 1
505 425 1
529 425 1
554 425 1
571 425 1
574 425 1
582 425 1
615 425 1
635 425 1
656 425 1
754 425 1
774 425 1
792 425 1
850 425 1
862 425 1
905 425 1
928 425 1
67 426 1
135 426 1
168 426 1
180 426 1
185 426 1
186 426 1
192 426 1
199 426 1
213 426 2
220 426 1
229 426 1
308 426 1
312 426 1
323 426 1
338 426 1
342 426 1
351 426 1
364 426 1
367 426 1
370 426 1
377 426 1
380 426 1
381 426 1
392 426 1
394 426 1
395 426 2
396 426 1
398 426 2
401 426 1
410 426 3
411 426 3
413 426 3
414 426 3
418 426 2
419 426 1
420 426 1
421 426 1
422 426 2
423 426 4
424 426 20
425 426 34
426 426 38
427 426 9
428 426 2
429 426 4
430 426 5
431 426 6
432 426 2
433 426 1
434 426 1
436 426 1
437 426 1
438 426 1
439 426 1
440 426 5
442 426 2
443 426 1
444 426 2
445 426 1
446 426 1
447 426 1
450 426 1
451 426 1
452 426 1
454 426 1
457 426 1
459 426 1
460 426 1
466 426 1
467 426 1
477 426 1
479 426 1
495 426 1
514 426 1
517 426 1
531 426 1
546 426 1
552 426 1
572 426 1
622 426 1
642 426 1
671 426 1
703 426 1
712 426 1
772 426 1
774 426 1
864 426 1
869 426 1
902 426 1
912 426 1
34 427 1
136 427 1
177 427 1
220 427 1
233 427 1
234 427 1
289 427 1
316 427 1
319 427 1
320 427 1
323 427 1
330 427 1
338 427 1
367 427 1
376 427 1
387 427 1
396 427 1
397 427 1
398 427 2
402 427 1
408 427 1
410 427 1
411 427 1
413 427 1
414 427 3
415 427 2
416 427 1
417 427 1
418 427 1
421 427 1
422 427 5
423 427 5
424 427 20
425 427 18
426 427 16
427 427 28
428 427 10
429 427 3
430 427 15
431 427 10
432 427 1
433 427 5
434 427 4
435 427 1
436 427 2
437 427 6
438 427 1
440 427 1
442 427 3
444 427 1
445 427 1
446 427 1
447 427 1
450 427 1
455 427 1
463 427 1
465 427 1
471 427 1
474 427 1
488 427 1
492 427 1
497 427 1
524 427 1
544 427 1
545 427 1
554 427 1
638 427 1
640 427 1
659 427 1
697 427 1
708 427 1
724 427 1
752 427 1
763 427 1
877 427 1
37 428 1
82 428 1
116 428 1
119 428 1
189 428 1
238 428 1
289 428 1
310 428 1
325 428 1
326 428 1
329 428 1
386 428 1
390 428 1
392 428 1
402 428 1
408 428 1
413 428 1
414 428 1
415 428 1
417 428 1
422 428 1
423 428 1
424 428 6
425 428 2
426 428 3
427 428 11
428 428 27
429 428 5
430 428 10
431 428 7
432 428 5
433 428 2
434 428 1
435 428 1
436 428 2
437 428 1
438 428 4
439 428 2
441 428 1
442 428 1
443 428 2
447 428 2
449 428 1
450 428 1
451 428 1
452 428 1
473 428 1
474 428 1
480 428 1
483 428 1
501 428 1
518 428 1
537 428 1
540 428 1
546 428 1
548 428 1
551 428 1
611 428 1
626 428 1
635 428 1
698 428 1
730 428 1
885 428 1
912 428 1
219 429 1
250 429 1
272 429 1
322 429 1
324 429 1
332 429 3
344 429 1
353 429 1
378 429 1
388 429 1
392 429 1
393 429 1
401 429 1
403 429 1
404 429 1
405 429 2
410 429 1
412 429 2
413 429 2
414 429 1
415 429 1
416 429 1
417 429 1
418 429 2
419 429 2
422 429 2
423 429 1
424 429 5
425 429 11
426 429 7
427 429 10
428 429 4
429 429 16
430 429 14
431 429 7
432 429 4
433 429 3
435 429 1
436 429 1
438 429 2
439 429 2
440 429 2
441 429 2
442 429 2
443 429 2
445 429 1
447 429 2
448 429 1
451 429 1
454 429 1
461 429 1
463 429 1
464 429 1
469 429 1
472 429 1
483 429 1
497 429 1
507 429 1
509 429 1
539 429 1
541 429 1
546 429 1
555 429 1
580 429 1
642 429 1
648 429 1
662 429 1
681 429 1
717 429 1
847 429 1
911 429 1
68 430 1
165 430 1
186 430 2
299 430 1
317 430 1
319 430 1
321 430 1
345 430 1
352 430 1
386 430 1
391 430 1
398 430 1
401 430 1
404 430 1
405 430 1
407 430 1
409 430 1
411 430 1
412 430 2
413 430 1
416 430 1
417 430 1
418 430 1
419 430 1
421 430 3
422 430 2
423 430 1
424 430 6
425 430 4
426 430 8
427 430 15
428 430 10
429 430 11
430 430 37
431 430 25
432 430 6
433 430 8
434 430 2
436 430 4
437 430 4
438 430 6
439 430 10
440 430 2
441 430 1
442 430 3
444 430 1
445 430 2
446 430 4
449 430 1
450 430 1
452 430 2
453 430 1
454 430 1
455 430 1
456 430 1
457 430 2
458 430 1
459 430 1
463 430 1
469 430 1
478 430 1
482 430 1
486 430 1
506 430 1
511 430 1
513 430 1
526 430 1
531 430 1
539 430 1
547 430 1
548 430 1
554 430 1
565 430 1
622 430 1
625 430 1
631 430 1
632 430 1
633 430 1
639 430 1
641 430 1
646 430 1
657 430 1
670 430 1
698 430 1
798 430 1
811 430 1
867 430 1
929 430 1
931 430 1
34 431 1
60 431 1
136 431 1
156 431 1
162 431 1
171 431 1
182 431 1
184 431 1
188 431 1
223 431 1
231 431 1
233 431 1
242 431 1
250 431 1
253 431 1
310 431 1
312 431 1
324 431 1
370 431 1
391 431 1
392 431 1
399 431 1
401 431 2
402 431 1
406 431 2
410 431 1
412 431 2
413 431 3
414 431 3
418 431 1
419 431 1
423 431 4
424 431 7
425 431 4
426 431 6
427 431 6
428 431 4
429 431 9
430 431 24
431 431 45
432 431 12
433 431 4
434 431 2
435 431 2
436 431 3
437 431 3
438 431 3
439 431 3
440 431 2
441 431 5
442 431 2
443 431 4
444 431 1
445 431 1
446 431 1
448 431 1
449 431 3
451 431 3
452 431 1
454 431 1
457 431 1
460 431 2
463 431 2
464 431 1
466 431 2
492 431 1
496 431 1
504 431 1
515 431 1
528 431 2
529 431 1
535 431 1
549 431 1
577 431 1
578 431 1
631 431 1
638 431 1
749 431 1
783 431 1
791 431 1
820 431 1
894 431 1
23 432 1
109 432 1
129 432 1
204 432 1
224 432 1
240 432 1
247 432 1
251 432 1
317 432 1
358 432 1
391 432 1
409 432 1
412 432 1
413 432 1
414 432 2
415 432 1
418 432 1
421 432 2
424 432 6
425 432 3
427 432 4
428 432 2
429 432 3
430 432 3
431 432 20
432 432 27
433 432 8
434 432 10
435 432 4
436 432 4
437 432 2
438 432 3
439 432 5
440 432 4
441 432 1
444 432 1
445 432 2
449 432 4
450 432 2
463 432 2
467 432 1
474 432 1
501 432 1
505 432 1
510 432 1
523 432 1
524 432 1
534 432 1
538 432 1
544 432 1
547 432 1
554 432 1
561 432 1
636 432 1
674 432 1
708 432 1
859 432 1
880 432 1
909 432 1
922 432 1
932 432 1
978 432 1
130 433 1
135 433 1
177 433 1
219 433 1
226 433 1
298 433 1
327 433 1
349 433 2
360 433 1
363 433 1
374 433 1
378 433 1
380 433 1
381 433 1
386 433 1
390 433 1
393 433 1
394 433 1
401 433 1
405 433 1
410 433 1
411 433 1
413 433 2
414 433 2
416 433 2
423 433 1
424 433 1
425 433 5
426 433 5
427 433 1
428 433 1
429 433 4
430 433 7
431 433 4
432 433 15
433 433 27
434 433 8
435 433 10
436 433 3
437 433 3
438 433 4
439 433 9
440 433 3
441 433 6
442 433 2
443 433 3
444 433 1
445 433 1
446 433 1
447 433 1
448 433 1
449 433 1
450 433 1
453 433 1
457 433 2
459 433 1
464 433 2
473 433 1
476 433 1
487 433 1
501 433 1
515 433 1
529 433 1
536 433 1
554 433 1
568 433 1
569 433 1
613 433 1
625 433 1
816 433 1
846 433 1
854 433 1
17 434 1
75 434 1
165 434 1
169 434 1
200 434 1
209 434 1
221 434 1
243 434 1
257 434 1
284 434 1
289 434 1
319 434 1
326 434 2
337 434 1
350 434 1
361 434 1
377 434 1
385 434 1
393 434 1
394 434 1
396 434 1
398 434 1
407 434 1
409 434 1
410 434 2
412 434 1
413 434 1
414 434 1
421 434 1
424 434 3
425 434 5
426 434 5
427 434 3
429 434 1
430 434 4
431 434 6
432 434 2
433 434 8
434 434 35
435 434 21
436 434 13
437 434 4
438 434 7
439 434 7
440 434 4
441 434 1
443 434 1
446 434 1
447 434 2
449 434 2
451 434 1
452 434 1
459 434 1
462 434 1
479 434 1
482 434 1
489 434 1
491 434 1
520 434 1
533 434 1
555 434 1
622 434 1
653 434 1
658 434 1
688 434 1
733 434 1
749 434 1
783 434 1
814 434 1
865 434 1
12 435 1
32 435 1
187 435 1
208 435 1
217 435 1
238 435 1
239 435 1
309 435 1
315 435 1
321 435 1
341 435 1
378 435 1
392 435 2
394 435 1
411 435 1
413 435 2
414 435 1
415 435 1
420 435 1
421 435 1
422 435 1
424 435 2
425 435 2
426 435 1
428 435 1
429 435 1
430 435 2
431 435 5
432 435 4
433 435 6
434 435 18
435 435 43
436 435 14
437 435 16
438 435 3
439 435 6
440 435 12
441 435 3
442 435 5
443 435 1
444 435 1
446 435 2
447 435 1
449 435 2
451 435 1
453 435 1
455 435 1
458 435 2
460 435 1
465 435 1
467 435 1
468 435 1
470 435 1
473 435 1
474 435 1
478 435 1
479 435 1
482 435 1
489 435 1
493 435 1
494 435 1
496 435 1
498 435 1
517 435 1
522 435 1
525 435 1
526 435 1
545 435 1
548 435 1
551 435 1
557 435 1
566 435 1
591 435 1
605 435 1
715 435 1
753 435 1
782 435 1
787 435 1
800 435 1
857 435 1
887 435 1
910 435 1
64 436 1
82 436 1
162 436 1
177 436 1
179 436 1
195 436 1
225 436 1
234 436 1
247 436 1
251 436 1
320 436 1
329 436 1
347 436 1
383 436 1
384 436 1
403 436 1
408 436 1
412 436 1
413 436 1
414 436 1
417 436 1
421 436 2
424 436 1
425 436 2
426 436 3
427 436 3
428 436 1
431 436 4
432 436 5
433 436 7
434 436 6
435 436 13
436 436 39
437 436 9
438 436 14
439 436 6
440 436 8
441 436 2
442 436 2
443 436 2
445 436 1
447 436 1
448 436 3
450 436 2
453 436 3
455 436 1
457 436 1
460 436 1
461 436 1
465 436 2
471 436 1
476 436 1
485 436 1
495 436 1
508 436 1
522 436 1
533 436 1
534 436 1
543 436 1
559 436 1
561 436 1
570 436 1
577 436 1
636 436 1
641 436 1
660 436 1
677 436 1
714 436 1
778 436 1
789 436 1
818 436 1
833 436 1
887 436 1
905 436 1
27 437 1
43 437 1
61 437 1
167 437 1
220 437 1
243 437 1
319 437 1
325 437 1
342 437 1
351 437 1
385 437 1
396 437 1
403 437 1
405 437 1
406 437 1
414 437 1
415 437 1
416 437 1
418 437 1
423 437 1
425 437 1
426 437 4
427 437 1
430 437 1
431 437 3
432 437 5
433 437 3
434 437 5
435 437 7
436 437 14
437 437 27
438 437 13
439 437 5
440 437 11
441 437 3
443 437 4
444 437 2
448 437 1
449 437 1
450 437 1
452 437 1
453 437 1
454 437 2
467 437 1
477 437 2
482 437 1
483 437 1
494 437 1
495 437 1
530 437 1
541 437 1
555 437 1
561 437 1
562 437 1
572 437 1
615 437 1
627 437 1
657 437 1
745 437 1
858 437 1
880 437 1
907 437 1
930 437 1
957 437 1
16 438 1
124 438 1
129 438 1
143 438 1
159 438 1
185 438 1
193 438 1
198 438 1
224 438 2
231 438 1
240 438 1
243 438 1
325 438 1
330 438 1
334 438 1
339 438 1
355 438 1
356 438 1
379 438 1
386 438 1
396 438 2
412 438 1
419 438 1
420 438 1
425 438 1
426 438 1
427 438 3
430 438 6
431 438 5
432 438 2
433 438 9
434 438 7
435 438 8
436 438 14
437 438 24
438 438 44
439 438 11
440 438 11
441 438 4
442 438 2
443 438 2
445 438 3
447 438 3
448 438 1
449 438 1
451 438 1
452 438 1
456 438 1
457 438 1
458 438 3
467 438 2
468 438 1
469 438 1
470 438 1
471 438 2
472 438 1
477 438 1
482 438 1
489 438 1
496 438 1
509 438 1
513 438 1
516 438 1
553 438 1
615 438 1
624 438 1
671 438 1
702 438 1
715 438 1
717 438 1
751 438 1
858 438 1
900 438 1
905 438 1
906 438 1
908 438 1
925 438 1
983 438 1
21 439 1
120 439 1
127 439 1
130 439 1
138 439 1
146 439 1
159 439 1
172 439 1
174 439 1
230 439 1
275 439 1
285 439 1
313 439 1
314 439 1
317 439 1
332 439 1
343 439 1
351 439 1
366 439 1
382 439 1
397 439 1
410 439 1
411 439 2
422 439 2
424 439 3
425 439 3
426 439 5
427 439 1
428 439 2
429 439 2
430 439 4
431 439 3
432 439 4
433 439 8
434 439 6
435 439 4
436 439 7
437 439 8
438 439 21
439 439 48
440 439 13
441 439 5
442 439 4
443 439 1
444 439 1
446 439 1
447 439 5
448 439 6
450 439 2
456 439 1
457 439 2
458 439 5
462 439 1
469 439 1
472 439 1
475 439 1
476 439 1
477 439 1
490 439 1
493 439 1
494 439 1
495 439 1
505 439 1
513 439 1
531 439 1
535 439 1
575 439 1
577 439 1
583 439 1
621 439 1
626 439 1
736 439 1
752 439 1
814 439 1
843 439 1
848 439 1
877 439 1
909 439 1
31 440 1
100 440 1
176 440 1
201 440 1
235 440 1
238 440 1
245 440 1
307 440 1
315 440 1
322 440 1
325 440 1
339 440 1
341 440 1
345 440 1
387 440 2
406 440 1
410 440 2
412 440 1
415 440 1
416 440 1
420 440 1
424 440 3
426 440 2
427 440 1
428 440 1
429 440 2
430 440 5
431 440 8
432 440 2
433 440 5
434 440 5
435 440 4
436 440 3
437 440 2
438 440 6
439 440 20
440 440 39
441 440 19
442 440 2
443 440 3
444 440 1
445 440 2
446 440 5
448 440 4
450 440 2
451 440 2
453 440 2
454 440 1
455 440 1
459 440 1
460 440 1
462 440 2
463 440 1
468 440 2
469 440 1
470 440 1
472 440 1
474 440 1
489 440 1
498 440 1
504 440 1
528 440 1
564 440 1
570 440 1
713 440 1
720 440 1
722 440 1
745 440 1
791 440 1
800 440 1
855 440 1
873 440 1
910 440 1
996 440 1
17 441 1
21 441 1
40 441 1
69 441 1
187 441 1
190 441 2
215 441 1
233 441 1
268 441 1
326 441 1
370 441 1
386 441 1
391 441 1
401 441 1
409 441 1
411 441 1
418 441 1
419 441 2
426 441 1
427 441 1
430 441 4
431 441 3
432 441 3
433 441 5
434 441 5
435 441 3
436 441 4
438 441 1
439 441 9
440 441 16
441 441 31
442 441 10
443 441 3
444 441 5
445 441 2
447 441 5
448 441 4
449 441 2
451 441 1
452 441 2
453 441 1
455 441 3
456 441 2
458 441 1
459 441 1
460 441 1
461 441 1
469 441 1
470 441 1
473 441 1
478 441 1
498 441 2
501 441 1
521 441 1
552 441 1
579 441 1
645 441 1
649 441 1
706 441 2
713 441 1
716 441 1
727 441 1
840 441 1
902 441 1
102 442 1
176 442 1
180 442 1
188 442 1
221 442 1
228 442 1
248 442 1
313 442 1
332 442 2
342 442 1
375 442 1
399 442 1
403 442 1
404 442 1
411 442 1
412 442 1
414 442 1
415 442 1
423 442 1
424 442 1
425 442 2
430 442 2
431 442 1
434 442 1
435 442 3
436 442 3
437 442 2
438 442 1
439 442 7
440 442 6
441 442 12
442 442 32
443 442 19
444 442 7
445 442 7
446 442 12
447 442 10
448 442 9
449 442 2
450 442 3
451 442 3
452 442 5
453 442 1
454 442 1
456 442 3
457 442 1
458 442 5
459 442 5
461 442 2
463 442 1
464 442 1
465 442 1
478 442 3
480 442 1
481 442 1
483 442 1
484 442 1
513 442 1
519 442 1
527 442 1
535 442 1
549 442 1
584 442 1
585 442 1
587 442 1
611 442 1
614 442 1
616 442 1
626 442 1
628 442 1
635 442 1
636 442 2
684 442 1
725 442 1
745 442 1
825 442 1
878 442 1
913 442 1
22 443 1
38 443 1
113 443 1
163 443 1
184 443 1
191 443 1
197 443 1
209 443 1
249 443 1
254 443 1
275 443 1
311 443 1
313 443 1
318 443 1
354 443 1
406 443 1
408 443 1
411 443 2
419 443 1
425 443 1
426 443 2
427 443 3
428 443 3
430 443 1
433 443 2
434 443 3
435 443 2
436 443 3
438 443 4
439 443 4
440 443 4
441 443 3
442 443 22
443 443 31
444 443 24
445 443 9
446 443 10
447 443 10
448 443 3
450 443 7
451 443 5
452 443 4
453 443 3
454 443 1
455 443 4
456 443 3
457 443 2
458 443 1
460 443 2
461 443 1
462 443 2
464 443 1
465 443 1
472 443 1
473 443 1
480 443 1
481 443 1
483 443 2
484 443 2
490 443 1
494 443 1
499 443 2
503 443 1
514 443 1
548 443 1
555 443 1
559 443 1
577 443 1
581 443 1
596 443 1
603 443 1
625 443 1
635 443 1
639 443 1
662 443 1
698 443 1
809 443 1
853 443 2
861 443 1
890 443 1
892 443 1
914 443 1
16 444 1
76 444 1
122 444 1
150 444 1
172 444 1
234 444 1
308 444 1
320 444 1
327 444 1
341 444 1
345 444 2
376 444 1
387 444 1
395 444 1
398 444 1
404 444 1
406 444 1
414 444 1
415 444 1
419 444 2
423 444 1
424 444 1
426 444 2
427 444 2
429 444 2
430 444 1
431 444 4
432 444 1
434 444 1
436 444 2
438 444 2
439 444 4
440 444 3
441 444 4
442 444 17
443 444 20
444 444 49
445 444 15
446 444 19
447 444 17
448 444 8
449 444 7
451 444 6
452 444 5
453 444 2
454 444 2
455 444 1
457 444 2
458 444 2
460 444 2
461 444 1
463 444 1
466 444 1
467 444 3
468 444 1
470 444 1
473 444 1
480 444 1
488 444 1
491 444 2
495 444 1
500 444 1
502 444 2
513 444 1
515 444 1
517 444 1
529 444 1
544 444 1
566 444 1
570 444 1
582 444 1
642 444 1
726 444 1
762 444 1
769 444 1
800 444 1
835 444 1
839 444 1
865 444 1
871 444 1
910 444 1
128 445 1
193 445 1
218 445 2
246 445 1
279 445 1
299 445 1
314 445 1
327 445 1
335 445 1
374 445 1
387 445 1
389 445 1
391 445 1
410 445 1
413 445 1
414 445 1
426 445 1
427 445 2
428 445 2
429 445 1
430 445 1
434 445 1
435 445 1
436 445 3
438 445 1
439 445 2
440 445 3
442 445 8
443 445 5
444 445 16
445 445 26
446 445 17
447 445 7
448 445 5
449 445 1
450 445 3
451 445 3
452 445 4
453 445 2
456 445 1
457 445 3
458 445 1
459 445 1
462 445 1
463 445 1
464 445 1
466 445 1
469 445 2
470 445 1
472 445 1
475 445 1
485 445 1
487 445 1
489 445 1
501 445 1
518 445 1
522 445 1
537 445 1
564 445 1
572 445 1
580 445 1
603 445 1
604 445 1
640 445 1
645 445 1
707 445 1
734 445 1
753 445 1
839 445 1
862 445 1
872 445 1
928 445 1
42 446 1
199 446 1
271 446 1
314 446 1
332 446 1
361 446 1
367 446 1
369 446 1
376 446 1
394 446 1
407 446 1
409 446 1
411 446 1
413 446 1
414 446 2
421 446 1
422 446 2
426 446 2
427 446 1
428 446 1
429 446 1
430 446 1
431 446 1
432 446 1
438 446 1
439 446 2
440 446 4
441 446 3
442 446 4
443 446 7
444 446 7
445 446 15
446 446 43
447 446 16
448 446 7
449 446 1
450 446 3
451 446 1
452 446 5
453 446 2
454 446 1
455 446 4
456 446 2
457 446 6
458 446 3
459 446 3
461 446 1
463 446 2
464 446 1
465 446 1
467 446 1
469 446 1
472 446 1
479 446 1
484 446 1
489 446 1
490 446 1
495 446 1
501 446 1
506 446 1
528 446 1
536 446 1
573 446 1
646 446 1
787 446 1
806 446 1
892 446 1
39 447 1
73 447 1
183 447 1
208 447 1
326 447 2
388 447 1
394 447 1
413 447 1
418 447 1
424 447 1
425 447 3
426 447 2
427 447 1
430 447 3
431 447 1
433 447 1
434 447 1
435 447 2
437 447 1
438 447 1
439 447 1
440 447 10
441 447 4
442 447 9
443 447 5
444 447 8
445 447 7
446 447 11
447 447 45
448 447 20
449 447 3
450 447 7
451 447 3
452 447 4
453 447 3
454 447 5
455 447 3
456 447 3
457 447 3
458 447 1
463 447 1
464 447 1
465 447 2
468 447 1
469 447 1
470 447 1
476 447 1
477 447 1
480 447 1
483 447 1
486 447 1
487 447 1
513 447 1
518 447 1
538 447 1
559 447 1
573 447 1
617 447 1
637 447 1
700 447 1
724 447 1
803 447 1
853 447 1
83 448 1
122 448 1
147 448 1
170 448 1
177 448 2
180 448 1
181 448 1
231 448 1
236 448 1
296 448 1
324 448 1
327 448 1
329 448 1
337 448 1
344 448 1
372 448 1
373 448 1
375 448 1
384 448 1
412 448 1
414 448 1
420 448 1
422 448 1
423 448 1
425 448 1
427 448 3
429 448 1
431 448 3
432 448 4
433 448 2
434 448 1
435 448 1
436 448 3
437 448 1
438 448 2
440 448 4
441 448 5
442 448 7
443 448 6
444 448 5
445 448 5
446 448 9
447 448 16
448 448 33
449 448 11
450 448 15
451 448 7
452 448 11
453 448 5
454 448 2
455 448 2
456 448 2
457 448 2
458 448 4
459 448 3
460 448 1
464 448 1
465 448 1
467 448 1
468 448 2
470 448 2
474 448 1
476 448 1
480 448 1
488 448 2
498 448 2
519 448 1
521 448 2
537 448 1
551 448 1
564 448 1
569 448 1
578 448 1
656 448 1
804 448 1
833 448 1
857 448 1
866 448 1
867 448 1
896 448 1
919 448 1
920 448 1
953 448 1
121 449 1
123 449 1
159 449 1
177 449 1
186 449 1
204 449 1
231 449 1
235 449 1
242 449 1
334 449 1
339 449 1
340 449 1
359 449 1
379 449 1
383 449 1
388 449 1
396 449 1
400 449 1
402 449 1
404 449 1
405 449 2
406 449 1
412 449 2
418 449 1
424 449 2
425 449 1
427 449 1
429 449 1
430 449 2
431 449 1
432 449 1
434 449 1
436 449 1
437 449 1
438 449 2
439 449 4
440 449 2
441 449 4
442 449 5
443 449 5
444 449 3
445 449 5
446 449 3
447 449 2
448 449 15
449 449 20
450 449 5
451 449 3
452 449 8
453 449 1
455 449 1
456 449 2
457 449 1
458 449 3
462 449 1
465 449 1
467 449 1
469 449 1
472 449 1
476 449 1
477 449 2
479 449 1
481 449 1
495 449 1
501 449 1
513 449 1
516 449 1
519 449 1
520 449 1
552 449 1
557 449 1
562 449 1
573 449 1
574 449 1
610 449 1
642 449 1
649 449 1
653 449 1
898 449 1
923 449 1
57 450 1
72 450 1
228 450 1
236 450 1
317 450 1
335 450 1
349 450 1
351 450 1
397 450 1
398 450 1
407 450 1
410 450 1
413 450 1
419 450 1
423 450 1
424 450 3
425 450 1
426 450 1
427 450 1
429 450 1
430 450 1
431 450 1
432 450 2
433 450 1
438 450 1
440 450 3
441 450 1
442 450 3
443 450 5
444 450 5
445 450 1
446 450 4
447 450 9
448 450 9
449 450 4
450 450 28
451 450 9
452 450 14
453 450 5
454 450 3
455 450 1
456 450 5
457 450 1
458 450 3
459 450 5
461 450 2
462 450 1
463 450 2
464 450 2
465 450 1
470 450 1
474 450 1
478 450 1
481 450 3
484 450 2
487 450 1
501 450 1
544 450 1
587 450 1
589 450 1
706 450 1
726 450 1
737 450 1
767 450 1
777 450 1
783 450 1
800 450 1
812 450 1
826 450 1
836 450 1
875 450 1
880 450 1
887 450 1
894 450 1
70 451 1
104 451 1
178 451 1
190 451 1
219 451 1
220 451 1
251 451 1
264 451 1
275 451 1
278 451 1
292 451 1
296 451 1
347 451 1
371 451 1
390 451 1
394 451 1
404 451 1
422 451 1
424 451 2
430 451 2
431 451 1
432 451 2
435 451 1
438 451 1
439 451 1
440 451 2
441 451 1
442 451 6
443 451 5
444 451 4
445 451 4
446 451 5
447 451 3
448 451 8
449 451 5
450 451 18
451 451 39
452 451 19
453 451 11
454 451 6
455 451 3
456 451 1
457 451 5
458 451 2
460 451 2
461 451 2
462 451 2
465 451 1
467 451 2
468 451 2
469 451 1
470 451 2
472 451 1
473 451 1
494 451 1
501 451 2
504 451 2
514 451 1
515 451 1
520 451 1
543 451 1
593 451 1
716 451 1
756 451 1
813 451 2
830 451 1
959 451 1
25 452 1
42 452 1
73 452 1
77 452 1
175 452 1
209 452 1
333 452 1
359 452 1
363 452 1
370 452 1
380 452 1
383 452 1
389 452 1
407 452 1
413 452 2
425 452 1
426 452 1
428 452 1
429 452 1
430 452 2
431 452 1
432 452 2
434 452 2
435 452 2
436 452 2
439 452 2
441 452 4
442 452 4
443 452 1
444 452 5
446 452 4
447 452 7
448 452 14
449 452 4
450 452 9
451 452 20
452 452 35
453 452 6
454 452 8
455 452 4
456 452 8
457 452 3
458 452 5
459 452 4
460 452 3
461 452 2
462 452 3
464 452 2
468 452 1
470 452 2
471 452 1
472 452 2
480 452 1
483 452 1
486 452 2
489 452 1
490 452 2
493 452 1
505 452 1
506 452 1
507 452 1
511 452 1
544 452 1
583 452 1
624 452 1
647 452 1
699 452 1
839 452 1
843 452 1
879 452 1
51 453 1
128 453 1
161 453 1
167 453 1
176 453 1
191 453 1
193 453 1
199 453 1
214 453 1
218 453 1
224 453 1
254 453 1
295 453 1
347 453 1
350 453 1
390 453 1
411 453 1
418 453 1
432 453 1
434 453 1
437 453 3
441 453 2
443 453 7
444 453 2
445 453 1
446 453 4
447 453 7
448 453 8
449 453 3
450 453 6
451 453 9
452 453 7
453 453 20
454 453 15
455 453 5
456 453 5
457 453 8
458 453 6
459 453 2
460 453 1
463 453 2
464 453 5
465 453 4
467 453 1
468 453 1
470 453 1
471 453 1
472 453 1
473 453 1
475 453 1
489 453 1
504 453 1
519 453 1
525 453 1
529 453 1
535 453 1
544 453 1
547 453 1
551 453 1
554 453 1
567 453 1
568 453 1
598 453 1
627 453 1
890 453 1
30 454 1
40 454 1
69 454 1
207 454 1
286 454 1
332 454 1
340 454 1
371 454 1
374 454 1
396 454 1
403 454 1
405 454 1
414 454 1
416 454 1
419 454 1
422 454 1
431 454 1
433 454 1
436 454 1
438 454 1
441 454 1
442 454 1
444 454 1
445 454 1
446 454 4
447 454 3
448 454 4
449 454 3
450 454 4
451 454 7
452 454 4
453 454 11
454 454 39
455 454 13
456 454 11
457 454 7
458 454 9
459 454 1
461 454 1
462 454 5
464 454 5
465 454 3
466 454 2
467 454 1
468 454 1
470 454 3
472 454 1
473 454 1
475 454 1
482 454 2
488 454 2
492 454 1
522 454 1
523 454 1
525 454 1
545 454 1
565 454 1
625 454 1
650 454 1
658 454 1
659 454 1
664 454 1
668 454 1
701 454 1
835 454 1
35 455 1
80 455 1
124 455 1
131 455 1
145 455 1
167 455 1
196 455 1
209 455 1
241 455 1
343 455 1
372 455 1
377 455 1
382 455 1
390 455 1
398 455 1
425 455 1
428 455 1
431 455 1
441 455 1
442 455 4
443 455 3
444 455 4
445 455 1
446 455 2
447 455 1
448 455 3
449 455 4
450 455 6
451 455 5
452 455 2
453 455 3
454 455 15
455 455 23
456 455 16
457 455 11
458 455 6
459 455 5
460 455 1
461 455 1
463 455 1
464 455 2
465 455 1
468 455 3
472 455 1
477 455 1
482 455 1
484 455 1
498 455 1
502 455 1
504 455 2
525 455 2
552 455 1
649 455 1
702 455 1
791 455 1
820 455 1
854 455 1
876 455 1
927 455 1
59 456 1
216 456 1
222 456 2
352 456 1
366 456 1
371 456 1
372 456 1
390 456 1
406 456 1
414 456 1
416 456 2
425 456 1
429 456 1
431 456 1
432 456 1
435 456 1
437 456 1
440 456 1
442 456 3
444 456 1
445 456 1
446 456 3
447 456 3
448 456 1
449 456 3
450 456 2
451 456 5
452 456 4
453 456 5
454 456 13
455 456 14
456 456 40
457 456 8
458 456 9
459 456 5
460 456 1
461 456 1
464 456 4
465 456 4
469 456 2
470 456 1
471 456 2
472 456 1
486 456 1
490 456 1
491 456 1
498 456 1
503 456 1
504 456 1
510 456 1
517 456 1
523 456 1
526 456 1
530 456 1
538 456 2
566 456 1
593 456 1
644 456 1
645 456 1
654 456 1
717 456 1
820 456 1
856 456 1
919 456 1
163 457 1
164 457 1
215 457 1
231 457 1
356 457 1
372 457 1
373 457 1
376 457 2
381 457 1
384 457 1
389 457 1
395 457 1
398 457 1
406 457 1
407 457 1
409 457 1
411 457 2
428 457 2
429 457 1
433 457 1
435 457 2
436 457 1
437 457 1
438 457 2
440 457 1
441 457 2
442 457 1
443 457 2
444 457 4
445 457 1
446 457 1
447 457 2
448 457 1
449 457 2
450 457 5
451 457 4
452 457 9
453 457 13
454 457 11
455 457 9
456 457 19
457 457 47
458 457 13
459 457 9
460 457 2
461 457 5
462 457 1
463 457 2
464 457 3
465 457 1
466 457 1
467 457 1
468 457 2
469 457 1
470 457 1
473 457 1
474 457 1
476 457 2
481 457 1
483 457 1
485 457 1
488 457 1
489 457 1
497 457 1
521 457 1
547 457 1
556 457 1
583 457 1
584 457 1
637 457 1
669 457 1
747 457 1
829 457 1
885 457 1
890 457 1
907 457 1
28 458 1
125 458 1
139 458 1
212 458 1
228 458 1
240 458 1
321 458 1
332 458 1
342 458 1
376 458 1
384 458 1
392 458 1
403 458 1
433 458 1
434 458 1
435 458 2
436 458 1
437 458 1
438 458 1
441 458 1
443 458 3
444 458 1
445 458 1
446 458 3
447 458 5
448 458 4
450 458 1
451 458 4
452 458 6
453 458 16
454 458 7
455 458 6
456 458 7
457 458 11
458 458 33
459 458 12
461 458 3
462 458 5
463 458 3
464 458 3
465 458 2
468 458 1
474 458 1
478 458 1
482 458 1
483 458 1
486 458 1
496 458 1
498 458 1
501 458 1
503 458 1
514 458 1
537 458 1
542 458 1
549 458 1
555 458 1
558 458 1
605 458 1
612 458 1
636 458 1
720 458 1
784 458 1
803 458 1
865 458 1
52 459 1
126 459 1
141 459 1
145 459 1
185 459 1
188 459 1
227 459 1
317 459 1
320 459 1
345 459 1
397 459 1
399 459 1
405 459 1
418 459 1
427 459 1
428 459 1
434 459 1
439 459 1
441 459 1
442 459 2
443 459 2
446 459 1
448 459 5
449 459 3
450 459 2
451 459 5
452 459 6
453 459 10
454 459 9
455 459 3
456 459 1
457 459 9
458 459 9
459 459 29
460 459 13
461 459 6
462 459 4
463 459 7
464 459 7
465 459 7
466 459 2
467 459 3
468 459 6
469 459 3
470 459 3
471 459 2
472 459 1
474 459 3
477 459 1
479 459 2
484 459 1
485 459 1
487 459 1
488 459 1
497 459 1
500 459 1
502 459 1
513 459 1
522 459 1
523 459 1
536 459 1
547 459 1
571 459 1
575 459 1
576 459 1
582 459 1
615 459 1
675 459 1
717 459 1
805 459 1
851 459 1
878 459 1
923 459 1
926 459 1
944 459 1
19 460 1
65 460 1
92 460 1
162 460 1
163 460 1
177 460 1
183 460 1
225 460 1
227 460 1
228 460 1
293 460 1
296 460 1
327 460 1
338 460 1
350 460 1
391 460 1
403 460 1
411 460 1
416 460 1
419 460 1
432 460 1
438 460 1
440 460 2
443 460 1
444 460 1
445 460 1
449 460 2
452 460 1
453 460 3
454 460 1
457 460 7
458 460 3
459 460 14
460 460 26
461 460 14
462 460 2
463 460 4
464 460 4
465 460 7
466 460 1
467 460 1
468 460 1
469 460 4
470 460 2
471 460 1
472 460 4
473 460 2
474 460 2
475 460 1
476 460 1
478 460 2
481 460 1
484 460 1
492 460 1
493 460 1
513 460 1
543 460 1
548 460 1
551 460 1
556 460 1
635 460 1
781 460 1
792 460 1
807 460 1
930 460 1
124 461 1
136 461 1
268 461 1
378 461 1
389 461 1
401 461 1
402 461 1
411 461 1
423 461 1
425 461 1
430 461 1
431 461 1
435 461 1
436 461 1
440 461 1
441 461 2
442 461 1
444 461 1
445 461 1
448 461 1
450 461 1
451 461 1
452 461 1
453 461 5
454 461 4
455 461 1
457 461 1
459 461 10
460 461 8
461 461 27
462 461 4
463 461 17
464 461 13
465 461 5
466 461 2
467 461 1
468 461 4
469 461 2
470 461 3
471 461 6
473 461 1
474 461 1
475 461 2
482 461 1
486 461 1
498 461 1
500 461 1
509 461 1
519 461 1
541 461 1
557 461 1
641 461 1
642 461 1
718 461 1
725 461 1
733 461 1
757 461 1
763 461 1
868 461 1
880 461 1
884 461 1
22 462 1
111 462 1
138 462 1
174 462 1
175 462 1
195 462 1
317 462 1
338 462 1
371 462 1
374 462 1
395 462 1
423 462 1
425 462 1
428 462 1
435 462 1
437 462 1
438 462 1
440 462 3
444 462 1
450 462 4
451 462 1
453 462 2
457 462 1
458 462 1
459 462 8
460 462 5
461 462 6
462 462 27
463 462 20
464 462 6
465 462 5
466 462 2
467 462 2
468 462 2
469 462 1
470 462 2
473 462 1
475 462 1
480 462 3
481 462 1
484 462 1
487 462 1
489 462 1
501 462 1
503 462 1
507 462 1
562 462 1
609 462 1
720 462 1
726 462 1
798 462 1
889 462 1
914 462 1
915 462 1
948 462 1
12 463 1
22 463 1
40 463 1
71 463 1
131 463 1
191 463 1
226 463 1
228 463 1
230 463 1
264 463 1
290 463 1
305 463 1
348 463 1
387 463 1
389 463 2
417 463 1
418 463 1
430 463 1
435 463 1
437 463 1
439 463 2
441 463 2
444 463 1
448 463 2
450 463 1
451 463 2
454 463 6
455 463 1
457 463 1
458 463 2
459 463 8
460 463 6
461 463 14
462 463 27
463 463 34
464 463 17
465 463 8
466 463 2
467 463 3
468 463 3
469 463 2
470 463 1
471 463 1
472 463 2
473 463 2
474 463 5
476 463 3
479 463 1
480 463 1
481 463 1
482 463 1
483 463 1
484 463 2
485 463 1
486 463 1
493 463 1
524 463 1
525 463 1
528 463 1
534 463 1
536 463 1
557 463 1
587 463 1
624 463 1
641 463 1
828 463 1
891 463 1
894 463 1
949 463 1
17 464 1
18 464 1
34 464 1
43 464 1
214 464 1
216 464 1
232 464 1
234 464 1
236 464 1
247 464 1
269 464 1
287 464 1
288 464 1
307 464 1
325 464 1
331 464 1
347 464 1
367 464 1
384 464 1
386 464 1
389 464 1
395 464 1
396 464 1
414 464 1
422 464 1
425 464 1
427 464 1
428 464 1
436 464 1
439 464 1
440 464 3
442 464 1
443 464 2
445 464 2
450 464 1
451 464 1
452 464 4
453 464 2
456 464 3
457 464 1
458 464 5
459 464 11
460 464 5
461 464 5
462 464 5
463 464 12
464 464 40
465 464 21
466 464 3
467 464 6
468 464 5
469 464 5
470 464 6
471 464 3
472 464 4
473 464 3
475 464 2
476 464 1
478 464 1
479 464 1
482 464 2
483 464 2
491 464 1
496 464 1
502 464 1
504 464 1
507 464 1
508 464 1
512 464 1
548 464 1
549 464 1
557 464 1
577 464 1
586 464 1
679 464 1
696 464 2
733 464 1
795 464 1
862 464 1
914 464 1
139 465 1
198 465 1
216 465 1
220 465 1
223 465 1
230 465 1
326 465 1
332 465 1
346 465 1
398 465 1
418 465 1
419 465 1
424 465 1
426 465 1
432 465 1
433 465 1
438 465 1
441 465 1
448 465 2
449 465 3
451 465 2
452 465 1
453 465 1
454 465 2
455 465 3
456 465 1
457 465 3
458 465 4
459 465 2
460 465 2
461 465 6
462 465 2
463 465 7
464 465 19
465 465 30
466 465 8
467 465 5
468 465 4
469 465 6
470 465 2
471 465 2
472 465 3
473 465 2
474 465 2
476 465 3
483 465 2
484 465 1
493 465 1
494 465 1
513 465 1
518 465 1
524 465 1
538 465 1
566 465 1
599 465 1
615 465 1
637 465 1
703 465 1
707 465 1
791 465 1
793 465 1
803 465 1
810 465 1
841 465 1
913 465 1
27 466 1
35 466 1
38 466 1
63 466 1
158 466 1
164 466 1
192 466 1
207 466 1
227 466 1
244 466 1
288 466 1
289 466 1
305 466 1
328 466 1
335 466 1
365 466 1
384 466 1
388 466 1
391 466 1
392 466 1
397 466 1
401 466 1
411 466 1
424 466 2
438 466 1
440 466 1
441 466 2
442 466 1
444 466 1
448 466 1
450 466 2
452 466 1
455 466 1
456 466 1
457 466 2
458 466 3
459 466 2
460 466 5
461 466 3
462 466 2
463 466 3
464 466 7
465 466 11
466 466 23
467 466 17
468 466 6
469 466 2
470 466 6
471 466 1
472 466 2
473 466 3
474 466 2
475 466 1
476 466 1
477 466 1
478 466 1
479 466 3
480 466 2
481 466 1
489 466 1
491 466 1
493 466 1
494 466 1
499 466 1
500 466 1
504 466 1
518 466 1
528 466 2
538 466 1
544 466 1
549 466 1
560 466 1
575 466 2
621 466 1
651 466 1
686 466 1
703 466 1
755 466 1
790 466 1
847 466 1
899 466 1
16 467 1
174 467 1
225 467 1
235 467 1
237 467 1
238 467 1
250 467 2
264 467 1
319 467 1
334 467 1
386 467 1
387 467 1
390 467 1
394 467 1
398 467 1
400 467 1
411 467 1
424 467 1
430 467 1
434 467 1
435 467 1
437 467 1
443 467 1
444 467 2
447 467 1
448 467 1
449 467 1
452 467 1
453 467 1
455 467 1
456 467 1
457 467 1
458 467 2
459 467 1
460 467 1
461 467 2
462 467 4
463 467 2
464 467 2
465 467 5
466 467 11
467 467 42
468 467 12
469 467 7
470 467 6
471 467 4
472 467 3
473 467 4
475 467 2
476 467 1
477 467 2
481 467 2
484 467 1
495 467 1
499 467 1
515 467 2
517 467 1
519 467 1
520 467 1
525 467 1
533 467 1
537 467 2
541 467 1
545 467 1
547 467 1
559 467 1
583 467 1
584 467 1
596 467 1
616 467 2
625 467 1
654 467 1
738 467 1
740 467 1
751 467 1
758 467 1
803 467 1
820 467 1
45 468 1
75 468 1
157 468 1
160 468 1
172 468 1
212 468 1
227 468 1
231 468 1
282 468 1
303 468 1
321 468 1
333 468 1
337 468 1
351 468 1
386 468 1
397 468 1
404 468 1
426 468 1
436 468 1
437 468 2
444 468 2
446 468 1
447 468 2
450 468 1
453 468 1
454 468 3
456 468 1
458 468 4
459 468 1
460 468 1
461 468 1
463 468 3
464 468 8
465 468 8
466 468 9
467 468 17
468 468 36
469 468 17
470 468 7
471 468 3
472 468 3
473 468 6
474 468 2
475 468 2
476 468 2
477 468 2
478 468 1
480 468 1
482 468 2
483 468 1
484 468 2
491 468 1
495 468 1
518 468 1
524 468 1
564 468 1
572 468 1
593 468 1
625 468 1
627 468 1
631 468 1
646 468 1
743 468 1
799 468 1
842 468 1
853 468 1
869 468 1
893 468 1
917 468 2
128 469 1
208 469 1
235 469 1
298 469 1
309 469 1
328 469 1
330 469 1
363 469 1
369 469 1
381 469 1
394 469 1
397 469 1
416 469 2
425 469 1
432 469 1
434 469 1
438 469 2
443 469 1
445 469 1
446 469 1
447 469 1
450 469 1
452 469 1
453 469 2
455 469 1
456 469 1
457 469 1
458 469 1
459 469 2
460 469 2
461 469 1
464 469 4
465 469 6
466 469 7
467 469 3
468 469 19
469 469 40
470 469 20
471 469 7
472 469 2
473 469 3
474 469 2
476 469 3
477 469 4
478 469 3
479 469 1
480 469 1
484 469 2
485 469 2
494 469 1
497 469 1
501 469 1
514 469 1
521 469 1
530 469 1
531 469 1
542 469 1
548 469 1
571 469 1
583 469 1
635 469 1
652 469 1
723 469 1
751 469 1
752 469 1
795 469 1
832 469 1
839 469 1
853 469 1
909 469 1
922 469 1
959 469 1
47 470 1
160 470 1
180 470 1
181 470 1
187 470 1
194 470 1
212 470 1
231 470 1
235 470 1
296 470 1
319 470 1
324 470 1
372 470 1
380 470 1
394 470 1
395 470 1
423 470 1
426 470 1
434 470 1
446 470 1
448 470 1
451 470 1
452 470 1
456 470 1
458 470 1
459 470 1
460 470 2
461 470 1
462 470 2
463 470 4
464 470 2
465 470 4
466 470 4
467 470 9
468 470 6
469 470 11
470 470 34
471 470 8
472 470 8
473 470 6
474 470 5
475 470 6
476 470 8
478 470 1
479 470 1
482 470 1
483 470 1
486 470 1
487 470 1
490 470 1
500 470 1
502 470 1
507 470 1
516 470 1
517 470 1
568 470 1
571 470 1
579 470 1
583 470 1
612 470 1
684 470 1
712 470 1
750 470 1
767 470 1
782 470 1
794 470 1
812 470 1
814 470 1
887 470 1
917 470 1
69 471 1
83 471 1
154 471 1
164 471 1
184 471 1
185 471 1
190 471 1
236 471 1
284 471 1
337 471 1
341 471 1
383 471 1
384 471 1
409 471 1
414 471 1
430 471 1
435 471 2
438 471 1
440 471 1
441 471 1
442 471 2
445 471 1
447 471 1
448 471 1
452 471 2
455 471 1
456 471 1
457 471 2
458 471 2
460 471 2
461 471 1
463 471 1
464 471 5
465 471 7
466 471 2
467 471 6
468 471 2
469 471 9
470 471 14
471 471 39
472 471 19
473 471 6
474 471 7
475 471 5
476 471 1
477 471 2
478 471 3
479 471 1
480 471 1
486 471 2
487 471 1
491 471 1
492 471 1
497 471 1
503 471 1
505 471 1
506 471 1
508 471 1
512 471 1
515 471 1
516 471 1
526 471 1
529 471 1
545 471 1
547 471 1
581 471 1
618 471 1
684 471 1
701 471 1
707 471 1
733 471 1
734 471 1
829 471 1
832 471 1
872 471 1
882 471 1
914 471 1
927 471 1
27 472 1
33 472 1
93 472 1
132 472 1
158 472 1
191 472 1
192 472 1
313 472 2
321 472 1
344 472 1
360 472 1
363 472 1
378 472 2
423 472 1
427 472 1
430 472 1
433 472 1
441 472 1
443 472 1
447 472 1
449 472 1
451 472 1
453 472 2
455 472 2
456 472 2
458 472 4
459 472 3
460 472 4
461 472 2
462 472 2
463 472 3
464 472 3
465 472 3
466 472 4
467 472 4
468 472 3
469 472 9
470 472 9
471 472 31
472 472 51
473 472 14
474 472 4
475 472 5
476 472 2
477 472 2
480 472 1
481 472 2
483 472 1
485 472 1
487 472 3
490 472 1
493 472 1
497 472 1
500 472 2
504 472 2
505 472 1
507 472 1
512 472 1
526 472 1
551 472 1
574 472 1
616 472 1
624 472 1
643 472 1
644 472 1
649 472 1
652 472 1
713 472 1
740 472 1
800 472 1
815 472 1
832 472 1
881 472 1
903 472 1
906 472 1
53 473 1
137 473 1
146 473 1
177 473 1
201 473 1
210 473 1
218 473 1
273 473 1
296 473 1
314 473 1
320 473 1
339 473 1
403 473 1
412 473 2
424 473 1
428 473 1
438 473 1
444 473 2
449 473 4
455 473 1
456 473 1
457 473 1
458 473 1
460 473 2
461 473 2
462 473 2
464 473 2
465 473 2
466 473 4
467 473 5
468 473 6
469 473 6
470 473 12
471 473 12
472 473 17
473 473 45
474 473 19
475 473 5
476 473 3
477 473 4
478 473 5
479 473 2
480 473 2
481 473 1
482 473 2
485 473 1
486 473 1
489 473 1
491 473 1
497 473 1
498 473 1
500 473 1
502 473 1
504 473 1
508 473 1
546 473 1
574 473 1
577 473 1
640 473 1
723 473 1
763 473 1
772 473 1
774 473 1
800 473 1
804 473 1
820 473 1
829 473 1
877 473 1
945 473 1
30 474 1
64 474 1
92 474 1
149 474 1
267 474 1
299 474 1
322 474 1
329 474 1
374 474 1
406 474 1
426 474 1
431 474 1
432 474 1
433 474 1
441 474 1
446 474 1
447 474 2
450 474 1
452 474 1
453 474 1
454 474 2
456 474 1
458 474 1
460 474 1
461 474 1
464 474 2
466 474 2
467 474 2
468 474 3
469 474 3
470 474 8
471 474 9
472 474 7
473 474 14
474 474 35
475 474 13
476 474 6
477 474 3
478 474 7
479 474 7
480 474 2
481 474 6
482 474 4
484 474 2
485 474 1
487 474 2
488 474 1
491 474 1
497 474 1
500 474 1
507 474 1
518 474 1
519 474 1
520 474 1
522 474 1
528 474 1
532 474 1
543 474 1
550 474 1
564 474 1
581 474 1
626 474 1
653 474 1
699 474 1
750 474 1
784 474 1
787 474 1
820 474 1
854 474 1
864 474 1
924 474 1
933 474 1
71 475 1
125 475 1
166 475 1
170 475 1
219 475 1
232 475 1
236 475 1
309 475 1
319 475 1
322 475 2
339 475 1
357 475 1
395 475 1
399 475 1
433 475 1
446 475 1
453 475 1
454 475 1
457 475 1
458 475 1
459 475 1
460 475 1
461 475 2
466 475 2
467 475 2
469 475 2
470 475 2
471 475 8
472 475 4
473 475 5
474 475 12
475 475 47
476 475 12
477 475 5
478 475 14
479 475 6
480 475 4
481 475 4
482 475 6
483 475 1
484 475 1
486 475 2
487 475 2
489 475 1
492 475 1
498 475 1
499 475 1
504 475 3
507 475 3
517 475 1
520 475 1
525 475 2
527 475 1
542 475 1
543 475 1
547 475 1
570 475 1
638 475 1
643 475 1
672 475 1
713 475 1
758 475 1
783 475 1
788 475 1
877 475 1
881 475 1
889 475 1
931 475 1
957 475 1
973 475 1
31 476 1
41 476 1
130 476 1
139 476 1
177 476 1
178 476 1
240 476 1
328 476 1
338 476 1
339 476 1
346 476 1
351 476 1
354 476 1
390 476 1
394 476 2
400 476 1
410 476 2
420 476 1
425 476 1
432 476 1
435 476 1
437 476 1
445 476 1
450 476 1
454 476 1
456 476 1
458 476 1
459 476 1
460 476 1
463 476 2
466 476 1
467 476 1
469 476 4
470 476 2
471 476 2
472 476 3
473 476 2
474 476 3
475 476 16
476 476 35
477 476 11
478 476 16
479 476 4
480 476 4
481 476 4
482 476 4
483 476 3
484 476 3
485 476 3
487 476 2
489 476 1
490 476 1
491 476 1
493 476 1
494 476 2
497 476 1
505 476 1
511 476 1
512 476 1
517 476 1
526 476 1
527 476 1
533 476 1
536 476 1
542 476 1
546 476 1
552 476 1
596 476 2
603 476 1
643 476 1
694 476 1
696 476 1
705 476 1
707 476 1
711 476 1
722 476 1
807 476 1
816 476 1
835 476 1
863 476 1
944 476 1
35 477 1
41 477 1
143 477 1
227 477 1
234 477 1
290 477 1
327 477 1
328 477 1
341 477 1
346 477 1
352 477 1
384 477 1
408 477 1
413 477 1
415 477 1
419 477 1
420 477 1
421 477 1
432 477 1
434 477 1
437 477 1
451 477 1
454 477 1
456 477 1
457 477 1
458 477 1
459 477 2
460 477 1
464 477 2
465 477 1
467 477 1
468 477 1
471 477 1
472 477 4
473 477 2
474 477 5
475 477 11
476 477 16
477 477 44
478 477 14
479 477 2
480 477 7
481 477 5
482 477 2
483 477 3
484 477 2
485 477 1
486 477 1
487 477 1
500 477 1
512 477 2
513 477 1
516 477 1
517 477 2
526 477 1
533 477 1
541 477 1
542 477 1
552 477 1
555 477 1
574 477 1
620 477 1
632 477 1
640 477 1
655 477 1
661 477 1
704 477 1
712 477 1
800 477 1
871 477 1
35 478 1
179 478 1
198 478 1
200 478 1
215 478 1
220 478 1
250 478 1
264 478 1
278 478 1
312 478 1
334 478 1
411 478 1
412 478 1
430 478 1
433 478 1
448 478 1
454 478 1
455 478 1
459 478 1
461 478 2
462 478 1
463 478 1
464 478 1
465 478 1
466 478 1
468 478 1
469 478 2
470 478 3
471 478 4
472 478 6
473 478 7
474 478 2
475 478 9
476 478 12
477 478 17
478 478 39
479 478 17
480 478 10
481 478 8
482 478 7
483 478 4
484 478 1
486 478 2
487 478 4
489 478 1
491 478 1
493 478 2
494 478 1
495 478 1
500 478 2
502 478 1
508 478 1
510 478 1
514 478 1
517 478 1
518 478 1
520 478 1
523 478 1
530 478 1
538 478 1
550 478 1
572 478 1
579 478 1
619 478 1
659 478 1
685 478 1
760 478 1
770 478 1
777 478 1
778 478 1
794 478 1
816 478 2
930 478 1
966 478 1
119 479 1
156 479 1
164 479 1
184 479 1
203 479 1
235 479 1
238 479 1
245 479 1
264 479 1
313 479 1
394 479 1
411 479 1
431 479 2
444 479 1
446 479 1
447 479 1
449 479 1
454 479 1
463 479 2
464 479 2
465 479 1
466 479 2
467 479 1
468 479 1
469 479 2
471 479 1
472 479 1
473 479 1
474 479 3
475 479 5
476 479 3
477 479 3
478 479 15
479 479 28
480 479 19
481 479 9
482 479 7
483 479 1
484 479 1
485 479 1
486 479 4
487 479 2
489 479 2
490 479 1
491 479 2
498 479 1
503 479 1
504 479 1
534 479 1
552 479 1
561 479 1
567 479 1
570 479 1
627 479 1
644 479 1
665 479 1
719 479 1
789 479 1
817 479 1
836 479 1
901 479 1
138 480 1
149 480 1
201 480 1
202 480 1
210 480 1
230 480 1
234 480 1
248 480 1
343 480 1
351 480 1
386 480 1
403 480 1
409 480 1
419 480 1
430 480 1
431 480 1
434 480 1
441 480 1
450 480 1
451 480 1
454 480 1
457 480 1
460 480 1
464 480 1
465 480 1
468 480 2
470 480 1
471 480 3
472 480 1
474 480 4
475 480 6
476 480 5
477 480 5
478 480 11
479 480 15
480 480 35
481 480 8
482 480 7
483 480 6
484 480 1
486 480 1
487 480 5
488 480 1
489 480 1
490 480 2
491 480 1
492 480 1
494 480 3
495 480 1
498 480 2
504 480 3
511 480 1
514 480 1
515 480 1
516 480 1
520 480 1
525 480 1
527 480 1
538 480 1
540 480 1
546 480 1
563 480 1
565 480 1
578 480 1
614 480 1
628 480 1
649 480 1
663 480 1
664 480 1
780 480 1
873 480 1
886 480 1
947 480 1
120 481 1
131 481 1
134 481 1
138 481 1
169 481 1
188 481 1
189 481 1
197 481 1
212 481 1
214 481 1
268 481 1
294 481 1
298 481 1
304 481 1
330 481 1
343 481 1
350 481 1
360 481 1
372 481 1
383 481 1
410 481 1
418 481 1
421 481 2
432 481 1
437 481 1
439 481 1
448 481 1
449 481 1
455 481 1
457 481 1
460 481 1
461 481 1
462 481 1
463 481 2
464 481 1
465 481 1
467 481 2
468 481 2
469 481 1
470 481 4
471 481 1
472 481 3
473 481 5
474 481 4
475 481 6
476 481 3
477 481 4
478 481 5
479 481 8
480 481 16
481 481 54
482 481 24
483 481 14
484 481 6
485 481 4
486 481 6
487 481 8
488 481 1
490 481 2
491 481 2
492 481 1
493 481 2
494 481 1
495 481 1
497 481 1
498 481 2
499 481 3
500 481 1
502 481 2
503 481 1
509 481 1
515 481 2
516 481 1
524 481 1
530 481 1
553 481 1
554 481 1
557 481 1
564 481 1
571 481 1
578 481 1
590 481 1
598 481 1
607 481 1
618 481 2
624 481 1
634 481 1
636 481 1
649 481 1
651 481 1
659 481 1
678 481 1
720 481 1
729 481 1
830 481 1
875 481 1
897 481 1
915 481 1
920 481 1
933 481 1
944 481 1
50 482 1
134 482 1
141 482 1
150 482 1
178 482 1
186 482 1
215 482 1
332 482 1
359 482 1
412 482 1
413 482 1
443 482 1
445 482 1
446 482 1
451 482 1
452 482 2
467 482 1
469 482 3
470 482 1
471 482 1
473 482 1
474 482 2
475 482 1
476 482 2
477 482 5
478 482 5
479 482 3
480 482 10
481 482 12
482 482 38
483 482 19
484 482 4
485 482 5
486 482 1
487 482 4
488 482 2
489 482 2
490 482 1
491 482 4
492 482 1
493 482 2
494 482 4
495 482 3
496 482 1
498 482 1
500 482 6
504 482 2
507 482 1
508 482 1
514 482 2
515 482 1
517 482 1
525 482 1
527 482 1
539 482 1
543 482 1
549 482 1
561 482 1
565 482 1
589 482 1
616 482 1
624 482 1
626 482 1
634 482 1
645 482 1
668 482 1
749 482 1
837 482 1
850 482 1
866 482 1
956 482 1
83 483 1
182 483 1
221 483 1
222 483 1
268 483 1
269 483 1
414 483 1
436 483 1
446 483 1
451 483 1
454 483 1
456 483 1
458 483 1
459 483 1
464 483 1
467 483 1
469 483 1
473 483 3
475 483 1
476 483 3
478 483 5
479 483 3
480 483 5
481 483 16
482 483 14
483 483 43
484 483 15
485 483 11
486 483 10
487 483 18
488 483 5
489 483 4
490 483 2
491 483 2
492 483 4
493 483 2
494 483 3
495 483 4
497 483 2
498 483 3
499 483 1
502 483 3
503 483 1
504 483 1
515 483 1
516 483 1
539 483 1
541 483 1
548 483 1
580 483 1
632 483 1
644 483 1
645 483 1
648 483 1
668 483 1
722 483 1
775 483 1
832 483 1
844 483 1
896 483 1
920 483 1
70 484 1
85 484 1
135 484 1
165 484 1
184 484 1
185 484 1
187 484 1
247 484 1
284 484 1
310 484 1
318 484 1
403 484 1
409 484 1
417 484 1
425 484 1
457 484 1
462 484 1
464 484 2
467 484 2
472 484 1
473 484 1
475 484 2
477 484 1
478 484 1
480 484 2
481 484 2
482 484 2
483 484 18
484 484 47
485 484 11
486 484 12
487 484 21
488 484 10
489 484 3
490 484 3
491 484 3
492 484 8
493 484 2
496 484 3
497 484 2
499 484 1
500 484 1
502 484 1
503 484 2
504 484 2
507 484 1
508 484 1
510 484 1
511 484 1
513 484 1
517 484 1
518 484 1
533 484 1
542 484 1
545 484 1
561 484 1
562 484 1
578 484 1
579 484 1
582 484 1
648 484 1
699 484 1
705 484 1
769 484 1
844 484 1
886 484 1
910 484 1
916 484 1
924 484 1
108 485 1
138 485 1
148 485 1
272 485 2
367 485 1
408 485 1
410 485 1
425 485 1
434 485 1
457 485 1
459 485 1
465 485 1
468 485 1
471 485 1
473 485 1
476 485 1
477 485 2
478 485 1
479 485 2
481 485 5
482 485 2
483 485 7
484 485 18
485 485 34
486 485 11
487 485 12
488 485 4
489 485 5
490 485 2
491 485 4
492 485 2
494 485 1
496 485 1
497 485 3
498 485 1
499 485 1
500 485 4
501 485 1
504 485 1
507 485 1
509 485 1
511 485 1
514 485 2
515 485 2
516 485 2
517 485 1
518 485 2
521 485 1
566 485 1
570 485 1
574 485 2
584 485 1
624 485 1
632 485 1
638 485 1
722 485 1
744 485 1
764 485 1
774 485 1
775 485 1
804 485 1
806 485 1
864 485 1
879 485 1
45 486 1
147 486 1
241 486 1
319 486 1
327 486 1
394 486 1
395 486 1
396 486 1
397 486 1
407 486 1
411 486 1
429 486 1
430 486 1
431 486 1
437 486 1
440 486 1
441 486 1
443 486 1
450 486 2
451 486 1
457 486 1
459 486 1
461 486 1
467 486 1
468 486 1
469 486 1
471 486 1
473 486 1
474 486 1
475 486 1
476 486 3
477 486 4
480 486 5
481 486 2
482 486 4
483 486 12
484 486 13
485 486 20
486 486 46
487 486 13
488 486 2
489 486 3
490 486 7
491 486 4
492 486 1
493 486 4
494 486 1
497 486 1
498 486 1
499 486 1
500 486 3
501 486 1
502 486 4
510 486 1
514 486 1
519 486 1
527 486 1
541 486 1
565 486 1
574 486 1
575 486 2
577 486 2
610 486 1
671 486 1
829 486 1
915 486 1
59 487 1
65 487 1
71 487 1
120 487 1
149 487 1
215 487 1
281 487 1
347 487 1
356 487 1
379 487 1
389 487 1
393 487 1
434 487 1
441 487 1
445 487 1
458 487 2
459 487 1
463 487 1
465 487 1
466 487 1
468 487 2
471 487 1
472 487 1
474 487 3
476 487 1
477 487 2
478 487 2
480 487 3
481 487 7
482 487 4
483 487 18
484 487 20
485 487 7
486 487 16
487 487 52
488 487 14
489 487 8
490 487 7
491 487 8
492 487 3
494 487 2
495 487 1
496 487 3
497 487 2
498 487 2
499 487 2
503 487 1
504 487 2
508 487 1
511 487 1
512 487 1
515 487 1
520 487 1
554 487 1
567 487 1
584 487 1
588 487 1
590 487 1
593 487 1
640 487 1
699 487 1
723 487 1
896 487 1
898 487 1
955 487 1
31 488 1
40 488 1
46 488 1
76 488 1
180 488 1
183 488 1
198 488 1
205 488 1
222 488 1
239 488 1
249 488 1
273 488 1
320 488 1
323 488 1
344 488 1
348 488 1
378 488 1
398 488 1
421 488 1
444 488 1
455 488 1
460 488 1
465 488 1
469 488 1
472 488 2
474 488 1
475 488 2
476 488 2
477 488 3
478 488 2
480 488 2
482 488 4
483 488 4
484 488 4
485 488 2
486 488 3
487 488 7
488 488 22
489 488 20
490 488 8
491 488 9
492 488 2
493 488 1
494 488 2
495 488 3
496 488 3
497 488 1
498 488 1
500 488 1
502 488 2
503 488 1
508 488 1
509 488 1
511 488 1
514 488 1
516 488 1
533 488 1
537 488 1
544 488 1
545 488 1
546 488 1
562 488 1
577 488 1
612 488 1
661 488 1
758 488 1
768 488 1
814 488 1
820 488 1
837 488 1
840 488 1
27 489 1
77 489 1
171 489 1
185 489 1
303 489 1
305 489 1
322 489 1
349 489 1
381 489 1
390 489 1
397 489 1
410 489 1
427 489 1
438 489 1
451 489 1
457 489 1
460 489 1
465 489 1
473 489 2
474 489 1
477 489 3
479 489 1
480 489 6
481 489 4
483 489 3
484 489 9
485 489 4
487 489 4
488 489 15
489 489 37
490 489 17
491 489 9
492 489 6
493 489 5
494 489 1
495 489 2
496 489 1
497 489 1
498 489 1
501 489 2
502 489 5
504 489 1
507 489 1
514 489 2
515 489 2
518 489 1
529 489 1
535 489 1
542 489 1
572 489 1
579 489 1
585 489 1
622 489 1
648 489 1
698 489 1
729 489 1
799 489 1
804 489 1
821 489 1
906 489 1
911 489 1
12 490 1
69 490 1
77 490 1
196 490 1
230 490 1
244 490 1
312 490 1
315 490 1
317 490 1
321 490 1
341 490 1
383 490 1
389 490 1
409 490 1
430 490 1
437 490 1
447 490 2
457 490 1
464 490 1
471 490 1
473 490 1
478 490 1
480 490 1
481 490 2
482 490 5
483 490 7
484 490 3
485 490 1
486 490 6
487 490 7
488 490 12
489 490 13
490 490 45
491 490 29
492 490 9
493 490 3
494 490 4
495 490 1
496 490 3
497 490 1
498 490 2
499 490 1
500 490 3
502 490 5
503 490 2
504 490 3
506 490 1
507 490 1
509 490 1
510 490 1
514 490 1
516 490 2
541 490 1
542 490 1
554 490 1
561 490 1
563 490 1
571 490 1
635 490 1
639 490 1
664 490 1
713 490 1
769 490 1
811 490 1
828 490 1
837 490 1
20 491 1
44 491 1
152 491 1
173 491 1
199 491 1
213 491 1
225 491 1
276 491 1
292 491 1
322 491 1
350 491 1
366 491 1
367 491 1
377 491 1
378 491 1
388 491 1
392 491 1
420 491 1
447 491 1
452 491 2
457 491 1
468 491 2
472 491 2
473 491 1
475 491 1
480 491 3
481 491 5
482 491 2
483 491 9
484 491 8
485 491 6
486 491 3
487 491 6
488 491 7
489 491 6
490 491 18
491 491 52
492 491 18
493 491 8
494 491 3
495 491 5
496 491 5
497 491 6
498 491 5
499 491 1
500 491 1
501 491 3
502 491 1
503 491 2
506 491 1
507 491 1
509 491 1
512 491 2
515 491 1
518 491 1
523 491 1
527 491 1
531 491 1
535 491 1
542 491 1
561 491 1
567 491 1
575 491 1
582 491 1
584 491 1
588 491 1
591 491 1
614 491 1
616 491 1
617 491 1
620 491 1
623 491 1
624 491 1
635 491 1
730 491 1
780 491 1
814 491 1
829 491 1
860 491 1
872 491 1
885 491 1
890 491 1
945 491 1
29 492 1
130 492 1
164 492 1
179 492 1
185 492 1
197 492 1
289 492 1
313 492 1
354 492 1
373 492 1
390 492 1
400 492 1
403 492 1
444 492 1
454 492 1
456 492 1
468 492 1
474 492 1
477 492 2
478 492 1
479 492 1
480 492 1
481 492 5
482 492 3
483 492 2
484 492 1
486 492 1
487 492 7
488 492 4
489 492 5
490 492 7
491 492 13
492 492 24
493 492 7
494 492 5
495 492 1
496 492 2
497 492 2
498 492 3
499 492 1
500 492 3
501 492 2
502 492 4
504 492 2
505 492 1
512 492 1
514 492 4
515 492 1
516 492 1
517 492 1
519 492 1
531 492 1
537 492 1
550 492 1
555 492 1
557 492 1
563 492 1
565 492 1
566 492 2
567 492 1
585 492 1
599 492 1
614 492 1
621 492 1
704 492 1
777 492 1
847 492 1
856 492 1
864 492 2
868 492 1
895 492 1
919 492 1
926 492 1
25 493 1
201 493 1
212 493 1
251 493 1
268 493 1
313 493 1
314 493 1
335 493 1
345 493 1
388 493 1
389 493 1
423 493 1
427 493 1
440 493 1
444 493 1
451 493 1
452 493 1
455 493 1
462 493 2
467 493 2
471 493 2
477 493 1
478 493 1
479 493 1
481 493 2
483 493 1
484 493 2
485 493 1
486 493 2
487 493 4
488 493 1
489 493 4
490 493 1
491 493 11
492 493 6
493 493 46
494 493 18
495 493 5
496 493 7
497 493 5
498 493 1
499 493 5
500 493 4
502 493 3
503 493 2
504 493 1
507 493 1
508 493 1
511 493 1
514 493 1
515 493 3
522 493 1
525 493 1
533 493 1
539 493 1
556 493 1
566 493 1
567 493 1
591 493 1
612 493 1
616 493 1
630 493 1
642 493 1
779 493 1
799 493 1
819 493 1
826 493 1
828 493 1
866 493 1
867 493 1
888 493 1
919 493 1
926 493 1
37 494 1
130 494 1
150 494 1
161 494 1
169 494 1
176 494 1
225 494 1
242 494 1
311 494 1
315 494 1
390 494 1
405 494 1
410 494 1
418 494 1
424 494 1
429 494 1
431 494 2
451 494 1
453 494 1
454 494 1
460 494 1
464 494 1
467 494 1
470 494 1
473 494 2
476 494 3
479 494 1
480 494 2
482 494 1
485 494 1
486 494 2
487 494 1
488 494 1
489 494 4
490 494 9
491 494 5
492 494 1
493 494 19
494 494 50
495 494 9
496 494 8
497 494 1
498 494 4
500 494 2
501 494 4
502 494 2
503 494 2
505 494 1
506 494 1
510 494 1
511 494 3
514 494 2
515 494 1
516 494 1
518 494 1
523 494 1
525 494 1
531 494 1
534 494 1
544 494 1
564 494 1
611 494 2
614 494 2
639 494 1
651 494 1
658 494 1
662 494 1
717 494 1
775 494 1
830 494 1
845 494 1
876 494 1
908 494 1
909 494 1
929 494 1
18 495 1
74 495 1
171 495 1
180 495 1
184 495 1
189 495 1
194 495 1
199 495 1
220 495 1
244 495 1
285 495 1
308 495 1
309 495 1
339 495 1
354 495 1
403 495 1
437 495 1
452 495 1
454 495 1
458 495 1
469 495 2
471 495 1
475 495 1
479 495 1
480 495 1
481 495 2
482 495 1
483 495 1
485 495 2
486 495 1
488 495 1
489 495 1
490 495 3
491 495 6
492 495 4
493 495 10
494 495 20
495 495 31
496 495 17
497 495 4
498 495 2
499 495 4
500 495 2
501 495 3
502 495 1
503 495 7
504 495 1
506 495 1
507 495 1
508 495 1
509 495 1
510 495 2
514 495 1
517 495 1
522 495 1
528 495 1
529 495 1
537 495 1
541 495 1
551 495 1
557 495 1
559 495 1
563 495 1
567 495 1
572 495 1
607 495 1
615 495 1
635 495 1
639 495 1
640 495 1
652 495 2
667 495 1
791 495 1
801 495 1
814 495 1
829 495 1
862 495 1
863 495 1
877 495 1
907 495 1
908 495 1
954 495 1
123 496 1
137 496 1
172 496 1
272 496 2
304 496 1
347 496 1
389 496 1
409 496 1
423 496 1
432 496 1
438 496 1
443 496 2
452 496 1
456 496 1
470 496 1
471 496 1
481 496 1
483 496 2
484 496 1
485 496 1
487 496 1
488 496 1
489 496 1
490 496 4
491 496 3
492 496 7
493 496 11
494 496 16
495 496 8
496 496 16
497 496 10
498 496 5
499 496 2
500 496 5
501 496 4
502 496 6
503 496 4
504 496 1
506 496 1
508 496 1
509 496 1
510 496 2
512 496 1
513 496 1
515 496 2
516 496 1
523 496 1
528 496 1
532 496 1
534 496 1
535 496 1
549 496 1
554 496 1
557 496 2
572 496 1
612 496 1
628 496 1
644 496 1
647 496 1
652 496 1
714 496 1
765 496 1
784 496 1
815 496 1
820 496 1
847 496 1
929 496 1
34 497 1
56 497 1
74 497 1
157 497 1
190 497 1
269 497 1
270 497 1
320 497 1
354 497 1
389 497 1
427 497 1
452 497 1
454 497 1
455 497 1
464 497 1
469 497 1
473 497 1
475 497 1
481 497 1
482 497 1
483 497 5
484 497 2
486 497 2
487 497 2
488 497 3
489 497 1
490 497 1
491 497 3
492 497 2
493 497 5
494 497 3
495 497 2
496 497 6
497 497 35
498 497 11
499 497 6
500 497 10
501 497 10
502 497 6
503 497 5
504 497 3
505 497 2
506 497 2
507 497 2
508 497 3
509 497 1
511 497 4
512 497 2
513 497 1
514 497 2
515 497 1
516 497 1
519 497 1
520 497 1
523 497 1
525 497 1
526 497 1
527 497 1
528 497 1
535 497 1
542 497 1
546 497 1
555 497 1
558 497 1
562 497 1
579 497 1
609 497 1
622 497 1
644 497 1
751 497 1
807 497 1
876 497 1
910 497 1
933 497 1
937 497 1
133 498 1
180 498 1
185 498 1
200 498 1
212 498 1
236 498 1
251 498 1
307 498 1
349 498 1
351 498 1
357 498 1
360 498 1
376 498 1
406 498 1
428 498 1
432 498 1
451 498 1
471 498 1
473 498 2
475 498 1
479 498 1
481 498 2
482 498 2
483 498 4
484 498 3
485 498 1
488 498 1
489 498 2
490 498 2
491 498 2
492 498 6
493 498 1
495 498 1
496 498 6
497 498 20
498 498 39
499 498 11
500 498 13
501 498 4
502 498 4
503 498 3
504 498 5
505 498 2
507 498 3
508 498 1
509 498 3
510 498 7
512 498 3
513 498 1
514 498 1
517 498 2
518 498 1
521 498 3
522 498 1
525 498 2
526 498 1
537 498 1
539 498 1
540 498 1
545 498 1
551 498 1
575 498 1
577 498 1
609 498 1
617 498 2
634 498 1
714 498 1
740 498 1
787 498 1
806 498 1
830 498 1
922 498 1
23 499 1
26 499 1
36 499 1
123 499 1
133 499 1
215 499 1
227 499 1
291 499 1
302 499 1
317 499 1
332 499 1
347 499 1
351 499 1
363 499 1
413 499 1
430 499 1
436 499 1
444 499 1
458 499 1
462 499 1
463 499 1
466 499 1
468 499 1
470 499 1
474 499 1
476 499 1
479 499 1
480 499 3
481 499 2
483 499 1
485 499 1
486 499 2
487 499 1
488 499 2
489 499 1
491 499 1
492 499 1
493 499 1
494 499 2
496 499 2
497 499 6
498 499 20
499 499 21
500 499 16
501 499 3
502 499 2
503 499 3
504 499 2
505 499 4
506 499 2
507 499 3
508 499 1
509 499 2
510 499 1
511 499 3
513 499 3
514 499 3
515 499 1
516 499 1
521 499 1
522 499 2
525 499 1
528 499 1
534 499 1
541 499 1
557 499 1
579 499 1
605 499 1
642 499 1
759 499 1
810 499 1
827 499 1
178 500 1
193 500 1
203 500 1
240 500 1
289 500 1
296 500 1
302 500 1
327 500 1
358 500 1
378 500 1
384 500 1
407 500 1
415 500 1
421 500 1
426 500 1
434 500 1
443 500 1
444 500 1
472 500 1
473 500 1
475 500 1
480 500 1
481 500 2
482 500 1
484 500 3
485 500 2
486 500 1
487 500 2
488 500 3
489 500 2
490 500 1
491 500 2
492 500 1
493 500 1
494 500 4
495 500 4
496 500 2
497 500 1
498 500 7
499 500 11
500 500 30
501 500 13
502 500 3
503 500 8
505 500 1
506 500 2
507 500 2
508 500 2
510 500 3
511 500 1
513 500 1
514 500 2
515 500 1
516 500 1
520 500 1
521 500 2
523 500 1
527 500 1
531 500 1
539 500 2
541 500 1
549 500 1
553 500 1
554 500 1
574 500 1
577 500 1
578 500 1
583 500 1
595 500 1
607 500 1
648 500 1
651 500 1
678 500 1
684 500 1
707 500 1
726 500 1
736 500 1
757 500 1
797 500 1
889 500 1
903 500 1
137 501 1
157 501 1
240 501 1
315 501 1
325 501 1
332 501 1
345 501 1
416 501 1
430 501 1
441 501 1
451 501 1
462 501 1
464 501 1
465 501 1
478 501 1
481 501 1
482 501 1
484 501 2
485 501 1
486 501 1
489 501 1
490 501 1
491 501 2
492 501 2
493 501 1
494 501 1
495 501 3
496 501 2
497 501 8
498 501 10
499 501 13
500 501 16
501 501 28
502 501 17
503 501 9
504 501 2
505 501 2
506 501 2
507 501 2
508 501 2
510 501 2
511 501 3
512 501 2
513 501 5
514 501 2
515 501 1
517 501 1
524 501 1
537 501 1
549 501 1
550 501 1
560 501 1
566 501 1
571 501 1
595 501 1
596 501 1
604 501 1
808 501 1
928 501 1
75 502 1
178 502 1
187 502 1
201 502 1
206 502 1
207 502 1
325 502 1
353 502 1
360 502 1
370 502 1
373 502 1
402 502 1
452 502 1
460 502 1
462 502 1
466 502 1
467 502 1
468 502 1
470 502 2
478 502 1
479 502 1
480 502 1
481 502 2
483 502 1
484 502 1
485 502 1
488 502 1
490 502 2
491 502 3
493 502 2
494 502 3
495 502 4
496 502 2
497 502 8
498 502 6
499 502 4
500 502 7
501 502 16
502 502 38
503 502 22
504 502 13
505 502 2
506 502 1
507 502 4
508 502 1
510 502 1
511 502 4
512 502 2
513 502 1
514 502 2
515 502 2
516 502 2
517 502 2
518 502 1
520 502 1
522 502 1
527 502 1
533 502 1
536 502 1
538 502 3
541 502 1
548 502 1
551 502 1
561 502 1
569 502 1
591 502 1
614 502 1
617 502 1
656 502 1
660 502 1
700 502 1
800 502 1
811 502 1
835 502 1
836 502 1
900 502 1
914 502 1
987 502 1
51 503 1
307 503 1
310 503 1
356 503 1
359 503 1
401 503 1
407 503 1
409 503 1
425 503 1
430 503 1
440 503 1
442 503 1
452 503 1
455 503 1
466 503 1
469 503 1
476 503 1
479 503 3
481 503 1
482 503 1
483 503 2
484 503 1
486 503 1
487 503 1
488 503 3
489 503 2
490 503 1
491 503 1
492 503 2
493 503 2
494 503 3
497 503 6
498 503 8
499 503 5
500 503 6
501 503 5
502 503 18
503 503 42
504 503 16
505 503 4
506 503 1
507 503 2
508 503 3
510 503 2
511 503 4
512 503 1
513 503 6
514 503 2
515 503 2
518 503 1
520 503 1
521 503 1
523 503 1
530 503 1
540 503 1
570 503 1
594 503 1
715 503 1
721 503 1
797 503 1
800 503 1
911 503 1
65 504 1
129 504 1
183 504 1
186 504 2
205 504 1
237 504 1
267 504 1
268 504 1
324 504 1
352 504 1
386 504 1
407 504 1
431 504 1
447 504 1
450 504 1
451 504 1
455 504 1
462 504 1
468 504 1
471 504 1
472 504 2
473 504 1
481 504 1
482 504 1
483 504 1
484 504 1
487 504 2
488 504 2
491 504 1
492 504 4
493 504 4
494 504 4
495 504 1
496 504 5
497 504 1
498 504 3
499 504 8
500 504 6
501 504 7
502 504 7
503 504 15
504 504 39
505 504 7
506 504 4
507 504 5
508 504 7
509 504 1
510 504 3
511 504 4
513 504 4
514 504 2
515 504 5
516 504 3
517 504 2
519 504 1
521 504 3
522 504 1
525 504 1
535 504 1
549 504 1
552 504 1
557 504 1
589 504 1
620 504 1
638 504 1
649 504 1
669 504 2
718 504 1
729 504 1
787 504 1
816 504 1
827 504 1
914 504 1
931 504 1
945 504 1
12 505 1
23 505 1
166 505 1
209 505 1
213 505 1
236 505 1
237 505 1
252 505 1
283 505 1
320 505 1
394 505 1
417 505 1
442 505 1
446 505 1
447 505 1
459 505 1
460 505 1
469 505 1
485 505 1
490 505 2
491 505 1
492 505 1
493 505 1
494 505 1
496 505 1
497 505 2
498 505 2
499 505 1
500 505 1
501 505 1
502 505 3
503 505 2
504 505 13
505 505 14
506 505 7
507 505 2
508 505 5
510 505 4
511 505 2
512 505 1
513 505 2
514 505 3
516 505 2
520 505 1
521 505 2
524 505 1
527 505 1
528 505 1
530 505 1
531 505 1
534 505 1
539 505 1
550 505 1
585 505 1
725 505 1
15 506 1
168 506 1
328 506 1
388 506 1
424 506 1
438 506 1
461 506 1
462 506 2
464 506 1
484 506 1
485 506 1
488 506 1
490 506 1
491 506 2
493 506 1
497 506 1
498 506 2
501 506 2
502 506 1
503 506 5
504 506 3
505 506 6
506 506 8
507 506 8
508 506 5
511 506 2
515 506 1
516 506 2
518 506 3
520 506 1
521 506 1
524 506 1
526 506 1
536 506 1
546 506 1
548 506 1
549 506 1
637 506 1
701 506 1
705 506 1
761 506 1
874 506 1
897 506 1
20 507 1
26 507 1
121 507 1
127 507 1
159 507 1
184 507 1
214 507 1
234 507 1
306 507 1
330 507 1
344 507 1
443 507 1
482 507 1
491 507 1
492 507 1
493 507 1
494 507 2
500 507 1
501 507 3
502 507 3
503 507 4
504 507 6
505 507 2
506 507 11
507 507 11
508 507 6
509 507 5
510 507 6
511 507 3
512 507 2
513 507 2
514 507 1
515 507 2
516 507 5
517 507 1
518 507 1
519 507 1
520 507 1
523 507 2
524 507 1
525 507 1
536 507 1
538 507 1
539 507 1
566 507 1
568 507 1
651 507 2
672 507 1
704 507 1
791 507 1
809 507 1
820 507 1
871 507 1
877 507 1
64 508 1
119 508 1
142 508 1
195 508 1
201 508 1
224 508 1
283 508 1
332 508 1
378 508 1
381 508 1
393 508 2
394 508 1
402 508 1
419 508 1
435 508 1
440 508 1
457 508 1
460 508 1
463 508 1
470 508 1
476 508 1
479 508 1
492 508 1
494 508 3
495 508 1
496 508 1
497 508 3
500 508 3
501 508 1
503 508 5
504 508 1
505 508 5
506 508 4
507 508 6
508 508 26
509 508 16
510 508 13
511 508 5
512 508 4
513 508 3
514 508 1
515 508 2
516 508 3
517 508 1
519 508 1
520 508 3
521 508 1
523 508 1
524 508 1
525 508 1
529 508 2
533 508 1
538 508 1
560 508 1
561 508 1
570 508 1
581 508 1
586 508 1
617 508 1
619 508 1
622 508 1
623 508 1
641 508 1
648 508 1
703 508 1
798 508 1
812 508 1
816 508 1
823 508 1
827 508 1
845 508 1
862 508 1
42 509 1
86 509 1
135 509 1
143 509 1
175 509 1
205 509 1
245 509 1
326 509 1
333 509 1
364 509 1
368 509 1
408 509 1
438 509 1
439 509 1
442 509 2
451 509 1
471 509 2
473 509 1
476 509 1
482 509 1
485 509 1
491 509 1
492 509 2
494 509 2
496 509 2
498 509 1
500 509 2
501 509 2
502 509 3
503 509 3
504 509 5
505 509 2
506 509 3
507 509 1
508 509 12
509 509 21
510 509 14
511 509 6
512 509 3
513 509 3
514 509 3
515 509 1
516 509 4
519 509 2
520 509 3
521 509 1
523 509 1
524 509 1
529 509 1
533 509 1
537 509 1
540 509 1
543 509 1
551 509 1
559 509 1
568 509 1
610 509 1
642 509 1
689 509 1
707 509 1
726 509 1
751 509 1
861 509 1
887 509 1
913 509 1
121 510 1
125 510 1
217 510 1
248 510 1
287 510 1
299 510 1
381 510 1
403 510 1
407 510 1
414 510 2
419 510 1
425 510 1
443 510 1
457 510 1
462 510 1
469 510 1
474 510 1
480 510 1
482 510 2
483 510 1
488 510 1
489 510 1
491 510 2
492 510 1
493 510 1
495 510 1
497 510 1
498 510 3
499 510 4
500 510 5
502 510 1
503 510 3
504 510 6
506 510 3
507 510 5
508 510 6
509 510 9
510 510 28
511 510 9
512 510 5
513 510 11
514 510 13
515 510 7
516 510 7
518 510 2
519 510 2
520 510 2
521 510 1
522 510 1
525 510 1
526 510 1
528 510 1
530 510 1
531 510 1
532 510 1
537 510 1
539 510 1
564 510 1
568 510 1
643 510 1
648 510 1
661 510 2
723 510 1
781 510 1
820 510 1
865 510 1
866 510 1
76 511 1
123 511 1
133 511 1
137 511 1
165 511 1
181 511 1
188 511 1
198 511 1
234 511 1
250 511 1
267 511 1
317 511 1
322 511 1
326 511 1
350 511 1
351 511 1
376 511 1
395 511 1
426 511 1
475 511 1
478 511 1
481 511 1
482 511 1
483 511 1
488 511 2
491 511 1
494 511 1
496 511 1
497 511 1
498 511 2
500 511 2
502 511 1
503 511 3
504 511 2
505 511 2
506 511 1
507 511 3
508 511 6
509 511 7
510 511 12
511 511 48
512 511 12
513 511 8
514 511 8
515 511 11
516 511 6
517 511 5
518 511 1
519 511 2
520 511 1
521 511 1
523 511 1
524 511 1
525 511 2
527 511 1
529 511 1
530 511 1
531 511 1
534 511 2
539 511 1
546 511 1
548 511 1
564 511 1
569 511 2
582 511 1
595 511 1
638 511 1
659 511 1
723 511 1
780 511 1
891 511 1
36 512 1
170 512 1
215 512 1
227 512 1
237 512 1
301 512 1
330 512 1
413 512 1
414 512 1
422 512 1
464 512 1
480 512 1
483 512 1
484 512 1
491 512 1
497 512 1
498 512 4
499 512 2
502 512 2
503 512 2
504 512 1
505 512 1
506 512 1
507 512 3
508 512 1
509 512 2
510 512 3
511 512 9
512 512 21
513 512 12
514 512 9
515 512 14
516 512 6
517 512 6
518 512 3
519 512 2
520 512 2
521 512 1
523 512 1
526 512 1
528 512 1
530 512 1
535 512 1
537 512 2
556 512 1
562 512 1
565 512 1
571 512 1
617 512 1
623 512 1
646 512 1
651 512 1
689 512 1
704 512 1
736 512 1
758 512 1
778 512 1
795 512 1
797 512 1
846 512 1
854 512 1
856 512 1
884 512 1
888 512 1
889 512 1
893 512 1
23 513 1
61 513 1
89 513 1
201 513 1
203 513 1
214 513 1
306 513 1
313 513 1
314 513 1
335 513 1
340 513 1
349 513 1
401 513 1
404 513 1
430 513 1
439 513 1
445 513 1
447 513 1
461 513 1
466 513 1
468 513 1
471 513 1
481 513 1
482 513 1
483 513 1
486 513 1
487 513 1
488 513 1
489 513 1
491 513 1
492 513 1
493 513 1
494 513 1
498 513 4
500 513 3
501 513 2
502 513 1
504 513 3
505 513 1
506 513 4
507 513 1
508 513 8
509 513 1
510 513 5
511 513 13
512 513 20
513 513 38
514 513 13
515 513 15
516 513 5
517 513 6
518 513 2
519 513 1
520 513 2
521 513 1
522 513 2
523 513 4
524 513 1
527 513 1
533 513 1
536 513 1
537 513 1
540 513 1
541 513 1
542 513 1
547 513 1
556 513 1
564 513 1
571 513 1
578 513 1
583 513 1
602 513 1
604 513 1
623 513 1
630 513 1
634 513 1
654 513 1
745 513 1
849 513 1
898 513 1
923 513 1
31 514 1
68 514 1
134 514 1
174 514 1
193 514 1
194 514 1
197 514 1
205 514 1
239 514 1
304 514 1
356 514 1
364 514 1
381 514 1
391 514 1
417 514 1
418 514 1
442 514 1
472 514 1
473 514 1
474 514 1
477 514 2
480 514 2
482 514 1
483 514 1
484 514 3
485 514 1
487 514 1
488 514 1
489 514 1
490 514 2
491 514 1
494 514 1
496 514 1
497 514 4
498 514 2
500 514 3
501 514 3
502 514 3
503 514 3
504 514 2
505 514 3
506 514 1
508 514 5
509 514 3
510 514 6
511 514 17
512 514 7
513 514 18
514 514 66
515 514 26
516 514 9
517 514 6
518 514 4
519 514 2
520 514 2
521 514 1
522 514 1
523 514 1
524 514 4
527 514 2
528 514 2
530 514 1
534 514 1
541 514 1
549 514 1
551 514 2
552 514 1
559 514 1
562 514 1
574 514 1
590 514 1
591 514 1
622 514 1
623 514 1
629 514 1
642 514 1
647 514 1
657 514 1
715 514 1
730 514 1
739 514 1
740 514 1
749 514 1
751 514 1
763 514 1
812 514 2
874 514 1
892 514 1
908 514 2
935 514 1
23 515 1
75 515 1
147 515 1
150 515 1
152 515 1
158 515 1
187 515 1
198 515 1
207 515 1
327 515 1
338 515 1
340 515 1
344 515 1
368 515 1
385 515 1
391 515 1
410 515 1
412 515 1
413 515 1
414 515 1
425 515 1
455 515 1
460 515 1
476 515 1
478 515 1
479 515 1
484 515 1
486 515 1
490 515 1
491 515 1
494 515 1
496 515 3
498 515 3
500 515 1
501 515 3
502 515 2
503 515 4
504 515 6
505 515 2
507 515 5
508 515 2
509 515 5
510 515 4
511 515 8
512 515 7
513 515 9
514 515 24
515 515 43
516 515 13
517 515 3
518 515 1
519 515 1
520 515 5
521 515 4
522 515 3
523 515 2
524 515 1
526 515 1
530 515 1
533 515 1
535 515 1
538 515 1
548 515 1
557 515 1
561 515 1
562 515 1
606 515 1
649 515 1
655 515 1
679 515 1
783 515 1
809 515 1
816 515 1
817 515 1
860 515 2
865 515 1
888 515 1
894 515 2
903 515 1
922 515 1
923 515 1
17 516 1
18 516 1
39 516 1
40 516 1
51 516 1
116 516 1
202 516 1
216 516 1
228 516 1
298 516 1
301 516 1
329 516 1
334 516 1
344 516 1
375 516 1
394 516 1
418 516 1
433 516 1
457 516 1
463 516 1
467 516 1
469 516 1
471 516 1
474 516 1
476 516 1
477 516 1
481 516 1
488 516 1
489 516 1
492 516 1
497 516 2
498 516 4
499 516 2
501 516 1
502 516 2
505 516 3
506 516 3
507 516 2
508 516 6
509 516 1
510 516 6
511 516 4
512 516 1
513 516 8
514 516 7
515 516 12
516 516 23
517 516 14
518 516 5
519 516 3
520 516 5
521 516 3
524 516 2
525 516 1
526 516 2
527 516 3
528 516 2
530 516 2
534 516 2
536 516 1
539 516 1
545 516 1
558 516 1
561 516 1
578 516 1
585 516 1
603 516 2
617 516 1
628 516 1
663 516 1
823 516 1
855 516 1
872 516 1
927 516 1
38 517 1
47 517 1
131 517 1
142 517 1
164 517 2
176 517 1
206 517 1
227 517 1
348 517 1
377 517 1
389 517 1
409 517 1
421 517 1
426 517 1
442 517 1
443 517 1
472 517 1
477 517 1
478 517 1
479 517 2
481 517 1
489 517 1
490 517 1
494 517 3
501 517 2
503 517 1
507 517 3
508 517 3
509 517 2
510 517 2
511 517 1
512 517 2
513 517 2
514 517 5
515 517 4
516 517 15
517 517 35
518 517 13
519 517 11
520 517 11
521 517 3
522 517 5
523 517 2
524 517 4
525 517 3
526 517 1
527 517 4
528 517 1
531 517 1
533 517 1
534 517 1
536 517 2
537 517 3
543 517 1
544 517 1
554 517 1
557 517 1
582 517 1
617 517 1
619 517 1
626 517 1
638 517 1
640 517 1
645 517 1
681 517 1
720 517 1
748 517 1
809 517 1
810 517 1
816 517 1
820 517 1
822 517 1
847 517 1
866 517 1
873 517 1
889 517 1
896 517 1
931 517 1
75 518 1
77 518 1
133 518 1
180 518 1
199 518 1
202 518 1
230 518 1
231 518 1
248 518 1
251 518 1
270 518 1
289 518 1
306 518 1
309 518 1
316 518 1
322 518 1
324 518 1
340 518 1
372 518 1
373 518 1
374 518 1
427 518 1
444 518 1
450 518 1
454 518 2
457 518 1
466 518 1
469 518 1
481 518 1
482 518 1
486 518 1
491 518 1
492 518 2
494 518 1
497 518 1
498 518 1
500 518 1
501 518 1
504 518 1
505 518 1
506 518 1
507 518 1
508 518 5
509 518 2
510 518 5
513 518 3
514 518 3
515 518 7
516 518 5
517 518 15
518 518 31
519 518 15
520 518 3
521 518 3
522 518 5
523 518 2
524 518 7
526 518 1
527 518 2
530 518 1
531 518 1
532 518 1
533 518 1
538 518 1
539 518 2
540 518 1
543 518 1
545 518 2
552 518 1
564 518 1
565 518 1
573 518 1
608 518 1
635 518 1
750 518 1
799 518 1
807 518 1
859 518 1
902 518 1
12 519 1
130 519 1
170 519 1
173 519 1
176 519 1
178 519 1
191 519 1
239 519 1
248 519 1
298 519 1
310 519 1
326 519 1
342 519 1
350 519 1
388 519 1
405 519 1
428 519 1
430 519 1
445 519 1
450 519 1
466 519 1
467 519 1
474 519 1
490 519 1
493 519 1
494 519 2
496 519 1
497 519 1
499 519 1
502 519 1
505 519 1
507 519 1
508 519 2
509 519 1
510 519 4
511 519 4
512 519 1
513 519 1
514 519 6
515 519 3
516 519 5
517 519 15
518 519 18
519 519 33
520 519 18
521 519 2
522 519 1
523 519 2
524 519 5
525 519 5
526 519 2
527 519 2
528 519 3
530 519 2
531 519 1
532 519 1
535 519 2
539 519 1
550 519 1
552 519 1
559 519 1
567 519 2
569 519 1
571 519 1
575 519 1
635 519 1
707 519 1
716 519 1
736 519 1
749 519 1
782 519 1
784 519 1
805 519 1
819 519 1
844 519 1
861 519 1
863 519 1
879 519 1
891 519 1
896 519 1
902 519 1
948 519 1
27 520 1
208 520 1
237 520 1
238 520 1
250 520 1
264 520 1
313 520 1
327 520 1
423 520 1
425 520 1
445 520 1
470 520 1
483 520 1
493 520 1
495 520 1
500 520 1
502 520 1
504 520 2
507 520 1
508 520 2
509 520 1
510 520 2
511 520 1
512 520 4
513 520 1
514 520 4
516 520 7
517 520 8
518 520 8
519 520 11
520 520 37
521 520 12
522 520 18
523 520 5
524 520 2
525 520 3
526 520 10
527 520 1
528 520 8
530 520 3
532 520 1
533 520 1
536 520 1
546 520 1
551 520 2
552 520 1
554 520 1
563 520 1
564 520 1
566 520 1
571 520 1
614 520 1
646 520 1
727 520 1
736 520 1
766 520 1
804 520 1
806 520 1
857 520 1
863 520 1
883 520 1
889 520 1
928 520 1
33 521 1
78 521 1
119 521 1
158 521 1
213 521 1
234 521 1
322 521 1
406 521 1
444 521 1
466 521 1
467 521 1
469 521 1
471 521 2
472 521 1
478 521 1
481 521 1
490 521 1
493 521 2
494 521 1
498 521 1
500 521 1
502 521 2
507 521 1
509 521 2
510 521 1
511 521 3
512 521 1
513 521 2
516 521 4
517 521 3
518 521 3
519 521 4
520 521 26
521 521 58
522 521 13
523 521 3
524 521 5
525 521 10
526 521 8
527 521 7
528 521 6
529 521 3
530 521 3
531 521 1
532 521 2
533 521 1
538 521 2
539 521 1
547 521 1
552 521 1
557 521 1
565 521 1
574 521 1
592 521 1
618 521 1
647 521 1
714 521 1
729 521 1
761 521 1
789 521 1
791 521 1
796 521 1
74 522 1
84 522 1
159 522 1
161 522 1
177 522 1
180 522 1
192 522 1
221 522 1
230 522 1
281 522 1
320 522 1
368 522 1
385 522 1
405 522 1
429 522 1
435 522 1
460 522 1
472 522 1
481 522 1
483 522 1
491 522 1
493 522 1
499 522 1
501 522 1
508 522 2
510 522 1
511 522 1
512 522 4
513 522 1
515 522 3
516 522 1
517 522 1
518 522 4
519 522 4
520 522 8
521 522 19
522 522 46
523 522 17
524 522 11
525 522 4
526 522 8
527 522 6
528 522 3
529 522 2
530 522 1
532 522 2
535 522 1
536 522 2
537 522 1
540 522 1
547 522 1
550 522 1
551 522 1
552 522 1
566 522 1
585 522 1
595 522 1
617 522 1
641 522 1
652 522 1
662 522 1
680 522 1
696 522 1
702 522 1
744 522 1
748 522 1
787 522 1
827 522 1
888 522 1
896 522 1
946 522 1
16 523 1
28 523 1
75 523 1
267 523 1
310 523 1
324 523 1
328 523 1
354 523 1
420 523 1
432 523 1
435 523 1
471 523 1
473 523 1
474 523 1
485 523 1
489 523 1
499 523 1
501 523 1
504 523 1
507 523 2
510 523 2
511 523 2
512 523 1
513 523 1
514 523 2
515 523 3
516 523 4
517 523 4
518 523 6
519 523 2
520 523 5
521 523 9
522 523 18
523 523 45
524 523 21
525 523 8
526 523 16
527 523 7
528 523 5
529 523 1
530 523 1
531 523 2
532 523 2
533 523 1
536 523 1
539 523 2
542 523 1
549 523 1
554 523 1
557 523 1
570 523 1
617 523 1
712 523 1
733 523 1
778 523 1
786 523 1
799 523 1
855 523 1
914 523 1
921 523 1
42 524 1
162 524 1
176 524 1
186 524 1
193 524 1
281 524 1
326 524 1
328 524 1
377 524 1
386 524 1
392 524 1
422 524 1
441 524 2
444 524 1
459 524 1
471 524 1
472 524 1
482 524 1
488 524 1
490 524 1
494 524 1
495 524 2
497 524 1
498 524 1
500 524 1
505 524 1
508 524 2
511 524 2
512 524 2
513 524 2
514 524 1
515 524 3
516 524 1
517 524 4
518 524 3
519 524 3
520 524 7
521 524 3
522 524 7
523 524 19
524 524 43
525 524 13
526 524 14
527 524 10
528 524 4
529 524 2
530 524 3
533 524 4
534 524 1
537 524 1
538 524 1
539 524 1
551 524 1
552 524 1
560 524 1
561 524 1
562 524 1
570 524 1
572 524 1
583 524 1
586 524 1
629 524 1
637 524 1
659 524 1
737 524 1
752 524 1
770 524 1
787 524 1
798 524 1
830 524 1
905 524 1
920 524 1
941 524 1
27 525 1
125 525 1
168 525 1
188 525 1
199 525 1
202 525 1
220 525 1
244 525 1
294 525 1
316 525 1
322 525 1
329 525 1
359 525 1
377 525 1
384 525 1
453 525 1
459 525 1
474 525 3
477 525 2
480 525 1
482 525 1
486 525 1
493 525 1
495 525 2
500 525 1
501 525 1
504 525 1
506 525 1
508 525 1
510 525 3
511 525 2
512 525 1
515 525 1
516 525 1
517 525 2
518 525 1
519 525 2
520 525 3
521 525 7
522 525 3
523 525 14
524 525 14
525 525 48
526 525 23
527 525 15
528 525 7
529 525 7
530 525 2
531 525 2
532 525 1
533 525 1
535 525 2
536 525 1
537 525 1
539 525 1
541 525 1
544 525 1
550 525 1
552 525 2
554 525 1
555 525 1
561 525 1
569 525 1
570 525 1
572 525 1
577 525 1
591 525 1
623 525 1
628 525 1
635 525 1
636 525 1
714 525 1
771 525 1
792 525 1
795 525 2
811 525 1
832 525 1
838 525 1
877 525 1
910 525 1
84 526 1
119 526 1
125 526 1
190 526 1
196 526 1
198 526 1
209 526 1
225 526 1
228 526 1
272 526 1
297 526 1
300 526 1
313 526 1
327 526 1
376 526 1
407 526 1
409 526 1
439 526 1
456 526 1
475 526 2
480 526 1
481 526 1
487 526 1
494 526 1
498 526 1
501 526 1
504 526 1
508 526 2
510 526 1
512 526 1
515 526 1
517 526 2
518 526 2
519 526 8
520 526 4
521 526 1
522 526 3
523 526 7
524 526 6
525 526 15
526 526 39
527 526 21
528 526 12
529 526 1
530 526 4
531 526 1
533 526 2
534 526 1
535 526 1
536 526 2
537 526 1
539 526 1
542 526 1
543 526 2
546 526 1
547 526 1
549 526 1
552 526 1
615 526 1
633 526 1
680 526 1
682 526 1
704 526 1
866 526 1
870 526 1
908 526 1
85 527 1
110 527 1
161 527 1
165 527 1
182 527 1
209 527 1
227 527 1
292 527 1
345 527 1
392 527 1
423 527 1
431 527 1
464 527 1
467 527 1
468 527 1
478 527 1
480 527 1
483 527 1
490 527 1
495 527 1
496 527 1
497 527 1
500 527 1
504 527 1
505 527 1
506 527 1
509 527 2
510 527 1
511 527 1
514 527 2
515 527 1
516 527 1
517 527 2
518 527 2
520 527 5
521 527 3
522 527 4
523 527 7
524 527 7
525 527 10
526 527 22
527 527 44
528 527 10
529 527 3
530 527 1
531 527 2
532 527 2
533 527 5
534 527 3
535 527 1
536 527 1
537 527 3
538 527 4
540 527 1
543 527 1
545 527 1
549 527 1
556 527 1
567 527 1
572 527 2
586 527 1
620 527 1
635 527 1
644 527 1
686 527 1
694 527 1
706 527 1
807 527 1
822 527 1
846 527 1
865 527 1
964 527 1
965 527 1
56 528 1
95 528 1
190 528 1
195 528 1
200 528 1
203 528 1
220 528 1
221 528 1
311 528 1
322 528 1
328 528 1
334 528 1
371 528 1
392 528 1
405 528 1
432 528 1
435 528 1
438 528 1
450 528 1
460 528 1
463 528 1
468 528 1
473 528 1
476 528 1
478 528 1
479 528 1
494 528 1
501 528 1
504 528 2
505 528 1
506 528 1
508 528 1
511 528 1
512 528 2
515 528 2
517 528 1
518 528 5
519 528 2
520 528 3
521 528 2
522 528 5
523 528 8
524 528 2
525 528 8
526 528 9
527 528 20
528 528 34
529 528 15
530 528 6
531 528 2
532 528 1
533 528 3
534 528 2
535 528 5
536 528 2
537 528 6
538 528 1
539 528 1
540 528 2
541 528 1
543 528 3
544 528 2
546 528 1
547 528 1
550 528 1
555 528 1
556 528 1
558 528 1
559 528 1
560 528 1
562 528 1
563 528 1
570 528 1
571 528 1
577 528 1
586 528 1
616 528 1
621 528 1
622 528 1
637 528 1
653 528 1
727 528 1
753 528 1
769 528 1
793 528 1
802 528 1
826 528 1
841 528 1
856 528 1
860 528 1
894 528 1
913 528 1
91 529 1
116 529 1
159 529 1
190 529 1
213 529 1
288 529 1
308 529 1
362 529 1
383 529 1
410 529 1
418 529 1
430 529 1
438 529 1
446 529 1
464 529 1
488 529 1
489 529 1
493 529 1
494 529 1
510 529 1
511 529 1
514 529 1
515 529 2
517 529 2
518 529 1
519 529 1
520 529 2
521 529 3
522 529 1
523 529 3
524 529 2
525 529 6
526 529 2
527 529 10
528 529 14
529 529 35
530 529 21
531 529 10
532 529 4
533 529 4
534 529 3
535 529 3
536 529 3
537 529 4
538 529 1
539 529 3
540 529 1
541 529 1
542 529 1
544 529 1
545 529 1
546 529 1
547 529 1
550 529 1
552 529 2
559 529 1
586 529 1
587 529 1
634 529 1
642 529 1
647 529 1
717 529 1
725 529 1
772 529 1
787 529 1
809 529 1
958 529 1
963 529 1
22 530 1
25 530 1
46 530 2
139 530 1
237 530 1
318 530 1
354 530 1
374 530 1
377 530 1
381 530 1
397 530 1
430 530 1
431 530 1
440 530 1
467 530 1
477 530 1
479 530 1
485 530 1
496 530 1
498 530 1
501 530 1
510 530 1
511 530 1
514 530 2
517 530 1
518 530 3
519 530 3
520 530 1
523 530 3
524 530 1
526 530 1
527 530 4
528 530 3
529 530 8
530 530 45
531 530 16
532 530 4
533 530 3
534 530 2
535 530 1
536 530 5
537 530 1
538 530 3
539 530 3
540 530 3
541 530 1
542 530 2
544 530 2
545 530 1
547 530 2
553 530 1
556 530 1
572 530 1
578 530 1
589 530 1
600 530 1
631 530 1
638 530 1
640 530 1
757 530 2
787 530 1
793 530 1
818 530 1
913 530 1
18 531 1
19 531 1
29 531 1
40 531 1
200 531 1
222 531 1
227 531 1
228 531 1
246 531 1
247 531 1
358 531 1
362 531 1
374 531 1
389 531 1
432 531 1
436 531 1
442 531 1
455 531 1
467 531 1
478 531 1
481 531 1
504 531 1
505 531 1
506 531 1
507 531 2
508 531 1
510 531 1
514 531 1
516 531 1
518 531 2
520 531 1
522 531 2
523 531 2
525 531 1
526 531 1
527 531 5
528 531 4
529 531 7
530 531 27
531 531 43
532 531 10
533 531 9
534 531 7
535 531 7
536 531 6
537 531 6
538 531 5
539 531 2
540 531 5
541 531 5
542 531 1
546 531 1
553 531 1
563 531 1
572 531 1
574 531 1
576 531 1
577 531 1
606 531 1
630 531 1
637 531 1
651 531 1
659 531 2
668 531 1
700 531 1
727 531 1
737 531 1
790 531 1
794 531 1
800 531 1
812 531 1
834 531 1
870 531 1
901 531 1
923 531 1
38 532 1
74 532 1
76 532 1
163 532 1
175 532 1
258 532 1
393 532 1
422 532 1
436 532 1
444 532 1
454 532 1
455 532 1
456 532 1
495 532 1
498 532 1
502 532 1
509 532 1
513 532 1
515 532 1
516 532 1
517 532 2
520 532 1
521 532 1
524 532 2
526 532 1
527 532 3
528 532 2
529 532 6
530 532 6
531 532 10
532 532 42
533 532 23
534 532 12
535 532 16
536 532 7
537 532 14
538 532 1
539 532 2
540 532 4
541 532 2
542 532 1
543 532 3
544 532 1
545 532 1
547 532 3
558 532 1
561 532 1
563 532 1
564 532 2
569 532 1
597 532 1
600 532 1
620 532 1
639 532 1
645 532 1
748 532 1
779 532 1
832 532 1
857 532 1
865 532 1
881 532 1
907 532 1
31 533 1
96 533 1
124 533 1
143 533 1
163 533 1
170 533 1
207 533 1
212 533 1
292 533 1
296 533 1
308 533 1
365 533 1
392 533 1
409 533 1
414 533 1
432 533 1
439 533 2
441 533 1
470 533 1
476 533 1
494 533 1
501 533 1
504 533 1
505 533 2
508 533 1
510 533 1
512 533 1
513 533 1
516 533 2
518 533 1
520 533 1
521 533 1
522 533 1
524 533 1
526 533 1
527 533 4
528 533 4
529 533 5
530 533 9
531 533 4
532 533 14
533 533 49
534 533 9
535 533 10
536 533 4
537 533 10
538 533 7
539 533 2
541 533 1
542 533 1
543 533 1
544 533 1
545 533 1
548 533 1
549 533 2
551 533 1
556 533 1
558 533 1
565 533 1
566 533 1
572 533 1
579 533 1
581 533 1
589 533 1
604 533 1
625 533 1
634 533 1
647 533 1
685 533 1
729 533 1
733 533 1
782 533 1
800 533 1
827 533 1
856 533 1
869 533 1
881 533 1
892 533 1
896 533 1
927 533 1
930 533 1
943 533 1
946 533 1
120 534 1
130 534 1
179 534 1
269 534 1
278 534 1
302 534 1
307 534 1
408 534 1
409 534 1
412 534 1
415 534 1
437 534 1
438 534 1
444 534 2
475 534 1
487 534 1
499 534 1
503 534 1
506 534 1
507 534 1
508 534 1
513 534 1
516 534 1
517 534 1
520 534 1
521 534 1
522 534 2
523 534 1
524 534 1
525 534 1
528 534 2
529 534 1
530 534 7
531 534 4
532 534 7
533 534 12
534 534 26
535 534 19
536 534 7
537 534 5
538 534 4
540 534 1
541 534 3
542 534 2
543 534 1
544 534 2
555 534 1
571 534 1
578 534 1
581 534 1
628 534 1
634 534 1
635 534 1
638 534 1
652 534 1
687 534 1
733 534 1
757 534 1
768 534 1
784 534 1
796 534 1
798 534 1
849 534 1
888 534 1
917 534 1
47 535 1
115 535 1
120 535 1
121 535 1
176 535 2
203 535 1
208 535 1
213 535 1
284 535 1
323 535 1
330 535 1
339 535 1
349 535 1
378 535 1
400 535 1
416 535 1
428 535 1
450 535 1
469 535 1
472 535 1
476 535 1
486 535 1
505 535 1
506 535 1
508 535 1
518 535 1
524 535 4
525 535 1
526 535 1
528 535 3
529 535 1
530 535 2
531 535 3
532 535 16
533 535 6
534 535 13
535 535 38
536 535 16
537 535 4
538 535 2
539 535 2
540 535 2
541 535 3
542 535 1
543 535 2
547 535 3
552 535 3
559 535 1
560 535 1
570 535 1
572 535 1
584 535 1
588 535 1
640 535 1
644 535 1
645 535 1
664 535 1
696 535 1
770 535 1
856 535 1
960 535 1
972 535 1
27 536 1
33 536 1
38 536 1
47 536 1
74 536 1
126 536 1
153 536 1
177 536 1
194 536 2
208 536 1
219 536 1
220 536 1
223 536 1
262 536 1
377 536 1
390 536 1
423 536 1
432 536 1
473 536 1
477 536 1
481 536 1
499 536 1
508 536 2
514 536 1
515 536 1
519 536 1
520 536 1
521 536 1
522 536 2
524 536 4
526 536 3
527 536 3
528 536 2
529 536 3
530 536 5
531 536 7
532 536 12
533 536 6
534 536 4
535 536 15
536 536 34
537 536 11
538 536 6
539 536 5
541 536 2
544 536 1
546 536 1
547 536 1
549 536 1
550 536 1
554 536 1
559 536 1
561 536 1
562 536 1
566 536 1
572 536 1
579 536 1
596 536 1
601 536 1
605 536 1
616 536 1
621 536 1
701 536 1
731 536 1
775 536 1
777 536 1
799 536 1
812 536 1
923 536 1
926 536 1
28 537 1
49 537 1
70 537 1
129 537 1
136 537 1
203 537 1
204 537 1
210 537 1
222 537 1
237 537 1
240 537 1
242 537 1
314 537 1
315 537 1
318 537 1
386 537 1
430 537 1
452 537 1
461 537 1
467 537 1
475 537 1
494 537 1
498 537 1
509 537 1
512 537 1
514 537 1
515 537 1
516 537 2
518 537 2
519 537 1
520 537 2
522 537 1
525 537 2
526 537 2
527 537 2
528 537 1
529 537 5
530 537 6
531 537 8
532 537 10
533 537 6
534 537 4
535 537 14
536 537 19
537 537 51
538 537 15
539 537 5
540 537 6
541 537 3
542 537 2
543 537 5
544 537 1
545 537 2
547 537 2
548 537 1
549 537 1
551 537 1
552 537 3
553 537 2
554 537 1
560 537 1
573 537 2
583 537 1
599 537 1
607 537 1
620 537 1
636 537 1
638 537 1
641 537 2
724 537 1
766 537 1
774 537 1
779 537 1
823 537 1
826 537 1
923 537 1
926 537 1
931 537 1
940 537 1
28 538 1
111 538 1
149 538 1
193 538 1
204 538 1
220 538 1
264 538 1
319 538 1
330 538 1
348 538 1
358 538 1
366 538 1
393 538 1
427 538 1
435 538 2
449 538 1
472 538 1
494 538 1
498 538 1
512 538 1
516 538 1
517 538 1
519 538 1
523 538 1
524 538 2
526 538 1
527 538 1
528 538 2
529 538 3
530 538 4
531 538 9
532 538 2
533 538 6
534 538 3
535 538 5
536 538 5
537 538 19
538 538 48
539 538 19
540 538 8
541 538 5
542 538 4
543 538 3
544 538 4
545 538 4
546 538 3
547 538 6
550 538 1
551 538 1
552 538 2
556 538 1
557 538 1
562 538 2
563 538 1
565 538 1
569 538 1
572 538 1
574 538 2
591 538 1
620 538 1
628 538 1
634 538 2
648 538 1
653 538 1
654 538 1
655 538 1
666 538 1
709 538 1
725 538 1
727 538 1
863 538 1
912 538 1
174 539 1
204 539 1
233 539 1
234 539 1
281 539 1
309 539 1
316 539 1
344 539 1
410 539 1
430 539 2
433 539 1
440 539 1
443 539 1
445 539 1
470 539 1
472 539 1
475 539 1
497 539 1
508 539 1
513 539 1
522 539 1
523 539 2
525 539 2
526 539 3
527 539 1
528 539 1
529 539 1
530 539 3
531 539 4
532 539 4
533 539 1
534 539 1
536 539 5
537 539 8
538 539 16
539 539 55
540 539 17
541 539 9
542 539 6
543 539 6
544 539 2
545 539 4
547 539 8
548 539 2
549 539 2
550 539 2
551 539 2
552 539 1
553 539 1
554 539 2
556 539 1
557 539 2
559 539 2
561 539 1
563 539 1
564 539 1
566 539 1
576 539 1
577 539 1
593 539 1
623 539 1
634 539 1
652 539 1
662 539 1
704 539 1
715 539 1
793 539 2
795 539 1
801 539 1
802 539 1
803 539 2
842 539 1
879 539 1
886 539 1
925 539 3
929 539 1
41 540 1
176 540 1
177 540 1
189 540 1
209 540 1
210 540 1
299 540 1
306 540 1
311 540 2
329 540 1
330 540 1
332 540 1
335 540 1
337 540 1
352 540 1
415 540 1
425 540 1
432 540 1
435 540 1
441 540 2
465 540 1
467 540 1
468 540 1
470 540 2
476 540 1
479 540 1
482 540 1
488 540 1
493 540 1
498 540 1
500 540 1
505 540 1
514 540 2
517 540 1
519 540 1
522 540 2
525 540 1
526 540 1
529 540 1
531 540 1
532 540 2
533 540 4
534 540 5
535 540 1
536 540 1
537 540 3
538 540 9
539 540 17
540 540 43
541 540 18
542 540 6
543 540 7
544 540 3
545 540 7
546 540 3
547 540 7
548 540 4
549 540 6
550 540 2
551 540 2
552 540 1
553 540 1
554 540 4
555 540 5
564 540 1
569 540 1
570 540 1
573 540 1
578 540 1
589 540 1
604 540 1
614 540 1
637 540 1
669 540 1
792 540 1
796 540 1
800 540 1
801 540 1
820 540 1
882 540 1
898 540 1
902 540 1
32 541 1
40 541 1
117 541 1
159 541 1
163 541 1
219 541 1
312 541 1
315 541 1
376 541 1
393 541 1
434 541 1
449 541 1
462 541 1
473 541 1
477 541 1
489 541 1
498 541 1
506 541 1
518 541 1
525 541 1
526 541 1
528 541 1
529 541 1
530 541 2
531 541 1
533 541 1
534 541 2
535 541 1
536 541 5
537 541 6
538 541 5
539 541 15
540 541 20
541 541 42
542 541 11
543 541 9
544 541 7
545 541 8
546 541 6
547 541 9
548 541 4
549 541 1
550 541 4
551 541 1
552 541 5
553 541 2
554 541 1
558 541 1
561 541 1
562 541 1
563 541 2
569 541 1
570 541 1
571 541 2
580 541 1
582 541 2
584 541 1
585 541 1
586 541 1
599 541 1
699 541 1
713 541 1
714 541 1
779 541 1
784 541 1
797 541 1
839 541 1
844 541 1
878 541 1
899 541 1
911 541 1
913 541 1
928 541 1
977 541 1
70 542 1
137 542 1
190 542 1
232 542 1
270 542 1
379 542 1
404 542 1
409 542 1
432 542 1
438 542 2
440 542 1
493 542 1
494 542 1
500 542 1
502 542 1
504 542 1
509 542 1
514 542 1
517 542 1
524 542 1
525 542 1
526 542 1
527 542 2
529 542 1
533 542 1
535 542 1
537 542 2
538 542 4
539 542 2
540 542 4
541 542 9
542 542 40
543 542 11
544 542 8
545 542 10
546 542 14
547 542 4
549 542 3
550 542 4
551 542 1
552 542 1
553 542 3
554 542 1
558 542 3
560 542 1
561 542 1
562 542 1
563 542 1
564 542 1
565 542 1
569 542 1
575 542 1
576 542 1
577 542 1
581 542 1
582 542 1
585 542 1
590 542 1
605 542 1
627 542 1
628 542 1
634 542 1
635 542 1
639 542 1
645 542 1
656 542 1
692 542 1
695 542 1
741 542 1
798 542 1
822 542 1
883 542 1
947 542 1
17 543 1
20 543 1
22 543 1
27 543 1
32 543 1
36 543 1
105 543 1
118 543 1
125 543 1
157 543 1
172 543 1
184 543 1
204 543 1
246 543 1
254 543 1
296 543 1
322 543 1
326 543 1
346 543 1
373 543 1
388 543 1
395 543 1
419 543 1
449 543 1
460 543 1
466 543 1
485 543 1
489 543 1
511 543 1
514 543 1
519 543 1
524 543 1
528 543 1
529 543 1
531 543 1
532 543 3
534 543 1
536 543 2
537 543 1
538 543 1
539 543 3
540 543 6
541 543 5
542 543 10
543 543 47
544 543 16
545 543 10
546 543 5
547 543 8
548 543 5
549 543 2
550 543 7
551 543 3
552 543 1
553 543 1
554 543 1
555 543 2
556 543 2
558 543 1
562 543 1
563 543 1
567 543 1
571 543 1
572 543 1
573 543 1
601 543 1
606 543 1
611 543 1
636 543 1
645 543 1
756 543 1
797 543 1
897 543 1
898 543 1
912 543 1
927 543 1
12 544 1
23 544 1
57 544 1
123 544 1
128 544 1
184 544 1
190 544 1
204 544 1
209 544 1
213 544 1
221 544 1
308 544 1
326 544 1
387 544 1
427 544 1
431 544 1
433 544 1
474 544 1
488 544 1
504 544 1
505 544 1
518 544 1
520 544 1
523 544 1
524 544 1
527 544 1
530 544 2
531 544 1
533 544 1
535 544 1
537 544 1
538 544 2
539 544 5
540 544 2
541 544 7
542 544 12
543 544 15
544 544 49
545 544 11
546 544 10
547 544 7
548 544 1
549 544 1
550 544 2
551 544 3
553 544 1
554 544 2
556 544 3
557 544 1
558 544 1
559 544 2
561 544 2
563 544 2
564 544 1
565 544 1
566 544 1
573 544 1
574 544 1
575 544 1
578 544 1
585 544 1
587 544 1
601 544 1
620 544 1
624 544 1
630 544 1
644 544 1
649 544 1
664 544 1
696 544 1
752 544 1
762 544 1
777 544 1
787 544 1
809 544 1
811 544 1
817 544 1
868 544 1
904 544 1
916 544 1
994 544 1
96 545 1
218 545 1
222 545 1
272 545 1
411 545 1
430 545 1
462 545 1
468 545 1
470 545 1
494 545 1
510 545 1
519 545 1
525 545 2
531 545 2
532 545 1
535 545 1
536 545 1
537 545 2
538 545 3
539 545 9
540 545 5
541 545 11
542 545 10
543 545 6
544 545 14
545 545 23
546 545 6
547 545 10
548 545 2
550 545 5
551 545 2
552 545 2
554 545 1
555 545 1
557 545 1
558 545 1
559 545 1
565 545 1
571 545 1
573 545 1
578 545 1
584 545 1
588 545 1
592 545 1
609 545 2
612 545 1
616 545 2
617 545 1
632 545 1
652 545 1
730 545 1
771 545 1
868 545 1
875 545 1
906 545 1
46 546 1
89 546 1
137 546 1
138 546 1
176 546 1
183 546 1
201 546 2
237 546 1
266 546 1
288 546 1
291 546 1
332 546 1
344 546 1
431 546 1
445 546 1
457 546 1
479 546 1
489 546 1
500 546 1
510 546 1
514 546 1
516 546 1
517 546 1
518 546 1
519 546 1
523 546 1
526 546 1
528 546 1
530 546 1
531 546 3
532 546 2
535 546 1
537 546 1
538 546 3
539 546 8
540 546 8
541 546 6
542 546 8
543 546 8
544 546 4
545 546 2
546 546 46
547 546 29
548 546 7
549 546 4
550 546 9
551 546 3
552 546 11
553 546 2
555 546 1
557 546 1
558 546 1
559 546 2
563 546 1
564 546 1
565 546 1
566 546 1
567 546 1
568 546 1
571 546 2
573 546 1
574 546 1
579 546 1
584 546 1
593 546 1
616 546 1
636 546 1
653 546 1
655 546 1
668 546 1
711 546 1
727 546 1
871 546 1
893 546 1
918 546 1
924 546 1
927 546 1
958 546 1
30 547 1
58 547 1
115 547 1
123 547 1
163 547 1
303 547 1
313 547 1
314 547 1
423 547 1
425 547 1
434 547 1
438 547 1
446 547 1
463 547 1
481 547 1
491 547 1
504 547 1
516 547 1
523 547 1
525 547 1
530 547 1
531 547 1
532 547 1
533 547 2
537 547 1
538 547 2
539 547 8
540 547 6
541 547 9
542 547 8
543 547 4
544 547 5
545 547 6
546 547 21
547 547 50
548 547 12
549 547 2
550 547 5
551 547 6
552 547 13
553 547 3
554 547 1
555 547 1
557 547 2
558 547 1
559 547 1
563 547 1
564 547 1
570 547 1
571 547 1
574 547 2
577 547 2
580 547 1
583 547 1
610 547 1
617 547 1
621 547 1
622 547 1
656 547 1
716 547 1
753 547 1
767 547 1
786 547 1
799 547 1
807 547 1
903 547 1
30 548 1
34 548 1
133 548 1
164 548 1
188 548 1
193 548 1
203 548 1
231 548 1
295 548 1
322 548 1
367 548 1
423 548 1
437 548 1
445 548 1
463 548 1
471 548 1
502 548 1
516 548 1
523 548 1
529 548 3
534 548 1
536 548 1
538 548 2
539 548 4
540 548 3
541 548 3
542 548 2
543 548 5
544 548 4
545 548 3
546 548 6
547 548 9
548 548 29
549 548 17
550 548 7
551 548 9
552 548 10
553 548 5
554 548 2
555 548 3
556 548 2
557 548 4
558 548 1
559 548 1
560 548 1
563 548 2
564 548 3
566 548 1
567 548 1
568 548 1
570 548 1
571 548 1
572 548 1
574 548 1
614 548 1
616 548 1
617 548 1
619 548 1
626 548 1
631 548 1
658 548 1
665 548 1
705 548 1
711 548 1
738 548 1
753 548 1
754 548 1
772 548 1
786 548 1
811 548 1
812 548 1
873 548 1
25 549 1
29 549 1
45 549 1
46 549 1
140 549 1
186 549 1
215 549 1
249 549 1
252 549 1
316 549 1
359 549 1
376 549 1
404 549 1
412 549 1
428 549 1
430 549 1
433 549 1
449 549 1
452 549 1
461 549 1
484 549 1
486 549 1
491 549 1
494 549 1
502 549 1
506 549 1
516 549 1
520 549 1
524 549 1
526 549 1
529 549 1
533 549 1
536 549 1
538 549 1
539 549 1
540 549 1
541 549 3
542 549 2
543 549 2
544 549 1
545 549 2
546 549 5
547 549 7
548 549 15
549 549 39
550 549 13
551 549 10
552 549 6
553 549 6
554 549 4
555 549 1
556 549 1
557 549 1
558 549 1
561 549 1
563 549 1
564 549 2
565 549 1
569 549 1
572 549 1
576 549 1
578 549 1
579 549 1
582 549 1
583 549 1
623 549 1
635 549 1
639 549 1
641 549 1
648 549 1
659 549 1
660 549 1
676 549 1
731 549 1
739 549 1
760 549 1
852 549 1
870 549 1
875 549 1
899 549 1
923 549 1
994 549 1
12 550 1
32 550 1
64 550 1
105 550 1
180 550 1
205 550 1
206 550 1
208 550 1
212 550 1
223 550 1
239 550 1
253 550 1
312 550 1
319 550 1
380 550 1
444 550 1
445 550 1
458 550 2
461 550 1
465 550 1
478 550 1
483 550 1
487 550 1
488 550 1
491 550 1
494 550 1
497 550 1
498 550 1
521 550 1
525 550 1
527 550 1
528 550 1
532 550 1
537 550 1
539 550 4
540 550 1
541 550 1
542 550 2
543 550 4
544 550 3
545 550 3
546 550 3
547 550 2
548 550 8
549 550 15
550 550 50
551 550 20
552 550 7
553 550 4
554 550 4
555 550 2
556 550 1
557 550 2
558 550 5
559 550 2
561 550 1
562 550 1
564 550 3
565 550 2
566 550 1
567 550 2
577 550 1
589 550 1
596 550 1
611 550 1
612 550 1
616 550 1
621 550 1
625 550 1
636 550 1
640 550 1
644 550 1
645 550 1
658 550 1
693 550 1
696 550 1
713 550 1
741 550 1
795 550 1
869 550 1
874 550 1
888 550 1
39 551 2
44 551 1
50 551 1
72 551 1
76 551 1
320 551 1
415 551 1
428 551 1
430 551 1
469 551 1
474 551 1
480 551 1
481 551 1
484 551 1
509 551 1
517 551 1
518 551 1
521 551 1
525 551 1
527 551 2
531 551 1
536 551 1
538 551 1
540 551 2
541 551 1
542 551 4
543 551 2
544 551 1
546 551 4
547 551 13
548 551 9
549 551 4
550 551 15
551 551 21
552 551 15
553 551 5
554 551 4
555 551 2
556 551 3
557 551 3
558 551 2
560 551 1
567 551 1
574 551 1
577 551 1
578 551 1
584 551 1
596 551 1
616 551 1
619 551 1
635 551 1
659 551 1
668 551 1
714 551 1
750 551 1
758 551 1
785 551 1
819 551 1
830 551 1
888 551 1
889 551 1
914 551 1
955 551 1
965 551 1
966 551 1
975 551 1
116 552 1
179 552 1
189 552 1
207 552 1
237 552 1
241 552 1
308 552 1
319 552 1
359 552 1
389 552 1
402 552 1
406 552 1
457 552 1
460 552 1
476 552 1
478 552 1
487 552 1
491 552 1
498 552 1
501 552 1
507 552 1
510 552 1
514 552 1
522 552 1
523 552 1
525 552 1
527 552 1
530 552 1
539 552 4
540 552 4
541 552 2
542 552 6
543 552 2
544 552 4
545 552 2
546 552 8
547 552 10
548 552 7
549 552 6
550 552 10
551 552 15
552 552 37
553 552 25
554 552 4
555 552 2
556 552 4
557 552 2
558 552 2
559 552 3
561 552 1
562 552 4
563 552 4
564 552 1
568 552 1
570 552 1
572 552 1
573 552 1
576 552 1
577 552 1
578 552 2
579 552 1
581 552 1
582 552 1
584 552 1
587 552 1
597 552 1
615 552 1
617 552 1
628 552 1
635 552 1
649 552 1
716 552 1
720 552 1
722 552 1
723 552 1
729 552 1
793 552 1
800 552 1
802 552 1
905 552 1
911 552 1
30 553 1
39 553 1
184 553 1
213 553 1
234 553 1
241 553 1
300 553 1
339 553 1
399 553 1
434 553 1
441 553 1
475 553 2
487 553 1
489 553 1
495 553 2
508 553 1
515 553 1
522 553 1
524 553 1
525 553 1
528 553 1
531 553 1
533 553 1
534 553 1
535 553 1
536 553 1
537 553 2
538 553 1
540 553 4
541 553 4
543 553 1
544 553 3
545 553 2
546 553 7
547 553 7
548 553 4
549 553 3
550 553 8
551 553 7
552 553 15
553 553 29
554 553 18
555 553 4
556 553 5
557 553 5
558 553 5
559 553 4
560 553 3
561 553 2
565 553 1
566 553 3
567 553 2
569 553 1
570 553 1
571 553 1
572 553 1
575 553 1
577 553 2
580 553 1
585 553 1
615 553 1
621 553 1
636 553 1
659 553 1
789 553 1
811 553 1
827 553 1
895 553 1
127 554 1
159 554 1
173 554 1
292 554 1
400 554 1
407 554 1
409 554 1
424 554 1
429 554 1
459 554 1
462 554 1
481 554 1
492 554 1
514 554 1
531 554 1
532 554 2
534 554 1
535 554 2
537 554 2
538 554 1
540 554 2
541 554 3
542 554 2
543 554 3
544 554 1
546 554 1
547 554 3
548 554 3
549 554 3
550 554 5
551 554 2
552 554 7
553 554 16
554 554 36
555 554 14
556 554 12
557 554 2
558 554 7
559 554 5
560 554 1
561 554 3
562 554 1
563 554 2
564 554 1
565 554 1
566 554 2
567 554 1
569 554 1
570 554 2
571 554 2
572 554 1
574 554 2
576 554 1
577 554 1
578 554 1
579 554 1
582 554 1
583 554 1
600 554 1
621 554 1
622 554 1
625 554 1
628 554 1
639 554 1
641 554 1
645 554 1
648 554 1
660 554 1
688 554 1
696 554 1
712 554 1
717 554 1
723 554 1
728 554 1
736 554 1
756 554 2
775 554 1
777 554 1
806 554 1
904 554 1
70 555 1
211 555 1
216 555 1
323 555 1
439 555 1
466 555 1
480 555 1
483 555 1
495 555 1
501 555 1
511 555 1
519 555 1
524 555 1
529 555 1
530 555 1
533 555 2
537 555 1
538 555 1
539 555 1
540 555 1
541 555 1
542 555 2
544 555 2
545 555 1
546 555 1
547 555 2
549 555 2
550 555 1
551 555 2
552 555 5
553 555 8
554 555 12
555 555 31
556 555 15
557 555 2
558 555 8
559 555 3
560 555 1
561 555 3
562 555 2
563 555 2
564 555 1
565 555 1
566 555 1
569 555 2
570 555 1
572 555 1
579 555 1
586 555 2
594 555 1
600 555 1
610 555 1
623 555 1
659 555 1
660 555 1
668 555 1
676 555 1
755 555 1
769 555 1
772 555 1
814 555 1
878 555 1
900 555 1
903 555 1
913 555 1
128 556 1
176 556 1
180 556 1
251 556 1
264 556 1
340 556 1
366 556 1
405 556 1
407 556 1
460 556 1
473 556 1
475 556 1
482 556 1
495 556 1
498 556 1
513 556 1
515 556 1
526 556 1
532 556 1
536 556 1
537 556 1
541 556 1
544 556 3
545 556 1
546 556 1
547 556 4
548 556 3
549 556 4
550 556 1
551 556 2
552 556 7
553 556 6
554 556 13
555 556 11
556 556 34
557 556 19
558 556 6
559 556 4
560 556 5
561 556 2
562 556 3
563 556 4
564 556 6
565 556 3
566 556 2
567 556 2
568 556 1
569 556 1
570 556 2
571 556 1
572 556 1
573 556 3
574 556 1
575 556 2
577 556 1
578 556 2
580 556 1
582 556 1
583 556 1
584 556 1
617 556 1
620 556 1
624 556 1
630 556 1
642 556 1
643 556 2
647 556 1
709 556 1
716 556 1
720 556 1
792 556 1
794 556 1
838 556 1
859 556 1
862 556 1
890 556 1
894 556 1
927 556 1
77 557 1
188 557 1
255 557 1
293 557 1
311 557 1
313 557 1
337 557 1
371 557 1
381 557 1
386 557 1
409 557 1
411 557 1
413 557 1
414 557 1
428 557 1
430 557 1
459 557 1
464 557 1
491 557 1
493 557 1
528 557 1
536 557 1
539 557 1
542 557 2
543 557 2
544 557 1
546 557 1
547 557 1
548 557 1
549 557 2
550 557 1
551 557 4
552 557 3
553 557 5
554 557 5
555 557 4
556 557 16
557 557 43
558 557 15
559 557 11
560 557 3
561 557 7
562 557 2
563 557 4
564 557 6
565 557 1
566 557 3
567 557 5
568 557 5
569 557 2
570 557 4
571 557 3
572 557 3
573 557 1
574 557 2
575 557 1
576 557 1
577 557 2
581 557 1
582 557 2
585 557 1
586 557 1
613 557 1
617 557 1
621 557 1
640 557 1
646 557 1
705 557 1
708 557 1
766 557 1
799 557 1
850 557 1
877 557 1
889 557 1
914 557 1
930 557 1
37 558 1
60 558 1
68 558 1
157 558 1
195 558 1
213 558 1
217 558 1
230 558 1
232 558 1
295 558 1
313 558 1
314 558 2
327 558 1
404 558 1
454 558 1
478 558 1
487 558 1
508 558 1
516 558 1
536 558 1
537 558 1
539 558 1
540 558 1
541 558 2
543 558 1
544 558 1
546 558 1
549 558 1
550 558 1
551 558 1
552 558 1
553 558 5
554 558 3
555 558 3
556 558 8
557 558 19
558 558 28
559 558 15
560 558 3
561 558 4
562 558 5
563 558 4
564 558 4
566 558 2
567 558 2
568 558 3
570 558 3
571 558 2
572 558 1
574 558 2
576 558 1
579 558 1
581 558 1
582 558 1
584 558 1
588 558 1
589 558 1
591 558 1
594 558 1
596 558 1
602 558 1
604 558 1
615 558 1
634 558 1
638 558 1
671 558 1
737 558 1
749 558 1
757 558 1
773 558 1
803 558 1
846 558 1
887 558 1
898 558 1
38 559 1
44 559 1
177 559 1
192 559 1
202 559 1
204 559 1
211 559 1
214 559 1
273 559 1
320 559 1
326 559 1
334 559 1
390 559 1
391 559 1
410 559 1
412 559 1
418 559 1
444 559 2
491 559 1
506 559 1
524 559 1
530 559 1
532 559 1
533 559 1
535 559 1
537 559 1
538 559 1
539 559 1
540 559 1
541 559 4
543 559 1
544 559 1
547 559 2
549 559 1
550 559 5
552 559 1
553 559 4
554 559 3
555 559 4
556 559 4
557 559 12
558 559 16
559 559 25
560 559 9
561 559 7
562 559 6
563 559 8
564 559 8
566 559 4
567 559 2
568 559 1
569 559 2
570 559 2
571 559 3
572 559 3
573 559 2
574 559 1
575 559 2
576 559 1
577 559 1
580 559 1
586 559 2
597 559 1
617 559 1
622 559 1
631 559 1
641 559 1
642 559 1
669 559 1
730 559 1
757 559 1
822 559 1
828 559 1
851 559 1
877 559 1
894 559 1
903 559 1
915 559 1
919 559 1
951 559 1
12 560 1
134 560 1
171 560 1
187 560 1
217 560 1
228 560 1
247 560 1
303 560 1
322 560 1
426 560 1
434 560 1
452 560 1
497 560 1
505 560 1
508 560 1
514 560 1
533 560 1
534 560 1
538 560 1
540 560 1
548 560 2
549 560 1
550 560 1
552 560 4
554 560 5
555 560 2
556 560 5
557 560 8
558 560 7
559 560 7
560 560 16
561 560 7
562 560 3
563 560 5
564 560 6
565 560 1
566 560 2
567 560 2
568 560 1
569 560 1
571 560 2
572 560 1
576 560 2
577 560 2
579 560 1
583 560 3
589 560 1
600 560 1
602 560 1
632 560 1
649 560 1
651 560 1
700 560 1
708 560 1
712 560 1
724 560 1
750 560 1
788 560 1
807 560 1
818 560 1
913 560 1
918 560 1
928 560 1
950 560 1
33 561 1
191 561 1
193 561 1
311 561 1
316 561 1
338 561 1
413 561 1
431 561 1
438 561 2
439 561 1
455 561 1
463 561 1
466 561 1
515 561 1
531 561 1
533 561 2
538 561 1
540 561 1
544 561 1
545 561 1
547 561 1
548 561 1
549 561 1
550 561 2
551 561 1
552 561 1
553 561 1
554 561 2
556 561 1
557 561 5
558 561 1
559 561 3
560 561 9
561 561 22
562 561 10
563 561 10
564 561 9
565 561 4
566 561 3
567 561 1
568 561 1
569 561 1
570 561 2
571 561 1
573 561 1
574 561 2
575 561 1
582 561 2
584 561 1
586 561 1
588 561 1
603 561 1
623 561 1
637 561 1
640 561 1
645 561 1
647 561 1
652 561 1
673 561 1
726 561 1
758 561 1
787 561 1
807 561 1
834 561 1
901 561 1
909 561 1
31 562 1
177 562 1
213 562 1
215 562 1
221 562 1
306 562 1
324 562 1
334 562 1
339 562 1
393 562 1
425 562 1
438 562 1
482 562 1
492 562 1
503 562 1
523 562 1
530 562 2
532 562 1
538 562 2
540 562 2
541 562 1
542 562 1
543 562 1
547 562 1
548 562 1
549 562 3
550 562 2
551 562 2
552 562 1
553 562 3
554 562 3
555 562 6
556 562 1
557 562 3
558 562 6
559 562 1
560 562 1
561 562 15
562 562 56
563 562 23
564 562 8
565 562 2
566 562 2
567 562 3
568 562 1
569 562 3
571 562 1
572 562 5
574 562 2
575 562 1
576 562 2
577 562 2
578 562 1
579 562 1
580 562 3
582 562 1
583 562 2
585 562 1
603 562 1
613 562 1
619 562 1
623 562 1
628 562 1
640 562 1
641 562 1
644 562 1
646 562 1
648 562 1
656 562 1
726 562 1
766 562 1
781 562 1
827 562 1
855 562 1
864 562 1
866 562 1
928 562 1
32 563 1
70 563 1
104 563 1
159 563 1
162 563 1
172 563 1
198 563 1
217 563 1
230 563 1
299 563 1
302 563 1
311 563 1
315 563 1
328 563 1
332 563 1
365 563 1
380 563 1
394 563 1
434 563 1
444 563 2
450 563 1
453 563 1
475 563 1
491 563 1
493 563 1
505 563 1
517 563 1
519 563 2
535 563 1
538 563 1
539 563 2
545 563 3
547 563 1
551 563 1
552 563 2
554 563 2
555 563 3
556 563 3
557 563 4
558 563 9
559 563 9
560 563 7
561 563 8
562 563 33
563 563 50
564 563 16
565 563 4
566 563 2
567 563 4
569 563 4
570 563 2
571 563 1
572 563 3
573 563 1
574 563 2
576 563 2
577 563 3
578 563 1
583 563 2
585 563 1
586 563 1
587 563 1
595 563 1
598 563 1
605 563 1
615 563 1
620 563 1
624 563 1
625 563 1
634 563 1
635 563 1
637 563 1
641 563 1
642 563 1
643 563 1
650 563 1
729 563 2
731 563 1
737 563 1
791 563 1
863 563 1
877 563 1
915 563 1
950 563 1
18 564 1
26 564 2
34 564 1
44 564 1
89 564 1
190 564 1
194 564 1
195 564 1
207 564 1
301 564 1
311 564 1
321 564 1
330 564 1
425 564 1
447 564 1
468 564 1
469 564 1
479 564 1
486 564 1
490 564 1
495 564 1
497 564 1
519 564 1
523 564 1
524 564 1
526 564 1
531 564 1
536 564 1
543 564 1
546 564 1
551 564 2
552 564 1
553 564 1
554 564 3
556 564 4
557 564 4
558 564 3
559 564 2
560 564 3
561 564 14
562 564 11
563 564 13
564 564 42
565 564 14
566 564 9
567 564 4
568 564 5
569 564 3
570 564 4
571 564 2
572 564 5
573 564 1
574 564 5
575 564 3
576 564 3
577 564 1
578 564 1
580 564 1
581 564 1
582 564 2
583 564 1
590 564 1
615 564 1
616 564 1
618 564 1
622 564 1
628 564 1
638 564 1
641 564 1
642 564 1
646 564 1
654 564 1
656 564 1
717 564 1
721 564 1
723 564 1
728 564 1
784 564 1
811 564 1
924 564 1
925 564 1
80 565 1
124 565 1
148 565 1
154 565 1
155 565 1
195 565 1
273 565 1
291 565 1
299 565 1
308 565 1
332 565 1
349 565 1
381 565 1
430 565 1
443 565 1
498 565 1
502 565 1
504 565 1
509 565 1
522 565 1
524 565 1
525 565 1
532 565 1
533 565 1
537 565 1
539 565 1
540 565 1
545 565 1
546 565 2
549 565 1
550 565 2
551 565 1
552 565 2
553 565 2
554 565 4
555 565 1
556 565 1
557 565 1
558 565 1
559 565 6
560 565 4
561 565 4
562 565 2
563 565 3
564 565 17
565 565 53
566 565 24
567 565 9
568 565 5
569 565 3
570 565 8
571 565 4
572 565 5
573 565 3
574 565 3
575 565 1
576 565 3
577 565 2
578 565 2
580 565 1
582 565 2
583 565 2
589 565 1
615 565 2
616 565 3
617 565 1
621 565 1
622 565 2
626 565 1
632 565 1
635 565 1
636 565 1
641 565 1
646 565 1
659 565 1
668 565 1
700 565 1
711 565 1
715 565 1
723 565 1
726 565 1
757 565 1
796 565 1
810 565 1
845 565 1
872 565 1
921 565 1
50 566 1
89 566 1
98 566 2
133 566 1
174 566 1
200 566 1
243 566 1
248 566 1
294 566 1
317 566 1
328 566 1
383 566 1
411 566 1
436 566 1
439 566 1
485 566 1
503 566 1
504 566 1
512 566 1
514 566 1
523 566 1
525 566 1
526 566 1
527 566 2
532 566 1
533 566 1
534 566 1
538 566 1
540 566 1
541 566 2
544 566 1
547 566 1
548 566 1
549 566 3
550 566 3
553 566 1
554 566 2
556 566 1
557 566 3
558 566 3
560 566 2
562 566 8
563 566 3
564 566 12
565 566 21
566 566 37
567 566 28
568 566 5
569 566 4
570 566 3
571 566 1
572 566 2
573 566 2
574 566 1
575 566 3
576 566 3
577 566 5
579 566 1
580 566 1
582 566 2
583 566 2
585 566 1
588 566 1
594 566 1
604 566 1
605 566 1
610 566 1
611 566 1
614 566 1
615 566 1
621 566 1
628 566 2
643 566 1
655 566 1
662 566 1
694 566 1
726 566 1
775 566 1
806 566 1
817 566 1
861 566 1
892 566 1
901 566 1
910 566 1
928 566 1
931 566 1
23 567 1
31 567 1
34 567 1
37 567 1
176 567 1
177 567 1
190 567 1
218 567 1
249 567 1
324 567 1
328 567 1
339 567 1
392 567 1
418 567 1
436 567 1
445 567 1
450 567 1
456 567 1
494 567 1
498 567 2
504 567 1
508 567 1
517 567 1
531 567 1
532 567 1
535 567 2
538 567 1
543 567 1
545 567 1
549 567 1
551 567 2
553 567 3
554 567 2
555 567 1
556 567 2
557 567 6
558 567 3
559 567 2
560 567 4
561 567 3
562 567 4
563 567 3
564 567 6
565 567 12
566 567 19
567 567 40
568 567 19
569 567 13
570 567 12
571 567 7
572 567 10
573 567 2
574 567 4
575 567 1
576 567 3
577 567 2
578 567 2
580 567 1
582 567 1
583 567 1
584 567 1
585 567 3
586 567 1
595 567 1
604 567 1
614 567 1
616 567 1
618 567 1
624 567 1
638 567 1
642 567 1
655 567 2
667 567 1
710 567 1
747 567 1
802 567 1
807 567 1
813 567 1
815 567 1
856 567 2
864 567 1
881 567 1
885 567 1
929 567 1
18 568 1
31 568 1
122 568 1
159 568 1
190 568 1
200 568 1
215 568 1
275 568 1
295 568 1
302 568 1
317 568 1
332 568 1
360 568 1
404 568 1
437 568 1
465 568 1
474 568 1
508 568 1
525 568 1
528 568 1
529 568 1
534 568 1
544 568 1
550 568 1
551 568 1
554 568 2
555 568 3
557 568 4
559 568 2
560 568 1
561 568 2
562 568 3
563 568 3
564 568 4
565 568 3
566 568 2
567 568 11
568 568 21
569 568 19
570 568 6
571 568 8
572 568 8
573 568 4
574 568 1
575 568 1
576 568 3
577 568 2
578 568 1
580 568 2
582 568 3
584 568 1
586 568 2
588 568 1
589 568 1
617 568 1
645 568 1
679 568 1
705 568 1
719 568 1
728 568 1
739 568 1
753 568 1
758 568 1
765 568 1
767 568 1
780 568 1
793 568 1
799 568 1
851 568 1
866 568 1
905 568 1
912 568 1
926 568 1
939 568 1
19 569 1
48 569 1
155 569 1
226 569 1
230 569 1
312 569 1
317 569 1
323 569 1
332 569 1
375 569 1
411 569 1
412 569 1
417 569 1
429 569 1
449 569 1
466 569 1
470 569 1
505 569 1
513 569 1
519 569 1
520 569 1
525 569 1
527 569 1
539 569 1
541 569 1
542 569 1
543 569 1
544 569 1
552 569 1
553 569 1
554 569 2
557 569 3
559 569 2
560 569 1
561 569 3
562 569 1
563 569 4
564 569 1
565 569 5
566 569 4
567 569 12
568 569 21
569 569 47
570 569 12
571 569 8
572 569 5
573 569 4
574 569 3
575 569 2
576 569 4
577 569 6
578 569 2
582 569 3
586 569 1
587 569 1
593 569 1
594 569 1
613 569 1
614 569 2
625 569 1
628 569 2
640 569 1
642 569 1
654 569 1
714 569 1
728 569 1
741 569 1
753 569 1
761 569 1
776 569 1
777 569 1
785 569 1
790 569 1
794 569 1
798 569 1
806 569 1
832 569 1
848 569 1
861 569 1
880 569 1
891 569 1
914 569 1
27 570 1
29 570 1
58 570 1
164 570 1
190 570 1
192 570 1
261 570 1
310 570 1
311 570 1
322 570 1
329 570 1
393 570 1
404 570 1
427 570 1
441 570 1
453 570 1
460 570 1
462 570 1
473 570 1
506 570 1
508 570 1
511 570 1
512 570 1
517 570 1
530 570 1
533 570 2
534 570 1
535 570 1
537 570 1
541 570 1
542 570 2
545 570 1
546 570 1
549 570 1
552 570 1
554 570 1
556 570 1
557 570 2
558 570 4
560 570 1
561 570 4
562 570 2
563 570 5
564 570 3
565 570 5
566 570 2
567 570 11
568 570 8
569 570 13
570 570 50
571 570 22
572 570 19
573 570 4
574 570 4
575 570 9
576 570 5
577 570 4
578 570 3
579 570 1
581 570 1
582 570 2
583 570 3
585 570 1
601 570 1
608 570 1
611 570 1
613 570 1
618 570 1
625 570 2
627 570 1
630 570 1
639 570 1
641 570 1
652 570 1
658 570 1
660 570 2
663 570 1
698 570 1
717 570 1
783 570 1
784 570 1
787 570 1
788 570 1
804 570 1
818 570 1
841 570 1
882 570 1
895 570 1
923 570 1
31 571 1
39 571 1
71 571 1
129 571 1
132 571 1
185 571 1
190 571 1
193 571 1
242 571 1
249 571 1
252 571 1
292 571 1
313 571 1
316 571 1
321 571 1
327 571 1
337 571 1
378 571 1
403 571 1
414 571 1
435 571 1
436 571 1
441 571 1
450 571 1
453 571 1
454 571 1
481 571 1
517 571 1
531 571 1
533 571 1
537 571 1
542 571 1
543 571 1
548 571 1
552 571 1
553 571 1
555 571 4
556 571 2
557 571 2
558 571 3
559 571 1
560 571 2
562 571 3
563 571 1
564 571 3
565 571 7
566 571 5
567 571 6
568 571 5
569 571 15
570 571 27
571 571 54
572 571 19
573 571 5
574 571 1
575 571 3
576 571 4
577 571 5
578 571 4
579 571 1
581 571 2
582 571 3
598 571 1
600 571 1
615 571 1
618 571 1
635 571 1
636 571 3
638 571 1
641 571 1
642 571 1
643 571 1
644 571 1
645 571 1
650 571 1
653 571 1
655 571 1
677 571 1
679 571 1
718 571 1
797 571 1
807 571 1
815 571 1
818 571 1
836 571 1
852 571 1
893 571 1
898 571 1
910 571 1
946 571 1
948 571 1
50 572 1
121 572 1
171 572 1
197 572 1
201 572 1
203 572 2
241 572 1
246 572 1
298 572 1
299 572 1
300 572 1
309 572 1
310 572 1
316 572 2
332 572 1
345 572 1
381 572 1
384 572 1
404 572 1
440 572 1
462 572 1
496 572 1
517 572 1
519 572 1
526 572 1
534 572 1
538 572 2
540 572 1
544 572 1
546 572 1
547 572 1
548 572 1
551 572 1
553 572 2
555 572 1
556 572 1
557 572 2
558 572 1
559 572 3
560 572 1
561 572 4
562 572 3
563 572 2
564 572 3
565 572 2
566 572 3
567 572 8
568 572 5
569 572 11
570 572 12
571 572 28
572 572 60
573 572 13
574 572 10
575 572 12
576 572 2
577 572 6
578 572 5
579 572 3
580 572 2
581 572 2
582 572 1
583 572 7
584 572 3
586 572 1
591 572 1
595 572 1
598 572 1
612 572 1
616 572 1
617 572 1
619 572 1
622 572 1
630 572 1
631 572 1
634 572 1
638 572 2
639 572 1
642 572 1
643 572 1
644 572 1
645 572 1
649 572 1
667 572 1
670 572 1
672 572 1
722 572 2
812 572 1
862 572 1
903 572 1
931 572 1
948 572 1
77 573 1
96 573 1
110 573 1
119 573 1
139 573 1
158 573 1
177 573 1
193 573 1
199 573 1
257 573 1
309 573 1
317 573 1
354 573 1
362 573 1
382 573 1
387 573 1
417 573 1
423 573 1
434 573 1
451 573 1
475 573 1
477 573 1
524 573 1
525 573 1
532 573 1
552 573 1
553 573 2
555 573 1
557 573 1
558 573 4
559 573 1
560 573 2
561 573 2
563 573 1
564 573 2
565 573 1
566 573 5
567 573 3
568 573 6
569 573 3
570 573 3
571 573 2
572 573 15
573 573 65
574 573 25
575 573 13
576 573 7
577 573 8
578 573 2
579 573 2
580 573 2
582 573 3
583 573 5
584 573 1
585 573 1
586 573 3
587 573 1
588 573 2
591 573 2
598 573 1
604 573 1
606 573 1
608 573 1
617 573 1
621 573 1
626 573 1
631 573 1
633 573 1
637 573 1
638 573 1
650 573 1
654 573 1
657 573 1
663 573 1
679 573 1
682 573 1
729 573 1
746 573 1
756 573 1
757 573 1
851 573 1
852 573 1
857 573 1
885 573 1
895 573 1
914 573 1
21 574 1
27 574 1
123 574 1
133 574 1
164 574 1
189 574 1
213 574 1
215 574 1
252 574 1
288 574 1
322 574 1
404 574 1
407 574 1
411 574 1
418 574 1
436 574 1
487 574 1
498 574 1
505 574 1
525 574 1
526 574 1
532 574 1
539 574 1
540 574 1
546 574 1
547 574 1
553 574 2
554 574 1
555 574 1
557 574 2
561 574 5
562 574 1
563 574 2
564 574 1
565 574 4
566 574 2
567 574 2
568 574 4
569 574 2
570 574 9
571 574 2
572 574 11
573 574 30
574 574 41
575 574 14
576 574 11
577 574 8
578 574 2
579 574 1
581 574 2
582 574 3
583 574 1
584 574 2
585 574 3
592 574 1
594 574 1
614 574 1
617 574 1
618 574 1
619 574 1
621 574 1
623 574 1
624 574 1
655 574 1
659 574 1
709 574 1
749 574 1
756 574 1
768 574 1
808 574 1
832 574 1
879 574 1
45 575 1
81 575 1
128 575 1
189 575 1
195 575 2
244 575 1
249 575 1
327 575 1
378 575 1
403 575 1
447 575 1
484 575 1
488 575 1
497 575 1
525 575 1
532 575 1
538 575 1
539 575 1
542 575 1
543 575 1
545 575 1
546 575 1
551 575 1
552 575 2
553 575 1
554 575 2
556 575 2
557 575 1
559 575 1
562 575 2
564 575 2
565 575 1
566 575 1
567 575 4
568 575 3
569 575 5
570 575 5
571 575 3
572 575 10
573 575 15
574 575 12
575 575 36
576 575 22
577 575 18
578 575 1
579 575 3
580 575 1
581 575 2
582 575 6
583 575 6
584 575 3
586 575 1
587 575 2
588 575 3
594 575 1
595 575 1
599 575 1
607 575 1
613 575 2
614 575 2
615 575 1
616 575 1
617 575 1
619 575 1
620 575 1
623 575 2
627 575 1
628 575 1
640 575 1
646 575 1
654 575 1
713 575 1
752 575 1
819 575 1
834 575 1
[truncated: 3,309,411 more chars]
