# Supplementary material for: Polycomb-lamina antagonism partitions heterochromatin at the nuclear periphery
Source: Nat Commun. 2022 Jul 20;13:4199. doi: 10.1038/s41467-022-31857-5 (PMC9300685; doi:10.1038/s41467-022-31857-5)
Supplement: Supplementary file 7 — Supplementary Software [file 41467_2022_31857_MOESM7_ESM.zip › Lamina-LIMe-main/Genome_Information/hg38_chr.sizes]

chr1m	248956422
chr1u	248956422
chr2m	242193529
chr2u	242193529
chr3m	198295559
chr3u	198295559
chr4m	190214555
chr4u	190214555
chr5m	181538259
chr5u	181538259
chr6m	170805979
chr6u	170805979
chr7m	159345973
chr7u	159345973
chr8m	145138636
chr8u	145138636
chr9m	138394717
chr9u	138394717
chr11m	135086622
chr11u	135086622
chr10m	133797422
chr10u	133797422
chr12m	133275309
chr12u	133275309
chr13m	114364328
chr13u	114364328
chr14m	107043718
chr14u	107043718
chr15m	101991189
chr15u	101991189
chr16m	90338345
chr16u	90338345
chr17m	83257441
chr17u	83257441
chr18m	80373285
chr18u	80373285
chr19m	58617616
chr19u	58617616
chr20m	64444167
chr20u	64444167
chr21m	46709983
chr21u	46709983
chr22m	50818468
chr22u	50818468
chrXm	156040895
chrXu	156040895
chrYm	57227415
chrYu	57227415
