# Supplementary material for: Polycomb-lamina antagonism partitions heterochromatin at the nuclear periphery
Source: Nat Commun. 2022 Jul 20;13:4199. doi: 10.1038/s41467-022-31857-5 (PMC9300685; doi:10.1038/s41467-022-31857-5)
Supplement: Supplementary file 7 — Supplementary Software [file 41467_2022_31857_MOESM7_ESM.zip › Lamina-LIMe-main/README.md]

# Lamina-LIMe

## Scripts for analyzing multi-modal analysis 

Adapted and based off of analysis in <a href="https://github.com/aidenlab/JuiceMe/">JuiceMe</a> for CpG methylation

## Contents
 - [Introduction](#Introduction)
 - [Matrix](#Introduction)
 - [Files](#Files)
 - [Citations](#Citations)

## Introduction
This github contains scripts and example files to perform multi-modal analysis

## Matrix

The script `Analysis/Perread_Analysis_script_upload.sh` and helper scripts `CpG_format_biscuit.awk` and `GpC_format_biscuit.awk` reformat contacts based upon their GpC and CpG methylation status.

The `Load_and_reformat_methylation_matrices.py` script performs manipulations and processing of the raw matrices needed to generate interaction partner dependent methylation figures in the manuscript. 

## Files
In the `Example_Data` folder are example GpC methylation output files for a single sample at 50 kb resolution

In the `Genome_Information` folder is the chromosome size file to segregate contacts by methylated and unmethylated status

## Citations
* <a href="https://huishenlab.github.io/biscuit/">Biscuit</a> Code base utilized for analyzing GpC and CpG methylation from bisulfite converted sequencing data
* <a href="https://github.com/aidenlab/JuiceMe/">JuiceMe</a> Pipeline utilized to analyze LIMe-Hi-C data for which the multi-modal analysis is also based off of 
