# Supplementary material for: Polycomb-lamina antagonism partitions heterochromatin at the nuclear periphery
Source: Nat Commun. 2022 Jul 20;13:4199. doi: 10.1038/s41467-022-31857-5 (PMC9300685; doi:10.1038/s41467-022-31857-5)
Supplement: Supplementary file 9 — Source Data [file 41467_2022_31857_MOESM9_ESM.xlsx]

## Sheet: P values and datapoint numbers
Figure designation	P value	Number of datapoints (n)	P value	Number of datapoints (n)	P value	Number of datapoints (n)
Figure 1i	p=1.000	n=﻿(28185)	p<10e-300	n=﻿(28215)
Figure 1j	p<10e-300	n=﻿(28185)	p<10e-300	n=﻿(28215)
Figure 2c (left)	p<10e-300	n=(﻿15877,﻿10645)	p<10e-300	n=(﻿10645,10690)	p<10e-300	n=(10690,﻿19188)
Figure 2c (middle)	p<10e-300	n=(﻿15877,﻿10645)	p<10e-300	n=(﻿10645,10690)	p<10e-300	n=(10690,﻿19188)
Figure 2c (right)	p=﻿1.014e-01	n=(﻿15877,﻿10645)	p=﻿2.384e-01	n=(﻿10645,10690)	p<10e-300	n=(10690,﻿19188)
Figure 2g (Core-A)	p<10e-300	n=﻿(15877,﻿15877)	p<10e-300	n=﻿(15877,﻿15877)	p<10e-300	n=﻿(15877,﻿15877)
Figure 2g (PcG-A)	﻿p=2.799e-52	n=(﻿10645,﻿10645)	p<10e-300	n=(﻿10645,﻿10645)	p<10e-300	n=(﻿10645,﻿10645)
Figure 2g (PcG-B)	p=﻿1.007e-44	n=(﻿10690,﻿10690)	p<10e-300	n=(﻿10690,﻿10690)	p=﻿3.069e-04	n=(﻿10690,﻿10690)
Figure 2g (Core-B)	p=﻿1.809e-78	n=(﻿19188,﻿19188)	p<10e-300	n=(﻿19188,﻿19188)	p<10e-300	n=(﻿19188,﻿19188)
Supplementary Figure 2c (left)	p=﻿﻿1.028e-05	n=(﻿15877,﻿10645)	p<10e-300	n=(﻿10645,10690)	p<10e-300	n=(10690,﻿19188)
Supplementary Figure 2c (middle)	p<10e-300	n=(﻿15877,﻿10645)	p=﻿2.785e-176	n=(﻿10645,10690)	p=﻿2.515e-126	n=(10690,﻿19188)
Supplementary Figure 2c (right)	﻿3.074e-244	n=(﻿15877,﻿10645)	p<10e-300	n=(﻿10645,10690)	p<10e-300	n=(10690,﻿19188)
Supplementary Figure 2d (left)	p<10e-300	n=(﻿15877,﻿10645)	p<10e-300	n=(﻿10645,10690)	p<10e-300	n=(10690,﻿19188)
Supplementary Figure 2d (middle)	p<10e-300	n=(﻿15877,﻿10645)	p<10e-300	n=(﻿10645,10690)	p<10e-300	n=(10690,﻿19188)
Supplementary Figure 2d (right)	p<10e-300	n=(﻿15877,﻿10645)	p<10e-300	n=(﻿10645,10690)	p<10e-300	n=(10690,﻿19188)
Supplementary Figure 2g	p<10e-300	n=(﻿15479,﻿19128)
Supplementary Figure 2i	p=﻿1.918e-30	n=(﻿10690)	p=﻿5.705e-271	n=(19188)
Supplementary Figure 2j (PcG-B)	p=﻿6.604e-01	n=(23,23)	p=﻿1.320e-04	n=(23,23)	p=﻿3.723e-04	n=(23,23)
Supplementary Figure 2j (Core-B)	p=﻿8.261e-01	n=(23,23)	p=﻿3.019e-03	n=(23,23)	p=﻿4.597e-03	n=(23,23)
Figure 3a (left)	p<10e-300	n=(28185,﻿28215)
Figure 3a (right)	p=﻿3.381e-126	n=(28185,﻿28215)
Figure 3d	﻿p=7.721e-42	n=(﻿19188,﻿19188)	p<10e-300	n=(﻿19188,﻿19188)+B36	p=﻿7.169e-101	n=(﻿19188,﻿19188)
Figure 3e (left)	p=﻿9.422e-125	n=(﻿10645,﻿10645)	p=﻿3.115e-01	n=(﻿10645,﻿10645)	p=﻿6.540e-65	n=(﻿10645,﻿10645)
Figure 3e (right)	p=﻿5.367e-53	n=(﻿19188,﻿19188)	p=﻿7.928e-70	n=(﻿19188,﻿19188)	p=﻿3.539e-36	n=(﻿19188,﻿19188)
Supplementary Figure 3e	p<10e-300	n=(﻿15877,﻿10645)	p<10e-300	n=(﻿10645,10690)	p<10e-300	n=(10690,﻿19188)
Supplementary Figure 3h	p<10e-300	n=(﻿15877,﻿10645)	p=﻿5.592e-193	n=(﻿10645,10690)	p=﻿4.363e-166	n=(10690,﻿19188)
Supplementary Figure 3k	p=﻿﻿2.735e-16	n=(﻿15877,﻿10645)	p=﻿8.261e-02	n=(﻿10645,10690)	p=﻿﻿3.090e-69	n=(10690,﻿19188)
Supplementary Figure 3l (left) (PcG-B)	p=﻿6.604e-01	n=(23,23)	p=﻿1.320e-04	n=(23,23)	p=﻿3.723e-04	n=(23,23)
Supplementary Figure 3l (left) (Core-B)	p=﻿8.261e-01	n=(23,23)	p=﻿3.019e-03	n=(23,23)	p=﻿4.597e-03	n=(23,23)
Supplementary Figure 3l (middle) (PcG-B)	p=﻿5.531e-01	n=(23,23)	p=﻿﻿1.680e-03	n=(23,23)	p=﻿1.533e-01	n=(23,23)
Supplementary Figure 3l (middle) (Core-B)	p=﻿4.290e-01	n=(23,23)	p=﻿1.567e-02	n=(23,23)	p=﻿6.604e-01	n=(23,23)
Supplementary Figure 3l (right) (PcG-B)	p=﻿1.088e-01	n=(23,23)	p=﻿1.008e-04	n=(23,23)	p=﻿2.436e-04	n=(23,23)
Supplementary Figure 3l (right) (Core-B)	p=﻿8.648e-02	n=(23,23)	p=﻿7.428e-05	n=(23,23)	p=﻿1.320e-04	n=(23,23)
Figure 4a	p<10e-300	n=(﻿15877,﻿10645)	p=﻿1.994e-192	n=(﻿10645,10690)	p<10e-300	n=(10690,﻿19188)
Figure 4b (left)	p=﻿2.635e-02	﻿n=(3549,3548)	p=﻿7.366e-11	﻿n=(3548,3548)
Figure 4b (right)	p<10e-300	n=(﻿3564,﻿3563)	p=﻿1.424e-84	n=(﻿3563,﻿3563)
Figure 4c	p=﻿1.838e-01	n=(﻿3564,﻿3563)	p=﻿7.771e-52	n=(﻿3563,﻿3563)
Supplementary Figure 4a	p<10e-300	n=(﻿15877,﻿10645)	﻿p=8.731e-168	n=(﻿10645,10690)	p<10e-300	n=(10690,﻿19188)
Supplementary Figure 4k	p<10e-300	n=(4063,13248)
Figure 5a	p<10e-300	n=(﻿15877,﻿10645)	p=﻿3.391e-79	n=(﻿10645,10690)	p<10e-300	n=(10690,﻿19188)
Figure 5b	p=﻿3.445e-287	n=(﻿3564,﻿3563)	p=﻿8.678e-85	n=(﻿3563,﻿3563)
Figure 5c	p=﻿4.045e-239	n=(﻿3542,﻿3542)	p=﻿2.257e-30	n=(﻿3542,﻿3542)
Figure 5f (ADAMTS1)	﻿p=1.927e-07	n=(361,108)	p=﻿3.565e-02	n=(108,84)	p=﻿2.626e-02	n=(84,123)
Figure 5f (ARHGEF9)	p=﻿4.524e-20	n=(1379,430)	p=﻿7.206e-12	n=(430,339)	p=﻿2.698e-15	n=(339,406)
Figure 5f (BRINP1)	p=﻿2.517e-24	n=(874,266)	p=﻿2.853e-03	n=(266,185)	p=﻿4.982e-04	n=(185,221)
Figure 5f (hPGK)	p=﻿6.953e-04	n=(2023,568)	p=﻿4.674e-13	n=(568,405)	p=﻿4.310e-06	n=(405,496)
Figure 5f (MED30)	p=﻿7.281e-17	n=(1163,349)	p=﻿3.565e-03	n=(349,272)	p=﻿4.674e-13	n=(272,389)
Figure 5f (TMEM106B)	p=﻿9.929e-05	n=(389,83)	p=﻿7.642e-03	n=(83,72)	p=﻿3.923e-03	n=(72,82)
Figure 5f (ZNF30)	p=﻿2.185e-02	n=(848,281)	p=﻿4.690e-07	n=(281,242)	p=﻿3.739e-10	n=(242,315)
Figure 5g	p=2.122e-15	n=(1771,3096)	p=6.628e-07	n=(2096,1003)	p=9.438e-01	n=(1003,325)
Supplementary Figure 5c	p=﻿1.149e-176	n=(﻿15877,﻿10645)	p=﻿1.043e-105	n=(﻿10645,10690)	p=﻿8.917e-147	n=(10690,﻿19188)
Supplementary Figure 5d	p=﻿1.113e-158	n=(﻿15877,﻿10645)	p=﻿2.340e-80	n=(﻿10645,10690)	p=﻿1.663e-145	n=(10690,﻿19188)
Supplementary Figure 5e (left)	p=﻿1.928e-03	n=(3539,3539)	p=﻿2.213e-92	n=(3539,3539)
Supplementary Figure 5e (right)	p=﻿2.416e-04	n=(3539,3539)	p=﻿5.190e-101	n=(3539,3539)
Supplementary Figure 6b	﻿p=8.563e-193	n=(﻿15877,﻿10645)	p=﻿6.321e-04	n=(﻿10645,10690)	p=﻿3.605e-210	n=(10690,﻿19188)
Supplementary Figure 6e	p=﻿7.361e-23	n=(3539,3539)	p=﻿6.469e-80	n=(3539,3539)
Supplementary Figure 7c (ADAMTS1)	p=6.254e-1	﻿n=(70,29)
Supplementary Figure 7c (ARHGEF9)	p=﻿2.339e-06	﻿n=(249,102)
Supplementary Figure 7c (BRINP1)	p=﻿5.718e-2	﻿n=(180,66)
Supplementary Figure 7c (hPGK)	p=﻿1.719e-2	﻿n=(366,123)
Supplementary Figure 7c (MED30)	p=﻿3.946e-2	﻿n=(228,83)
Supplementary Figure 7c (TMEM106B)	﻿p=3.897e-2	﻿n=(56,21)
Supplementary Figure 7c (ZNF30)	﻿p=1.176e-1	﻿n=(180,91)
Supplementary Figure 7f	p=2.867e-01	n=(3096,1003)

## Sheet: FigureS1a
Figure S1a
	anti-Flag
	anti-GAPDH

## Sheet: FigureS3a
Figure S3a
	Concentration (µM)	31.6228	10	3.16228	1	0.316228	0.1	0.0316228	0.01
	DNMT1i rep 1	0.4125	1.0494	1.126	1.0894	1.1736	1.0591	1.0605	1.0129
	DNMT1i rep 2	0.2892	0.9621	0.9019	1.0247	1.1532	0.9517	0.9309	0.9683
	DNMT1i rep 3	0.3789	0.9768	0.9202	1.0354	0.941	0.9045	0.8879	0.8827
	Concentration (µM)	10	3.16228	1	0.316228	0.1	0.0316228	0.01	0.00316228
	GSK343 rep 1	0.0041	0.8227	0.9075	0.9582	0.9095	0.894	0.8816	0.9245
	GSK343 rep 2	0.0035	0.8971	0.9325	1.0034	0.9358	0.958	0.943	0.8779
	GSK343 rep 3	0.0026	0.9532	0.9882	1.0008	1.0023	0.9391	0.9558	0.9397

## Sheet: FigureS3b
Figure S3b
	anti-Flag
	anti-GAPDH

## Sheet: FigureS5i
Figure S5i
	anti-Flag
	anti-GAPDH
